# Supplementary material for: Host phylogeny and environment shape the diversity of salamander skin bacterial communities
Source: Anim Microbiome. 2023 Oct 13;5:52. doi: 10.1186/s42523-023-00271-7 (PMC10571319; doi:10.1186/s42523-023-00271-7)
Supplement: Supplementary file 2 — Additional file 2. 16S data summary and sample metadata. [file 42523_2023_271_MOESM2_ESM.xlsx]

## Sheet: Data1_Summary
Species	Family	Habitat	Origin	Country	Original Sample Size	Sample Size Used	Reference	Ribosomal region	Primers	Project	Source
Ambystoma altamirani	Ambystomatidae	Aquatic	Wildlife	Mexico	60	60	Martínez-Ugalde, E., Ávila-Akerberg, V., González Martínez, T.M. et al. The skin microbiota of the axolotl Ambystoma altamirani is highly influenced by metamorphosis and seasonality but not by pathogen infection. anim microbiome 4, 63 (2022). https://doi.org/10.1186/s42523-022-00215-7	V4	F515/R806	PRJNA819099	Rebollar lab
Ambystoma mavortium	Ambystomatidae	Aquatic	Wildlife	USA	59	23	Goodwin KB, Hutchinson JD and Gompert Z (2022) Spatiotemporal and ontogenetic variation, microbial selection, and predicted Bd-inhibitory function in the skin-associated microbiome of a Rocky Mountain amphibian. Front. Microbiol. 13:1020329. doi: 10.3389/fmicb.2022.1020329	V4	F515/R806	PRJNA843333	NCBI/Personal communication
Ambystoma mexicanum	Ambystomatidae	Aquatic	Captive	Mexico	22	22	This study	V4	F515/R806	PRJNA924965	Rebollar lab
Ambystoma rivulare	Ambystomatidae	Aquatic	Wildlife	Mexico	49	46	Nava-González, B., Suazo-Ortuño, I., López, P.B. et al. Inhibition of Batrachochytrium dendrobatidis Infection by Skin Bacterial Communities in Wild Amphibian Populations. Microb Ecol 82, 666–676 (2021). https://doi.org/10.1007/s00248-021-01706-x	V3	F338/R533	PRJNA632638	NCBI
Andrias japonicus	Cryptobranchoidea	Aquatic	Wildlife	Japan	65	17	Bletz, M.C., Vences, M., Sabino-Pinto, J. et al. Cutaneous microbiota of the Japanese giant salamander (Andrias japonicus), a representative of an ancient amphibian clade. Hydrobiologia 795, 153–167 (2017). https://doi.org/10.1007/s10750-017-3126-2	V4	F515/R806	PRJNA368738	NCBI
Aquiloeurycea cafetalera	Plethodontidae	Terrestrial	Wildlife	Mexico	53	53	This study	V4	F515/R806	PRJNA926363	Rebollar lab
Aquiloeurycea cephalica	Plethodontidae	Terrestrial	Wildlife	Mexico	7	7	García-Sánchez, J.C., Arredondo-Centeno, J., Segovia-Ramírez, M.G. et al. Factors Influencing Bacterial and Fungal Skin Communities of Montane Salamanders of Central Mexico. Microb Ecol 86, 670–686 (2023). https://doi.org/10.1007/s00248-022-02049-x	V4	F515/R806	PRJNA830991	Personal communication
Batrachoseps attenuatus	Plethodontidae	Terrestrial	Wildlife	USA	92	60	Hernández-Gómez O, Byrne AQ, Gunderson AR, Jenkinson TS, Noss CF, Rothstein AP, Womack MC, Rosenblum EB. 2020. Invasive vegetation affects amphibian skin microbiota and body condition. PeerJ 8:e8549 https://doi.org/10.7717/peerj.8549	V4	F515/R806	PRJNA574188/PRJNA731185	NCBI/Personal communication
Batrachuperus tibetanus	Hynobiidae	Terrestrial	Wildlife	China	4	4	Xu, L. L., Chen, H., Zhang, M., Zhu, W., Chang, Q., Lu, G., Chen, Y., Jiang, J., & Zhu, L. (2020). Changes in the community structure of the symbiotic microbes of wild amphibians from the eastern edge of the Tibetan Plateau. MicrobiologyOpen, 9(4), e1004. https://doi.org/10.1002/mbo3.1004	V4	F515/R806	PRJNA549036	NCBI
Bolitoglossa franklini	Plethodontidae	Terrestrial	Wildlife	Mexico	7	3	Ellison, S., Rovito, S., Parra-Olea, G. et al. The Influence of Habitat and Phylogeny on the Skin Microbiome of Amphibians in Guatemala and Mexico. Microb Ecol 78, 257–267 (2019). https://doi.org/10.1007/s00248-018-1288-8	V3-V4	F341/R805	PRJNA505069	NCBI
Bolitoglossa lincolni	Plethodontidae	Terrestrial	Wildlife	Guatemala	11	4	Ellison, S., Rovito, S., Parra-Olea, G. et al. The Influence of Habitat and Phylogeny on the Skin Microbiome of Amphibians in Guatemala and Mexico. Microb Ecol 78, 257–267 (2019). https://doi.org/10.1007/s00248-018-1288-8	V3-V4	F341/R805	PRJNA505069	NCBI
Chiropterotriton nubilus	Plethodontidae	Terrestrial	Wildlife	Mexico	8	8	This study	V4	F515/R806	PRJNA926363	Rebollar lab
Cryptobranchus alleganiensis	Cryptobranchidae	Aquatic	Wildlife	USA	120	53	Hernández-Gómez, O., Briggler, J. T., & Williams, R. N. (2018). Influence of immunogenetics, sex and body condition on the cutaneous microbial communities of two giant salamanders. Molecular Ecology, 27(8), 1915-1929. https://doi.org/10.1111/mec.14500	V2	F27/R338	PRJNA382978	NCBI
Cynops pyrrhogaster	Salamandridae	Aquatic	Wildlife	Japan	5	5	Bletz, M.C., Vences, M., Sabino-Pinto, J. et al. Cutaneous microbiota of the Japanese giant salamander (Andrias japonicus), a representative of an ancient amphibian clade. Hydrobiologia 795, 153–167 (2017). https://doi.org/10.1007/s10750-017-3126-2	V4	F515/R806	PRJNA368738	NCBI/Personal communication
Cynops pyrrhogaster	Salamandridae	Aquatic	Wildlife	Japan	9	9	Sabino-Pinto, J., Bletz, M.C., Islam, M.M. et al. Composition of the Cutaneous Bacterial Community in Japanese Amphibians: Effects of Captivity, Host Species, and Body Region. Microb Ecol 72, 460–469 (2016). https://doi.org/10.1007/s00248-016-0797-6	V4	F515/R806	PRJNA320971	NCBI
Desmognathus monticola	Plethodontidae	Aquatic	Wildlife	USA	11	11	Jiménez, R. R., Carfagno, A., Linhoff, L., Gratwicke, B., Woodhams, D. C., Chafran, L. S., ... & Muletz-Wolz, C. R. (2022). Inhibitory bacterial diversity and mucosome function differentiate susceptibility of appalachian salamanders to chytrid fungal infection. Applied and Environmental Microbiology, 88(8), e01818-21. https://doi.org/10.1128/aem.01818-21	V3-V5	515F/939R	PRJNA659464	NCBI/Personal communication
Echinotriton andersoni	Salamandridae	Terrestrial	Captive	Japan	22	22	Sabino-Pinto, J., Bletz, M.C., Islam, M.M. et al. Composition of the Cutaneous Bacterial Community in Japanese Amphibians: Effects of Captivity, Host Species, and Body Region. Microb Ecol 72, 460–469 (2016). https://doi.org/10.1007/s00248-016-0797-6	V4	F515/R806	PRJNA320971	NCBI
Ensatina eschscholtzii	Plethodontidae	Terrestrial	Wildlife	USA	92	57	Buttimer, S., & Rosenblum, E. B. (2022). Skin bacterial metacommunities of San Francisco Bay Area salamanders are structured by host genus and habitat quality. FEMS Microbiology Ecology, 97(12). https://doi.org/10.1093/femsec/fiab162	V4	F515/R806	PRJNA731185	NCBI
Eurycea bislineata	Plethodontidae	Aquatic	Wildlife	USA	12	12	Jiménez, R. R., Carfagno, A., Linhoff, L., Gratwicke, B., Woodhams, D. C., Chafran, L. S., ... & Muletz-Wolz, C. R. (2022). Inhibitory bacterial diversity and mucosome function differentiate susceptibility of appalachian salamanders to chytrid fungal infection. Applied and Environmental Microbiology, 88(8), e01818-21. https://doi.org/10.1128/aem.01818-21	V3-V5	515F/939R	PRJNA659464	NCBI/Personal communication
Eurycea sosorum	Plethodontidae	Aquatic	Captive	USA	99	40	Lujan, T. (2022). Spatiotemporal Variation in Microbiota Community Structure in Wild and Captive Barton Springs Salamanders (Eurycea Sosorum) and Austin Blind Salamanders (Eurycea Waterlooensis) (Masters dissertation, Tarleton State University).	V4	F515/R806	PRJNA854639	NCBI
Eurycea waterlooensis	Plethodontidae	Aquatic	Wildlife	USA	31	28	Lujan, T. (2022). Spatiotemporal Variation in Microbiota Community Structure in Wild and Captive Barton Springs Salamanders (Eurycea Sosorum) and Austin Blind Salamanders (Eurycea Waterlooensis) (Masters dissertation, Tarleton State University).	V4	F515/R806	PRJNA854639	NCBI
Ichthyosaura alpestris	Salamandridae	Aquatic	Wildlife	Germany	16	16	Bletz, M., Perl, R., Bobowski, B. et al. Amphibian skin microbiota exhibits temporal variation in community structure but stability of predicted Bd-inhibitory function. ISME J 11, 1521–1534 (2017). https://doi.org/10.1038/ismej.2017.41	V4	F515/R806	PRJNA320969	NCBI/Personal communication
Ichthyosaura alpestris	Salamandridae	Terrestrial	Wildlife	Germany	15	15	Bletz, M., Perl, R., Bobowski, B. et al. Amphibian skin microbiota exhibits temporal variation in community structure but stability of predicted Bd-inhibitory function. ISME J 11, 1521–1534 (2017). https://doi.org/10.1038/ismej.2017.41	V4	F515/R806	PRJNA320969	NCBI/Personal communication
Lissotriton boscai	Salamandridae	Aquatic	Wildlife	Spain	31	31	Sabino‐Pinto, J., Galán, P., Rodríguez, S., Bletz, M. C., Bhuju, S., Geffers, R., ... & Vences, M. (2017). Temporal changes in cutaneous bacterial communities of terrestrial‐and aquatic‐phase newts (Amphibia). Environmental microbiology, 19(8), 3025-3038. https://doi.org/10.1111/1462-2920.13762	V4	F515/R806	PRJNA368730	NCBI/Personal communication
Lissotriton boscai	Salamandridae	Terrestrial	Wildlife	Spain	23	23	Sabino‐Pinto, J., Galán, P., Rodríguez, S., Bletz, M. C., Bhuju, S., Geffers, R., ... & Vences, M. (2017). Temporal changes in cutaneous bacterial communities of terrestrial‐and aquatic‐phase newts (Amphibia). Environmental microbiology, 19(8), 3025-3038. https://doi.org/10.1111/1462-2920.13762	V4	F515/R806	PRJNA368730	NCBI/Personal communication
Lissotriton helveticus	Salamandridae	Aquatic	Wildlife	Germany	7	7	Bletz, M. C., Perl, R. B., & Vences, M. (2017). Skin microbiota differs drastically between co-occurring frogs and newts. Royal Society Open Science, 4(4), 170107. http://doi.org/10.1098/rsos.170107	V4	F515/R806	PRJNA320969	NCBI/Personal communication
Lissotriton vulgaris	Salamandridae	Terrestrial	Wildlife	Germany	3	3	Bletz, M. C., Perl, R. B., & Vences, M. (2017). Skin microbiota differs drastically between co-occurring frogs and newts. Royal Society Open Science, 4(4), 170107. http://doi.org/10.1098/rsos.170107	V4	F515/R806	PRJNA320969	NCBI/Personal communication
Lissotriton vulgaris	Salamandridae	Aquatic	Wildlife	Germany	23	23	Bletz, M. C., Perl, R. B., & Vences, M. (2017). Skin microbiota differs drastically between co-occurring frogs and newts. Royal Society Open Science, 4(4), 170107. http://doi.org/10.1098/rsos.170107	V4	F515/R806	PRJNA320969	NCBI/Personal communication
Notophthalmus viridescens	Salamandridae	Aquatic	Wildlife	USA	25	25	Jiménez, R. R., Carfagno, A., Linhoff, L., Gratwicke, B., Woodhams, D. C., Chafran, L. S., ... & Muletz-Wolz, C. R. (2022). Inhibitory bacterial diversity and mucosome function differentiate susceptibility of appalachian salamanders to chytrid fungal infection. Applied and Environmental Microbiology, 88(8), e01818-21. https://doi.org/10.1128/aem.01818-21	V3-V5	515F/939R	PRJNA659464	NCBI/Personal communication
Parvimolge townsendi	Plethodontidae	Terrestrial	Wildlife	Mexico	21	21	This study	V4	F515/R806	PRJNA926363	Rebollar lab
Plethodon cinereus	Plethodontidae	Terrestrial	Wildlife	USA	35	35	Jiménez, R. R., Carfagno, A., Linhoff, L., Gratwicke, B., Woodhams, D. C., Chafran, L. S., ... & Muletz-Wolz, C. R. (2022). Inhibitory bacterial diversity and mucosome function differentiate susceptibility of appalachian salamanders to chytrid fungal infection. Applied and Environmental Microbiology, 88(8), e01818-21. https://doi.org/10.1128/aem.01818-21	V3-V5	515F/939R	PRJNA659464	NCBI/Personal communication
Plethodon cinereus	Plethodontidae	Terrestrial	Wildlife	USA	19	19	Loudon, A., Woodhams, D., Parfrey, L. et al. Microbial community dynamics and effect of environmental microbial reservoirs on red-backed salamanders (Plethodon cinereus). ISME J 8, 830–840 (2014). https://doi.org/10.1038/ismej.2013.200	V4	F515/R806	ERP003771/PRJEB4478	European Bioinformatics Institute (EBI) archive
Plethodon glutinosus	Plethodontidae	Terrestrial	Wildlife	USA	60	60	Walker, D.M., Hill, A.J., Albecker, M.A. et al. Variation in the Slimy Salamander (Plethodon spp.) Skin and Gut-Microbial Assemblages Is Explained by Geographic Distance and Host Affinity. Microb Ecol 79, 985–997 (2020). https://doi.org/10.1007/s00248-019-01456-x	V4	F515/R806	PRJNA590016	NCBI
Pseudoeurycea altamontana	Plethodontidae	Terrestrial	Wildlife	Mexico	8	8	García-Sánchez, J.C., Arredondo-Centeno, J., Segovia-Ramírez, M.G. et al. Factors Influencing Bacterial and Fungal Skin Communities of Montane Salamanders of Central Mexico. Microb Ecol 86, 670–686 (2023). https://doi.org/10.1007/s00248-022-02049-x	V4	F515/R806	PRJNA830991	Personal communication
Pseudoeurycea gadovii	Plethodontidae	Terrestrial	Wildlife	Mexico	7	7	García-Sánchez, J.C., Arredondo-Centeno, J., Segovia-Ramírez, M.G. et al. Factors Influencing Bacterial and Fungal Skin Communities of Montane Salamanders of Central Mexico. Microb Ecol 86, 670–686 (2023). https://doi.org/10.1007/s00248-022-02049-x	V4	F515/R806	PRJNA830991	Personal communication
Pseudoeurycea granitum	Plethodontidae	Terrestrial	Wildlife	Mexico	3	3	This study	V4	F515/R806	PRJNA926363	Rebollar lab
Pseudoeurycea leprosa	Plethodontidae	Terrestrial	Wildlife	Mexico	17	17	García-Sánchez, J.C., Arredondo-Centeno, J., Segovia-Ramírez, M.G. et al. Factors Influencing Bacterial and Fungal Skin Communities of Montane Salamanders of Central Mexico. Microb Ecol 86, 670–686 (2023). https://doi.org/10.1007/s00248-022-02049-x	V4	F515/R806	PRJNA830991	Personal communication
Pseudoeurycea longicauda	Plethodontidae	Terrestrial	Wildlife	Mexico	3	3	García-Sánchez, J.C., Arredondo-Centeno, J., Segovia-Ramírez, M.G. et al. Factors Influencing Bacterial and Fungal Skin Communities of Montane Salamanders of Central Mexico. Microb Ecol 86, 670–686 (2023). https://doi.org/10.1007/s00248-022-02049-x	V4	F515/R806	PRJNA830991	Personal communication
Pseudoeurycea lynchi	Plethodontidae	Terrestrial	Wildlife	Mexico	21	21	This study	V4	F515/R806	PRJNA926363	Rebollar lab
Pseudoeurycea melanomolga	Plethodontidae	Terrestrial	Wildlife	Mexico	5	5	García-Sánchez, J.C., Arredondo-Centeno, J., Segovia-Ramírez, M.G. et al. Factors Influencing Bacterial and Fungal Skin Communities of Montane Salamanders of Central Mexico. Microb Ecol 86, 670–686 (2023). https://doi.org/10.1007/s00248-022-02049-x	V4	F515/R806	PRJNA830991	Personal communication
Pseudoeurycea nigromaculata	Plethodontidae	Terrestrial	Wildlife	Mexico	5	5	This study	V4	F515/R806	PRJNA926363	Rebollar lab
Pseudoeurycea rex	Plethodontidae	Terrestrial	Wildlife	Guatemala	19	19	Ellison, S., Rovito, S., Parra-Olea, G. et al. The Influence of Habitat and Phylogeny on the Skin Microbiome of Amphibians in Guatemala and Mexico. Microb Ecol 78, 257–267 (2019). https://doi.org/10.1007/s00248-018-1288-8	V3-V4	F341/R805	PRJNA505069	NCBI
Pseudoeurycea robertsi	Plethodontidae	Terrestrial	Wildlife	Mexico	6	6	García-Sánchez, J.C., Arredondo-Centeno, J., Segovia-Ramírez, M.G. et al. Factors Influencing Bacterial and Fungal Skin Communities of Montane Salamanders of Central Mexico. Microb Ecol 86, 670–686 (2023). https://doi.org/10.1007/s00248-022-02049-x	V4	F515/R806	PRJNA830991	Personal communication
Pseudoeurycea sp.	Plethodontidae	Terrestrial	Wildlife	Mexico	11	9	Ellison, S., Rovito, S., Parra-Olea, G. et al. The Influence of Habitat and Phylogeny on the Skin Microbiome of Amphibians in Guatemala and Mexico. Microb Ecol 78, 257–267 (2019). https://doi.org/10.1007/s00248-018-1288-8	V3-V4	F341/R805	PRJNA505069	NCBI
Salamandra salamandra	Salamandridae	Terrestrial	Wildlife	Germany	266	60	Bletz, M. C., Kelly, M., Sabino-Pinto, J., Bales, E., Van Praet, S., Bert, W., ... & Martel, A. (2018). Disruption of skin microbiota contributes to salamander disease. Proceedings of the Royal Society B, 285(1885), 20180758. http://doi.org/10.1098/rspb.2018.0758	V4	F515/R806	PRJNA477390	NCBI
Taricha granulosa	Salamandridae	Terrestrial	Wildlife	USA	13	13	Buttimer, S., & Rosenblum, E. B. (2022). Skin bacterial metacommunities of San Francisco Bay Area salamanders are structured by host genus and habitat quality. FEMS Microbiology Ecology, 97(12). https://doi.org/10.1093/femsec/fiab162	V4	F515/R806	PRJNA731185	NCBI
Taricha granulosa	Salamandridae	Aquatic	Wildlife	USA	41	41	Vaelli P. M.,Theis K. R., Williams J.E., O'Connell L.A., Foster J.A., Eisthen H.L. (2020). The skin microbiome facilitates adaptive tetrodotoxin production in poisonous newts eLife 9:e53898.	V4	F515/R806	eLife.53898	Elife/Dryad
Taricha torosa	Salamandridae	Terrestrial	Wildlife	USA	29	29	Buttimer, S., & Rosenblum, E. B. (2022). Skin bacterial metacommunities of San Francisco Bay Area salamanders are structured by host genus and habitat quality. FEMS Microbiology Ecology, 97(12). https://doi.org/10.1093/femsec/fiab162	V4	F515/R806	PRJNA731185	NCBI
Triturus cristatus	Salamandridae	Aquatic	Wildlife	Germany	119	60	Bletz, M. C., Perl, R. B., & Vences, M. (2017). Skin microbiota differs drastically between co-occurring frogs and newts. Royal Society Open Science, 4(4), 170107. http://doi.org/10.1098/rsos.170107	V4	F515/R806	PRJNA320969	NCBI
Triturus marmoratus	Salamandridae	Aquatic	Wildlife	Spain	6	6	Sabino‐Pinto, J., Galán, P., Rodríguez, S., Bletz, M. C., Bhuju, S., Geffers, R., ... & Vences, M. (2017). Temporal changes in cutaneous bacterial communities of terrestrial‐and aquatic‐phase newts (Amphibia). Environmental microbiology, 19(8), 3025-3038. https://doi.org/10.1111/1462-2920.13762	V4	F515/R806	PRJNA368730	NCBI/Personal communication
Triturus marmoratus	Salamandridae	Terrestrial	Wildlife	Spain	30	30	Sabino‐Pinto, J., Galán, P., Rodríguez, S., Bletz, M. C., Bhuju, S., Geffers, R., ... & Vences, M. (2017). Temporal changes in cutaneous bacterial communities of terrestrial‐and aquatic‐phase newts (Amphibia). Environmental microbiology, 19(8), 3025-3038. https://doi.org/10.1111/1462-2920.13762	V4	F515/R806	PRJNA368730	NCBI/Personal communication

## Sheet: Data1_full
Sample_id	Sample_DB	Study	Host	Habitat	Family	lat	long	Month	Year	origin	tm_max	tm_min	pre	elevation	bio1	bio2	bio3	bio4	bio5	bio6	bio7	bio8	bio9	bio10	bio11	bio12	bio13	bio14	bio15	bio16	bio17	bio18	bio19	pielou_evenness	faith_pd	observed_features	shannon	Ribosomal_region
515rcbc100_ER8415_S100	SRR23105276	PRJNA924965	Ambystoma mexicanum	Aquatic	Ambystomatidae	19.283	-99.1024	4	2021	wild	27.7334	9.69249	41.4658	2239	16.0792	15.4917	68.5472	175.648	26.9	4.3	22.6	17.1333	13.7333	18.1167	13.7333	704	150	7	96.4534	409	23	207	23	0.0993848	26.4228	45	0.545807	V4
515rcbc101_ER8415_S101	SRR23105275	PRJNA924965	Ambystoma mexicanum	Aquatic	Ambystomatidae	19.283	-99.1024	4	2021	wild	27.7334	9.69249	41.4658	2239	16.0792	15.4917	68.5472	175.648	26.9	4.3	22.6	17.1333	13.7333	18.1167	13.7333	704	150	7	96.4534	409	23	207	23	0.184817	39.2734	70	1.13279	V4
515rcbc102_ER8415_S102	SRR23105264	PRJNA924965	Ambystoma mexicanum	Aquatic	Ambystomatidae	19.283	-99.1024	4	2021	wild	27.7334	9.69249	41.4658	2239	16.0792	15.4917	68.5472	175.648	26.9	4.3	22.6	17.1333	13.7333	18.1167	13.7333	704	150	7	96.4534	409	23	207	23	0.144442	29.7672	48	0.806702	V4
515rcbc103_ER8415_S103	SRR23105261	PRJNA924965	Ambystoma mexicanum	Aquatic	Ambystomatidae	19.283	-99.1024	4	2021	wild	27.7334	9.69249	41.4658	2239	16.0792	15.4917	68.5472	175.648	26.9	4.3	22.6	17.1333	13.7333	18.1167	13.7333	704	150	7	96.4534	409	23	207	23	0.513718	80.6756	171	3.81068	V4
515rcbc76_ER8415_S77	SRR23105260	PRJNA924965	Ambystoma mexicanum	Aquatic	Ambystomatidae	19.283	-99.1024	4	2021	wild	27.7334	9.69249	41.4658	2239	16.0792	15.4917	68.5472	175.648	26.9	4.3	22.6	17.1333	13.7333	18.1167	13.7333	704	150	7	96.4534	409	23	207	23	0.617904	85.5838	157	4.50737	V4
515rcbc78_ER8415_S78	SRR23105259	PRJNA924965	Ambystoma mexicanum	Aquatic	Ambystomatidae	19.283	-99.1024	4	2021	wild	27.7334	9.69249	41.4658	2239	16.0792	15.4917	68.5472	175.648	26.9	4.3	22.6	17.1333	13.7333	18.1167	13.7333	704	150	7	96.4534	409	23	207	23	0.32961	26.3397	40	1.75416	V4
515rcbc79_ER8415_S79	SRR23105258	PRJNA924965	Ambystoma mexicanum	Aquatic	Ambystomatidae	19.283	-99.1024	4	2021	wild	27.7334	9.69249	41.4658	2239	16.0792	15.4917	68.5472	175.648	26.9	4.3	22.6	17.1333	13.7333	18.1167	13.7333	704	150	7	96.4534	409	23	207	23	0.545417	59.8805	117	3.74722	V4
515rcbc80_ER8415_S80	SRR23105257	PRJNA924965	Ambystoma mexicanum	Aquatic	Ambystomatidae	19.283	-99.1024	4	2021	wild	27.7334	9.69249	41.4658	2239	16.0792	15.4917	68.5472	175.648	26.9	4.3	22.6	17.1333	13.7333	18.1167	13.7333	704	150	7	96.4534	409	23	207	23	0.348909	44.2357	85	2.23629	V4
515rcbc81_ER8415_S81	SRR23105256	PRJNA924965	Ambystoma mexicanum	Aquatic	Ambystomatidae	19.283	-99.1024	4	2021	wild	27.7334	9.69249	41.4658	2239	16.0792	15.4917	68.5472	175.648	26.9	4.3	22.6	17.1333	13.7333	18.1167	13.7333	704	150	7	96.4534	409	23	207	23	0.511989	57.8891	103	3.42342	V4
515rcbc82_ER8415_S82	SRR23105255	PRJNA924965	Ambystoma mexicanum	Aquatic	Ambystomatidae	19.283	-99.1024	4	2021	wild	27.7334	9.69249	41.4658	2239	16.0792	15.4917	68.5472	175.648	26.9	4.3	22.6	17.1333	13.7333	18.1167	13.7333	704	150	7	96.4534	409	23	207	23	0.358659	26.8872	34	1.82466	V4
515rcbc83_ER8415_S83	SRR23105274	PRJNA924965	Ambystoma mexicanum	Aquatic	Ambystomatidae	19.283	-99.1024	4	2021	wild	27.7334	9.69249	41.4658	2239	16.0792	15.4917	68.5472	175.648	26.9	4.3	22.6	17.1333	13.7333	18.1167	13.7333	704	150	7	96.4534	409	23	207	23	0.464945	46.666	81	2.94768	V4
515rcbc84_ER8415_S84	SRR23105273	PRJNA924965	Ambystoma mexicanum	Aquatic	Ambystomatidae	19.283	-99.1024	4	2021	wild	27.7334	9.69249	41.4658	2239	16.0792	15.4917	68.5472	175.648	26.9	4.3	22.6	17.1333	13.7333	18.1167	13.7333	704	150	7	96.4534	409	23	207	23	0.224447	27.134	47	1.24671	V4
515rcbc85_ER8415_S85	SRR23105272	PRJNA924965	Ambystoma mexicanum	Aquatic	Ambystomatidae	19.283	-99.1024	4	2021	wild	27.7334	9.69249	41.4658	2239	16.0792	15.4917	68.5472	175.648	26.9	4.3	22.6	17.1333	13.7333	18.1167	13.7333	704	150	7	96.4534	409	23	207	23	0.601096	65.9542	151	4.35097	V4
515rcbc86_ER8415_S86	SRR23105271	PRJNA924965	Ambystoma mexicanum	Aquatic	Ambystomatidae	19.283	-99.1024	4	2021	wild	27.7334	9.69249	41.4658	2239	16.0792	15.4917	68.5472	175.648	26.9	4.3	22.6	17.1333	13.7333	18.1167	13.7333	704	150	7	96.4534	409	23	207	23	0.763061	90.1918	222	5.94762	V4
515rcbc87_ER8415_S87	SRR23105270	PRJNA924965	Ambystoma mexicanum	Aquatic	Ambystomatidae	19.283	-99.1024	4	2021	wild	27.7334	9.69249	41.4658	2239	16.0792	15.4917	68.5472	175.648	26.9	4.3	22.6	17.1333	13.7333	18.1167	13.7333	704	150	7	96.4534	409	23	207	23	0.819731	117.518	316	6.80687	V4
515rcbc88_ER8415_S88	SRR23105269	PRJNA924965	Ambystoma mexicanum	Aquatic	Ambystomatidae	19.283	-99.1024	4	2021	wild	27.7334	9.69249	41.4658	2239	16.0792	15.4917	68.5472	175.648	26.9	4.3	22.6	17.1333	13.7333	18.1167	13.7333	704	150	7	96.4534	409	23	207	23	0.561506	78.0229	169	4.15564	V4
515rcbc89_ER8415_S89	SRR23105268	PRJNA924965	Ambystoma mexicanum	Aquatic	Ambystomatidae	19.283	-99.1024	4	2021	wild	27.7334	9.69249	41.4658	2239	16.0792	15.4917	68.5472	175.648	26.9	4.3	22.6	17.1333	13.7333	18.1167	13.7333	704	150	7	96.4534	409	23	207	23	0.541132	66.7279	146	3.89064	V4
515rcbc90_ER8415_S90	SRR23105267	PRJNA924965	Ambystoma mexicanum	Aquatic	Ambystomatidae	19.283	-99.1024	4	2021	wild	27.7334	9.69249	41.4658	2239	16.0792	15.4917	68.5472	175.648	26.9	4.3	22.6	17.1333	13.7333	18.1167	13.7333	704	150	7	96.4534	409	23	207	23	0.394194	61.2324	110	2.67317	V4
515rcbc91_ER8415_S91	SRR23105266	PRJNA924965	Ambystoma mexicanum	Aquatic	Ambystomatidae	19.283	-99.1024	4	2021	wild	27.7334	9.69249	41.4658	2239	16.0792	15.4917	68.5472	175.648	26.9	4.3	22.6	17.1333	13.7333	18.1167	13.7333	704	150	7	96.4534	409	23	207	23	0.570398	82.9504	179	4.26875	V4
515rcbc92_ER8415_S92	SRR23105265	PRJNA924965	Ambystoma mexicanum	Aquatic	Ambystomatidae	19.283	-99.1024	4	2021	wild	27.7334	9.69249	41.4658	2239	16.0792	15.4917	68.5472	175.648	26.9	4.3	22.6	17.1333	13.7333	18.1167	13.7333	704	150	7	96.4534	409	23	207	23	0.530632	77.8321	169	3.92714	V4
515rcbc93_ER8415_S93	SRR23105263	PRJNA924965	Ambystoma mexicanum	Aquatic	Ambystomatidae	19.283	-99.1024	4	2021	wild	27.7334	9.69249	41.4658	2239	16.0792	15.4917	68.5472	175.648	26.9	4.3	22.6	17.1333	13.7333	18.1167	13.7333	704	150	7	96.4534	409	23	207	23	0.476604	93.9021	180	3.57065	V4
515rcbc99_ER8415_S99	SRR23105262	PRJNA924965	Ambystoma mexicanum	Aquatic	Ambystomatidae	19.283	-99.1024	4	2021	wild	27.7334	9.69249	41.4658	2239	16.0792	15.4917	68.5472	175.648	26.9	4.3	22.6	17.1333	13.7333	18.1167	13.7333	704	150	7	96.4534	409	23	207	23	0.190636	49.732	94	1.24954	V4
ASMR2533	ASMR2533	PRJNA830991	Pseudoeurycea leprosa	Terrestrial	Plethodontidae	19.5932	-97.0931	5	2015	wild	19.77	7.30151	87.1987	3075	10.2083	10.2833	65.9188	136.196	18.4	2.8	15.6	10.6333	9.13333	11.9	8.45	1570	306	30	88.4795	876	96	393	99	0.673216	79.8963	89	4.35957	V4
ASMR2536	ASMR2536	PRJNA830991	Pseudoeurycea leprosa	Terrestrial	Plethodontidae	19.5932	-97.0931	5	2015	wild	19.77	7.30151	87.1987	3075	10.2083	10.2833	65.9188	136.196	18.4	2.8	15.6	10.6333	9.13333	11.9	8.45	1570	306	30	88.4795	876	96	393	99	0.909822	67.4323	94	5.96351	V4
ASMR2537	ASMR2537	PRJNA830991	Pseudoeurycea leprosa	Terrestrial	Plethodontidae	19.5932	-97.0931	5	2015	wild	19.77	7.30151	87.1987	3075	10.2083	10.2833	65.9188	136.196	18.4	2.8	15.6	10.6333	9.13333	11.9	8.45	1570	306	30	88.4795	876	96	393	99	0.740514	28.5877	25	3.43884	V4
ASMR2538	ASMR2538	PRJNA830991	Pseudoeurycea leprosa	Terrestrial	Plethodontidae	19.5932	-97.0931	5	2015	wild	19.77	7.30151	87.1987	3075	10.2083	10.2833	65.9188	136.196	18.4	2.8	15.6	10.6333	9.13333	11.9	8.45	1570	306	30	88.4795	876	96	393	99	0.887614	170.07	225	6.93562	V4
ASMR2539	ASMR2539	PRJNA830991	Pseudoeurycea leprosa	Terrestrial	Plethodontidae	19.5932	-97.0931	5	2015	wild	19.77	7.30151	87.1987	3075	10.2083	10.2833	65.9188	136.196	18.4	2.8	15.6	10.6333	9.13333	11.9	8.45	1570	306	30	88.4795	876	96	393	99	0.852367	85.5012	125	5.93741	V4
ASMR2553	ASMR2553	PRJNA830991	Pseudoeurycea leprosa	Terrestrial	Plethodontidae	18.9797	-97.213	5	2015	wild	17.0471	4.05345	109.901	2971	9.6125	12.7917	71.8633	114.08	18.5	0.7	17.8	9.96667	8.9	11	8.18333	1152	196	26	75.3867	571	82	310	91	0.910854	920.931	1194	9.31037	V4
ASMR2558	ASMR2558	PRJNA830991	Pseudoeurycea leprosa	Terrestrial	Plethodontidae	18.9719	-97.2866	5	2015	wild	15.1677	2.44278	129.171	3580	7.97917	12.5083	75.3514	86.7457	16.3	-0.3	16.6	8.18333	6.86667	9.05	6.86667	1391	265	23	87.3174	755	72	384	72	0.936711	167.408	509	8.42246	V4
ASMR2559	ASMR2559	PRJNA830991	Pseudoeurycea leprosa	Terrestrial	Plethodontidae	18.9719	-97.2866	5	2015	wild	15.1677	2.44278	129.171	3580	7.97917	12.5083	75.3514	86.7457	16.3	-0.3	16.6	8.18333	6.86667	9.05	6.86667	1391	265	23	87.3174	755	72	384	72	0.748829	109.88	158	5.46928	V4
ASMR2561	ASMR2561	PRJNA830991	Pseudoeurycea leprosa	Terrestrial	Plethodontidae	18.9797	-97.213	5	2015	wild	17.0471	4.05345	109.901	2971	9.6125	12.7917	71.8633	114.08	18.5	0.7	17.8	9.96667	8.9	11	8.18333	1152	196	26	75.3867	571	82	310	91	0.737445	93.0605	122	5.11103	V4
ASMR2562	ASMR2562	PRJNA830991	Pseudoeurycea leprosa	Terrestrial	Plethodontidae	18.9797	-97.213	5	2015	wild	17.0471	4.05345	109.901	2971	9.6125	12.7917	71.8633	114.08	18.5	0.7	17.8	9.96667	8.9	11	8.18333	1152	196	26	75.3867	571	82	310	91	0.875374	65.2517	86	5.62539	V4
ASMR2563	ASMR2563	PRJNA830991	Pseudoeurycea leprosa	Terrestrial	Plethodontidae	18.9797	-97.213	5	2015	wild	17.0471	4.05345	109.901	2971	9.6125	12.7917	71.8633	114.08	18.5	0.7	17.8	9.96667	8.9	11	8.18333	1152	196	26	75.3867	571	82	310	91	0.88643	87.4006	124	6.16441	V4
BSMR2483	BSMR2483	PRJNA830991	Pseudoeurycea leprosa	Terrestrial	Plethodontidae	19.0136	-99.9003	5	2015	wild	20.8521	6.60295	242.516	2896	12.0375	13.775	71.3731	152.526	21.1	1.8	19.3	13.1667	9.85	13.45	9.85	1297	251	11	94.462	729	42	582	42	0.905459	246.647	349	7.64848	V4
BSMR2485	BSMR2485	PRJNA830991	Pseudoeurycea leprosa	Terrestrial	Plethodontidae	19.0136	-99.9003	5	2015	wild	20.8521	6.60295	242.516	2896	12.0375	13.775	71.3731	152.526	21.1	1.8	19.3	13.1667	9.85	13.45	9.85	1297	251	11	94.462	729	42	582	42	0.449888	91.9952	109	3.04492	V4
BSMR2493	BSMR2493	PRJNA830991	Pseudoeurycea leprosa	Terrestrial	Plethodontidae	19.0468	-99.3181	5	2015	wild	19.9557	7.04442	178.857	2979	12.3333	12.4167	74.3513	137.714	20	3.3	16.7	13.5	10.35	13.6	10.35	1255	262	9	97.6961	737	40	354	40	0.898224	402.504	594	8.27653	V4
BSMR2506	BSMR2506	PRJNA830991	Pseudoeurycea leprosa	Terrestrial	Plethodontidae	19.0468	-99.3181	5	2015	wild	19.9557	7.04442	178.857	2979	12.3333	12.4167	74.3513	137.714	20	3.3	16.7	13.5	10.35	13.6	10.35	1255	262	9	97.6961	737	40	354	40	0.851378	91.973	117	5.84928	V4
BSMR2508	BSMR2508	PRJNA830991	Pseudoeurycea leprosa	Terrestrial	Plethodontidae	19.0468	-99.3181	5	2015	wild	19.9557	7.04442	178.857	2979	12.3333	12.4167	74.3513	137.714	20	3.3	16.7	13.5	10.35	13.6	10.35	1255	262	9	97.6961	737	40	354	40	0.887594	231.912	314	7.36226	V4
BSMR2510	BSMR2510	PRJNA830991	Pseudoeurycea leprosa	Terrestrial	Plethodontidae	19.0468	-99.3181	5	2015	wild	19.9557	7.04442	178.857	2979	12.3333	12.4167	74.3513	137.714	20	3.3	16.7	13.5	10.35	13.6	10.35	1255	262	9	97.6961	737	40	354	40	0.813859	132.662	203	6.2385	V4
CSMR2532	CSMR2532	PRJNA830991	Pseudoeurycea melanomolga	Terrestrial	Plethodontidae	19.5932	-97.0931	5	2015	wild	19.77	7.30151	87.1987	3075	10.2083	10.2833	65.9188	136.196	18.4	2.8	15.6	10.6333	9.13333	11.9	8.45	1570	306	30	88.4795	876	96	393	99	0.735546	76.9625	97	4.85454	V4
CSMR2542	CSMR2542	PRJNA830991	Pseudoeurycea melanomolga	Terrestrial	Plethodontidae	19.4991	-97.1537	5	2015	wild	15.6847	3.74812	117.923	3923	7.25833	10.4	70.2703	109.893	15.1	0.3	14.8	7.46667	6.51667	8.66667	5.9	1653	321	30	88.8916	920	94	433	94	0.840264	124.817	464	7.44304	V4
CSMR2543	CSMR2543	PRJNA830991	Pseudoeurycea melanomolga	Terrestrial	Plethodontidae	19.4991	-97.1537	5	2015	wild	15.6847	3.74812	117.923	3923	7.25833	10.4	70.2703	109.893	15.1	0.3	14.8	7.46667	6.51667	8.66667	5.9	1653	321	30	88.8916	920	94	433	94	0.883506	423.136	759	8.45334	V4
CSMR2545	CSMR2545	PRJNA830991	Pseudoeurycea melanomolga	Terrestrial	Plethodontidae	19.4991	-97.1537	5	2015	wild	15.6847	3.74812	117.923	3923	7.25833	10.4	70.2703	109.893	15.1	0.3	14.8	7.46667	6.51667	8.66667	5.9	1653	321	30	88.8916	920	94	433	94	0.860349	150.66	189	6.50616	V4
CSMR2546	CSMR2546	PRJNA830991	Pseudoeurycea melanomolga	Terrestrial	Plethodontidae	19.4991	-97.1537	5	2015	wild	15.6847	3.74812	117.923	3923	7.25833	10.4	70.2703	109.893	15.1	0.3	14.8	7.46667	6.51667	8.66667	5.9	1653	321	30	88.8916	920	94	433	94	0.860861	215.509	306	7.10846	V4
DSMR2549	DSMR2549	PRJNA830991	Pseudoeurycea gadovii	Terrestrial	Plethodontidae	18.9797	-97.213	5	2015	wild	17.0471	4.05345	109.901	2971	9.6125	12.7917	71.8633	114.08	18.5	0.7	17.8	9.96667	8.9	11	8.18333	1152	196	26	75.3867	571	82	310	91	0.915108	221.595	819	8.85616	V4
DSMR2550	DSMR2550	PRJNA830991	Pseudoeurycea gadovii	Terrestrial	Plethodontidae	18.9797	-97.213	5	2015	wild	17.0471	4.05345	109.901	2971	9.6125	12.7917	71.8633	114.08	18.5	0.7	17.8	9.96667	8.9	11	8.18333	1152	196	26	75.3867	571	82	310	91	0.899376	149.322	206	6.91305	V4
DSMR2554	DSMR2554	PRJNA830991	Pseudoeurycea gadovii	Terrestrial	Plethodontidae	18.9797	-97.213	5	2015	wild	17.0471	4.05345	109.901	2971	9.6125	12.7917	71.8633	114.08	18.5	0.7	17.8	9.96667	8.9	11	8.18333	1152	196	26	75.3867	571	82	310	91	0.919489	647.267	931	9.06859	V4
DSMR2555	DSMR2555	PRJNA830991	Pseudoeurycea gadovii	Terrestrial	Plethodontidae	18.9719	-97.2866	5	2015	wild	15.1677	2.44278	129.171	3580	7.97917	12.5083	75.3514	86.7457	16.3	-0.3	16.6	8.18333	6.86667	9.05	6.86667	1391	265	23	87.3174	755	72	384	72	0.826291	180.805	287	6.74659	V4
DSMR2556	DSMR2556	PRJNA830991	Pseudoeurycea gadovii	Terrestrial	Plethodontidae	18.9719	-97.2866	5	2015	wild	15.1677	2.44278	129.171	3580	7.97917	12.5083	75.3514	86.7457	16.3	-0.3	16.6	8.18333	6.86667	9.05	6.86667	1391	265	23	87.3174	755	72	384	72	0.87927	394.838	696	8.3029	V4
DSMR2557	DSMR2557	PRJNA830991	Pseudoeurycea gadovii	Terrestrial	Plethodontidae	18.9719	-97.2866	5	2015	wild	15.1677	2.44278	129.171	3580	7.97917	12.5083	75.3514	86.7457	16.3	-0.3	16.6	8.18333	6.86667	9.05	6.86667	1391	265	23	87.3174	755	72	384	72	0.717843	68.8592	78	4.51193	V4
DSMR2560	DSMR2560	PRJNA830991	Pseudoeurycea gadovii	Terrestrial	Plethodontidae	18.9797	-97.213	5	2015	wild	17.0471	4.05345	109.901	2971	9.6125	12.7917	71.8633	114.08	18.5	0.7	17.8	9.96667	8.9	11	8.18333	1152	196	26	75.3867	571	82	310	91	0.80601	81.7993	104	5.40062	V4
ERR325472	ERR325472	ERP003771	Plethodon cinereus	Terrestrial	Plethodontidae	38.511	-79.1683	10	2011	wild	14.6323	4.83814	148.55	1177	8.2125	10.7417	33.6729	780.315	24.1	-7.8	31.9	15.7	-1.58333	17.5667	-1.58333	1191	112	81	10.7529	324	251	311	251	0.929513	104.921	358	7.88582	V4
ERR325475	ERR325475	ERP003771	Plethodon cinereus	Terrestrial	Plethodontidae	38.511	-79.1683	10	2011	wild	14.6323	4.83814	148.55	1177	8.2125	10.7417	33.6729	780.315	24.1	-7.8	31.9	15.7	-1.58333	17.5667	-1.58333	1191	112	81	10.7529	324	251	311	251	0.918153	104.575	347	7.7481	V4
ERR325490	ERR325490	ERP003771	Plethodon cinereus	Terrestrial	Plethodontidae	38.511	-79.1683	10	2011	wild	14.6323	4.83814	148.55	1177	8.2125	10.7417	33.6729	780.315	24.1	-7.8	31.9	15.7	-1.58333	17.5667	-1.58333	1191	112	81	10.7529	324	251	311	251	0.923913	89.2369	275	7.48673	V4
ERR325505	ERR325505	ERP003771	Plethodon cinereus	Terrestrial	Plethodontidae	38.511	-79.1683	10	2011	wild	14.6323	4.83814	148.55	1177	8.2125	10.7417	33.6729	780.315	24.1	-7.8	31.9	15.7	-1.58333	17.5667	-1.58333	1191	112	81	10.7529	324	251	311	251	0.922005	122.802	490	8.23962	V4
ERR325511	ERR325511	ERP003771	Plethodon cinereus	Terrestrial	Plethodontidae	38.511	-79.1683	10	2011	wild	14.6323	4.83814	148.55	1177	8.2125	10.7417	33.6729	780.315	24.1	-7.8	31.9	15.7	-1.58333	17.5667	-1.58333	1191	112	81	10.7529	324	251	311	251	0.480446	28.9813	61	2.8494	V4
ERR325517	ERR325517	ERP003771	Plethodon cinereus	Terrestrial	Plethodontidae	38.511	-79.1683	10	2011	wild	14.6323	4.83814	148.55	1177	8.2125	10.7417	33.6729	780.315	24.1	-7.8	31.9	15.7	-1.58333	17.5667	-1.58333	1191	112	81	10.7529	324	251	311	251	0.920726	100.993	386	7.91129	V4
ERR325525	ERR325525	ERP003771	Plethodon cinereus	Terrestrial	Plethodontidae	38.511	-79.1683	10	2011	wild	14.6323	4.83814	148.55	1177	8.2125	10.7417	33.6729	780.315	24.1	-7.8	31.9	15.7	-1.58333	17.5667	-1.58333	1191	112	81	10.7529	324	251	311	251	0.917629	117.685	493	8.2086	V4
ERR325529	ERR325529	ERP003771	Plethodon cinereus	Terrestrial	Plethodontidae	38.511	-79.1683	10	2011	wild	14.6323	4.83814	148.55	1177	8.2125	10.7417	33.6729	780.315	24.1	-7.8	31.9	15.7	-1.58333	17.5667	-1.58333	1191	112	81	10.7529	324	251	311	251	0.469961	82.8478	196	3.57862	V4
ERR325536	ERR325536	ERP003771	Plethodon cinereus	Terrestrial	Plethodontidae	38.511	-79.1683	10	2011	wild	14.6323	4.83814	148.55	1177	8.2125	10.7417	33.6729	780.315	24.1	-7.8	31.9	15.7	-1.58333	17.5667	-1.58333	1191	112	81	10.7529	324	251	311	251	0.81831	116.192	402	7.07924	V4
ERR325539	ERR325539	ERP003771	Plethodon cinereus	Terrestrial	Plethodontidae	38.511	-79.1683	10	2011	wild	14.6323	4.83814	148.55	1177	8.2125	10.7417	33.6729	780.315	24.1	-7.8	31.9	15.7	-1.58333	17.5667	-1.58333	1191	112	81	10.7529	324	251	311	251	0.87238	110.06	424	7.61407	V4
ERR325551	ERR325551	ERP003771	Plethodon cinereus	Terrestrial	Plethodontidae	38.511	-79.1683	10	2011	wild	14.6323	4.83814	148.55	1177	8.2125	10.7417	33.6729	780.315	24.1	-7.8	31.9	15.7	-1.58333	17.5667	-1.58333	1191	112	81	10.7529	324	251	311	251	0.890604	133.562	542	8.08859	V4
ERR325556	ERR325556	ERP003771	Plethodon cinereus	Terrestrial	Plethodontidae	38.511	-79.1683	10	2011	wild	14.6323	4.83814	148.55	1177	8.2125	10.7417	33.6729	780.315	24.1	-7.8	31.9	15.7	-1.58333	17.5667	-1.58333	1191	112	81	10.7529	324	251	311	251	0.88036	97.1678	355	7.45813	V4
ERR325562	ERR325562	ERP003771	Plethodon cinereus	Terrestrial	Plethodontidae	38.511	-79.1683	10	2011	wild	14.6323	4.83814	148.55	1177	8.2125	10.7417	33.6729	780.315	24.1	-7.8	31.9	15.7	-1.58333	17.5667	-1.58333	1191	112	81	10.7529	324	251	311	251	0.909059	152.571	587	8.36081	V4
ERR325572	ERR325572	ERP003771	Plethodon cinereus	Terrestrial	Plethodontidae	38.511	-79.1683	10	2011	wild	14.6323	4.83814	148.55	1177	8.2125	10.7417	33.6729	780.315	24.1	-7.8	31.9	15.7	-1.58333	17.5667	-1.58333	1191	112	81	10.7529	324	251	311	251	0.866907	171.223	712	8.21458	V4
ERR325583	ERR325583	ERP003771	Plethodon cinereus	Terrestrial	Plethodontidae	38.511	-79.1683	10	2011	wild	14.6323	4.83814	148.55	1177	8.2125	10.7417	33.6729	780.315	24.1	-7.8	31.9	15.7	-1.58333	17.5667	-1.58333	1191	112	81	10.7529	324	251	311	251	0.870977	140.549	544	7.91497	V4
ERR325615	ERR325615	ERP003771	Plethodon cinereus	Terrestrial	Plethodontidae	38.511	-79.1683	10	2011	wild	14.6323	4.83814	148.55	1177	8.2125	10.7417	33.6729	780.315	24.1	-7.8	31.9	15.7	-1.58333	17.5667	-1.58333	1191	112	81	10.7529	324	251	311	251	0.907235	171.322	691	8.55753	V4
ERR325622	ERR325622	ERP003771	Plethodon cinereus	Terrestrial	Plethodontidae	38.511	-79.1683	10	2011	wild	14.6323	4.83814	148.55	1177	8.2125	10.7417	33.6729	780.315	24.1	-7.8	31.9	15.7	-1.58333	17.5667	-1.58333	1191	112	81	10.7529	324	251	311	251	0.922388	117.457	442	8.10585	V4
ERR325634	ERR325634	ERP003771	Plethodon cinereus	Terrestrial	Plethodontidae	38.511	-79.1683	10	2011	wild	14.6323	4.83814	148.55	1177	8.2125	10.7417	33.6729	780.315	24.1	-7.8	31.9	15.7	-1.58333	17.5667	-1.58333	1191	112	81	10.7529	324	251	311	251	0.917013	124.263	489	8.19231	V4
ERR325650	ERR325650	ERP003771	Plethodon cinereus	Terrestrial	Plethodontidae	38.511	-79.1683	10	2011	wild	14.6323	4.83814	148.55	1177	8.2125	10.7417	33.6729	780.315	24.1	-7.8	31.9	15.7	-1.58333	17.5667	-1.58333	1191	112	81	10.7529	324	251	311	251	0.898703	101.444	356	7.61717	V4
ESMR2486	ESMR2486	PRJNA830991	Pseudoeurycea altamontana	Terrestrial	Plethodontidae	19.0468	-99.3181	5	2015	wild	19.9557	7.04442	178.857	2979	12.3333	12.4167	74.3513	137.714	20	3.3	16.7	13.5	10.35	13.6	10.35	1255	262	9	97.6961	737	40	354	40	0.832369	127.058	362	7.07501	V4
ESMR2488	ESMR2488	PRJNA830991	Pseudoeurycea altamontana	Terrestrial	Plethodontidae	19.0468	-99.3181	5	2015	wild	19.9557	7.04442	178.857	2979	12.3333	12.4167	74.3513	137.714	20	3.3	16.7	13.5	10.35	13.6	10.35	1255	262	9	97.6961	737	40	354	40	0.821687	88.2394	106	5.52824	V4
ESMR2489	ESMR2489	PRJNA830991	Pseudoeurycea altamontana	Terrestrial	Plethodontidae	19.0468	-99.3181	5	2015	wild	19.9557	7.04442	178.857	2979	12.3333	12.4167	74.3513	137.714	20	3.3	16.7	13.5	10.35	13.6	10.35	1255	262	9	97.6961	737	40	354	40	0.856283	110.449	114	5.85089	V4
ESMR2490	ESMR2490	PRJNA830991	Pseudoeurycea altamontana	Terrestrial	Plethodontidae	19.0468	-99.3181	5	2015	wild	19.9557	7.04442	178.857	2979	12.3333	12.4167	74.3513	137.714	20	3.3	16.7	13.5	10.35	13.6	10.35	1255	262	9	97.6961	737	40	354	40	0.885583	428.678	604	8.18138	V4
ESMR2492	ESMR2492	PRJNA830991	Pseudoeurycea altamontana	Terrestrial	Plethodontidae	19.0468	-99.3181	5	2015	wild	19.9557	7.04442	178.857	2979	12.3333	12.4167	74.3513	137.714	20	3.3	16.7	13.5	10.35	13.6	10.35	1255	262	9	97.6961	737	40	354	40	0.88952	322.611	538	8.06925	V4
ESMR2494	ESMR2494	PRJNA830991	Pseudoeurycea altamontana	Terrestrial	Plethodontidae	19.0468	-99.3181	5	2015	wild	19.9557	7.04442	178.857	2979	12.3333	12.4167	74.3513	137.714	20	3.3	16.7	13.5	10.35	13.6	10.35	1255	262	9	97.6961	737	40	354	40	0.82699	152.462	181	6.20229	V4
ESMR2499	ESMR2499	PRJNA830991	Pseudoeurycea altamontana	Terrestrial	Plethodontidae	19.0468	-99.3181	5	2015	wild	19.9557	7.04442	178.857	2979	12.3333	12.4167	74.3513	137.714	20	3.3	16.7	13.5	10.35	13.6	10.35	1255	262	9	97.6961	737	40	354	40	0.801659	133.289	193	6.08656	V4
ESMR2500	ESMR2500	PRJNA830991	Pseudoeurycea altamontana	Terrestrial	Plethodontidae	19.0468	-99.3181	5	2015	wild	19.9557	7.04442	178.857	2979	12.3333	12.4167	74.3513	137.714	20	3.3	16.7	13.5	10.35	13.6	10.35	1255	262	9	97.6961	737	40	354	40	0.807528	191.739	272	6.53085	V4
FSMR2466	FSMR2466	PRJNA830991	Pseudoeurycea robertsi	Terrestrial	Plethodontidae	19.1874	-99.8064	5	2015	wild	19.2108	5.00976	189.411	3279	10.4	13.6167	70.9201	165.749	19.3	0.1	19.2	11.6333	8.05	11.9667	8.05	1148	226	12	92.604	651	47	511	47	0.805494	192.643	340	6.77372	V4
FSMR2467	FSMR2467	PRJNA830991	Pseudoeurycea robertsi	Terrestrial	Plethodontidae	19.1874	-99.8064	5	2015	wild	19.2108	5.00976	189.411	3279	10.4	13.6167	70.9201	165.749	19.3	0.1	19.2	11.6333	8.05	11.9667	8.05	1148	226	12	92.604	651	47	511	47	0.878082	416.716	633	8.17149	V4
FSMR2470	FSMR2470	PRJNA830991	Pseudoeurycea robertsi	Terrestrial	Plethodontidae	19.1874	-99.8064	5	2015	wild	19.2108	5.00976	189.411	3279	10.4	13.6167	70.9201	165.749	19.3	0.1	19.2	11.6333	8.05	11.9667	8.05	1148	226	12	92.604	651	47	511	47	0.871695	259.498	389	7.49974	V4
FSMR2473	FSMR2473	PRJNA830991	Pseudoeurycea robertsi	Terrestrial	Plethodontidae	19.0136	-99.9003	5	2015	wild	20.8521	6.60295	242.516	2896	12.0375	13.775	71.3731	152.526	21.1	1.8	19.3	13.1667	9.85	13.45	9.85	1297	251	11	94.462	729	42	582	42	0.711957	124.116	431	6.23072	V4
FSMR2478	FSMR2478	PRJNA830991	Pseudoeurycea robertsi	Terrestrial	Plethodontidae	19.0136	-99.9003	5	2015	wild	20.8521	6.60295	242.516	2896	12.0375	13.775	71.3731	152.526	21.1	1.8	19.3	13.1667	9.85	13.45	9.85	1297	251	11	94.462	729	42	582	42	0.920831	208.727	780	8.84673	V4
FSMR2481	FSMR2481	PRJNA830991	Pseudoeurycea robertsi	Terrestrial	Plethodontidae	19.0136	-99.9003	5	2015	wild	20.8521	6.60295	242.516	2896	12.0375	13.775	71.3731	152.526	21.1	1.8	19.3	13.1667	9.85	13.45	9.85	1297	251	11	94.462	729	42	582	42	0.859959	158.463	207	6.61608	V4
G1_24	G1_24	PRJNA843333	Ambystoma mavortium	Aquatic	Ambystomatidae	42.0369	-111.63	6	2018	wild	17.2442	3.05083	21.9161	2599	2.1	12.7167	36.6475	811.189	22.1	-12.6	34.7	-0.166667	12.5333	12.5333	-7.18333	473	48	32	9.69571	126	105	105	121	0.541394	57.2033	110	3.67139	V4
G1_25	G1_25	PRJNA843333	Ambystoma mavortium	Aquatic	Ambystomatidae	42.0369	-111.63	6	2018	wild	17.2442	3.05083	21.9161	2599	2.1	12.7167	36.6475	811.189	22.1	-12.6	34.7	-0.166667	12.5333	12.5333	-7.18333	473	48	32	9.69571	126	105	105	121	0.522606	31.6391	54	3.00754	V4
G1_27	G1_27	PRJNA843333	Ambystoma mavortium	Aquatic	Ambystomatidae	42.0369	-111.63	6	2018	wild	17.2442	3.05083	21.9161	2599	2.1	12.7167	36.6475	811.189	22.1	-12.6	34.7	-0.166667	12.5333	12.5333	-7.18333	473	48	32	9.69571	126	105	105	121	0.542979	22.1053	32	2.7149	V4
G1_28	G1_28	PRJNA843333	Ambystoma mavortium	Aquatic	Ambystomatidae	42.0369	-111.63	6	2018	wild	17.2442	3.05083	21.9161	2599	2.1	12.7167	36.6475	811.189	22.1	-12.6	34.7	-0.166667	12.5333	12.5333	-7.18333	473	48	32	9.69571	126	105	105	121	0.570322	34.6509	68	3.47181	V4
G1_35	G1_35	PRJNA843333	Ambystoma mavortium	Aquatic	Ambystomatidae	42.0369	-111.63	6	2018	wild	17.2442	3.05083	21.9161	2599	2.1	12.7167	36.6475	811.189	22.1	-12.6	34.7	-0.166667	12.5333	12.5333	-7.18333	473	48	32	9.69571	126	105	105	121	0.711403	107.097	262	5.715	V4
G1_36	G1_36	PRJNA843333	Ambystoma mavortium	Aquatic	Ambystomatidae	42.0369	-111.63	6	2018	wild	17.2442	3.05083	21.9161	2599	2.1	12.7167	36.6475	811.189	22.1	-12.6	34.7	-0.166667	12.5333	12.5333	-7.18333	473	48	32	9.69571	126	105	105	121	0.469794	91.4119	189	3.5527	V4
G1_37	G1_37	PRJNA843333	Ambystoma mavortium	Aquatic	Ambystomatidae	42.0369	-111.63	6	2018	wild	17.2442	3.05083	21.9161	2599	2.1	12.7167	36.6475	811.189	22.1	-12.6	34.7	-0.166667	12.5333	12.5333	-7.18333	473	48	32	9.69571	126	105	105	121	0.817253	51.5632	91	5.31851	V4
G1_38	G1_38	PRJNA843333	Ambystoma mavortium	Aquatic	Ambystomatidae	42.0369	-111.63	6	2018	wild	17.2442	3.05083	21.9161	2599	2.1	12.7167	36.6475	811.189	22.1	-12.6	34.7	-0.166667	12.5333	12.5333	-7.18333	473	48	32	9.69571	126	105	105	121	0.324999	28.0734	44	1.77431	V4
G1_42	G1_42	PRJNA843333	Ambystoma mavortium	Aquatic	Ambystomatidae	42.0369	-111.63	6	2018	wild	17.2442	3.05083	21.9161	2599	2.1	12.7167	36.6475	811.189	22.1	-12.6	34.7	-0.166667	12.5333	12.5333	-7.18333	473	48	32	9.69571	126	105	105	121	0.404778	37.7914	62	2.41013	V4
G1_43	G1_43	PRJNA843333	Ambystoma mavortium	Aquatic	Ambystomatidae	42.0369	-111.63	6	2018	wild	17.2442	3.05083	21.9161	2599	2.1	12.7167	36.6475	811.189	22.1	-12.6	34.7	-0.166667	12.5333	12.5333	-7.18333	473	48	32	9.69571	126	105	105	121	0.543381	52.7292	85	3.48274	V4
G1_45	G1_45	PRJNA843333	Ambystoma mavortium	Aquatic	Ambystomatidae	42.0369	-111.63	6	2018	wild	17.2442	3.05083	21.9161	2599	2.1	12.7167	36.6475	811.189	22.1	-12.6	34.7	-0.166667	12.5333	12.5333	-7.18333	473	48	32	9.69571	126	105	105	121	0.372459	14.8816	21	1.63596	V4
G2_42	G2_42	PRJNA843333	Ambystoma mavortium	Aquatic	Ambystomatidae	42.0369	-111.63	6	2018	wild	17.2442	3.05083	21.9161	2599	2.1	12.7167	36.6475	811.189	22.1	-12.6	34.7	-0.166667	12.5333	12.5333	-7.18333	473	48	32	9.69571	126	105	105	121	0.54362	39.9452	68	3.30926	V4
G2_43	G2_43	PRJNA843333	Ambystoma mavortium	Aquatic	Ambystomatidae	42.0369	-111.63	6	2018	wild	17.2442	3.05083	21.9161	2599	2.1	12.7167	36.6475	811.189	22.1	-12.6	34.7	-0.166667	12.5333	12.5333	-7.18333	473	48	32	9.69571	126	105	105	121	0.555922	94.8952	201	4.25339	V4
G3_11	G3_11	PRJNA843333	Ambystoma mavortium	Aquatic	Ambystomatidae	42.0369	-111.63	7	2018	wild	24.5238	8.3735	16.5295	2599	2.1	12.7167	36.6475	811.189	22.1	-12.6	34.7	-0.166667	12.5333	12.5333	-7.18333	473	48	32	9.69571	126	105	105	121	0.280295	29.0535	40	1.49171	V4
GSMR2460	GSMR2460	PRJNA830991	Pseudoeurycea longicauda	Terrestrial	Plethodontidae	19.418	-100.162	5	2015	wild	22.3076	5.96572	142.531	2733	11.7042	14.8583	68.1575	193.936	21.6	-0.2	21.8	13.4167	11.0167	13.5833	8.98333	1027	212	11	93.1618	590	44	461	52	0.900507	156.03	632	8.37812	V4
GSMR2464	GSMR2464	PRJNA830991	Pseudoeurycea longicauda	Terrestrial	Plethodontidae	19.418	-100.162	5	2015	wild	22.3076	5.96572	142.531	2733	11.7042	14.8583	68.1575	193.936	21.6	-0.2	21.8	13.4167	11.0167	13.5833	8.98333	1027	212	11	93.1618	590	44	461	52	0.804767	77.3763	89	5.21146	V4
GSMR2465	GSMR2465	PRJNA830991	Pseudoeurycea longicauda	Terrestrial	Plethodontidae	19.418	-100.162	5	2015	wild	22.3076	5.96572	142.531	2733	11.7042	14.8583	68.1575	193.936	21.6	-0.2	21.8	13.4167	11.0167	13.5833	8.98333	1027	212	11	93.1618	590	44	461	52	0.771025	133.009	204	5.91563	V4
HSMR2495	HSMR2495	PRJNA830991	Aquiloeurycea cephalica	Terrestrial	Plethodontidae	19.0468	-99.3181	5	2015	wild	19.9557	7.04442	178.857	2979	12.3333	12.4167	74.3513	137.714	20	3.3	16.7	13.5	10.35	13.6	10.35	1255	262	9	97.6961	737	40	354	40	0.891843	495.125	621	8.27492	V4
HSMR2496	HSMR2496	PRJNA830991	Aquiloeurycea cephalica	Terrestrial	Plethodontidae	19.0468	-99.3181	5	2015	wild	19.9557	7.04442	178.857	2979	12.3333	12.4167	74.3513	137.714	20	3.3	16.7	13.5	10.35	13.6	10.35	1255	262	9	97.6961	737	40	354	40	0.769179	274.005	482	6.85561	V4
HSMR2513	HSMR2513	PRJNA830991	Aquiloeurycea cephalica	Terrestrial	Plethodontidae	19.0468	-99.3181	5	2015	wild	19.9557	7.04442	178.857	2979	12.3333	12.4167	74.3513	137.714	20	3.3	16.7	13.5	10.35	13.6	10.35	1255	262	9	97.6961	737	40	354	40	0.89782	389.353	694	8.47433	V4
HSMR2515	HSMR2515	PRJNA830991	Aquiloeurycea cephalica	Terrestrial	Plethodontidae	19.0468	-99.3181	5	2015	wild	19.9557	7.04442	178.857	2979	12.3333	12.4167	74.3513	137.714	20	3.3	16.7	13.5	10.35	13.6	10.35	1255	262	9	97.6961	737	40	354	40	0.722808	115.174	165	5.32444	V4
HSMR2516	HSMR2516	PRJNA830991	Aquiloeurycea cephalica	Terrestrial	Plethodontidae	19.0468	-99.3181	5	2015	wild	19.9557	7.04442	178.857	2979	12.3333	12.4167	74.3513	137.714	20	3.3	16.7	13.5	10.35	13.6	10.35	1255	262	9	97.6961	737	40	354	40	0.787649	122.102	163	5.78822	V4
HSMR2518	HSMR2518	PRJNA830991	Aquiloeurycea cephalica	Terrestrial	Plethodontidae	19.0468	-99.3181	5	2015	wild	19.9557	7.04442	178.857	2979	12.3333	12.4167	74.3513	137.714	20	3.3	16.7	13.5	10.35	13.6	10.35	1255	262	9	97.6961	737	40	354	40	0.74253	119.513	170	5.50169	V4
HSMR2535	HSMR2535	PRJNA830991	Aquiloeurycea cephalica	Terrestrial	Plethodontidae	19.5932	-97.0931	5	2015	wild	19.77	7.30151	87.1987	3075	10.2083	10.2833	65.9188	136.196	18.4	2.8	15.6	10.6333	9.13333	11.9	8.45	1570	306	30	88.4795	876	96	393	99	0.780529	270.571	458	6.89925	V4
LS016_ER8125-1_S16	SRR18457979	PRJNA819099	Ambystoma altamirani	Aquatic	Ambystomatidae	19.5683	-99.5	7	2019	wild	18.0004	7.24998	86.392	3389	9.9875	12.625	70.927	163.18	18.2	0.4	17.8	11.2	7.68333	11.5333	7.68333	1070	210	15	87.2066	587	54	462	54	0.49266	66.0686	156	3.58923	V4
LS026_ER8125-1_S26	SRR18457953	PRJNA819099	Ambystoma altamirani	Aquatic	Ambystomatidae	19.5683	-99.5	7	2019	wild	18.0004	7.24998	86.392	3389	9.9875	12.625	70.927	163.18	18.2	0.4	17.8	11.2	7.68333	11.5333	7.68333	1070	210	15	87.2066	587	54	462	54	0.494813	73.6938	156	3.60491	V4
LS067_ER8125-1_S66	SRR18457860	PRJNA819099	Ambystoma altamirani	Aquatic	Ambystomatidae	19.5683	-99.5	10	2019	wild	16.2911	5.25469	174.221	3389	9.9875	12.625	70.927	163.18	18.2	0.4	17.8	11.2	7.68333	11.5333	7.68333	1070	210	15	87.2066	587	54	462	54	0.557976	64.8642	155	4.0599	V4
LS070_ER8125-1_S69	SRR18458101	PRJNA819099	Ambystoma altamirani	Aquatic	Ambystomatidae	19.5683	-99.5	10	2019	wild	16.2911	5.25469	174.221	3389	9.9875	12.625	70.927	163.18	18.2	0.4	17.8	11.2	7.68333	11.5333	7.68333	1070	210	15	87.2066	587	54	462	54	0.467327	56.2945	125	3.2553	V4
LS071_ER8125-1_S70	SRR18458089	PRJNA819099	Ambystoma altamirani	Aquatic	Ambystomatidae	19.5683	-99.5	10	2019	wild	16.2911	5.25469	174.221	3389	9.9875	12.625	70.927	163.18	18.2	0.4	17.8	11.2	7.68333	11.5333	7.68333	1070	210	15	87.2066	587	54	462	54	0.725915	79.9006	164	5.34096	V4
LS072_ER8125-1_S71	SRR18458078	PRJNA819099	Ambystoma altamirani	Aquatic	Ambystomatidae	19.5683	-99.5	10	2019	wild	16.2911	5.25469	174.221	3389	9.9875	12.625	70.927	163.18	18.2	0.4	17.8	11.2	7.68333	11.5333	7.68333	1070	210	15	87.2066	587	54	462	54	0.528206	90.3852	243	4.18594	V4
LS079_ER8125-1_S77	SRR18457916	PRJNA819099	Ambystoma altamirani	Aquatic	Ambystomatidae	19.5683	-99.5	4	2020	wild	19.4053	5.20497	60.5024	3389	9.9875	12.625	70.927	163.18	18.2	0.4	17.8	11.2	7.68333	11.5333	7.68333	1070	210	15	87.2066	587	54	462	54	0.647608	142.04	402	5.60249	V4
LS209_ER8125-1_S193	SRR18457975	PRJNA819099	Ambystoma altamirani	Aquatic	Ambystomatidae	19.5683	-99.5	4	2020	wild	19.4053	5.20497	60.5024	3389	9.9875	12.625	70.927	163.18	18.2	0.4	17.8	11.2	7.68333	11.5333	7.68333	1070	210	15	87.2066	587	54	462	54	0.698414	107.343	284	5.6919	V4
LS210_ER8125-1_S194	SRR18457910	PRJNA819099	Ambystoma altamirani	Aquatic	Ambystomatidae	19.5683	-99.5	4	2020	wild	19.4053	5.20497	60.5024	3389	9.9875	12.625	70.927	163.18	18.2	0.4	17.8	11.2	7.68333	11.5333	7.68333	1070	210	15	87.2066	587	54	462	54	0.543478	54.7112	110	3.68552	V4
N1_V4_PF_V	N1_V4_PF_V	eLife.53898	Taricha granulosa	Aquatic	Salamandridae	48.499	-117.006	9	2016	wild	19.9385	4.28444	29.4416	951	6.10417	11.8917	34.9755	796.807	26.2	-7.8	34	-2.93333	15.45	16	-3.56667	792	108	34	38.6596	310	110	130	277	0.573347	63.2723	160	4.19801	V4
N10_V4_PF_D	N10_V4_PF_D	eLife.53898	Taricha granulosa	Aquatic	Salamandridae	48.499	-117.006	9	2016	wild	19.9385	4.28444	29.4416	951	6.10417	11.8917	34.9755	796.807	26.2	-7.8	34	-2.93333	15.45	16	-3.56667	792	108	34	38.6596	310	110	130	277	0.806074	143.689	395	6.95296	V4
N11_V4_JP_D_M	N11_V4_JP_D_M	eLife.53898	Taricha granulosa	Aquatic	Salamandridae	44.3614	-123.381	6	2013	wild	22.6848	10.3066	36.0599	121	11.1333	11.35	44.1634	523.582	26.8	1.1	25.7	5.45	17.55	17.8667	5.01667	1472	263	16	71.6787	727	82	86	677	0.581797	62.1627	127	4.066	V4
N11_V4_JP_V_M	N11_V4_JP_V_M	eLife.53898	Taricha granulosa	Aquatic	Salamandridae	44.3614	-123.381	6	2013	wild	22.6848	10.3066	36.0599	121	11.1333	11.35	44.1634	523.582	26.8	1.1	25.7	5.45	17.55	17.8667	5.01667	1472	263	16	71.6787	727	82	86	677	0.550041	51.6441	99	3.64642	V4
N11_V4_PF_D	N11_V4_PF_D	eLife.53898	Taricha granulosa	Aquatic	Salamandridae	48.499	-117.006	9	2016	wild	19.9385	4.28444	29.4416	951	6.10417	11.8917	34.9755	796.807	26.2	-7.8	34	-2.93333	15.45	16	-3.56667	792	108	34	38.6596	310	110	130	277	0.816527	136.53	400	7.05794	V4
N12_V4_JP_V_M	N12_V4_JP_V_M	eLife.53898	Taricha granulosa	Aquatic	Salamandridae	44.3614	-123.381	6	2013	wild	22.6848	10.3066	36.0599	121	11.1333	11.35	44.1634	523.582	26.8	1.1	25.7	5.45	17.55	17.8667	5.01667	1472	263	16	71.6787	727	82	86	677	0.841027	96.3166	200	6.42869	V4
N12_V4_PF_D	N12_V4_PF_D	eLife.53898	Taricha granulosa	Aquatic	Salamandridae	48.499	-117.006	9	2016	wild	19.9385	4.28444	29.4416	951	6.10417	11.8917	34.9755	796.807	26.2	-7.8	34	-2.93333	15.45	16	-3.56667	792	108	34	38.6596	310	110	130	277	0.748762	75.701	169	5.5415	V4
N12_V4_PF_V	N12_V4_PF_V	eLife.53898	Taricha granulosa	Aquatic	Salamandridae	48.499	-117.006	9	2016	wild	19.9385	4.28444	29.4416	951	6.10417	11.8917	34.9755	796.807	26.2	-7.8	34	-2.93333	15.45	16	-3.56667	792	108	34	38.6596	310	110	130	277	0.695702	85.5922	195	5.29243	V4
N13_V4_JP_D_M	N13_V4_JP_D_M	eLife.53898	Taricha granulosa	Aquatic	Salamandridae	44.3614	-123.381	6	2013	wild	22.6848	10.3066	36.0599	121	11.1333	11.35	44.1634	523.582	26.8	1.1	25.7	5.45	17.55	17.8667	5.01667	1472	263	16	71.6787	727	82	86	677	0.520346	62.1536	116	3.56852	V4
N13_V4_JP_V_M	N13_V4_JP_V_M	eLife.53898	Taricha granulosa	Aquatic	Salamandridae	44.3614	-123.381	6	2013	wild	22.6848	10.3066	36.0599	121	11.1333	11.35	44.1634	523.582	26.8	1.1	25.7	5.45	17.55	17.8667	5.01667	1472	263	16	71.6787	727	82	86	677	0.685485	79.5291	163	5.03744	V4
N14_V4_JP_D_M	N14_V4_JP_D_M	eLife.53898	Taricha granulosa	Aquatic	Salamandridae	44.3614	-123.381	6	2013	wild	22.6848	10.3066	36.0599	121	11.1333	11.35	44.1634	523.582	26.8	1.1	25.7	5.45	17.55	17.8667	5.01667	1472	263	16	71.6787	727	82	86	677	0.848447	132.116	324	7.07592	V4
N14_V4_JP_V_M	N14_V4_JP_V_M	eLife.53898	Taricha granulosa	Aquatic	Salamandridae	44.3614	-123.381	6	2013	wild	22.6848	10.3066	36.0599	121	11.1333	11.35	44.1634	523.582	26.8	1.1	25.7	5.45	17.55	17.8667	5.01667	1472	263	16	71.6787	727	82	86	677	0.731186	97.2463	214	5.66045	V4
N15_V4_JP_D_M	N15_V4_JP_D_M	eLife.53898	Taricha granulosa	Aquatic	Salamandridae	44.3614	-123.381	6	2013	wild	22.6848	10.3066	36.0599	121	11.1333	11.35	44.1634	523.582	26.8	1.1	25.7	5.45	17.55	17.8667	5.01667	1472	263	16	71.6787	727	82	86	677	0.662532	81.4819	168	4.89764	V4
N15_V4_JP_V_M	N15_V4_JP_V_M	eLife.53898	Taricha granulosa	Aquatic	Salamandridae	44.3614	-123.381	6	2013	wild	22.6848	10.3066	36.0599	121	11.1333	11.35	44.1634	523.582	26.8	1.1	25.7	5.45	17.55	17.8667	5.01667	1472	263	16	71.6787	727	82	86	677	0.567208	58.0348	115	3.88282	V4
N15_V4_PF_D	N15_V4_PF_D	eLife.53898	Taricha granulosa	Aquatic	Salamandridae	48.499	-117.006	9	2016	wild	19.9385	4.28444	29.4416	951	6.10417	11.8917	34.9755	796.807	26.2	-7.8	34	-2.93333	15.45	16	-3.56667	792	108	34	38.6596	310	110	130	277	0.844065	126.101	374	7.21413	V4
N15_V4_PF_V	N15_V4_PF_V	eLife.53898	Taricha granulosa	Aquatic	Salamandridae	48.499	-117.006	9	2016	wild	19.9385	4.28444	29.4416	951	6.10417	11.8917	34.9755	796.807	26.2	-7.8	34	-2.93333	15.45	16	-3.56667	792	108	34	38.6596	310	110	130	277	0.638472	76.3633	171	4.73609	V4
N16_V4_JP_D_M	N16_V4_JP_D_M	eLife.53898	Taricha granulosa	Aquatic	Salamandridae	44.3614	-123.381	6	2013	wild	22.6848	10.3066	36.0599	121	11.1333	11.35	44.1634	523.582	26.8	1.1	25.7	5.45	17.55	17.8667	5.01667	1472	263	16	71.6787	727	82	86	677	0.77647	113.189	249	6.1807	V4
N16_V4_JP_V_M	N16_V4_JP_V_M	eLife.53898	Taricha granulosa	Aquatic	Salamandridae	44.3614	-123.381	6	2013	wild	22.6848	10.3066	36.0599	121	11.1333	11.35	44.1634	523.582	26.8	1.1	25.7	5.45	17.55	17.8667	5.01667	1472	263	16	71.6787	727	82	86	677	0.784978	95.7688	211	6.06089	V4
N16_V4_PF_D	N16_V4_PF_D	eLife.53898	Taricha granulosa	Aquatic	Salamandridae	48.499	-117.006	9	2016	wild	19.9385	4.28444	29.4416	951	6.10417	11.8917	34.9755	796.807	26.2	-7.8	34	-2.93333	15.45	16	-3.56667	792	108	34	38.6596	310	110	130	277	0.832291	145.911	399	7.1912	V4
N16_V4_PF_V	N16_V4_PF_V	eLife.53898	Taricha granulosa	Aquatic	Salamandridae	48.499	-117.006	9	2016	wild	19.9385	4.28444	29.4416	951	6.10417	11.8917	34.9755	796.807	26.2	-7.8	34	-2.93333	15.45	16	-3.56667	792	108	34	38.6596	310	110	130	277	0.713248	75.9054	151	5.16277	V4
N17_V4_JP_D_M	N17_V4_JP_D_M	eLife.53898	Taricha granulosa	Aquatic	Salamandridae	44.3614	-123.381	6	2013	wild	22.6848	10.3066	36.0599	121	11.1333	11.35	44.1634	523.582	26.8	1.1	25.7	5.45	17.55	17.8667	5.01667	1472	263	16	71.6787	727	82	86	677	0.80618	96.8907	212	6.23009	V4
N17_V4_JP_V_M	N17_V4_JP_V_M	eLife.53898	Taricha granulosa	Aquatic	Salamandridae	44.3614	-123.381	6	2013	wild	22.6848	10.3066	36.0599	121	11.1333	11.35	44.1634	523.582	26.8	1.1	25.7	5.45	17.55	17.8667	5.01667	1472	263	16	71.6787	727	82	86	677	0.700192	93.1001	203	5.36721	V4
N17_V4_PF_D	N17_V4_PF_D	eLife.53898	Taricha granulosa	Aquatic	Salamandridae	48.499	-117.006	9	2016	wild	19.9385	4.28444	29.4416	951	6.10417	11.8917	34.9755	796.807	26.2	-7.8	34	-2.93333	15.45	16	-3.56667	792	108	34	38.6596	310	110	130	277	0.704306	113.413	300	5.79561	V4
N17_V4_PF_V	N17_V4_PF_V	eLife.53898	Taricha granulosa	Aquatic	Salamandridae	48.499	-117.006	9	2016	wild	19.9385	4.28444	29.4416	951	6.10417	11.8917	34.9755	796.807	26.2	-7.8	34	-2.93333	15.45	16	-3.56667	792	108	34	38.6596	310	110	130	277	0.673204	91.3402	213	5.20704	V4
N18_V4_JP_D_M	N18_V4_JP_D_M	eLife.53898	Taricha granulosa	Aquatic	Salamandridae	44.3614	-123.381	6	2013	wild	22.6848	10.3066	36.0599	121	11.1333	11.35	44.1634	523.582	26.8	1.1	25.7	5.45	17.55	17.8667	5.01667	1472	263	16	71.6787	727	82	86	677	0.739554	97.1685	193	5.61504	V4
N18_V4_PF_D	N18_V4_PF_D	eLife.53898	Taricha granulosa	Aquatic	Salamandridae	48.499	-117.006	9	2016	wild	19.9385	4.28444	29.4416	951	6.10417	11.8917	34.9755	796.807	26.2	-7.8	34	-2.93333	15.45	16	-3.56667	792	108	34	38.6596	310	110	130	277	0.822106	126.098	370	7.0137	V4
N18_V4_PF_V	N18_V4_PF_V	eLife.53898	Taricha granulosa	Aquatic	Salamandridae	48.499	-117.006	9	2016	wild	19.9385	4.28444	29.4416	951	6.10417	11.8917	34.9755	796.807	26.2	-7.8	34	-2.93333	15.45	16	-3.56667	792	108	34	38.6596	310	110	130	277	0.7992	139.438	372	6.82449	V4
N19_V4_JP_D_M	N19_V4_JP_D_M	eLife.53898	Taricha granulosa	Aquatic	Salamandridae	44.3614	-123.381	6	2013	wild	22.6848	10.3066	36.0599	121	11.1333	11.35	44.1634	523.582	26.8	1.1	25.7	5.45	17.55	17.8667	5.01667	1472	263	16	71.6787	727	82	86	677	0.731561	94.0446	202	5.60245	V4
N19_V4_JP_V_M	N19_V4_JP_V_M	eLife.53898	Taricha granulosa	Aquatic	Salamandridae	44.3614	-123.381	6	2013	wild	22.6848	10.3066	36.0599	121	11.1333	11.35	44.1634	523.582	26.8	1.1	25.7	5.45	17.55	17.8667	5.01667	1472	263	16	71.6787	727	82	86	677	0.718997	76.6416	179	5.38084	V4
N2_V4_PF_V	N2_V4_PF_V	eLife.53898	Taricha granulosa	Aquatic	Salamandridae	48.499	-117.006	9	2016	wild	19.9385	4.28444	29.4416	951	6.10417	11.8917	34.9755	796.807	26.2	-7.8	34	-2.93333	15.45	16	-3.56667	792	108	34	38.6596	310	110	130	277	0.860871	142.031	418	7.49591	V4
N20_V4_JP_D_M	N20_V4_JP_D_M	eLife.53898	Taricha granulosa	Aquatic	Salamandridae	44.3614	-123.381	6	2013	wild	22.6848	10.3066	36.0599	121	11.1333	11.35	44.1634	523.582	26.8	1.1	25.7	5.45	17.55	17.8667	5.01667	1472	263	16	71.6787	727	82	86	677	0.681876	99.6376	214	5.27872	V4
N20_V4_JP_V_M	N20_V4_JP_V_M	eLife.53898	Taricha granulosa	Aquatic	Salamandridae	44.3614	-123.381	6	2013	wild	22.6848	10.3066	36.0599	121	11.1333	11.35	44.1634	523.582	26.8	1.1	25.7	5.45	17.55	17.8667	5.01667	1472	263	16	71.6787	727	82	86	677	0.755072	89.3122	208	5.81439	V4
N21_V4_JP_D_M	N21_V4_JP_D_M	eLife.53898	Taricha granulosa	Aquatic	Salamandridae	44.3614	-123.381	6	2013	wild	22.6848	10.3066	36.0599	121	11.1333	11.35	44.1634	523.582	26.8	1.1	25.7	5.45	17.55	17.8667	5.01667	1472	263	16	71.6787	727	82	86	677	0.688637	59.6896	115	4.71406	V4
N21_V4_JP_V_M	N21_V4_JP_V_M	eLife.53898	Taricha granulosa	Aquatic	Salamandridae	44.3614	-123.381	6	2013	wild	22.6848	10.3066	36.0599	121	11.1333	11.35	44.1634	523.582	26.8	1.1	25.7	5.45	17.55	17.8667	5.01667	1472	263	16	71.6787	727	82	86	677	0.659209	57.1555	130	4.62921	V4
N22_V4_JP_V_M	N22_V4_JP_V_M	eLife.53898	Taricha granulosa	Aquatic	Salamandridae	44.3614	-123.381	6	2013	wild	22.6848	10.3066	36.0599	121	11.1333	11.35	44.1634	523.582	26.8	1.1	25.7	5.45	17.55	17.8667	5.01667	1472	263	16	71.6787	727	82	86	677	0.667756	70.1453	143	4.78105	V4
N4_V4_PF_D	N4_V4_PF_D	eLife.53898	Taricha granulosa	Aquatic	Salamandridae	48.499	-117.006	9	2016	wild	19.9385	4.28444	29.4416	951	6.10417	11.8917	34.9755	796.807	26.2	-7.8	34	-2.93333	15.45	16	-3.56667	792	108	34	38.6596	310	110	130	277	0.860007	146.867	415	7.47945	V4
N7_V4_PF_D	N7_V4_PF_D	eLife.53898	Taricha granulosa	Aquatic	Salamandridae	48.499	-117.006	9	2016	wild	19.9385	4.28444	29.4416	951	6.10417	11.8917	34.9755	796.807	26.2	-7.8	34	-2.93333	15.45	16	-3.56667	792	108	34	38.6596	310	110	130	277	0.626178	59.2709	122	4.33988	V4
N7_V4_PF_V	N7_V4_PF_V	eLife.53898	Taricha granulosa	Aquatic	Salamandridae	48.499	-117.006	9	2016	wild	19.9385	4.28444	29.4416	951	6.10417	11.8917	34.9755	796.807	26.2	-7.8	34	-2.93333	15.45	16	-3.56667	792	108	34	38.6596	310	110	130	277	0.654201	64.2613	136	4.63662	V4
N8_V4_PF_V	N8_V4_PF_V	eLife.53898	Taricha granulosa	Aquatic	Salamandridae	48.499	-117.006	9	2016	wild	19.9385	4.28444	29.4416	951	6.10417	11.8917	34.9755	796.807	26.2	-7.8	34	-2.93333	15.45	16	-3.56667	792	108	34	38.6596	310	110	130	277	0.653091	50.1656	98	4.32001	V4
N9_V4_PF_D	N9_V4_PF_D	eLife.53898	Taricha granulosa	Aquatic	Salamandridae	48.499	-117.006	9	2016	wild	19.9385	4.28444	29.4416	951	6.10417	11.8917	34.9755	796.807	26.2	-7.8	34	-2.93333	15.45	16	-3.56667	792	108	34	38.6596	310	110	130	277	0.675291	63.4392	144	4.84179	V4
N9_V4_PF_V	N9_V4_PF_V	eLife.53898	Taricha granulosa	Aquatic	Salamandridae	48.499	-117.006	9	2016	wild	19.9385	4.28444	29.4416	951	6.10417	11.8917	34.9755	796.807	26.2	-7.8	34	-2.93333	15.45	16	-3.56667	792	108	34	38.6596	310	110	130	277	0.714203	85.0806	214	5.52898	V4
O031_ER8125-1_S31	SRR18457887	PRJNA819099	Ambystoma altamirani	Aquatic	Ambystomatidae	19.5158	-99.4767	7	2019	wild	17.707	6.98794	90.223	3460	10.0458	12.8417	71.7412	153.674	18.3	0.4	17.9	11.15	7.86667	11.5	7.86667	1101	217	15	88.7749	610	53	480	53	0.44261	50.8562	96	2.91457	V4
O033_ER8125-1_S33	SRR18457885	PRJNA819099	Ambystoma altamirani	Aquatic	Ambystomatidae	19.5158	-99.4767	7	2019	wild	17.707	6.98794	90.223	3460	10.0458	12.8417	71.7412	153.674	18.3	0.4	17.9	11.15	7.86667	11.5	7.86667	1101	217	15	88.7749	610	53	480	53	0.494452	91.4688	216	3.83442	V4
O034_ER8125-1_S34	SRR18457884	PRJNA819099	Ambystoma altamirani	Aquatic	Ambystomatidae	19.5158	-99.4767	7	2019	wild	17.707	6.98794	90.223	3460	10.0458	12.8417	71.7412	153.674	18.3	0.4	17.9	11.15	7.86667	11.5	7.86667	1101	217	15	88.7749	610	53	480	53	0.855303	168.232	546	7.77707	V4
O037_ER8125-1_S37	SRR18457880	PRJNA819099	Ambystoma altamirani	Aquatic	Ambystomatidae	19.5158	-99.4767	7	2019	wild	17.707	6.98794	90.223	3460	10.0458	12.8417	71.7412	153.674	18.3	0.4	17.9	11.15	7.86667	11.5	7.86667	1101	217	15	88.7749	610	53	480	53	0.76575	180.845	602	7.07065	V4
O042_ER8125-1_S42	SRR18457875	PRJNA819099	Ambystoma altamirani	Aquatic	Ambystomatidae	19.5158	-99.4767	7	2019	wild	17.707	6.98794	90.223	3460	10.0458	12.8417	71.7412	153.674	18.3	0.4	17.9	11.15	7.86667	11.5	7.86667	1101	217	15	88.7749	610	53	480	53	0.596378	105.283	305	4.92171	V4
O043_ER8125-1_S43	SRR18457874	PRJNA819099	Ambystoma altamirani	Aquatic	Ambystomatidae	19.5158	-99.4767	7	2019	wild	17.707	6.98794	90.223	3460	10.0458	12.8417	71.7412	153.674	18.3	0.4	17.9	11.15	7.86667	11.5	7.86667	1101	217	15	88.7749	610	53	480	53	0.507832	91.0175	230	3.98419	V4
O045_ER8125-1_S45	SRR18457872	PRJNA819099	Ambystoma altamirani	Aquatic	Ambystomatidae	19.5158	-99.4767	7	2019	wild	17.707	6.98794	90.223	3460	10.0458	12.8417	71.7412	153.674	18.3	0.4	17.9	11.15	7.86667	11.5	7.86667	1101	217	15	88.7749	610	53	480	53	0.429558	65.3375	126	2.99714	V4
O047_ER8125-1_S47	SRR18457869	PRJNA819099	Ambystoma altamirani	Aquatic	Ambystomatidae	19.5158	-99.4767	7	2019	wild	17.707	6.98794	90.223	3460	10.0458	12.8417	71.7412	153.674	18.3	0.4	17.9	11.15	7.86667	11.5	7.86667	1101	217	15	88.7749	610	53	480	53	0.462943	61.6494	120	3.1975	V4
O048_ER8125-1_S48	SRR18457868	PRJNA819099	Ambystoma altamirani	Aquatic	Ambystomatidae	19.5158	-99.4767	7	2019	wild	17.707	6.98794	90.223	3460	10.0458	12.8417	71.7412	153.674	18.3	0.4	17.9	11.15	7.86667	11.5	7.86667	1101	217	15	88.7749	610	53	480	53	0.58547	137.024	381	5.01961	V4
O053_ER8125-1_S52	SRR18457864	PRJNA819099	Ambystoma altamirani	Aquatic	Ambystomatidae	19.5158	-99.4767	7	2019	wild	17.707	6.98794	90.223	3460	10.0458	12.8417	71.7412	153.674	18.3	0.4	17.9	11.15	7.86667	11.5	7.86667	1101	217	15	88.7749	610	53	480	53	0.487422	101.205	236	3.84218	V4
O094_ER8125-1_S91	SRR18457863	PRJNA819099	Ambystoma altamirani	Aquatic	Ambystomatidae	19.5158	-99.4767	10	2019	wild	16.1602	5.01983	180.751	3460	10.0458	12.8417	71.7412	153.674	18.3	0.4	17.9	11.15	7.86667	11.5	7.86667	1101	217	15	88.7749	610	53	480	53	0.637336	115.753	308	5.26872	V4
O096_ER8125-1_S93	SRR18457861	PRJNA819099	Ambystoma altamirani	Aquatic	Ambystomatidae	19.5158	-99.4767	10	2019	wild	16.1602	5.01983	180.751	3460	10.0458	12.8417	71.7412	153.674	18.3	0.4	17.9	11.15	7.86667	11.5	7.86667	1101	217	15	88.7749	610	53	480	53	0.643936	107.753	259	5.16231	V4
O100_ER8125-1_S97	SRR18458132	PRJNA819099	Ambystoma altamirani	Aquatic	Ambystomatidae	19.5158	-99.4767	10	2019	wild	16.1602	5.01983	180.751	3460	10.0458	12.8417	71.7412	153.674	18.3	0.4	17.9	11.15	7.86667	11.5	7.86667	1101	217	15	88.7749	610	53	480	53	0.605353	59.4887	138	4.30317	V4
O101_ER8125-1_S98	SRR18458131	PRJNA819099	Ambystoma altamirani	Aquatic	Ambystomatidae	19.5158	-99.4767	10	2019	wild	16.1602	5.01983	180.751	3460	10.0458	12.8417	71.7412	153.674	18.3	0.4	17.9	11.15	7.86667	11.5	7.86667	1101	217	15	88.7749	610	53	480	53	0.531853	111.211	297	4.36881	V4
O104_ER8125-1_S101	SRR18458128	PRJNA819099	Ambystoma altamirani	Aquatic	Ambystomatidae	19.5158	-99.4767	10	2019	wild	16.1602	5.01983	180.751	3460	10.0458	12.8417	71.7412	153.674	18.3	0.4	17.9	11.15	7.86667	11.5	7.86667	1101	217	15	88.7749	610	53	480	53	0.428156	48.5944	105	2.87475	V4
O105_ER8125-1_S102	SRR18458127	PRJNA819099	Ambystoma altamirani	Aquatic	Ambystomatidae	19.5158	-99.4767	10	2019	wild	16.1602	5.01983	180.751	3460	10.0458	12.8417	71.7412	153.674	18.3	0.4	17.9	11.15	7.86667	11.5	7.86667	1101	217	15	88.7749	610	53	480	53	0.437478	68.2792	143	3.13229	V4
O106_ER8125-1_S103	SRR18458126	PRJNA819099	Ambystoma altamirani	Aquatic	Ambystomatidae	19.5158	-99.4767	10	2019	wild	16.1602	5.01983	180.751	3460	10.0458	12.8417	71.7412	153.674	18.3	0.4	17.9	11.15	7.86667	11.5	7.86667	1101	217	15	88.7749	610	53	480	53	0.570227	71.9819	162	4.18538	V4
O109_ER8125-1_S106	SRR18458122	PRJNA819099	Ambystoma altamirani	Aquatic	Ambystomatidae	19.5158	-99.4767	10	2019	wild	16.1602	5.01983	180.751	3460	10.0458	12.8417	71.7412	153.674	18.3	0.4	17.9	11.15	7.86667	11.5	7.86667	1101	217	15	88.7749	610	53	480	53	0.914244	190.601	568	8.3651	V4
O113_ER8125-1_S110	SRR18458118	PRJNA819099	Ambystoma altamirani	Aquatic	Ambystomatidae	19.5158	-99.4767	10	2019	wild	16.1602	5.01983	180.751	3460	10.0458	12.8417	71.7412	153.674	18.3	0.4	17.9	11.15	7.86667	11.5	7.86667	1101	217	15	88.7749	610	53	480	53	0.511211	78.28	150	3.69545	V4
O114_ER8125-1_S111	SRR18458117	PRJNA819099	Ambystoma altamirani	Aquatic	Ambystomatidae	19.5158	-99.4767	10	2019	wild	16.1602	5.01983	180.751	3460	10.0458	12.8417	71.7412	153.674	18.3	0.4	17.9	11.15	7.86667	11.5	7.86667	1101	217	15	88.7749	610	53	480	53	0.499609	85.1854	198	3.81169	V4
O115_ER8125-1_S112	SRR18458116	PRJNA819099	Ambystoma altamirani	Aquatic	Ambystomatidae	19.5158	-99.4767	10	2019	wild	16.1602	5.01983	180.751	3460	10.0458	12.8417	71.7412	153.674	18.3	0.4	17.9	11.15	7.86667	11.5	7.86667	1101	217	15	88.7749	610	53	480	53	0.601066	76.3513	161	4.40636	V4
O116_ER8125-1_S113	SRR18458115	PRJNA819099	Ambystoma altamirani	Aquatic	Ambystomatidae	19.5158	-99.4767	10	2019	wild	16.1602	5.01983	180.751	3460	10.0458	12.8417	71.7412	153.674	18.3	0.4	17.9	11.15	7.86667	11.5	7.86667	1101	217	15	88.7749	610	53	480	53	0.661724	116.999	339	5.56188	V4
O117_ER8125-1_S114	SRR18458113	PRJNA819099	Ambystoma altamirani	Aquatic	Ambystomatidae	19.5158	-99.4767	10	2019	wild	16.1602	5.01983	180.751	3460	10.0458	12.8417	71.7412	153.674	18.3	0.4	17.9	11.15	7.86667	11.5	7.86667	1101	217	15	88.7749	610	53	480	53	0.508774	72.8181	178	3.80346	V4
O148_ER8125-1_S140	SRR18458105	PRJNA819099	Ambystoma altamirani	Aquatic	Ambystomatidae	19.5158	-99.4767	1	2020	wild	14.6693	-0.0171806	19.9822	3460	10.0458	12.8417	71.7412	153.674	18.3	0.4	17.9	11.15	7.86667	11.5	7.86667	1101	217	15	88.7749	610	53	480	53	0.459984	69.9567	151	3.32955	V4
O149_ER8125-2_S4	SRR18458042	PRJNA819099	Ambystoma altamirani	Aquatic	Ambystomatidae	19.5158	-99.4767	1	2020	wild	14.6693	-0.0171806	19.9822	3460	10.0458	12.8417	71.7412	153.674	18.3	0.4	17.9	11.15	7.86667	11.5	7.86667	1101	217	15	88.7749	610	53	480	53	0.455619	47.5756	93	2.97937	V4
O150_ER8125-1_S141	SRR18458070	PRJNA819099	Ambystoma altamirani	Aquatic	Ambystomatidae	19.5158	-99.4767	1	2020	wild	14.6693	-0.0171806	19.9822	3460	10.0458	12.8417	71.7412	153.674	18.3	0.4	17.9	11.15	7.86667	11.5	7.86667	1101	217	15	88.7749	610	53	480	53	0.451207	62.7216	119	3.11099	V4
O152_ER8125-1_S142	SRR18458104	PRJNA819099	Ambystoma altamirani	Aquatic	Ambystomatidae	19.5158	-99.4767	1	2020	wild	14.6693	-0.0171806	19.9822	3460	10.0458	12.8417	71.7412	153.674	18.3	0.4	17.9	11.15	7.86667	11.5	7.86667	1101	217	15	88.7749	610	53	480	53	0.681792	123.26	346	5.75066	V4
O154_ER8125-1_S144	SRR18457974	PRJNA819099	Ambystoma altamirani	Aquatic	Ambystomatidae	19.5158	-99.4767	1	2020	wild	14.6693	-0.0171806	19.9822	3460	10.0458	12.8417	71.7412	153.674	18.3	0.4	17.9	11.15	7.86667	11.5	7.86667	1101	217	15	88.7749	610	53	480	53	0.41855	48.8224	97	2.76239	V4
O156_ER8125-1_S146	SRR18457972	PRJNA819099	Ambystoma altamirani	Aquatic	Ambystomatidae	19.5158	-99.4767	1	2020	wild	14.6693	-0.0171806	19.9822	3460	10.0458	12.8417	71.7412	153.674	18.3	0.4	17.9	11.15	7.86667	11.5	7.86667	1101	217	15	88.7749	610	53	480	53	0.595204	94.6971	258	4.76831	V4
O243_ER8125-2_S12	SRR18458040	PRJNA819099	Ambystoma altamirani	Aquatic	Ambystomatidae	19.5158	-99.4767	4	2020	wild	19.2486	4.88934	62.4014	3460	10.0458	12.8417	71.7412	153.674	18.3	0.4	17.9	11.15	7.86667	11.5	7.86667	1101	217	15	88.7749	610	53	480	53	0.832985	161.7	451	7.34441	V4
O245_ER8125-2_S14	SRR18457962	PRJNA819099	Ambystoma altamirani	Aquatic	Ambystomatidae	19.5158	-99.4767	4	2020	wild	19.2486	4.88934	62.4014	3460	10.0458	12.8417	71.7412	153.674	18.3	0.4	17.9	11.15	7.86667	11.5	7.86667	1101	217	15	88.7749	610	53	480	53	0.902366	184.257	531	8.16873	V4
O249_ER8125-2_S18	SRR18457961	PRJNA819099	Ambystoma altamirani	Aquatic	Ambystomatidae	19.5158	-99.4767	4	2020	wild	19.2486	4.88934	62.4014	3460	10.0458	12.8417	71.7412	153.674	18.3	0.4	17.9	11.15	7.86667	11.5	7.86667	1101	217	15	88.7749	610	53	480	53	0.923138	198.354	647	8.61992	V4
O251_ER8125-2_S20	SRR18457960	PRJNA819099	Ambystoma altamirani	Aquatic	Ambystomatidae	19.5158	-99.4767	4	2020	wild	19.2486	4.88934	62.4014	3460	10.0458	12.8417	71.7412	153.674	18.3	0.4	17.9	11.15	7.86667	11.5	7.86667	1101	217	15	88.7749	610	53	480	53	0.898498	191.148	585	8.25926	V4
O254_ER8125-2_S23	SRR18457959	PRJNA819099	Ambystoma altamirani	Aquatic	Ambystomatidae	19.5158	-99.4767	4	2020	wild	19.2486	4.88934	62.4014	3460	10.0458	12.8417	71.7412	153.674	18.3	0.4	17.9	11.15	7.86667	11.5	7.86667	1101	217	15	88.7749	610	53	480	53	0.918722	200.355	635	8.55387	V4
O256_ER8125-2_S25	SRR18457958	PRJNA819099	Ambystoma altamirani	Aquatic	Ambystomatidae	19.5158	-99.4767	4	2020	wild	19.2486	4.88934	62.4014	3460	10.0458	12.8417	71.7412	153.674	18.3	0.4	17.9	11.15	7.86667	11.5	7.86667	1101	217	15	88.7749	610	53	480	53	0.849214	133.893	340	7.14138	V4
O260_ER8125-2_S29	SRR18457951	PRJNA819099	Ambystoma altamirani	Aquatic	Ambystomatidae	19.5158	-99.4767	4	2020	wild	19.2486	4.88934	62.4014	3460	10.0458	12.8417	71.7412	153.674	18.3	0.4	17.9	11.15	7.86667	11.5	7.86667	1101	217	15	88.7749	610	53	480	53	0.839516	166.977	543	7.62684	V4
O265_ER8125-2_S34	SRR18458197	PRJNA819099	Ambystoma altamirani	Aquatic	Ambystomatidae	19.5158	-99.4767	4	2020	wild	19.2486	4.88934	62.4014	3460	10.0458	12.8417	71.7412	153.674	18.3	0.4	17.9	11.15	7.86667	11.5	7.86667	1101	217	15	88.7749	610	53	480	53	0.888629	154.876	403	7.69076	V4
O266_ER8125-2_S35	SRR18457949	PRJNA819099	Ambystoma altamirani	Aquatic	Ambystomatidae	19.5158	-99.4767	4	2020	wild	19.2486	4.88934	62.4014	3460	10.0458	12.8417	71.7412	153.674	18.3	0.4	17.9	11.15	7.86667	11.5	7.86667	1101	217	15	88.7749	610	53	480	53	0.886035	143.787	388	7.61982	V4
O267_ER8125-2_S36	SRR18457845	PRJNA819099	Ambystoma altamirani	Aquatic	Ambystomatidae	19.5158	-99.4767	4	2020	wild	19.2486	4.88934	62.4014	3460	10.0458	12.8417	71.7412	153.674	18.3	0.4	17.9	11.15	7.86667	11.5	7.86667	1101	217	15	88.7749	610	53	480	53	0.87867	120.03	301	7.23464	V4
P1_23	P1_23	PRJNA843333	Ambystoma mavortium	Aquatic	Ambystomatidae	40.6838	-110.964	6	2018	wild	15.2853	1.3111	12.1003	3086	0.920833	12.7583	38.3133	735.346	19.9	-13.4	33.3	10.6333	-4.61667	10.6333	-7.16667	478	46	35	7.0696	128	110	128	120	0.298264	27.1393	39	1.57645	V4
P1_24	P1_24	PRJNA843333	Ambystoma mavortium	Aquatic	Ambystomatidae	40.6838	-110.964	6	2018	wild	15.2853	1.3111	12.1003	3086	0.920833	12.7583	38.3133	735.346	19.9	-13.4	33.3	10.6333	-4.61667	10.6333	-7.16667	478	46	35	7.0696	128	110	128	120	0.264031	17.8275	31	1.30806	V4
P1_25	P1_25	PRJNA843333	Ambystoma mavortium	Aquatic	Ambystomatidae	40.6838	-110.964	6	2018	wild	15.2853	1.3111	12.1003	3086	0.920833	12.7583	38.3133	735.346	19.9	-13.4	33.3	10.6333	-4.61667	10.6333	-7.16667	478	46	35	7.0696	128	110	128	120	0.45255	19.1641	28	2.17557	V4
P1_55	P1_55	PRJNA843333	Ambystoma mavortium	Aquatic	Ambystomatidae	40.6838	-110.964	6	2018	wild	15.2853	1.3111	12.1003	3086	0.920833	12.7583	38.3133	735.346	19.9	-13.4	33.3	10.6333	-4.61667	10.6333	-7.16667	478	46	35	7.0696	128	110	128	120	0.659421	35.2249	59	3.87914	V4
P2_22	P2_22	PRJNA843333	Ambystoma mavortium	Aquatic	Ambystomatidae	40.6838	-110.964	7	2018	wild	21.9549	7.28235	17.9926	3086	0.920833	12.7583	38.3133	735.346	19.9	-13.4	33.3	10.6333	-4.61667	10.6333	-7.16667	478	46	35	7.0696	128	110	128	120	0.553996	85.1692	180	4.15046	V4
P2_25	P2_25	PRJNA843333	Ambystoma mavortium	Aquatic	Ambystomatidae	40.6838	-110.964	7	2018	wild	21.9549	7.28235	17.9926	3086	0.920833	12.7583	38.3133	735.346	19.9	-13.4	33.3	10.6333	-4.61667	10.6333	-7.16667	478	46	35	7.0696	128	110	128	120	0.285305	33.6087	54	1.6419	V4
P2_26	P2_26	PRJNA843333	Ambystoma mavortium	Aquatic	Ambystomatidae	40.6838	-110.964	7	2018	wild	21.9549	7.28235	17.9926	3086	0.920833	12.7583	38.3133	735.346	19.9	-13.4	33.3	10.6333	-4.61667	10.6333	-7.16667	478	46	35	7.0696	128	110	128	120	0.343364	30.1918	48	1.91768	V4
P3_31	P3_31	PRJNA843333	Ambystoma mavortium	Aquatic	Ambystomatidae	40.6838	-110.964	7	2018	wild	21.9549	7.28235	17.9926	3086	0.920833	12.7583	38.3133	735.346	19.9	-13.4	33.3	10.6333	-4.61667	10.6333	-7.16667	478	46	35	7.0696	128	110	128	120	0.235093	17.3118	32	1.17546	V4
P4_56	P4_56	PRJNA843333	Ambystoma mavortium	Aquatic	Ambystomatidae	40.6838	-110.964	8	2018	wild	18.9615	4.49878	37.3824	3086	0.920833	12.7583	38.3133	735.346	19.9	-13.4	33.3	10.6333	-4.61667	10.6333	-7.16667	478	46	35	7.0696	128	110	128	120	0.291476	21.7609	31	1.44403	V4
S002_ER8125-1_S2	SRR18457970	PRJNA819099	Ambystoma altamirani	Aquatic	Ambystomatidae	19.5322	-99.4483	7	2019	wild	18.4095	7.53959	86.0145	3194	10.7	12.8667	71.0866	168.86	18.9	0.8	18.1	12.2	8.31667	12.3167	8.31667	1031	204	14	88.2735	572	50	452	50	0.534556	62.5367	122	3.70487	V4
S003_ER8125-1_S3	SRR18458067	PRJNA819099	Ambystoma altamirani	Aquatic	Ambystomatidae	19.5322	-99.4483	7	2019	wild	18.4095	7.53959	86.0145	3194	10.7	12.8667	71.0866	168.86	18.9	0.8	18.1	12.2	8.31667	12.3167	8.31667	1031	204	14	88.2735	572	50	452	50	0.510094	32.1371	55	2.94904	V4
S004_ER8125-1_S4	SRR18458065	PRJNA819099	Ambystoma altamirani	Aquatic	Ambystomatidae	19.5322	-99.4483	7	2019	wild	18.4095	7.53959	86.0145	3194	10.7	12.8667	71.0866	168.86	18.9	0.8	18.1	12.2	8.31667	12.3167	8.31667	1031	204	14	88.2735	572	50	452	50	0.437606	28.0775	59	2.57428	V4
S005_ER8125-1_S5	SRR18458060	PRJNA819099	Ambystoma altamirani	Aquatic	Ambystomatidae	19.5322	-99.4483	7	2019	wild	18.4095	7.53959	86.0145	3194	10.7	12.8667	71.0866	168.86	18.9	0.8	18.1	12.2	8.31667	12.3167	8.31667	1031	204	14	88.2735	572	50	452	50	0.57361	116.205	309	4.74459	V4
S006_ER8125-1_S6	SRR18458058	PRJNA819099	Ambystoma altamirani	Aquatic	Ambystomatidae	19.5322	-99.4483	7	2019	wild	18.4095	7.53959	86.0145	3194	10.7	12.8667	71.0866	168.86	18.9	0.8	18.1	12.2	8.31667	12.3167	8.31667	1031	204	14	88.2735	572	50	452	50	0.517191	44.9756	90	3.35753	V4
S089_ER8125-1_S87	SRR18458055	PRJNA819099	Ambystoma altamirani	Aquatic	Ambystomatidae	19.5322	-99.4483	10	2019	wild	16.6022	5.5708	169.285	3194	10.7	12.8667	71.0866	168.86	18.9	0.8	18.1	12.2	8.31667	12.3167	8.31667	1031	204	14	88.2735	572	50	452	50	0.302409	33.0208	54	1.74033	V4
S090_ER8125-2_S3	SRR18458194	PRJNA819099	Ambystoma altamirani	Aquatic	Ambystomatidae	19.5322	-99.4483	10	2019	wild	16.6022	5.5708	169.285	3194	10.7	12.8667	71.0866	168.86	18.9	0.8	18.1	12.2	8.31667	12.3167	8.31667	1031	204	14	88.2735	572	50	452	50	0.408869	26.0109	39	2.16104	V4
S092_ER8125-1_S89	SRR18458053	PRJNA819099	Ambystoma altamirani	Aquatic	Ambystomatidae	19.5322	-99.4483	10	2019	wild	16.6022	5.5708	169.285	3194	10.7	12.8667	71.0866	168.86	18.9	0.8	18.1	12.2	8.31667	12.3167	8.31667	1031	204	14	88.2735	572	50	452	50	0.452655	44.9454	95	2.97388	V4
S232_ER8125-1_S216	SRR18458048	PRJNA819099	Ambystoma altamirani	Aquatic	Ambystomatidae	19.5322	-99.4483	4	2020	wild	19.5944	5.63741	62.9788	3194	10.7	12.8667	71.0866	168.86	18.9	0.8	18.1	12.2	8.31667	12.3167	8.31667	1031	204	14	88.2735	572	50	452	50	0.886167	136.086	371	7.56368	V4
S240_ER8125-2_S9	SRR18458095	PRJNA819099	Ambystoma altamirani	Aquatic	Ambystomatidae	19.5322	-99.4483	4	2020	wild	19.5944	5.63741	62.9788	3194	10.7	12.8667	71.0866	168.86	18.9	0.8	18.1	12.2	8.31667	12.3167	8.31667	1031	204	14	88.2735	572	50	452	50	0.820468	155.131	429	7.17486	V4
SP201	SRR23197278	SRR23197209	Pseudoeurycea nigromaculata	Terrestrial	Plethodontidae	18.667	-96.991	9	2019	wild	28.5118	16.5674	266.149	1135	20.6583	13.6167	66.4228	226.112	30.5	10	20.5	21.9333	18.5667	23.0667	17.5	1645	293	38	77.0971	822	125	431	137	0.555978	99.3154	257	4.45095	V4
SP202	SRR23197277	SRR23197209	Pseudoeurycea nigromaculata	Terrestrial	Plethodontidae	18.667	-96.991	9	2019	wild	28.5118	16.5674	266.149	1135	20.6583	13.6167	66.4228	226.112	30.5	10	20.5	21.9333	18.5667	23.0667	17.5	1645	293	38	77.0971	822	125	431	137	0.723237	144.059	517	6.51927	V4
SP203	SRR23197255	SRR23197209	Pseudoeurycea nigromaculata	Terrestrial	Plethodontidae	18.667	-96.991	9	2019	wild	28.5118	16.5674	266.149	1135	20.6583	13.6167	66.4228	226.112	30.5	10	20.5	21.9333	18.5667	23.0667	17.5	1645	293	38	77.0971	822	125	431	137	0.861665	125.302	380	7.38434	V4
SP204	SRR23197244	SRR23197209	Pseudoeurycea nigromaculata	Terrestrial	Plethodontidae	18.667	-96.991	9	2019	wild	28.5118	16.5674	266.149	1135	20.6583	13.6167	66.4228	226.112	30.5	10	20.5	21.9333	18.5667	23.0667	17.5	1645	293	38	77.0971	822	125	431	137	0.782346	117.371	368	6.66838	V4
SP205	SRR23197233	SRR23197209	Pseudoeurycea nigromaculata	Terrestrial	Plethodontidae	18.667	-96.991	9	2019	wild	28.5118	16.5674	266.149	1135	20.6583	13.6167	66.4228	226.112	30.5	10	20.5	21.9333	18.5667	23.0667	17.5	1645	293	38	77.0971	822	125	431	137	0.675799	91.2851	252	5.39103	V4
SP206	SRR23197222	SRR23197209	Pseudoeurycea granitum	Terrestrial	Plethodontidae	18.773	-97.0952	9	2019	wild	22.4068	12.0404	190.809	2102	13.9	10.7167	63.0392	183.105	22.6	5.6	17	14.8167	12.3667	15.9667	11.4667	1302	228	25	74.6907	650	96	322	122	0.698908	108.625	317	5.80676	V4
SP207	SRR23197211	SRR23197209	Aquiloeurycea cafetalera	Terrestrial	Plethodontidae	18.773	-97.0952	9	2019	wild	22.4068	12.0404	190.809	2102	13.9	10.7167	63.0392	183.105	22.6	5.6	17	14.8167	12.3667	15.9667	11.4667	1302	228	25	74.6907	650	96	322	122	0.894979	219.414	843	8.69865	V4
SP208	SRR23197200	SRR23197209	Aquiloeurycea cafetalera	Terrestrial	Plethodontidae	18.773	-97.0952	9	2019	wild	22.4068	12.0404	190.809	2102	13.9	10.7167	63.0392	183.105	22.6	5.6	17	14.8167	12.3667	15.9667	11.4667	1302	228	25	74.6907	650	96	322	122	0.741514	120.372	429	6.48441	V4
SP209	SRR23197189	SRR23197209	Aquiloeurycea cafetalera	Terrestrial	Plethodontidae	18.773	-97.0952	9	2019	wild	22.4068	12.0404	190.809	2102	13.9	10.7167	63.0392	183.105	22.6	5.6	17	14.8167	12.3667	15.9667	11.4667	1302	228	25	74.6907	650	96	322	122	0.795657	162.559	624	7.388	V4
SP210	SRR23197178	SRR23197209	Aquiloeurycea cafetalera	Terrestrial	Plethodontidae	18.773	-97.0952	9	2019	wild	22.4068	12.0404	190.809	2102	13.9	10.7167	63.0392	183.105	22.6	5.6	17	14.8167	12.3667	15.9667	11.4667	1302	228	25	74.6907	650	96	322	122	0.518092	43.7501	88	3.34658	V4
SP211	SRR23197276	SRR23197209	Pseudoeurycea granitum	Terrestrial	Plethodontidae	18.773	-97.0952	9	2019	wild	22.4068	12.0404	190.809	2102	13.9	10.7167	63.0392	183.105	22.6	5.6	17	14.8167	12.3667	15.9667	11.4667	1302	228	25	74.6907	650	96	322	122	0.895017	211.443	841	8.69595	V4
SP212	SRR23197265	SRR23197209	Pseudoeurycea granitum	Terrestrial	Plethodontidae	18.773	-97.0952	9	2019	wild	22.4068	12.0404	190.809	2102	13.9	10.7167	63.0392	183.105	22.6	5.6	17	14.8167	12.3667	15.9667	11.4667	1302	228	25	74.6907	650	96	322	122	0.785353	110.736	348	6.63069	V4
SP213	SRR23197263	SRR23197209	Aquiloeurycea cafetalera	Terrestrial	Plethodontidae	18.773	-97.0952	9	2019	wild	22.4068	12.0404	190.809	2102	13.9	10.7167	63.0392	183.105	22.6	5.6	17	14.8167	12.3667	15.9667	11.4667	1302	228	25	74.6907	650	96	322	122	0.832236	96.9051	314	6.90309	V4
SP214	SRR23197262	SRR23197209	Aquiloeurycea cafetalera	Terrestrial	Plethodontidae	18.773	-97.0952	9	2019	wild	22.4068	12.0404	190.809	2102	13.9	10.7167	63.0392	183.105	22.6	5.6	17	14.8167	12.3667	15.9667	11.4667	1302	228	25	74.6907	650	96	322	122	0.618501	91.4297	318	5.14153	V4
SP216	SRR23197261	SRR23197209	Aquiloeurycea cafetalera	Terrestrial	Plethodontidae	18.773	-97.0952	9	2019	wild	22.4068	12.0404	190.809	2102	13.9	10.7167	63.0392	183.105	22.6	5.6	17	14.8167	12.3667	15.9667	11.4667	1302	228	25	74.6907	650	96	322	122	0.843894	135.518	427	7.37403	V4
SP217	SRR23197260	SRR23197209	Aquiloeurycea cafetalera	Terrestrial	Plethodontidae	18.773	-97.0952	9	2019	wild	22.4068	12.0404	190.809	2102	13.9	10.7167	63.0392	183.105	22.6	5.6	17	14.8167	12.3667	15.9667	11.4667	1302	228	25	74.6907	650	96	322	122	0.592891	35.0637	88	3.82974	V4
SP218	SRR23197259	SRR23197209	Aquiloeurycea cafetalera	Terrestrial	Plethodontidae	18.773	-97.0952	9	2019	wild	22.4068	12.0404	190.809	2102	13.9	10.7167	63.0392	183.105	22.6	5.6	17	14.8167	12.3667	15.9667	11.4667	1302	228	25	74.6907	650	96	322	122	0.699574	96.4204	345	5.89773	V4
SP219	SRR23197258	SRR23197209	Aquiloeurycea cafetalera	Terrestrial	Plethodontidae	18.773	-97.0952	9	2019	wild	22.4068	12.0404	190.809	2102	13.9	10.7167	63.0392	183.105	22.6	5.6	17	14.8167	12.3667	15.9667	11.4667	1302	228	25	74.6907	650	96	322	122	0.413889	36.2343	80	2.61658	V4
SP220	SRR23197257	SRR23197209	Aquiloeurycea cafetalera	Terrestrial	Plethodontidae	18.773	-97.0952	9	2019	wild	22.4068	12.0404	190.809	2102	13.9	10.7167	63.0392	183.105	22.6	5.6	17	14.8167	12.3667	15.9667	11.4667	1302	228	25	74.6907	650	96	322	122	0.557285	101.682	329	4.65999	V4
SP221	SRR23197256	SRR23197209	Aquiloeurycea cafetalera	Terrestrial	Plethodontidae	19.431	-97.083	9	2019	wild	22.5063	12.7982	207.438	1984	14.1	11.6833	63.4964	198.116	22.7	4.3	18.4	15.3167	12.25	16.1833	11.3833	1230	221	38	61.2199	542	130	301	145	0.464667	39.1018	88	3.00149	V4
SP222	SRR23197254	SRR23197209	Parvimolge townsendi	Terrestrial	Plethodontidae	19.431	-97.083	9	2019	wild	22.5063	12.7982	207.438	1984	14.1	11.6833	63.4964	198.116	22.7	4.3	18.4	15.3167	12.25	16.1833	11.3833	1230	221	38	61.2199	542	130	301	145	0.520857	53.7367	147	3.75	V4
SP223	SRR23197253	SRR23197209	Parvimolge townsendi	Terrestrial	Plethodontidae	19.431	-97.083	9	2019	wild	22.5063	12.7982	207.438	1984	14.1	11.6833	63.4964	198.116	22.7	4.3	18.4	15.3167	12.25	16.1833	11.3833	1230	221	38	61.2199	542	130	301	145	0.508166	30.7773	63	3.03745	V4
SP224	SRR23197252	SRR23197209	Aquiloeurycea cafetalera	Terrestrial	Plethodontidae	19.431	-97.083	9	2019	wild	22.5063	12.7982	207.438	1984	14.1	11.6833	63.4964	198.116	22.7	4.3	18.4	15.3167	12.25	16.1833	11.3833	1230	221	38	61.2199	542	130	301	145	0.643507	64.6801	232	5.05666	V4
SP225	SRR23197251	SRR23197209	Parvimolge townsendi	Terrestrial	Plethodontidae	19.431	-97.083	9	2019	wild	22.5063	12.7982	207.438	1984	14.1	11.6833	63.4964	198.116	22.7	4.3	18.4	15.3167	12.25	16.1833	11.3833	1230	221	38	61.2199	542	130	301	145	0.565266	37.281	99	3.74735	V4
SP226	SRR23197250	SRR23197209	Chiropterotriton nubilus	Terrestrial	Plethodontidae	19.431	-97.083	9	2019	wild	22.5063	12.7982	207.438	1984	14.1	11.6833	63.4964	198.116	22.7	4.3	18.4	15.3167	12.25	16.1833	11.3833	1230	221	38	61.2199	542	130	301	145	0.623049	62.3857	145	4.47344	V4
SP227	SRR23197249	SRR23197209	Chiropterotriton nubilus	Terrestrial	Plethodontidae	19.431	-97.083	9	2019	wild	22.5063	12.7982	207.438	1984	14.1	11.6833	63.4964	198.116	22.7	4.3	18.4	15.3167	12.25	16.1833	11.3833	1230	221	38	61.2199	542	130	301	145	0.4905	54.7305	137	3.48158	V4
SP228	SRR23197248	SRR23197209	Aquiloeurycea cafetalera	Terrestrial	Plethodontidae	19.431	-97.083	9	2019	wild	22.5063	12.7982	207.438	1984	14.1	11.6833	63.4964	198.116	22.7	4.3	18.4	15.3167	12.25	16.1833	11.3833	1230	221	38	61.2199	542	130	301	145	0.550497	53.7563	166	4.05994	V4
SP231	SRR23197247	SRR23197209	Parvimolge townsendi	Terrestrial	Plethodontidae	19.431	-97.083	9	2019	wild	22.5063	12.7982	207.438	1984	14.1	11.6833	63.4964	198.116	22.7	4.3	18.4	15.3167	12.25	16.1833	11.3833	1230	221	38	61.2199	542	130	301	145	0.443106	26.9045	62	2.63834	V4
SP232	SRR23197246	SRR23197209	Aquiloeurycea cafetalera	Terrestrial	Plethodontidae	19.431	-97.083	9	2019	wild	22.5063	12.7982	207.438	1984	14.1	11.6833	63.4964	198.116	22.7	4.3	18.4	15.3167	12.25	16.1833	11.3833	1230	221	38	61.2199	542	130	301	145	0.706758	97.0649	340	5.94341	V4
SP233	SRR23197245	SRR23197209	Chiropterotriton nubilus	Terrestrial	Plethodontidae	19.431	-97.083	9	2019	wild	22.5063	12.7982	207.438	1984	14.1	11.6833	63.4964	198.116	22.7	4.3	18.4	15.3167	12.25	16.1833	11.3833	1230	221	38	61.2199	542	130	301	145	0.518144	74.643	217	4.0216	V4
SP234	SRR23197243	SRR23197209	Chiropterotriton nubilus	Terrestrial	Plethodontidae	19.431	-97.083	9	2019	wild	22.5063	12.7982	207.438	1984	14.1	11.6833	63.4964	198.116	22.7	4.3	18.4	15.3167	12.25	16.1833	11.3833	1230	221	38	61.2199	542	130	301	145	0.513595	78.9629	233	4.03901	V4
SP235	SRR23197242	SRR23197209	Chiropterotriton nubilus	Terrestrial	Plethodontidae	19.431	-97.083	9	2019	wild	22.5063	12.7982	207.438	1984	14.1	11.6833	63.4964	198.116	22.7	4.3	18.4	15.3167	12.25	16.1833	11.3833	1230	221	38	61.2199	542	130	301	145	0.538171	60.2676	152	3.90062	V4
SP236	SRR23197241	SRR23197209	Parvimolge townsendi	Terrestrial	Plethodontidae	19.431	-97.083	9	2019	wild	22.5063	12.7982	207.438	1984	14.1	11.6833	63.4964	198.116	22.7	4.3	18.4	15.3167	12.25	16.1833	11.3833	1230	221	38	61.2199	542	130	301	145	0.648716	88.5915	293	5.31607	V4
SP237	SRR23197240	SRR23197209	Parvimolge townsendi	Terrestrial	Plethodontidae	19.431	-97.083	9	2019	wild	22.5063	12.7982	207.438	1984	14.1	11.6833	63.4964	198.116	22.7	4.3	18.4	15.3167	12.25	16.1833	11.3833	1230	221	38	61.2199	542	130	301	145	0.546009	53.4387	120	3.77122	V4
SP238	SRR23197239	SRR23197209	Parvimolge townsendi	Terrestrial	Plethodontidae	19.431	-97.083	9	2019	wild	22.5063	12.7982	207.438	1984	14.1	11.6833	63.4964	198.116	22.7	4.3	18.4	15.3167	12.25	16.1833	11.3833	1230	221	38	61.2199	542	130	301	145	0.716405	108.595	278	5.81645	V4
SP239	SRR23197238	SRR23197209	Aquiloeurycea cafetalera	Terrestrial	Plethodontidae	19.431	-97.083	9	2019	wild	22.5063	12.7982	207.438	1984	14.1	11.6833	63.4964	198.116	22.7	4.3	18.4	15.3167	12.25	16.1833	11.3833	1230	221	38	61.2199	542	130	301	145	0.706898	132.293	471	6.27696	V4
SP240	SRR23197237	SRR23197209	Parvimolge townsendi	Terrestrial	Plethodontidae	19.431	-97.083	9	2019	wild	22.5063	12.7982	207.438	1984	14.1	11.6833	63.4964	198.116	22.7	4.3	18.4	15.3167	12.25	16.1833	11.3833	1230	221	38	61.2199	542	130	301	145	0.668563	93.4416	280	5.43494	V4
SP241	SRR23197236	SRR23197209	Parvimolge townsendi	Terrestrial	Plethodontidae	19.431	-97.083	9	2019	wild	22.5063	12.7982	207.438	1984	14.1	11.6833	63.4964	198.116	22.7	4.3	18.4	15.3167	12.25	16.1833	11.3833	1230	221	38	61.2199	542	130	301	145	0.704328	133.308	441	6.18726	V4
SP242	SRR23197235	SRR23197209	Aquiloeurycea cafetalera	Terrestrial	Plethodontidae	19.431	-97.083	9	2019	wild	22.5063	12.7982	207.438	1984	14.1	11.6833	63.4964	198.116	22.7	4.3	18.4	15.3167	12.25	16.1833	11.3833	1230	221	38	61.2199	542	130	301	145	0.788295	112.858	443	6.93003	V4
SP244	SRR23197234	SRR23197209	Aquiloeurycea cafetalera	Terrestrial	Plethodontidae	19.52	-96.98	9	2019	wild	25.1163	15.5294	252.889	1421	18.0458	10.575	61.1272	214.957	26.3	9	17.3	19.5333	15.7167	20.1667	15.05	1575	299	43	71.4896	754	139	573	144	0.856915	145.046	588	7.88334	V4
SP245	SRR23197232	SRR23197209	Aquiloeurycea cafetalera	Terrestrial	Plethodontidae	19.52	-96.98	9	2019	wild	25.1163	15.5294	252.889	1421	18.0458	10.575	61.1272	214.957	26.3	9	17.3	19.5333	15.7167	20.1667	15.05	1575	299	43	71.4896	754	139	573	144	0.729168	77.9045	231	5.72524	V4
SP246	SRR23197231	SRR23197209	Parvimolge townsendi	Terrestrial	Plethodontidae	19.52	-96.98	9	2019	wild	25.1163	15.5294	252.889	1421	18.0458	10.575	61.1272	214.957	26.3	9	17.3	19.5333	15.7167	20.1667	15.05	1575	299	43	71.4896	754	139	573	144	0.626317	94.4462	242	4.95972	V4
SP247	SRR23197230	SRR23197209	Parvimolge townsendi	Terrestrial	Plethodontidae	19.52	-96.98	9	2019	wild	25.1163	15.5294	252.889	1421	18.0458	10.575	61.1272	214.957	26.3	9	17.3	19.5333	15.7167	20.1667	15.05	1575	299	43	71.4896	754	139	573	144	0.703483	86.2221	205	5.40239	V4
SP248	SRR23197229	SRR23197209	Aquiloeurycea cafetalera	Terrestrial	Plethodontidae	19.52	-96.98	9	2019	wild	25.1163	15.5294	252.889	1421	18.0458	10.575	61.1272	214.957	26.3	9	17.3	19.5333	15.7167	20.1667	15.05	1575	299	43	71.4896	754	139	573	144	0.690388	108.218	289	5.64387	V4
SP251	SRR23197228	SRR23197209	Parvimolge townsendi	Terrestrial	Plethodontidae	19.52	-96.98	9	2019	wild	25.1163	15.5294	252.889	1421	18.0458	10.575	61.1272	214.957	26.3	9	17.3	19.5333	15.7167	20.1667	15.05	1575	299	43	71.4896	754	139	573	144	0.572309	62.2095	195	4.35374	V4
SP252	SRR23197227	SRR23197209	Parvimolge townsendi	Terrestrial	Plethodontidae	19.52	-96.98	9	2019	wild	25.1163	15.5294	252.889	1421	18.0458	10.575	61.1272	214.957	26.3	9	17.3	19.5333	15.7167	20.1667	15.05	1575	299	43	71.4896	754	139	573	144	0.531459	41.1275	87	3.42416	V4
SP253	SRR23197226	SRR23197209	Aquiloeurycea cafetalera	Terrestrial	Plethodontidae	19.52	-96.98	9	2019	wild	25.1163	15.5294	252.889	1421	18.0458	10.575	61.1272	214.957	26.3	9	17.3	19.5333	15.7167	20.1667	15.05	1575	299	43	71.4896	754	139	573	144	0.85383	133.548	435	7.48371	V4
SP254	SRR23197225	SRR23197209	Aquiloeurycea cafetalera	Terrestrial	Plethodontidae	19.52	-96.98	9	2019	wild	25.1163	15.5294	252.889	1421	18.0458	10.575	61.1272	214.957	26.3	9	17.3	19.5333	15.7167	20.1667	15.05	1575	299	43	71.4896	754	139	573	144	0.549609	55.3211	124	3.82209	V4
SP255	SRR23197224	SRR23197209	Parvimolge townsendi	Terrestrial	Plethodontidae	19.52	-96.98	9	2019	wild	25.1163	15.5294	252.889	1421	18.0458	10.575	61.1272	214.957	26.3	9	17.3	19.5333	15.7167	20.1667	15.05	1575	299	43	71.4896	754	139	573	144	0.716045	78.2927	216	5.55285	V4
SP256	SRR23197223	SRR23197209	Parvimolge townsendi	Terrestrial	Plethodontidae	19.52	-96.98	9	2019	wild	25.1163	15.5294	252.889	1421	18.0458	10.575	61.1272	214.957	26.3	9	17.3	19.5333	15.7167	20.1667	15.05	1575	299	43	71.4896	754	139	573	144	0.674253	98.2939	263	5.42027	V4
SP257	SRR23197221	SRR23197209	Aquiloeurycea cafetalera	Terrestrial	Plethodontidae	19.52	-96.98	9	2019	wild	25.1163	15.5294	252.889	1421	18.0458	10.575	61.1272	214.957	26.3	9	17.3	19.5333	15.7167	20.1667	15.05	1575	299	43	71.4896	754	139	573	144	0.63918	84.5647	233	5.02663	V4
SP258	SRR23197220	SRR23197209	Aquiloeurycea cafetalera	Terrestrial	Plethodontidae	19.52	-96.98	9	2019	wild	25.1163	15.5294	252.889	1421	18.0458	10.575	61.1272	214.957	26.3	9	17.3	19.5333	15.7167	20.1667	15.05	1575	299	43	71.4896	754	139	573	144	0.72762	124.658	394	6.27358	V4
SP260	SRR23197219	SRR23197209	Aquiloeurycea cafetalera	Terrestrial	Plethodontidae	19.52	-96.98	9	2019	wild	25.1163	15.5294	252.889	1421	18.0458	10.575	61.1272	214.957	26.3	9	17.3	19.5333	15.7167	20.1667	15.05	1575	299	43	71.4896	754	139	573	144	0.608843	65.4401	173	4.52652	V4
SP261	SRR23197218	SRR23197209	Parvimolge townsendi	Terrestrial	Plethodontidae	19.52	-96.98	9	2019	wild	25.1163	15.5294	252.889	1421	18.0458	10.575	61.1272	214.957	26.3	9	17.3	19.5333	15.7167	20.1667	15.05	1575	299	43	71.4896	754	139	573	144	0.394647	28.5739	64	2.36788	V4
SP262	SRR23197217	SRR23197209	Parvimolge townsendi	Terrestrial	Plethodontidae	19.52	-96.98	9	2019	wild	25.1163	15.5294	252.889	1421	18.0458	10.575	61.1272	214.957	26.3	9	17.3	19.5333	15.7167	20.1667	15.05	1575	299	43	71.4896	754	139	573	144	0.0432671	9.23665	12	0.155111	V4
SP265	SRR23197216	SRR23197209	Aquiloeurycea cafetalera	Terrestrial	Plethodontidae	19.49	-97.033	9	2019	wild	23.4829	14.1097	227.646	1882	15.2417	10.4333	62.8514	195.458	23	6.4	16.6	16.6	13.1833	17.1833	12.5333	1375	248	41	62.8912	616	140	328	158	0.708101	121.441	386	6.08433	V4
SP266	SRR23197215	SRR23197209	Aquiloeurycea cafetalera	Terrestrial	Plethodontidae	19.49	-97.033	9	2019	wild	23.4829	14.1097	227.646	1882	15.2417	10.4333	62.8514	195.458	23	6.4	16.6	16.6	13.1833	17.1833	12.5333	1375	248	41	62.8912	616	140	328	158	0.403342	16.6908	30	1.97916	V4
SP268	SRR23197214	SRR23197209	Aquiloeurycea cafetalera	Terrestrial	Plethodontidae	19.49	-97.033	9	2019	wild	23.4829	14.1097	227.646	1882	15.2417	10.4333	62.8514	195.458	23	6.4	16.6	16.6	13.1833	17.1833	12.5333	1375	248	41	62.8912	616	140	328	158	0.544841	94.3357	232	4.28135	V4
SP269	SRR23197213	SRR23197209	Aquiloeurycea cafetalera	Terrestrial	Plethodontidae	19.49	-97.033	9	2019	wild	23.4829	14.1097	227.646	1882	15.2417	10.4333	62.8514	195.458	23	6.4	16.6	16.6	13.1833	17.1833	12.5333	1375	248	41	62.8912	616	140	328	158	0.717991	45.8765	78	4.51286	V4
SP270	SRR23197212	SRR23197209	Aquiloeurycea cafetalera	Terrestrial	Plethodontidae	19.49	-97.033	9	2019	wild	23.4829	14.1097	227.646	1882	15.2417	10.4333	62.8514	195.458	23	6.4	16.6	16.6	13.1833	17.1833	12.5333	1375	248	41	62.8912	616	140	328	158	0.636235	93.3017	304	5.24762	V4
SP271	SRR23197210	SRR23197209	Aquiloeurycea cafetalera	Terrestrial	Plethodontidae	19.49	-97.033	9	2019	wild	23.4829	14.1097	227.646	1882	15.2417	10.4333	62.8514	195.458	23	6.4	16.6	16.6	13.1833	17.1833	12.5333	1375	248	41	62.8912	616	140	328	158	0.476205	15.1861	20	2.05812	V4
SP272	SRR23197209	SRR23197209	Aquiloeurycea cafetalera	Terrestrial	Plethodontidae	19.49	-97.033	9	2019	wild	23.4829	14.1097	227.646	1882	15.2417	10.4333	62.8514	195.458	23	6.4	16.6	16.6	13.1833	17.1833	12.5333	1375	248	41	62.8912	616	140	328	158	0.607593	91.3228	206	4.67026	V4
SP275	SRR23197208	SRR23197209	Aquiloeurycea cafetalera	Terrestrial	Plethodontidae	19.49	-97.033	9	2019	wild	23.4829	14.1097	227.646	1882	15.2417	10.4333	62.8514	195.458	23	6.4	16.6	16.6	13.1833	17.1833	12.5333	1375	248	41	62.8912	616	140	328	158	0.508714	14.615	23	2.3012	V4
SP276	SRR23197207	SRR23197209	Aquiloeurycea cafetalera	Terrestrial	Plethodontidae	19.49	-97.033	9	2019	wild	23.4829	14.1097	227.646	1882	15.2417	10.4333	62.8514	195.458	23	6.4	16.6	16.6	13.1833	17.1833	12.5333	1375	248	41	62.8912	616	140	328	158	0.833836	142.426	575	7.64413	V4
SP277	SRR23197206	SRR23197209	Aquiloeurycea cafetalera	Terrestrial	Plethodontidae	19.49	-97.033	9	2019	wild	23.4829	14.1097	227.646	1882	15.2417	10.4333	62.8514	195.458	23	6.4	16.6	16.6	13.1833	17.1833	12.5333	1375	248	41	62.8912	616	140	328	158	0.794843	153.414	474	7.06516	V4
SP278	SRR23197205	SRR23197209	Aquiloeurycea cafetalera	Terrestrial	Plethodontidae	19.49	-97.033	9	2019	wild	23.4829	14.1097	227.646	1882	15.2417	10.4333	62.8514	195.458	23	6.4	16.6	16.6	13.1833	17.1833	12.5333	1375	248	41	62.8912	616	140	328	158	0.580811	46.4684	126	4.05248	V4
SP279	SRR23197204	SRR23197209	Aquiloeurycea cafetalera	Terrestrial	Plethodontidae	19.49	-97.033	9	2019	wild	23.4829	14.1097	227.646	1882	15.2417	10.4333	62.8514	195.458	23	6.4	16.6	16.6	13.1833	17.1833	12.5333	1375	248	41	62.8912	616	140	328	158	0.799619	113.519	382	6.85868	V4
SP280	SRR23197203	SRR23197209	Pseudoeurycea lynchi	Terrestrial	Plethodontidae	19.49	-97.033	9	2019	wild	23.4829	14.1097	227.646	1882	15.2417	10.4333	62.8514	195.458	23	6.4	16.6	16.6	13.1833	17.1833	12.5333	1375	248	41	62.8912	616	140	328	158	0.538018	32.7422	75	3.35122	V4
SP281	SRR23197202	SRR23197209	Pseudoeurycea lynchi	Terrestrial	Plethodontidae	19.49	-97.033	9	2019	wild	23.4829	14.1097	227.646	1882	15.2417	10.4333	62.8514	195.458	23	6.4	16.6	16.6	13.1833	17.1833	12.5333	1375	248	41	62.8912	616	140	328	158	0.614905	78.4956	243	4.87301	V4
SP282	SRR23197201	SRR23197209	Pseudoeurycea lynchi	Terrestrial	Plethodontidae	19.49	-97.033	9	2019	wild	23.4829	14.1097	227.646	1882	15.2417	10.4333	62.8514	195.458	23	6.4	16.6	16.6	13.1833	17.1833	12.5333	1375	248	41	62.8912	616	140	328	158	0.585787	70.4036	173	4.35511	V4
SP283	SRR23197199	SRR23197209	Pseudoeurycea lynchi	Terrestrial	Plethodontidae	19.49	-97.033	9	2019	wild	23.4829	14.1097	227.646	1882	15.2417	10.4333	62.8514	195.458	23	6.4	16.6	16.6	13.1833	17.1833	12.5333	1375	248	41	62.8912	616	140	328	158	0.638968	114.212	339	5.37062	V4
SP284	SRR23197198	SRR23197209	Pseudoeurycea lynchi	Terrestrial	Plethodontidae	19.49	-97.033	9	2019	wild	23.4829	14.1097	227.646	1882	15.2417	10.4333	62.8514	195.458	23	6.4	16.6	16.6	13.1833	17.1833	12.5333	1375	248	41	62.8912	616	140	328	158	0.558062	61.9569	142	3.99	V4
SP285	SRR23197197	SRR23197209	Pseudoeurycea lynchi	Terrestrial	Plethodontidae	19.49	-97.033	9	2019	wild	23.4829	14.1097	227.646	1882	15.2417	10.4333	62.8514	195.458	23	6.4	16.6	16.6	13.1833	17.1833	12.5333	1375	248	41	62.8912	616	140	328	158	0.633026	62.3661	152	4.58812	V4
SP286	SRR23197196	SRR23197209	Pseudoeurycea lynchi	Terrestrial	Plethodontidae	19.49	-97.033	9	2019	wild	23.4829	14.1097	227.646	1882	15.2417	10.4333	62.8514	195.458	23	6.4	16.6	16.6	13.1833	17.1833	12.5333	1375	248	41	62.8912	616	140	328	158	0.603374	21.9026	49	3.38777	V4
SP287	SRR23197195	SRR23197209	Pseudoeurycea lynchi	Terrestrial	Plethodontidae	19.49	-97.033	9	2019	wild	23.4829	14.1097	227.646	1882	15.2417	10.4333	62.8514	195.458	23	6.4	16.6	16.6	13.1833	17.1833	12.5333	1375	248	41	62.8912	616	140	328	158	0.565517	53.7296	126	3.94577	V4
SP288	SRR23197194	SRR23197209	Pseudoeurycea lynchi	Terrestrial	Plethodontidae	19.49	-97.033	9	2019	wild	23.4829	14.1097	227.646	1882	15.2417	10.4333	62.8514	195.458	23	6.4	16.6	16.6	13.1833	17.1833	12.5333	1375	248	41	62.8912	616	140	328	158	0.606322	57.4289	137	4.30369	V4
SP290	SRR23197193	SRR23197209	Pseudoeurycea lynchi	Terrestrial	Plethodontidae	19.49	-97.033	9	2019	wild	23.4829	14.1097	227.646	1882	15.2417	10.4333	62.8514	195.458	23	6.4	16.6	16.6	13.1833	17.1833	12.5333	1375	248	41	62.8912	616	140	328	158	0.811504	152.65	581	7.45155	V4
SP291	SRR23197192	SRR23197209	Pseudoeurycea lynchi	Terrestrial	Plethodontidae	19.49	-97.033	9	2019	wild	23.4829	14.1097	227.646	1882	15.2417	10.4333	62.8514	195.458	23	6.4	16.6	16.6	13.1833	17.1833	12.5333	1375	248	41	62.8912	616	140	328	158	0.592685	49.317	118	4.07924	V4
SP292	SRR23197191	SRR23197209	Pseudoeurycea lynchi	Terrestrial	Plethodontidae	19.49	-97.033	9	2019	wild	23.4829	14.1097	227.646	1882	15.2417	10.4333	62.8514	195.458	23	6.4	16.6	16.6	13.1833	17.1833	12.5333	1375	248	41	62.8912	616	140	328	158	0.554188	42.6091	98	3.66579	V4
SP293	SRR23197190	SRR23197209	Pseudoeurycea lynchi	Terrestrial	Plethodontidae	19.49	-97.033	9	2019	wild	23.4829	14.1097	227.646	1882	15.2417	10.4333	62.8514	195.458	23	6.4	16.6	16.6	13.1833	17.1833	12.5333	1375	248	41	62.8912	616	140	328	158	0.520546	34.7122	66	3.14639	V4
SP295	SRR23197188	SRR23197209	Pseudoeurycea lynchi	Terrestrial	Plethodontidae	19.49	-97.033	9	2019	wild	23.4829	14.1097	227.646	1882	15.2417	10.4333	62.8514	195.458	23	6.4	16.6	16.6	13.1833	17.1833	12.5333	1375	248	41	62.8912	616	140	328	158	0.529952	47.6322	113	3.61437	V4
SP296	SRR23197187	SRR23197209	Pseudoeurycea lynchi	Terrestrial	Plethodontidae	19.49	-97.033	9	2019	wild	23.4829	14.1097	227.646	1882	15.2417	10.4333	62.8514	195.458	23	6.4	16.6	16.6	13.1833	17.1833	12.5333	1375	248	41	62.8912	616	140	328	158	0.54269	43.9151	104	3.63626	V4
SP297	SRR23197186	SRR23197209	Chiropterotriton nubilus	Terrestrial	Plethodontidae	19.49	-97.033	9	2019	wild	23.4829	14.1097	227.646	1882	15.2417	10.4333	62.8514	195.458	23	6.4	16.6	16.6	13.1833	17.1833	12.5333	1375	248	41	62.8912	616	140	328	158	0.577235	45.352	116	3.95867	V4
SP298	SRR23197185	SRR23197209	Chiropterotriton nubilus	Terrestrial	Plethodontidae	19.49	-97.033	9	2019	wild	23.4829	14.1097	227.646	1882	15.2417	10.4333	62.8514	195.458	23	6.4	16.6	16.6	13.1833	17.1833	12.5333	1375	248	41	62.8912	616	140	328	158	0.541033	48.0009	99	3.5867	V4
SP299	SRR23197184	SRR23197209	Chiropterotriton nubilus	Terrestrial	Plethodontidae	19.49	-97.033	9	2019	wild	23.4829	14.1097	227.646	1882	15.2417	10.4333	62.8514	195.458	23	6.4	16.6	16.6	13.1833	17.1833	12.5333	1375	248	41	62.8912	616	140	328	158	0.725863	119.368	386	6.23695	V4
SP301	SRR23197183	SRR23197209	Aquiloeurycea cafetalera	Terrestrial	Plethodontidae	19.348	-97.128	9	2019	wild	20.2755	10.1283	144.261	2039	13.9375	12.4417	64.1323	194.12	23.2	3.8	19.4	14.9333	12.2833	16.1167	11.3333	1049	188	32	64.6601	476	107	280	111	0.621705	87.4521	265	5.00463	V4
SP302	SRR23197182	SRR23197209	Aquiloeurycea cafetalera	Terrestrial	Plethodontidae	19.348	-97.128	9	2019	wild	20.2755	10.1283	144.261	2039	13.9375	12.4417	64.1323	194.12	23.2	3.8	19.4	14.9333	12.2833	16.1167	11.3333	1049	188	32	64.6601	476	107	280	111	0.524483	51.5649	100	3.48459	V4
SP303	SRR23197181	SRR23197209	Aquiloeurycea cafetalera	Terrestrial	Plethodontidae	19.348	-97.128	9	2019	wild	20.2755	10.1283	144.261	2039	13.9375	12.4417	64.1323	194.12	23.2	3.8	19.4	14.9333	12.2833	16.1167	11.3333	1049	188	32	64.6601	476	107	280	111	0.707969	118.923	382	6.07255	V4
SP304	SRR23197180	SRR23197209	Aquiloeurycea cafetalera	Terrestrial	Plethodontidae	19.348	-97.128	9	2019	wild	20.2755	10.1283	144.261	2039	13.9375	12.4417	64.1323	194.12	23.2	3.8	19.4	14.9333	12.2833	16.1167	11.3333	1049	188	32	64.6601	476	107	280	111	0.618653	88.6693	239	4.88789	V4
SP305	SRR23197179	SRR23197209	Aquiloeurycea cafetalera	Terrestrial	Plethodontidae	19.348	-97.128	9	2019	wild	20.2755	10.1283	144.261	2039	13.9375	12.4417	64.1323	194.12	23.2	3.8	19.4	14.9333	12.2833	16.1167	11.3333	1049	188	32	64.6601	476	107	280	111	0.695672	116.316	320	5.78933	V4
SP306	SRR23197177	SRR23197209	Aquiloeurycea cafetalera	Terrestrial	Plethodontidae	19.348	-97.128	9	2019	wild	20.2755	10.1283	144.261	2039	13.9375	12.4417	64.1323	194.12	23.2	3.8	19.4	14.9333	12.2833	16.1167	11.3333	1049	188	32	64.6601	476	107	280	111	0.623311	89.0012	244	4.94332	V4
SP307	SRR23197176	SRR23197209	Aquiloeurycea cafetalera	Terrestrial	Plethodontidae	19.348	-97.128	9	2019	wild	20.2755	10.1283	144.261	2039	13.9375	12.4417	64.1323	194.12	23.2	3.8	19.4	14.9333	12.2833	16.1167	11.3333	1049	188	32	64.6601	476	107	280	111	0.621441	65.1836	173	4.62018	V4
SP308	SRR23197175	SRR23197209	Aquiloeurycea cafetalera	Terrestrial	Plethodontidae	19.348	-97.128	9	2019	wild	20.2755	10.1283	144.261	2039	13.9375	12.4417	64.1323	194.12	23.2	3.8	19.4	14.9333	12.2833	16.1167	11.3333	1049	188	32	64.6601	476	107	280	111	0.574934	63.2638	144	4.12224	V4
SP309	SRR23197174	SRR23197209	Aquiloeurycea cafetalera	Terrestrial	Plethodontidae	19.348	-97.128	9	2019	wild	20.2755	10.1283	144.261	2039	13.9375	12.4417	64.1323	194.12	23.2	3.8	19.4	14.9333	12.2833	16.1167	11.3333	1049	188	32	64.6601	476	107	280	111	0.827197	99.5701	343	6.96671	V4
SP310	SRR23197173	SRR23197209	Aquiloeurycea cafetalera	Terrestrial	Plethodontidae	19.348	-97.128	9	2019	wild	20.2755	10.1283	144.261	2039	13.9375	12.4417	64.1323	194.12	23.2	3.8	19.4	14.9333	12.2833	16.1167	11.3333	1049	188	32	64.6601	476	107	280	111	0.586286	38.9666	87	3.77741	V4
SP311	SRR23197172	SRR23197209	Pseudoeurycea lynchi	Terrestrial	Plethodontidae	19.348	-97.128	9	2019	wild	20.2755	10.1283	144.261	2039	13.9375	12.4417	64.1323	194.12	23.2	3.8	19.4	14.9333	12.2833	16.1167	11.3333	1049	188	32	64.6601	476	107	280	111	0.528904	40.0262	80	3.34369	V4
SP312	SRR23197171	SRR23197209	Aquiloeurycea cafetalera	Terrestrial	Plethodontidae	19.348	-97.128	9	2019	wild	20.2755	10.1283	144.261	2039	13.9375	12.4417	64.1323	194.12	23.2	3.8	19.4	14.9333	12.2833	16.1167	11.3333	1049	188	32	64.6601	476	107	280	111	0.579389	88.1061	262	4.65447	V4
SP313	SRR23197170	SRR23197209	Aquiloeurycea cafetalera	Terrestrial	Plethodontidae	19.348	-97.128	9	2019	wild	20.2755	10.1283	144.261	2039	13.9375	12.4417	64.1323	194.12	23.2	3.8	19.4	14.9333	12.2833	16.1167	11.3333	1049	188	32	64.6601	476	107	280	111	0.591081	67.0025	182	4.43772	V4
SP314	SRR23197169	SRR23197209	Parvimolge townsendi	Terrestrial	Plethodontidae	19.44	-97.03	9	2019	wild	25.2173	15.3859	241.179	1507	17.65	11.0167	62.9524	207.551	26	8.5	17.5	19.0667	15.45	19.7333	14.7667	1510	279	41	69.6213	713	132	391	138	0.557499	42.7464	81	3.53446	V4
SP315	SRR23197168	SRR23197209	Parvimolge townsendi	Terrestrial	Plethodontidae	19.44	-97.03	9	2019	wild	25.2173	15.3859	241.179	1507	17.65	11.0167	62.9524	207.551	26	8.5	17.5	19.0667	15.45	19.7333	14.7667	1510	279	41	69.6213	713	132	391	138	0.589686	23.4656	54	3.39358	V4
SP316	SRR23197275	SRR23197209	Parvimolge townsendi	Terrestrial	Plethodontidae	19.44	-97.03	9	2019	wild	25.2173	15.3859	241.179	1507	17.65	11.0167	62.9524	207.551	26	8.5	17.5	19.0667	15.45	19.7333	14.7667	1510	279	41	69.6213	713	132	391	138	0.62573	62.6706	136	4.43484	V4
SP317	SRR23197274	SRR23197209	Aquiloeurycea cafetalera	Terrestrial	Plethodontidae	19.44	-97.03	9	2019	wild	25.2173	15.3859	241.179	1507	17.65	11.0167	62.9524	207.551	26	8.5	17.5	19.0667	15.45	19.7333	14.7667	1510	279	41	69.6213	713	132	391	138	0.847924	71.6977	145	6.08801	V4
SP318	SRR23197273	SRR23197209	Aquiloeurycea cafetalera	Terrestrial	Plethodontidae	19.44	-97.03	9	2019	wild	25.2173	15.3859	241.179	1507	17.65	11.0167	62.9524	207.551	26	8.5	17.5	19.0667	15.45	19.7333	14.7667	1510	279	41	69.6213	713	132	391	138	0.470228	88.6102	209	3.62421	V4
SP319	SRR23197272	SRR23197209	Parvimolge townsendi	Terrestrial	Plethodontidae	19.44	-97.03	9	2019	wild	25.2173	15.3859	241.179	1507	17.65	11.0167	62.9524	207.551	26	8.5	17.5	19.0667	15.45	19.7333	14.7667	1510	279	41	69.6213	713	132	391	138	0.553553	22.0561	47	3.07476	V4
SP320	SRR23197271	SRR23197209	Aquiloeurycea cafetalera	Terrestrial	Plethodontidae	19.44	-97.03	9	2019	wild	25.2173	15.3859	241.179	1507	17.65	11.0167	62.9524	207.551	26	8.5	17.5	19.0667	15.45	19.7333	14.7667	1510	279	41	69.6213	713	132	391	138	0.426299	14.4355	30	2.0918	V4
SP321	SRR23197270	SRR23197209	Aquiloeurycea cafetalera	Terrestrial	Plethodontidae	19.44	-97.03	9	2019	wild	25.2173	15.3859	241.179	1507	17.65	11.0167	62.9524	207.551	26	8.5	17.5	19.0667	15.45	19.7333	14.7667	1510	279	41	69.6213	713	132	391	138	0.623385	25.5205	74	3.87088	V4
SP326	SRR23197269	SRR23197209	Pseudoeurycea lynchi	Terrestrial	Plethodontidae	19.765	-96.782	9	2019	wild	23.0359	14.9041	286.527	2078	14.5833	9.2	60.1307	185.133	21.9	6.6	15.3	15.7833	14.15	16.5	12.0333	1703	381	48	69.568	794	173	361	215	0.777652	87.8777	257	6.22559	V4
SP328	SRR23197268	SRR23197209	Pseudoeurycea lynchi	Terrestrial	Plethodontidae	19.765	-96.782	9	2019	wild	23.0359	14.9041	286.527	2078	14.5833	9.2	60.1307	185.133	21.9	6.6	15.3	15.7833	14.15	16.5	12.0333	1703	381	48	69.568	794	173	361	215	0.806372	85.9441	210	6.22055	V4
SP329	SRR23197267	SRR23197209	Pseudoeurycea lynchi	Terrestrial	Plethodontidae	19.765	-96.782	9	2019	wild	23.0359	14.9041	286.527	2078	14.5833	9.2	60.1307	185.133	21.9	6.6	15.3	15.7833	14.15	16.5	12.0333	1703	381	48	69.568	794	173	361	215	0.732265	98.3483	312	6.06711	V4
SP330	SRR23197266	SRR23197209	Pseudoeurycea lynchi	Terrestrial	Plethodontidae	19.765	-96.782	9	2019	wild	23.0359	14.9041	286.527	2078	14.5833	9.2	60.1307	185.133	21.9	6.6	15.3	15.7833	14.15	16.5	12.0333	1703	381	48	69.568	794	173	361	215	0.887297	106.488	420	7.73212	V4
SP331	SRR23197264	SRR23197209	Pseudoeurycea lynchi	Terrestrial	Plethodontidae	19.765	-96.782	9	2019	wild	23.0359	14.9041	286.527	2078	14.5833	9.2	60.1307	185.133	21.9	6.6	15.3	15.7833	14.15	16.5	12.0333	1703	381	48	69.568	794	173	361	215	0.869212	120.55	412	7.55041	V4
SRR10190500	SRR10190500	PRJNA574188	Batrachoseps attenuatus	Terrestrial	Plethodontidae	37.916	-122.258	2	2018	wild	17.3245	5.29399	15.1118	283	14.2583	11.3	53.3019	392.746	26	4.8	21.2	9.46667	18.4333	19.05	9.46667	799	170	2	92.9552	437	10	15	437	0.925592	170.153	538	8.39648	V4
SRR10190504	SRR10190504	PRJNA574188	Batrachoseps attenuatus	Terrestrial	Plethodontidae	37.916	-122.258	2	2018	wild	17.3245	5.29399	15.1118	283	14.2583	11.3	53.3019	392.746	26	4.8	21.2	9.46667	18.4333	19.05	9.46667	799	170	2	92.9552	437	10	15	437	0.516759	94.4949	240	4.08596	V4
SRR10190505	SRR10190505	PRJNA574188	Batrachoseps attenuatus	Terrestrial	Plethodontidae	37.916	-122.258	2	2018	wild	17.3245	5.29399	15.1118	283	14.2583	11.3	53.3019	392.746	26	4.8	21.2	9.46667	18.4333	19.05	9.46667	799	170	2	92.9552	437	10	15	437	0.460452	75.604	182	3.45698	V4
SRR10190511	SRR10190511	PRJNA574188	Batrachoseps attenuatus	Terrestrial	Plethodontidae	37.916	-122.258	2	2018	wild	17.3245	5.29399	15.1118	283	14.2583	11.3	53.3019	392.746	26	4.8	21.2	9.46667	18.4333	19.05	9.46667	799	170	2	92.9552	437	10	15	437	0.644614	118.064	310	5.33491	V4
SRR10190523	SRR10190523	PRJNA574188	Batrachoseps attenuatus	Terrestrial	Plethodontidae	37.871	-122.243	2	2018	wild	17.0186	5.10714	14.5606	206	14.4458	10.8583	54.5645	366.851	25.3	5.4	19.9	9.9	18.2833	18.8333	9.9	731	154	2	91.8502	395	10	14	395	0.785601	111.729	279	6.38232	V4
SRR10190527	SRR10190527	PRJNA574188	Batrachoseps attenuatus	Terrestrial	Plethodontidae	37.9328	-122.284	3	2018	wild	16.6228	6.53783	166.586	184	14.4667	11.4	54.5455	378.185	25.9	5	20.9	9.73333	18.4167	18.9667	9.73333	781	166	2	93.0779	428	10	15	428	0.904938	170.529	494	8.09772	V4
SRR10190529	SRR10190529	PRJNA574188	Batrachoseps attenuatus	Terrestrial	Plethodontidae	37.9328	-122.284	3	2018	wild	16.6228	6.53783	166.586	184	14.4667	11.4	54.5455	378.185	25.9	5	20.9	9.73333	18.4167	18.9667	9.73333	781	166	2	93.0779	428	10	15	428	0.926433	164.643	494	8.29007	V4
SRR10190534	SRR10190534	PRJNA574188	Batrachoseps attenuatus	Terrestrial	Plethodontidae	37.9328	-122.284	3	2018	wild	16.6228	6.53783	166.586	184	14.4667	11.4	54.5455	378.185	25.9	5	20.9	9.73333	18.4167	18.9667	9.73333	781	166	2	93.0779	428	10	15	428	0.943359	163.388	504	8.4688	V4
SRR10190535	SRR10190535	PRJNA574188	Batrachoseps attenuatus	Terrestrial	Plethodontidae	37.871	-122.243	2	2018	wild	17.0186	5.10714	14.5606	206	14.4458	10.8583	54.5645	366.851	25.3	5.4	19.9	9.9	18.2833	18.8333	9.9	731	154	2	91.8502	395	10	14	395	0.869253	124.059	359	7.37808	V4
SRR10483045	SRR10483045	PRJNA590016	Plethodon glutinosus	Terrestrial	Plethodontidae	35.0049	-83.5545	5	2014	wild	21.5585	8.68067	143.324	890	11.7333	13.0167	41.3228	705.09	27.3	-4.2	31.5	4.01667	16.95	20.2167	2.85	1818	188	123	10.6085	506	405	438	478	0.765285	35.371	79	4.82419	V4
SRR10483047	SRR10483047	PRJNA590016	Plethodon glutinosus	Terrestrial	Plethodontidae	35.0049	-83.5545	5	2014	wild	21.5585	8.68067	143.324	890	11.7333	13.0167	41.3228	705.09	27.3	-4.2	31.5	4.01667	16.95	20.2167	2.85	1818	188	123	10.6085	506	405	438	478	0.604241	41.1102	71	3.71593	V4
SRR10483049	SRR10483049	PRJNA590016	Plethodon glutinosus	Terrestrial	Plethodontidae	35.0049	-83.5545	5	2014	wild	21.5585	8.68067	143.324	890	11.7333	13.0167	41.3228	705.09	27.3	-4.2	31.5	4.01667	16.95	20.2167	2.85	1818	188	123	10.6085	506	405	438	478	0.602093	81.2171	231	4.72748	V4
SRR10483051	SRR10483051	PRJNA590016	Plethodon glutinosus	Terrestrial	Plethodontidae	34.6633	-83.8883	5	2014	wild	25.6333	11.5655	105.01	519	13.95	12.9833	40.5729	725.844	29.8	-2.2	32	6.18333	19.2	22.75	4.81667	1568	168	109	12.9877	463	346	365	430	0.841125	152.852	591	7.74425	V4
SRR10483053	SRR10483053	PRJNA590016	Plethodon glutinosus	Terrestrial	Plethodontidae	34.6346	-83.7249	5	2014	wild	25.6415	11.6896	113.202	646	13.7333	12.6833	40.1371	717.481	29.3	-2.3	31.6	6.05	18.9167	22.4167	4.68333	1658	176	117	11.8065	480	372	388	447	0.939168	194.46	682	8.84098	V4
SRR10483056	SRR10483056	PRJNA590016	Plethodon glutinosus	Terrestrial	Plethodontidae	34.6346	-83.7249	5	2014	wild	25.6415	11.6896	113.202	646	13.7333	12.6833	40.1371	717.481	29.3	-2.3	31.6	6.05	18.9167	22.4167	4.68333	1658	176	117	11.8065	480	372	388	447	0.743092	164.267	326	6.20387	V4
SRR10483058	SRR10483058	PRJNA590016	Plethodon glutinosus	Terrestrial	Plethodontidae	34.6346	-83.7249	5	2014	wild	25.6415	11.6896	113.202	646	13.7333	12.6833	40.1371	717.481	29.3	-2.3	31.6	6.05	18.9167	22.4167	4.68333	1658	176	117	11.8065	480	372	388	447	0.802672	46.2961	83	5.11706	V4
SRR10483060	SRR10483060	PRJNA590016	Plethodon glutinosus	Terrestrial	Plethodontidae	34.6346	-83.7249	5	2014	wild	25.6415	11.6896	113.202	646	13.7333	12.6833	40.1371	717.481	29.3	-2.3	31.6	6.05	18.9167	22.4167	4.68333	1658	176	117	11.8065	480	372	388	447	0.875522	59.6137	111	5.94866	V4
SRR10483062	SRR10483062	PRJNA590016	Plethodon glutinosus	Terrestrial	Plethodontidae	34.6346	-83.7249	5	2014	wild	25.6415	11.6896	113.202	646	13.7333	12.6833	40.1371	717.481	29.3	-2.3	31.6	6.05	18.9167	22.4167	4.68333	1658	176	117	11.8065	480	372	388	447	0.831908	74.0223	178	6.21912	V4
SRR10483064	SRR10483064	PRJNA590016	Plethodon glutinosus	Terrestrial	Plethodontidae	34.8698	-83.8108	5	2014	wild	22.8231	9.66631	127.757	1320	10.725	10.9667	37.5571	681.934	24.9	-4.3	29.2	3.21667	15.8333	18.8333	2.03333	1957	203	134	10.4739	541	434	467	507	0.770287	16.5539	28	3.70304	V4
SRR10483065	SRR10483065	PRJNA590016	Plethodon glutinosus	Terrestrial	Plethodontidae	35.3418	-83.725	5	2014	wild	23.746	9.06376	118.47	964	11.4333	13.0833	41.1426	714.115	27.1	-4.7	31.8	3.61667	16.7167	20	2.4	1692	174	105	11.8602	467	364	427	439	0.904296	78.1442	214	7.00058	V4
SRR10483067	SRR10483067	PRJNA590016	Plethodon glutinosus	Terrestrial	Plethodontidae	34.8698	-83.8108	5	2014	wild	22.8231	9.66631	127.757	1320	10.725	10.9667	37.5571	681.934	24.9	-4.3	29.2	3.21667	15.8333	18.8333	2.03333	1957	203	134	10.4739	541	434	467	507	0.79159	95.8726	271	6.39774	V4
SRR10483069	SRR10483069	PRJNA590016	Plethodon glutinosus	Terrestrial	Plethodontidae	34.8698	-83.8108	5	2014	wild	22.8231	9.66631	127.757	1320	10.725	10.9667	37.5571	681.934	24.9	-4.3	29.2	3.21667	15.8333	18.8333	2.03333	1957	203	134	10.4739	541	434	467	507	0.564409	41.1948	68	3.43582	V4
SRR10483071	SRR10483071	PRJNA590016	Plethodon glutinosus	Terrestrial	Plethodontidae	35.7	-82.3988	5	2014	wild	20.3246	8.39501	133.842	1442	9.29167	10.3167	36.0723	679.13	23.2	-5.4	28.6	8.61667	5.91667	17.4333	0.733333	1610	161	118	9.33065	436	373	417	375	0.632436	76.2157	219	4.91705	V4
SRR10483073	SRR10483073	PRJNA590016	Plethodon glutinosus	Terrestrial	Plethodontidae	35.7	-82.3988	5	2014	wild	20.3246	8.39501	133.842	1442	9.29167	10.3167	36.0723	679.13	23.2	-5.4	28.6	8.61667	5.91667	17.4333	0.733333	1610	161	118	9.33065	436	373	417	375	0.632313	62.2683	156	4.60666	V4
SRR10483075	SRR10483075	PRJNA590016	Plethodon glutinosus	Terrestrial	Plethodontidae	35.7	-82.3988	5	2014	wild	20.3246	8.39501	133.842	1442	9.29167	10.3167	36.0723	679.13	23.2	-5.4	28.6	8.61667	5.91667	17.4333	0.733333	1610	161	118	9.33065	436	373	417	375	0.835874	53.8268	116	5.73241	V4
SRR10483078	SRR10483078	PRJNA590016	Plethodon glutinosus	Terrestrial	Plethodontidae	35.7	-82.3988	5	2014	wild	20.3246	8.39501	133.842	1442	9.29167	10.3167	36.0723	679.13	23.2	-5.4	28.6	8.61667	5.91667	17.4333	0.733333	1610	161	118	9.33065	436	373	417	375	0.931481	54.7094	134	6.58193	V4
SRR10483080	SRR10483080	PRJNA590016	Plethodon glutinosus	Terrestrial	Plethodontidae	35.7	-82.3988	5	2014	wild	20.3246	8.39501	133.842	1442	9.29167	10.3167	36.0723	679.13	23.2	-5.4	28.6	8.61667	5.91667	17.4333	0.733333	1610	161	118	9.33065	436	373	417	375	0.921194	45.1927	80	5.82372	V4
SRR10483082	SRR10483082	PRJNA590016	Plethodon glutinosus	Terrestrial	Plethodontidae	32.4809	-85.618	5	2014	wild	28.5797	15.416	82.1129	105	17.7833	12.9667	41.6935	713.883	32.9	1.8	31.1	10.2667	23	26.3	8.73333	1402	168	71	22.177	434	265	341	399	0.835618	100.367	349	7.05854	V4
SRR10483084	SRR10483084	PRJNA590016	Plethodon glutinosus	Terrestrial	Plethodontidae	32.4809	-85.618	5	2014	wild	28.5797	15.416	82.1129	105	17.7833	12.9667	41.6935	713.883	32.9	1.8	31.1	10.2667	23	26.3	8.73333	1402	168	71	22.177	434	265	341	399	0.655285	140.099	286	5.34704	V4
SRR10483086	SRR10483086	PRJNA590016	Plethodon glutinosus	Terrestrial	Plethodontidae	32.4809	-85.618	5	2014	wild	28.5797	15.416	82.1129	105	17.7833	12.9667	41.6935	713.883	32.9	1.8	31.1	10.2667	23	26.3	8.73333	1402	168	71	22.177	434	265	341	399	0.831261	46.0775	75	5.17777	V4
SRR10483087	SRR10483087	PRJNA590016	Plethodon glutinosus	Terrestrial	Plethodontidae	35.3418	-83.725	5	2014	wild	23.746	9.06376	118.47	964	11.4333	13.0833	41.1426	714.115	27.1	-4.7	31.8	3.61667	16.7167	20	2.4	1692	174	105	11.8602	467	364	427	439	0.765252	26.375	39	4.04467	V4
SRR10483089	SRR10483089	PRJNA590016	Plethodon glutinosus	Terrestrial	Plethodontidae	32.4809	-85.618	5	2014	wild	28.5797	15.416	82.1129	105	17.7833	12.9667	41.6935	713.883	32.9	1.8	31.1	10.2667	23	26.3	8.73333	1402	168	71	22.177	434	265	341	399	0.900762	65.9291	156	6.56241	V4
SRR10483091	SRR10483091	PRJNA590016	Plethodon glutinosus	Terrestrial	Plethodontidae	32.4809	-85.618	5	2014	wild	28.5797	15.416	82.1129	105	17.7833	12.9667	41.6935	713.883	32.9	1.8	31.1	10.2667	23	26.3	8.73333	1402	168	71	22.177	434	265	341	399	0.911185	72.5728	163	6.69605	V4
SRR10483093	SRR10483093	PRJNA590016	Plethodon glutinosus	Terrestrial	Plethodontidae	32.89	-87.4421	5	2014	wild	27.3898	14.6952	92.4228	101	16.9875	12.825	40.0781	738.279	32.7	0.7	32	9.26667	22.2667	25.9	7.68333	1440	155	83	17.2891	436	283	337	407	0.887201	44.0866	96	5.84218	V4
SRR10483095	SRR10483095	PRJNA590016	Plethodon glutinosus	Terrestrial	Plethodontidae	32.89	-87.4421	5	2014	wild	27.3898	14.6952	92.4228	101	16.9875	12.825	40.0781	738.279	32.7	0.7	32	9.26667	22.2667	25.9	7.68333	1440	155	83	17.2891	436	283	337	407	0.915885	157.903	597	8.44591	V4
SRR10483097	SRR10483097	PRJNA590016	Plethodon glutinosus	Terrestrial	Plethodontidae	32.89	-87.4421	5	2014	wild	27.3898	14.6952	92.4228	101	16.9875	12.825	40.0781	738.279	32.7	0.7	32	9.26667	22.2667	25.9	7.68333	1440	155	83	17.2891	436	283	337	407	0.929489	54.7218	121	6.431	V4
SRR10483100	SRR10483100	PRJNA590016	Plethodon glutinosus	Terrestrial	Plethodontidae	34.7027	-85.3389	5	2014	wild	25.9001	12.5237	77.3851	255	14.85	13.1	39.3393	776.8	31.5	-1.8	33.3	6.66667	20.4167	24.2667	5.05	1456	164	89	16.9806	433	300	323	405	0.901783	36.8663	64	5.4107	V4
SRR10483102	SRR10483102	PRJNA590016	Plethodon glutinosus	Terrestrial	Plethodontidae	34.7027	-85.3389	5	2014	wild	25.9001	12.5237	77.3851	255	14.85	13.1	39.3393	776.8	31.5	-1.8	33.3	6.66667	20.4167	24.2667	5.05	1456	164	89	16.9806	433	300	323	405	0.900261	108.514	317	7.47967	V4
SRR10483104	SRR10483104	PRJNA590016	Plethodon glutinosus	Terrestrial	Plethodontidae	34.7027	-85.3389	5	2014	wild	25.9001	12.5237	77.3851	255	14.85	13.1	39.3393	776.8	31.5	-1.8	33.3	6.66667	20.4167	24.2667	5.05	1456	164	89	16.9806	433	300	323	405	0.731076	45.0813	84	4.67327	V4
SRR10483106	SRR10483106	PRJNA590016	Plethodon glutinosus	Terrestrial	Plethodontidae	34.7027	-85.3389	5	2014	wild	25.9001	12.5237	77.3851	255	14.85	13.1	39.3393	776.8	31.5	-1.8	33.3	6.66667	20.4167	24.2667	5.05	1456	164	89	16.9806	433	300	323	405	0.904504	120.055	422	7.88827	V4
SRR10483108	SRR10483108	PRJNA590016	Plethodon glutinosus	Terrestrial	Plethodontidae	34.7027	-85.3389	5	2014	wild	25.9001	12.5237	77.3851	255	14.85	13.1	39.3393	776.8	31.5	-1.8	33.3	6.66667	20.4167	24.2667	5.05	1456	164	89	16.9806	433	300	323	405	0.927607	115.591	321	7.72365	V4
SRR10483109	SRR10483109	PRJNA590016	Plethodon glutinosus	Terrestrial	Plethodontidae	35.3418	-83.725	5	2014	wild	23.746	9.06376	118.47	964	11.4333	13.0833	41.1426	714.115	27.1	-4.7	31.8	3.61667	16.7167	20	2.4	1692	174	105	11.8602	467	364	427	439	0.911339	29.1553	51	5.1695	V4
SRR10483111	SRR10483111	PRJNA590016	Plethodon glutinosus	Terrestrial	Plethodontidae	35.3468	-84.0611	5	2014	wild	22.3241	8.95933	113.438	1163	10.7375	11.7417	38.8797	698.674	25.6	-4.6	30.2	2.98333	16	19.0833	1.88333	1758	181	111	11.6121	483	378	436	454	0.8811	51.103	111	5.98656	V4
SRR10483113	SRR10483113	PRJNA590016	Plethodon glutinosus	Terrestrial	Plethodontidae	35.3468	-84.0611	5	2014	wild	22.3241	8.95933	113.438	1163	10.7375	11.7417	38.8797	698.674	25.6	-4.6	30.2	2.98333	16	19.0833	1.88333	1758	181	111	11.6121	483	378	436	454	0.869074	40.1653	77	5.4463	V4
SRR10483115	SRR10483115	PRJNA590016	Plethodon glutinosus	Terrestrial	Plethodontidae	35.3468	-84.0611	5	2014	wild	22.3241	8.95933	113.438	1163	10.7375	11.7417	38.8797	698.674	25.6	-4.6	30.2	2.98333	16	19.0833	1.88333	1758	181	111	11.6121	483	378	436	454	0.604895	34.0678	59	3.55838	V4
SRR10483117	SRR10483117	PRJNA590016	Plethodon glutinosus	Terrestrial	Plethodontidae	35.3468	-84.0611	5	2014	wild	22.3241	8.95933	113.438	1163	10.7375	11.7417	38.8797	698.674	25.6	-4.6	30.2	2.98333	16	19.0833	1.88333	1758	181	111	11.6121	483	378	436	454	0.830087	23.1584	34	4.22304	V4
SRR10483119	SRR10483119	PRJNA590016	Plethodon glutinosus	Terrestrial	Plethodontidae	35.3468	-84.0611	5	2014	wild	22.3241	8.95933	113.438	1163	10.7375	11.7417	38.8797	698.674	25.6	-4.6	30.2	2.98333	16	19.0833	1.88333	1758	181	111	11.6121	483	378	436	454	0.897524	85.7875	234	7.06384	V4
SRR10483122	SRR10483122	PRJNA590016	Plethodon glutinosus	Terrestrial	Plethodontidae	35.3468	-84.0611	5	2014	wild	22.3241	8.95933	113.438	1163	10.7375	11.7417	38.8797	698.674	25.6	-4.6	30.2	2.98333	16	19.0833	1.88333	1758	181	111	11.6121	483	378	436	454	0.927662	63.8366	134	6.55494	V4
SRR10483124	SRR10483124	PRJNA590016	Plethodon glutinosus	Terrestrial	Plethodontidae	35.3468	-84.0611	5	2014	wild	22.3241	8.95933	113.438	1163	10.7375	11.7417	38.8797	698.674	25.6	-4.6	30.2	2.98333	16	19.0833	1.88333	1758	181	111	11.6121	483	378	436	454	0.892781	46.2676	96	5.87893	V4
SRR10483126	SRR10483126	PRJNA590016	Plethodon glutinosus	Terrestrial	Plethodontidae	35.3468	-84.0611	5	2014	wild	22.3241	8.95933	113.438	1163	10.7375	11.7417	38.8797	698.674	25.6	-4.6	30.2	2.98333	16	19.0833	1.88333	1758	181	111	11.6121	483	378	436	454	0.88977	54.9786	139	6.33422	V4
SRR10483128	SRR10483128	PRJNA590016	Plethodon glutinosus	Terrestrial	Plethodontidae	35.3468	-84.0611	5	2014	wild	22.3241	8.95933	113.438	1163	10.7375	11.7417	38.8797	698.674	25.6	-4.6	30.2	2.98333	16	19.0833	1.88333	1758	181	111	11.6121	483	378	436	454	0.914325	112.924	459	8.08478	V4
SRR10483130	SRR10483130	PRJNA590016	Plethodon glutinosus	Terrestrial	Plethodontidae	35.3468	-84.0611	5	2014	wild	22.3241	8.95933	113.438	1163	10.7375	11.7417	38.8797	698.674	25.6	-4.6	30.2	2.98333	16	19.0833	1.88333	1758	181	111	11.6121	483	378	436	454	0.800004	48.6112	100	5.31511	V4
SRR10483131	SRR10483131	PRJNA590016	Plethodon glutinosus	Terrestrial	Plethodontidae	35.3418	-83.725	5	2014	wild	23.746	9.06376	118.47	964	11.4333	13.0833	41.1426	714.115	27.1	-4.7	31.8	3.61667	16.7167	20	2.4	1692	174	105	11.8602	467	364	427	439	0.887701	33.8555	60	5.24355	V4
SRR10483133	SRR10483133	PRJNA590016	Plethodon glutinosus	Terrestrial	Plethodontidae	35.3468	-84.0611	5	2014	wild	22.3241	8.95933	113.438	1163	10.7375	11.7417	38.8797	698.674	25.6	-4.6	30.2	2.98333	16	19.0833	1.88333	1758	181	111	11.6121	483	378	436	454	0.798568	60.3029	119	5.50598	V4
SRR10483154	SRR10483154	PRJNA590016	Plethodon glutinosus	Terrestrial	Plethodontidae	35.3704	-84.087	5	2014	wild	23.4511	9.55275	106.345	878	11.825	12.7333	40.552	717.586	27.4	-4	31.4	3.95	17.1333	20.45	2.75	1625	169	98	13.0776	454	342	409	427	0.720566	72.4272	179	5.39258	V4
SRR10483176	SRR10483176	PRJNA590016	Plethodon glutinosus	Terrestrial	Plethodontidae	35.3704	-84.087	5	2014	wild	23.4511	9.55275	106.345	878	11.825	12.7333	40.552	717.586	27.4	-4	31.4	3.95	17.1333	20.45	2.75	1625	169	98	13.0776	454	342	409	427	0.530404	76.0648	180	3.97371	V4
SRR10483198	SRR10483198	PRJNA590016	Plethodon glutinosus	Terrestrial	Plethodontidae	35.3704	-84.087	5	2014	wild	23.4511	9.55275	106.345	878	11.825	12.7333	40.552	717.586	27.4	-4	31.4	3.95	17.1333	20.45	2.75	1625	169	98	13.0776	454	342	409	427	0.499319	41.5058	66	3.01808	V4
SRR10483200	SRR10483200	PRJNA590016	Plethodon glutinosus	Terrestrial	Plethodontidae	35.154	-83.5801	5	2014	wild	21.5489	8.45417	141.121	1287	10.1917	11.5333	38.964	681.512	24.7	-4.9	29.6	2.63333	15.3167	18.3333	1.58333	1944	199	132	10.2156	529	432	472	497	0.462817	33.5976	72	2.85555	V4
SRR10483202	SRR10483202	PRJNA590016	Plethodon glutinosus	Terrestrial	Plethodontidae	35.154	-83.5801	5	2014	wild	21.5489	8.45417	141.121	1287	10.1917	11.5333	38.964	681.512	24.7	-4.9	29.6	2.63333	15.3167	18.3333	1.58333	1944	199	132	10.2156	529	432	472	497	0.699172	36.0708	66	4.22607	V4
SRR10483204	SRR10483204	PRJNA590016	Plethodon glutinosus	Terrestrial	Plethodontidae	35.154	-83.5801	5	2014	wild	21.5489	8.45417	141.121	1287	10.1917	11.5333	38.964	681.512	24.7	-4.9	29.6	2.63333	15.3167	18.3333	1.58333	1944	199	132	10.2156	529	432	472	497	0.60177	56.7688	116	4.12693	V4
SRR10483206	SRR10483206	PRJNA590016	Plethodon glutinosus	Terrestrial	Plethodontidae	34.9792	-83.303	5	2014	wild	22.542	9.37994	152.025	1123	11.2375	11.875	39.1914	693.365	26.1	-4.2	30.3	3.63333	16.35	19.55	2.46667	2044	208	148	9.72303	553	465	487	522	0.772533	164.121	400	6.67766	V4
SRR10483208	SRR10483208	PRJNA590016	Plethodon glutinosus	Terrestrial	Plethodontidae	34.9792	-83.303	5	2014	wild	22.542	9.37994	152.025	1123	11.2375	11.875	39.1914	693.365	26.1	-4.2	30.3	3.63333	16.35	19.55	2.46667	2044	208	148	9.72303	553	465	487	522	0.800978	19.684	29	3.89114	V4
SRR10483211	SRR10483211	PRJNA590016	Plethodon glutinosus	Terrestrial	Plethodontidae	34.9792	-83.303	5	2014	wild	22.542	9.37994	152.025	1123	11.2375	11.875	39.1914	693.365	26.1	-4.2	30.3	3.63333	16.35	19.55	2.46667	2044	208	148	9.72303	553	465	487	522	0.896128	38.7465	76	5.59894	V4
SRR10483213	SRR10483213	PRJNA590016	Plethodon glutinosus	Terrestrial	Plethodontidae	34.9792	-83.303	5	2014	wild	22.542	9.37994	152.025	1123	11.2375	11.875	39.1914	693.365	26.1	-4.2	30.3	3.63333	16.35	19.55	2.46667	2044	208	148	9.72303	553	465	487	522	0.817674	32.8378	47	4.54184	V4
SRR10483215	SRR10483215	PRJNA590016	Plethodon glutinosus	Terrestrial	Plethodontidae	34.9792	-83.303	5	2014	wild	22.542	9.37994	152.025	1123	11.2375	11.875	39.1914	693.365	26.1	-4.2	30.3	3.63333	16.35	19.55	2.46667	2044	208	148	9.72303	553	465	487	522	0.626187	30.0311	58	3.66819	V4
SRR10483217	SRR10483217	PRJNA590016	Plethodon glutinosus	Terrestrial	Plethodontidae	35.0049	-83.5545	5	2014	wild	21.5585	8.68067	143.324	890	11.7333	13.0167	41.3228	705.09	27.3	-4.2	31.5	4.01667	16.95	20.2167	2.85	1818	188	123	10.6085	506	405	438	478	0.84235	57.2635	174	6.26956	V4
SRR10483219	SRR10483219	PRJNA590016	Plethodon glutinosus	Terrestrial	Plethodontidae	35.0049	-83.5545	5	2014	wild	21.5585	8.68067	143.324	890	11.7333	13.0167	41.3228	705.09	27.3	-4.2	31.5	4.01667	16.95	20.2167	2.85	1818	188	123	10.6085	506	405	438	478	0.851458	28.5094	41	4.56173	V4
SRR10483220	SRR10483220	PRJNA590016	Plethodon glutinosus	Terrestrial	Plethodontidae	35.3704	-84.087	5	2014	wild	23.4511	9.55275	106.345	878	11.825	12.7333	40.552	717.586	27.4	-4	31.4	3.95	17.1333	20.45	2.75	1625	169	98	13.0776	454	342	409	427	0.680843	61.2962	139	4.84688	V4
SRR10483222	SRR10483222	PRJNA590016	Plethodon glutinosus	Terrestrial	Plethodontidae	35.154	-83.5801	5	2014	wild	21.5489	8.45417	141.121	1287	10.1917	11.5333	38.964	681.512	24.7	-4.9	29.6	2.63333	15.3167	18.3333	1.58333	1944	199	132	10.2156	529	432	472	497	0.860967	61.8226	142	6.1557	V4
SRR11791378	SRR11791378	PRJNA632638	Ambystoma rivulare	Aquatic	Ambystomatidae	19.67	-100.26	4	2017	wild	18.9798	5.64461	15.0511	3170	10.3375	11.8917	67.1846	178.658	18.4	0.7	17.7	11.7833	9.7	12.0667	7.83333	1008	212	13	91.7524	574	48	441	56	0.770258	34.0473	66	4.65574	V3
SRR11791380	SRR11791380	PRJNA632638	Ambystoma rivulare	Aquatic	Ambystomatidae	19.67	-100.26	4	2017	wild	18.9798	5.64461	15.0511	3170	10.3375	11.8917	67.1846	178.658	18.4	0.7	17.7	11.7833	9.7	12.0667	7.83333	1008	212	13	91.7524	574	48	441	56	0.743397	44.6035	83	4.73919	V3
SRR11791382	SRR11791382	PRJNA632638	Ambystoma rivulare	Aquatic	Ambystomatidae	19.67	-100.24	2	2017	wild	18.6364	1.63131	3.33439	3125	10.3458	12.225	67.1703	185.22	18.6	0.4	18.2	11.8333	9.71667	12.1333	7.75	979	209	12	93.2076	562	46	434	51	0.656264	27.4885	57	3.82792	V3
SRR11791383	SRR11791383	PRJNA632638	Ambystoma rivulare	Aquatic	Ambystomatidae	19.67	-100.26	2	2017	wild	17.8206	2.00751	3.29148	3170	10.3375	11.8917	67.1846	178.658	18.4	0.7	17.7	11.7833	9.7	12.0667	7.83333	1008	212	13	91.7524	574	48	441	56	0.824033	28.8575	45	4.52547	V3
SRR11791384	SRR11791384	PRJNA632638	Ambystoma rivulare	Aquatic	Ambystomatidae	19.67	-100.26	2	2017	wild	17.8206	2.00751	3.29148	3170	10.3375	11.8917	67.1846	178.658	18.4	0.7	17.7	11.7833	9.7	12.0667	7.83333	1008	212	13	91.7524	574	48	441	56	0.79841	36.7285	57	4.65704	V3
SRR11791385	SRR11791385	PRJNA632638	Ambystoma rivulare	Aquatic	Ambystomatidae	19.67	-100.26	2	2017	wild	17.8206	2.00751	3.29148	3170	10.3375	11.8917	67.1846	178.658	18.4	0.7	17.7	11.7833	9.7	12.0667	7.83333	1008	212	13	91.7524	574	48	441	56	0.719295	29.5912	46	3.97307	V3
SRR11791386	SRR11791386	PRJNA632638	Ambystoma rivulare	Aquatic	Ambystomatidae	19.67	-100.26	1	2017	wild	16.0612	1.52819	1.71306	3170	10.3375	11.8917	67.1846	178.658	18.4	0.7	17.7	11.7833	9.7	12.0667	7.83333	1008	212	13	91.7524	574	48	441	56	0.789114	14.7777	31	3.90943	V3
SRR11791387	SRR11791387	PRJNA632638	Ambystoma rivulare	Aquatic	Ambystomatidae	19.67	-100.24	1	2017	wild	16.7438	1.11362	1.73449	3125	10.3458	12.225	67.1703	185.22	18.6	0.4	18.2	11.8333	9.71667	12.1333	7.75	979	209	12	93.2076	562	46	434	51	0.632748	13.2269	29	3.07388	V3
SRR11791388	SRR11791388	PRJNA632638	Ambystoma rivulare	Aquatic	Ambystomatidae	19.67	-100.24	1	2017	wild	16.7438	1.11362	1.73449	3125	10.3458	12.225	67.1703	185.22	18.6	0.4	18.2	11.8333	9.71667	12.1333	7.75	979	209	12	93.2076	562	46	434	51	0.729138	33.6244	58	4.27128	V3
SRR11791389	SRR11791389	PRJNA632638	Ambystoma rivulare	Aquatic	Ambystomatidae	19.67	-100.24	1	2017	wild	16.7438	1.11362	1.73449	3125	10.3458	12.225	67.1703	185.22	18.6	0.4	18.2	11.8333	9.71667	12.1333	7.75	979	209	12	93.2076	562	46	434	51	0.754123	29.8985	53	4.31956	V3
SRR11791391	SRR11791391	PRJNA632638	Ambystoma rivulare	Aquatic	Ambystomatidae	19.67	-100.24	4	2017	wild	19.8969	5.41903	15.2286	3125	10.3458	12.225	67.1703	185.22	18.6	0.4	18.2	11.8333	9.71667	12.1333	7.75	979	209	12	93.2076	562	46	434	51	0.715559	31.6615	58	4.19173	V3
SRR11791392	SRR11791392	PRJNA632638	Ambystoma rivulare	Aquatic	Ambystomatidae	19.67	-100.26	8	2016	wild	18.1853	7.11972	227.801	3170	10.3375	11.8917	67.1846	178.658	18.4	0.7	17.7	11.7833	9.7	12.0667	7.83333	1008	212	13	91.7524	574	48	441	56	0.768414	33.8224	65	4.62767	V3
SRR11791393	SRR11791393	PRJNA632638	Ambystoma rivulare	Aquatic	Ambystomatidae	19.67	-100.26	8	2016	wild	18.1853	7.11972	227.801	3170	10.3375	11.8917	67.1846	178.658	18.4	0.7	17.7	11.7833	9.7	12.0667	7.83333	1008	212	13	91.7524	574	48	441	56	0.82462	85.8313	213	6.37819	V3
SRR11791394	SRR11791394	PRJNA632638	Ambystoma rivulare	Aquatic	Ambystomatidae	19.67	-100.26	8	2016	wild	18.1853	7.11972	227.801	3170	10.3375	11.8917	67.1846	178.658	18.4	0.7	17.7	11.7833	9.7	12.0667	7.83333	1008	212	13	91.7524	574	48	441	56	0.676427	27.3613	62	4.02758	V3
SRR11791395	SRR11791395	PRJNA632638	Ambystoma rivulare	Aquatic	Ambystomatidae	19.67	-100.26	8	2016	wild	18.1853	7.11972	227.801	3170	10.3375	11.8917	67.1846	178.658	18.4	0.7	17.7	11.7833	9.7	12.0667	7.83333	1008	212	13	91.7524	574	48	441	56	0.640463	29.5844	50	3.61468	V3
SRR11791396	SRR11791396	PRJNA632638	Ambystoma rivulare	Aquatic	Ambystomatidae	19.67	-100.24	8	2016	wild	18.6449	7.22035	220.274	3125	10.3458	12.225	67.1703	185.22	18.6	0.4	18.2	11.8333	9.71667	12.1333	7.75	979	209	12	93.2076	562	46	434	51	0.658199	33.1285	53	3.77011	V3
SRR11791397	SRR11791397	PRJNA632638	Ambystoma rivulare	Aquatic	Ambystomatidae	19.67	-100.24	6	2016	wild	18.727	7.55802	176.989	3125	10.3458	12.225	67.1703	185.22	18.6	0.4	18.2	11.8333	9.71667	12.1333	7.75	979	209	12	93.2076	562	46	434	51	0.668617	28.9641	68	4.07018	V3
SRR11791399	SRR11791399	PRJNA632638	Ambystoma rivulare	Aquatic	Ambystomatidae	19.67	-100.26	10	2016	wild	18.0556	5.5807	61.6948	3170	10.3375	11.8917	67.1846	178.658	18.4	0.7	17.7	11.7833	9.7	12.0667	7.83333	1008	212	13	91.7524	574	48	441	56	0.70487	38.336	72	4.34899	V3
SRR11791411	SRR11791411	PRJNA632638	Ambystoma rivulare	Aquatic	Ambystomatidae	19.67	-100.24	1	2017	wild	16.7438	1.11362	1.73449	3125	10.3458	12.225	67.1703	185.22	18.6	0.4	18.2	11.8333	9.71667	12.1333	7.75	979	209	12	93.2076	562	46	434	51	0.779761	16.6878	22	3.47729	V3
SRR11791417	SRR11791417	PRJNA632638	Ambystoma rivulare	Aquatic	Ambystomatidae	19.67	-100.24	4	2017	wild	19.8969	5.41903	15.2286	3125	10.3458	12.225	67.1703	185.22	18.6	0.4	18.2	11.8333	9.71667	12.1333	7.75	979	209	12	93.2076	562	46	434	51	0.740779	39.8403	78	4.65609	V3
SRR11791418	SRR11791418	PRJNA632638	Ambystoma rivulare	Aquatic	Ambystomatidae	19.67	-100.24	4	2017	wild	19.8969	5.41903	15.2286	3125	10.3458	12.225	67.1703	185.22	18.6	0.4	18.2	11.8333	9.71667	12.1333	7.75	979	209	12	93.2076	562	46	434	51	0.813957	33.3032	59	4.78822	V3
SRR11791420	SRR11791420	PRJNA632638	Ambystoma rivulare	Aquatic	Ambystomatidae	19.67	-100.24	2	2017	wild	18.6364	1.63131	3.33439	3125	10.3458	12.225	67.1703	185.22	18.6	0.4	18.2	11.8333	9.71667	12.1333	7.75	979	209	12	93.2076	562	46	434	51	0.77626	24.1855	41	4.15885	V3
SRR11791421	SRR11791421	PRJNA632638	Ambystoma rivulare	Aquatic	Ambystomatidae	19.67	-100.24	2	2017	wild	18.6364	1.63131	3.33439	3125	10.3458	12.225	67.1703	185.22	18.6	0.4	18.2	11.8333	9.71667	12.1333	7.75	979	209	12	93.2076	562	46	434	51	0.850272	17.8697	28	4.08756	V3
SRR11791422	SRR11791422	PRJNA632638	Ambystoma rivulare	Aquatic	Ambystomatidae	19.67	-100.26	2	2017	wild	17.8206	2.00751	3.29148	3170	10.3375	11.8917	67.1846	178.658	18.4	0.7	17.7	11.7833	9.7	12.0667	7.83333	1008	212	13	91.7524	574	48	441	56	0.806655	51.598	82	5.12835	V3
SRR11791424	SRR11791424	PRJNA632638	Ambystoma rivulare	Aquatic	Ambystomatidae	19.67	-100.26	2	2017	wild	17.8206	2.00751	3.29148	3170	10.3375	11.8917	67.1846	178.658	18.4	0.7	17.7	11.7833	9.7	12.0667	7.83333	1008	212	13	91.7524	574	48	441	56	0.799032	35.9164	50	4.50962	V3
SRR11791425	SRR11791425	PRJNA632638	Ambystoma rivulare	Aquatic	Ambystomatidae	19.67	-100.24	1	2017	wild	16.7438	1.11362	1.73449	3125	10.3458	12.225	67.1703	185.22	18.6	0.4	18.2	11.8333	9.71667	12.1333	7.75	979	209	12	93.2076	562	46	434	51	0.911226	16.2894	20	3.93825	V3
SRR11791426	SRR11791426	PRJNA632638	Ambystoma rivulare	Aquatic	Ambystomatidae	19.67	-100.24	1	2017	wild	16.7438	1.11362	1.73449	3125	10.3458	12.225	67.1703	185.22	18.6	0.4	18.2	11.8333	9.71667	12.1333	7.75	979	209	12	93.2076	562	46	434	51	0.86584	31.4606	55	5.00573	V3
SRR11791427	SRR11791427	PRJNA632638	Ambystoma rivulare	Aquatic	Ambystomatidae	19.67	-100.24	1	2017	wild	16.7438	1.11362	1.73449	3125	10.3458	12.225	67.1703	185.22	18.6	0.4	18.2	11.8333	9.71667	12.1333	7.75	979	209	12	93.2076	562	46	434	51	0.863139	23.4495	47	4.79438	V3
SRR11791428	SRR11791428	PRJNA632638	Ambystoma rivulare	Aquatic	Ambystomatidae	19.67	-100.24	1	2017	wild	16.7438	1.11362	1.73449	3125	10.3458	12.225	67.1703	185.22	18.6	0.4	18.2	11.8333	9.71667	12.1333	7.75	979	209	12	93.2076	562	46	434	51	0.881229	36.6285	69	5.38301	V3
SRR11791429	SRR11791429	PRJNA632638	Ambystoma rivulare	Aquatic	Ambystomatidae	19.67	-100.26	8	2016	wild	18.1853	7.11972	227.801	3170	10.3375	11.8917	67.1846	178.658	18.4	0.7	17.7	11.7833	9.7	12.0667	7.83333	1008	212	13	91.7524	574	48	441	56	0.836399	18.1159	26	3.93144	V3
SRR11791430	SRR11791430	PRJNA632638	Ambystoma rivulare	Aquatic	Ambystomatidae	19.67	-100.26	8	2016	wild	18.1853	7.11972	227.801	3170	10.3375	11.8917	67.1846	178.658	18.4	0.7	17.7	11.7833	9.7	12.0667	7.83333	1008	212	13	91.7524	574	48	441	56	0.770967	25.9453	50	4.35123	V3
SRR11791431	SRR11791431	PRJNA632638	Ambystoma rivulare	Aquatic	Ambystomatidae	19.67	-100.26	6	2016	wild	18.0841	7.48216	184.484	3170	10.3375	11.8917	67.1846	178.658	18.4	0.7	17.7	11.7833	9.7	12.0667	7.83333	1008	212	13	91.7524	574	48	441	56	0.842061	18.8705	35	4.31917	V3
SRR11791432	SRR11791432	PRJNA632638	Ambystoma rivulare	Aquatic	Ambystomatidae	19.67	-100.21	6	2016	wild	18.727	7.55802	176.989	3127	10.5958	12.8583	67.6754	183.557	19.3	0.3	19	12.0167	10.0667	12.3833	8.03333	969	209	12	93.8012	559	47	433	51	0.606389	14.9353	21	2.66345	V3
SRR11791436	SRR11791436	PRJNA632638	Ambystoma rivulare	Aquatic	Ambystomatidae	19.67	-100.24	6	2016	wild	18.727	7.55802	176.989	3125	10.3458	12.225	67.1703	185.22	18.6	0.4	18.2	11.8333	9.71667	12.1333	7.75	979	209	12	93.2076	562	46	434	51	0.842911	18.5123	27	4.00794	V3
SRR11791437	SRR11791437	PRJNA632638	Ambystoma rivulare	Aquatic	Ambystomatidae	19.67	-100.24	6	2016	wild	18.727	7.55802	176.989	3125	10.3458	12.225	67.1703	185.22	18.6	0.4	18.2	11.8333	9.71667	12.1333	7.75	979	209	12	93.2076	562	46	434	51	0.808101	21.9073	36	4.17782	V3
SRR11791438	SRR11791438	PRJNA632638	Ambystoma rivulare	Aquatic	Ambystomatidae	19.67	-100.24	6	2016	wild	18.727	7.55802	176.989	3125	10.3458	12.225	67.1703	185.22	18.6	0.4	18.2	11.8333	9.71667	12.1333	7.75	979	209	12	93.2076	562	46	434	51	0.860211	16.5254	27	4.09021	V3
SRR11791442	SRR11791442	PRJNA632638	Ambystoma rivulare	Aquatic	Ambystomatidae	19.67	-100.26	10	2016	wild	18.0556	5.5807	61.6948	3170	10.3375	11.8917	67.1846	178.658	18.4	0.7	17.7	11.7833	9.7	12.0667	7.83333	1008	212	13	91.7524	574	48	441	56	0.784928	30.5353	51	4.45244	V3
SRR11791443	SRR11791443	PRJNA632638	Ambystoma rivulare	Aquatic	Ambystomatidae	19.67	-100.26	10	2016	wild	18.0556	5.5807	61.6948	3170	10.3375	11.8917	67.1846	178.658	18.4	0.7	17.7	11.7833	9.7	12.0667	7.83333	1008	212	13	91.7524	574	48	441	56	0.747177	63.3157	101	4.97486	V3
SRR11791445	SRR11791445	PRJNA632638	Ambystoma rivulare	Aquatic	Ambystomatidae	19.67	-100.26	8	2016	wild	18.1853	7.11972	227.801	3170	10.3375	11.8917	67.1846	178.658	18.4	0.7	17.7	11.7833	9.7	12.0667	7.83333	1008	212	13	91.7524	574	48	441	56	0.879388	16.3413	31	4.35666	V3
SRR11791446	SRR11791446	PRJNA632638	Ambystoma rivulare	Aquatic	Ambystomatidae	19.67	-100.26	10	2016	wild	18.0556	5.5807	61.6948	3170	10.3375	11.8917	67.1846	178.658	18.4	0.7	17.7	11.7833	9.7	12.0667	7.83333	1008	212	13	91.7524	574	48	441	56	0.792499	18.028	23	3.58492	V3
SRR11791447	SRR11791447	PRJNA632638	Ambystoma rivulare	Aquatic	Ambystomatidae	19.67	-100.26	10	2016	wild	18.0556	5.5807	61.6948	3170	10.3375	11.8917	67.1846	178.658	18.4	0.7	17.7	11.7833	9.7	12.0667	7.83333	1008	212	13	91.7524	574	48	441	56	0.741988	25.0333	55	4.2897	V3
SRR11791448	SRR11791448	PRJNA632638	Ambystoma rivulare	Aquatic	Ambystomatidae	19.67	-100.26	10	2016	wild	18.0556	5.5807	61.6948	3170	10.3375	11.8917	67.1846	178.658	18.4	0.7	17.7	11.7833	9.7	12.0667	7.83333	1008	212	13	91.7524	574	48	441	56	0.786965	29.114	53	4.50767	V3
SRR11791449	SRR11791449	PRJNA632638	Ambystoma rivulare	Aquatic	Ambystomatidae	19.67	-100.26	10	2016	wild	18.0556	5.5807	61.6948	3170	10.3375	11.8917	67.1846	178.658	18.4	0.7	17.7	11.7833	9.7	12.0667	7.83333	1008	212	13	91.7524	574	48	441	56	0.760962	46.0042	64	4.56577	V3
SRR11791450	SRR11791450	PRJNA632638	Ambystoma rivulare	Aquatic	Ambystomatidae	19.67	-100.26	10	2016	wild	18.0556	5.5807	61.6948	3170	10.3375	11.8917	67.1846	178.658	18.4	0.7	17.7	11.7833	9.7	12.0667	7.83333	1008	212	13	91.7524	574	48	441	56	0.742173	32.9823	67	4.50209	V3
SRR11791464	SRR11791464	PRJNA632638	Ambystoma rivulare	Aquatic	Ambystomatidae	19.67	-100.24	2	2017	wild	18.6364	1.63131	3.33439	3125	10.3458	12.225	67.1703	185.22	18.6	0.4	18.2	11.8333	9.71667	12.1333	7.75	979	209	12	93.2076	562	46	434	51	0.856241	21.0634	39	4.52558	V3
SRR11791468	SRR11791468	PRJNA632638	Ambystoma rivulare	Aquatic	Ambystomatidae	19.67	-100.24	6	2016	wild	18.727	7.55802	176.989	3125	10.3458	12.225	67.1703	185.22	18.6	0.4	18.2	11.8333	9.71667	12.1333	7.75	979	209	12	93.2076	562	46	434	51	0.825406	30.8896	53	4.72786	V3
SRR12533582	SRR12533582	PRJNA659464	Plethodon cinereus	Terrestrial	Plethodontidae	37.3752	-80.5207	7	2018	wild	25.1087	14.198	159.347	1168	8.82083	10.8583	34.4709	771.163	24.4	-7.1	31.5	16.25	-0.95	18.0333	-0.95	1142	112	80	10.603	318	246	301	246	0.556801	88.2089	192	4.22331	V4
SRR12533585	SRR12533585	PRJNA659464	Plethodon cinereus	Terrestrial	Plethodontidae	37.3752	-80.5207	7	2018	wild	25.1087	14.198	159.347	1168	8.82083	10.8583	34.4709	771.163	24.4	-7.1	31.5	16.25	-0.95	18.0333	-0.95	1142	112	80	10.603	318	246	301	246	0.600632	78.751	164	4.41918	V4
SRR12533586	SRR12533586	PRJNA659464	Notophthalmus viridescens	Aquatic	Salamandridae	37.3742	-80.5217	7	2018	wild	25.614	14.45	156.399	1202	8.75	10.7167	34.2386	767.73	24.2	-7.1	31.3	16.15	-0.966667	17.9167	-0.966667	1157	114	82	10.436	322	251	303	251	0.616729	73.0635	146	4.43417	V4
SRR12533587	SRR12533587	PRJNA659464	Notophthalmus viridescens	Aquatic	Salamandridae	37.3742	-80.5217	7	2018	wild	25.614	14.45	156.399	1202	8.75	10.7167	34.2386	767.73	24.2	-7.1	31.3	16.15	-0.966667	17.9167	-0.966667	1157	114	82	10.436	322	251	303	251	0.744077	136.488	359	6.3156	V4
SRR12533588	SRR12533588	PRJNA659464	Eurycea bislineata	Aquatic	Plethodontidae	38.3909	-78.1488	10	2018	wild	20.9284	9.12789	137.206	123	13	13.0667	36.6013	850.911	30.9	-4.8	35.7	21.35	2.28333	23.35	2.28333	1080	110	72	13.3111	312	223	306	223	0.53136	54.9767	103	3.55294	V4
SRR12533589	SRR12533589	PRJNA659464	Plethodon cinereus	Terrestrial	Plethodontidae	38.3909	-78.1488	10	2018	wild	20.9284	9.12789	137.206	123	13	13.0667	36.6013	850.911	30.9	-4.8	35.7	21.35	2.28333	23.35	2.28333	1080	110	72	13.3111	312	223	306	223	0.756111	213.744	451	6.66662	V4
SRR12533590	SRR12533590	PRJNA659464	Notophthalmus viridescens	Aquatic	Salamandridae	38.896	-78.1502	10	2018	wild	19.3408	8.57243	131.087	323	11.6833	12.4	35.0282	856.98	29.5	-5.9	35.4	20.05	0.883333	22.0667	0.883333	1026	101	68	13.3051	296	208	287	208	0.546196	47.5634	95	3.58843	V4
SRR12533592	SRR12533592	PRJNA659464	Notophthalmus viridescens	Aquatic	Salamandridae	38.896	-78.1502	10	2018	wild	19.3408	8.57243	131.087	323	11.6833	12.4	35.0282	856.98	29.5	-5.9	35.4	20.05	0.883333	22.0667	0.883333	1026	101	68	13.3051	296	208	287	208	0.623858	91.7614	163	4.58456	V4
SRR12533593	SRR12533593	PRJNA659464	Notophthalmus viridescens	Aquatic	Salamandridae	38.896	-78.1502	10	2018	wild	19.3408	8.57243	131.087	323	11.6833	12.4	35.0282	856.98	29.5	-5.9	35.4	20.05	0.883333	22.0667	0.883333	1026	101	68	13.3051	296	208	287	208	0.657588	67.2088	128	4.60311	V4
SRR12533594	SRR12533594	PRJNA659464	Plethodon cinereus	Terrestrial	Plethodontidae	38.3909	-78.1488	10	2018	wild	20.9284	9.12789	137.206	123	13	13.0667	36.6013	850.911	30.9	-4.8	35.7	21.35	2.28333	23.35	2.28333	1080	110	72	13.3111	312	223	306	223	0.585643	49.7255	94	3.83865	V4
SRR12533595	SRR12533595	PRJNA659464	Notophthalmus viridescens	Aquatic	Salamandridae	38.896	-78.1502	10	2018	wild	19.3408	8.57243	131.087	323	11.6833	12.4	35.0282	856.98	29.5	-5.9	35.4	20.05	0.883333	22.0667	0.883333	1026	101	68	13.3051	296	208	287	208	0.546445	65.2393	111	3.71277	V4
SRR12533596	SRR12533596	PRJNA659464	Notophthalmus viridescens	Aquatic	Salamandridae	38.896	-78.1502	10	2018	wild	19.3408	8.57243	131.087	323	11.6833	12.4	35.0282	856.98	29.5	-5.9	35.4	20.05	0.883333	22.0667	0.883333	1026	101	68	13.3051	296	208	287	208	0.627937	90.213	150	4.53925	V4
SRR12533598	SRR12533598	PRJNA659464	Notophthalmus viridescens	Aquatic	Salamandridae	38.896	-78.1502	10	2018	wild	19.3408	8.57243	131.087	323	11.6833	12.4	35.0282	856.98	29.5	-5.9	35.4	20.05	0.883333	22.0667	0.883333	1026	101	68	13.3051	296	208	287	208	0.604018	36.3383	78	3.7965	V4
SRR12533599	SRR12533599	PRJNA659464	Notophthalmus viridescens	Aquatic	Salamandridae	38.896	-78.1502	10	2018	wild	19.3408	8.57243	131.087	323	11.6833	12.4	35.0282	856.98	29.5	-5.9	35.4	20.05	0.883333	22.0667	0.883333	1026	101	68	13.3051	296	208	287	208	0.603731	91.3727	221	4.7018	V4
SRR12533600	SRR12533600	PRJNA659464	Notophthalmus viridescens	Aquatic	Salamandridae	38.896	-78.1502	10	2018	wild	19.3408	8.57243	131.087	323	11.6833	12.4	35.0282	856.98	29.5	-5.9	35.4	20.05	0.883333	22.0667	0.883333	1026	101	68	13.3051	296	208	287	208	0.573253	42.3752	78	3.60313	V4
SRR12533601	SRR12533601	PRJNA659464	Desmognathus monticola	Aquatic	Plethodontidae	38.3909	-78.1488	10	2018	wild	20.9284	9.12789	137.206	123	13	13.0667	36.6013	850.911	30.9	-4.8	35.7	21.35	2.28333	23.35	2.28333	1080	110	72	13.3111	312	223	306	223	0.604735	51.2547	104	4.05199	V4
SRR12533602	SRR12533602	PRJNA659464	Desmognathus monticola	Aquatic	Plethodontidae	38.3909	-78.1488	10	2018	wild	20.9284	9.12789	137.206	123	13	13.0667	36.6013	850.911	30.9	-4.8	35.7	21.35	2.28333	23.35	2.28333	1080	110	72	13.3111	312	223	306	223	0.725768	138.985	342	6.10941	V4
SRR12533603	SRR12533603	PRJNA659464	Desmognathus monticola	Aquatic	Plethodontidae	38.3909	-78.1488	10	2018	wild	20.9284	9.12789	137.206	123	13	13.0667	36.6013	850.911	30.9	-4.8	35.7	21.35	2.28333	23.35	2.28333	1080	110	72	13.3111	312	223	306	223	0.584297	65.6446	141	4.17162	V4
SRR12533604	SRR12533604	PRJNA659464	Desmognathus monticola	Aquatic	Plethodontidae	38.3909	-78.1488	10	2018	wild	20.9284	9.12789	137.206	123	13	13.0667	36.6013	850.911	30.9	-4.8	35.7	21.35	2.28333	23.35	2.28333	1080	110	72	13.3111	312	223	306	223	0.719196	116.57	307	5.94207	V4
SRR12533605	SRR12533605	PRJNA659464	Desmognathus monticola	Aquatic	Plethodontidae	38.3909	-78.1488	10	2018	wild	20.9284	9.12789	137.206	123	13	13.0667	36.6013	850.911	30.9	-4.8	35.7	21.35	2.28333	23.35	2.28333	1080	110	72	13.3111	312	223	306	223	0.619907	91.4214	209	4.77784	V4
SRR12533606	SRR12533606	PRJNA659464	Eurycea bislineata	Aquatic	Plethodontidae	38.3909	-78.1488	10	2018	wild	20.9284	9.12789	137.206	123	13	13.0667	36.6013	850.911	30.9	-4.8	35.7	21.35	2.28333	23.35	2.28333	1080	110	72	13.3111	312	223	306	223	0.661068	83.3361	179	4.94731	V4
SRR12533607	SRR12533607	PRJNA659464	Eurycea bislineata	Aquatic	Plethodontidae	38.3909	-78.1488	10	2018	wild	20.9284	9.12789	137.206	123	13	13.0667	36.6013	850.911	30.9	-4.8	35.7	21.35	2.28333	23.35	2.28333	1080	110	72	13.3111	312	223	306	223	0.577584	66.8096	123	4.00988	V4
SRR12533608	SRR12533608	PRJNA659464	Eurycea bislineata	Aquatic	Plethodontidae	38.3909	-78.1488	10	2018	wild	20.9284	9.12789	137.206	123	13	13.0667	36.6013	850.911	30.9	-4.8	35.7	21.35	2.28333	23.35	2.28333	1080	110	72	13.3111	312	223	306	223	0.672884	122.631	277	5.45961	V4
SRR12533609	SRR12533609	PRJNA659464	Eurycea bislineata	Aquatic	Plethodontidae	38.3909	-78.1488	10	2018	wild	20.9284	9.12789	137.206	123	13	13.0667	36.6013	850.911	30.9	-4.8	35.7	21.35	2.28333	23.35	2.28333	1080	110	72	13.3111	312	223	306	223	0.602801	33.1755	60	3.56068	V4
SRR12533610	SRR12533610	PRJNA659464	Plethodon cinereus	Terrestrial	Plethodontidae	38.3909	-78.1488	10	2018	wild	20.9284	9.12789	137.206	123	13	13.0667	36.6013	850.911	30.9	-4.8	35.7	21.35	2.28333	23.35	2.28333	1080	110	72	13.3111	312	223	306	223	0.623423	80.9844	179	4.66559	V4
SRR12533611	SRR12533611	PRJNA659464	Plethodon cinereus	Terrestrial	Plethodontidae	38.3909	-78.1488	10	2018	wild	20.9284	9.12789	137.206	123	13	13.0667	36.6013	850.911	30.9	-4.8	35.7	21.35	2.28333	23.35	2.28333	1080	110	72	13.3111	312	223	306	223	0.562302	76.2694	159	4.11205	V4
SRR12533612	SRR12533612	PRJNA659464	Plethodon cinereus	Terrestrial	Plethodontidae	38.3909	-78.1488	10	2018	wild	20.9284	9.12789	137.206	123	13	13.0667	36.6013	850.911	30.9	-4.8	35.7	21.35	2.28333	23.35	2.28333	1080	110	72	13.3111	312	223	306	223	0.536847	50.6182	92	3.50216	V4
SRR12533613	SRR12533613	PRJNA659464	Plethodon cinereus	Terrestrial	Plethodontidae	38.3909	-78.1488	10	2018	wild	20.9284	9.12789	137.206	123	13	13.0667	36.6013	850.911	30.9	-4.8	35.7	21.35	2.28333	23.35	2.28333	1080	110	72	13.3111	312	223	306	223	0.546071	73.8728	146	3.92615	V4
SRR12533614	SRR12533614	PRJNA659464	Plethodon cinereus	Terrestrial	Plethodontidae	38.3909	-78.1488	10	2018	wild	20.9284	9.12789	137.206	123	13	13.0667	36.6013	850.911	30.9	-4.8	35.7	21.35	2.28333	23.35	2.28333	1080	110	72	13.3111	312	223	306	223	0.672211	94.3705	204	5.15749	V4
SRR12533615	SRR12533615	PRJNA659464	Plethodon cinereus	Terrestrial	Plethodontidae	38.3909	-78.1488	10	2018	wild	20.9284	9.12789	137.206	123	13	13.0667	36.6013	850.911	30.9	-4.8	35.7	21.35	2.28333	23.35	2.28333	1080	110	72	13.3111	312	223	306	223	0.644972	89.5645	194	4.90173	V4
SRR12533616	SRR12533616	PRJNA659464	Plethodon cinereus	Terrestrial	Plethodontidae	38.3909	-78.1488	10	2018	wild	20.9284	9.12789	137.206	123	13	13.0667	36.6013	850.911	30.9	-4.8	35.7	21.35	2.28333	23.35	2.28333	1080	110	72	13.3111	312	223	306	223	0.660805	102.185	209	5.09306	V4
SRR12533617	SRR12533617	PRJNA659464	Plethodon cinereus	Terrestrial	Plethodontidae	38.3909	-78.1488	10	2018	wild	20.9284	9.12789	137.206	123	13	13.0667	36.6013	850.911	30.9	-4.8	35.7	21.35	2.28333	23.35	2.28333	1080	110	72	13.3111	312	223	306	223	0.549557	48.5417	88	3.54983	V4
SRR12533618	SRR12533618	PRJNA659464	Plethodon cinereus	Terrestrial	Plethodontidae	38.3909	-78.1488	10	2018	wild	20.9284	9.12789	137.206	123	13	13.0667	36.6013	850.911	30.9	-4.8	35.7	21.35	2.28333	23.35	2.28333	1080	110	72	13.3111	312	223	306	223	0.618016	57.5469	114	4.22283	V4
SRR12533619	SRR12533619	PRJNA659464	Plethodon cinereus	Terrestrial	Plethodontidae	38.3909	-78.1488	10	2018	wild	20.9284	9.12789	137.206	123	13	13.0667	36.6013	850.911	30.9	-4.8	35.7	21.35	2.28333	23.35	2.28333	1080	110	72	13.3111	312	223	306	223	0.556854	80.9866	144	3.9926	V4
SRR12533620	SRR12533620	PRJNA659464	Plethodon cinereus	Terrestrial	Plethodontidae	38.3909	-78.1488	10	2018	wild	20.9284	9.12789	137.206	123	13	13.0667	36.6013	850.911	30.9	-4.8	35.7	21.35	2.28333	23.35	2.28333	1080	110	72	13.3111	312	223	306	223	0.5892	87.4085	189	4.45567	V4
SRR12533621	SRR12533621	PRJNA659464	Plethodon cinereus	Terrestrial	Plethodontidae	38.3909	-78.1488	10	2018	wild	20.9284	9.12789	137.206	123	13	13.0667	36.6013	850.911	30.9	-4.8	35.7	21.35	2.28333	23.35	2.28333	1080	110	72	13.3111	312	223	306	223	0.581062	50.454	105	3.90139	V4
SRR12533622	SRR12533622	PRJNA659464	Plethodon cinereus	Terrestrial	Plethodontidae	38.3909	-78.1488	10	2018	wild	20.9284	9.12789	137.206	123	13	13.0667	36.6013	850.911	30.9	-4.8	35.7	21.35	2.28333	23.35	2.28333	1080	110	72	13.3111	312	223	306	223	0.740161	105.954	264	5.95415	V4
SRR12533623	SRR12533623	PRJNA659464	Plethodon cinereus	Terrestrial	Plethodontidae	37.3752	-80.5207	7	2018	wild	25.1087	14.198	159.347	1168	8.82083	10.8583	34.4709	771.163	24.4	-7.1	31.5	16.25	-0.95	18.0333	-0.95	1142	112	80	10.603	318	246	301	246	0.81614	166.994	497	7.31025	V4
SRR12533624	SRR12533624	PRJNA659464	Plethodon cinereus	Terrestrial	Plethodontidae	37.3752	-80.5207	7	2018	wild	25.1087	14.198	159.347	1168	8.82083	10.8583	34.4709	771.163	24.4	-7.1	31.5	16.25	-0.95	18.0333	-0.95	1142	112	80	10.603	318	246	301	246	0.5982	58.5464	118	4.1172	V4
SRR12533625	SRR12533625	PRJNA659464	Plethodon cinereus	Terrestrial	Plethodontidae	37.3752	-80.5207	7	2018	wild	25.1087	14.198	159.347	1168	8.82083	10.8583	34.4709	771.163	24.4	-7.1	31.5	16.25	-0.95	18.0333	-0.95	1142	112	80	10.603	318	246	301	246	0.562487	78.3725	179	4.20955	V4
SRR12533626	SRR12533626	PRJNA659464	Plethodon cinereus	Terrestrial	Plethodontidae	38.3909	-78.1488	10	2018	wild	20.9284	9.12789	137.206	123	13	13.0667	36.6013	850.911	30.9	-4.8	35.7	21.35	2.28333	23.35	2.28333	1080	110	72	13.3111	312	223	306	223	0.681104	149.624	373	5.8187	V4
SRR12533627	SRR12533627	PRJNA659464	Notophthalmus viridescens	Aquatic	Salamandridae	37.3742	-80.5217	7	2018	wild	25.614	14.45	156.399	1202	8.75	10.7167	34.2386	767.73	24.2	-7.1	31.3	16.15	-0.966667	17.9167	-0.966667	1157	114	82	10.436	322	251	303	251	0.693162	121.67	304	5.71715	V4
SRR12533628	SRR12533628	PRJNA659464	Notophthalmus viridescens	Aquatic	Salamandridae	37.3742	-80.5217	7	2018	wild	25.614	14.45	156.399	1202	8.75	10.7167	34.2386	767.73	24.2	-7.1	31.3	16.15	-0.966667	17.9167	-0.966667	1157	114	82	10.436	322	251	303	251	0.605589	90.2975	243	4.79918	V4
SRR12533629	SRR12533629	PRJNA659464	Notophthalmus viridescens	Aquatic	Salamandridae	37.3742	-80.5217	7	2018	wild	25.614	14.45	156.399	1202	8.75	10.7167	34.2386	767.73	24.2	-7.1	31.3	16.15	-0.966667	17.9167	-0.966667	1157	114	82	10.436	322	251	303	251	0.680555	98.3926	246	5.40531	V4
SRR12533630	SRR12533630	PRJNA659464	Eurycea bislineata	Aquatic	Plethodontidae	38.3909	-78.1488	10	2018	wild	20.9284	9.12789	137.206	123	13	13.0667	36.6013	850.911	30.9	-4.8	35.7	21.35	2.28333	23.35	2.28333	1080	110	72	13.3111	312	223	306	223	0.694903	141.939	383	5.96311	V4
SRR12533631	SRR12533631	PRJNA659464	Eurycea bislineata	Aquatic	Plethodontidae	38.3909	-78.1488	10	2018	wild	20.9284	9.12789	137.206	123	13	13.0667	36.6013	850.911	30.9	-4.8	35.7	21.35	2.28333	23.35	2.28333	1080	110	72	13.3111	312	223	306	223	0.739563	100.629	259	5.92893	V4
SRR12533632	SRR12533632	PRJNA659464	Desmognathus monticola	Aquatic	Plethodontidae	38.3909	-78.1488	10	2018	wild	20.9284	9.12789	137.206	123	13	13.0667	36.6013	850.911	30.9	-4.8	35.7	21.35	2.28333	23.35	2.28333	1080	110	72	13.3111	312	223	306	223	0.625314	115.081	286	5.10248	V4
SRR12533633	SRR12533633	PRJNA659464	Notophthalmus viridescens	Aquatic	Salamandridae	38.896	-78.1502	10	2018	wild	19.3408	8.57243	131.087	323	11.6833	12.4	35.0282	856.98	29.5	-5.9	35.4	20.05	0.883333	22.0667	0.883333	1026	101	68	13.3051	296	208	287	208	0.690494	115.191	295	5.66521	V4
SRR12533634	SRR12533634	PRJNA659464	Notophthalmus viridescens	Aquatic	Salamandridae	38.896	-78.1502	10	2018	wild	19.3408	8.57243	131.087	323	11.6833	12.4	35.0282	856.98	29.5	-5.9	35.4	20.05	0.883333	22.0667	0.883333	1026	101	68	13.3051	296	208	287	208	0.53254	78.7789	173	3.95924	V4
SRR12533635	SRR12533635	PRJNA659464	Notophthalmus viridescens	Aquatic	Salamandridae	38.896	-78.1502	10	2018	wild	19.3408	8.57243	131.087	323	11.6833	12.4	35.0282	856.98	29.5	-5.9	35.4	20.05	0.883333	22.0667	0.883333	1026	101	68	13.3051	296	208	287	208	0.67696	120.35	300	5.57058	V4
SRR12533636	SRR12533636	PRJNA659464	Notophthalmus viridescens	Aquatic	Salamandridae	38.896	-78.1502	10	2018	wild	19.3408	8.57243	131.087	323	11.6833	12.4	35.0282	856.98	29.5	-5.9	35.4	20.05	0.883333	22.0667	0.883333	1026	101	68	13.3051	296	208	287	208	0.54865	47.225	96	3.61284	V4
SRR12533637	SRR12533637	PRJNA659464	Notophthalmus viridescens	Aquatic	Salamandridae	38.896	-78.1502	10	2018	wild	19.3408	8.57243	131.087	323	11.6833	12.4	35.0282	856.98	29.5	-5.9	35.4	20.05	0.883333	22.0667	0.883333	1026	101	68	13.3051	296	208	287	208	0.554825	106.638	253	4.42916	V4
SRR12533638	SRR12533638	PRJNA659464	Notophthalmus viridescens	Aquatic	Salamandridae	38.896	-78.1502	10	2018	wild	19.3408	8.57243	131.087	323	11.6833	12.4	35.0282	856.98	29.5	-5.9	35.4	20.05	0.883333	22.0667	0.883333	1026	101	68	13.3051	296	208	287	208	0.524727	46.9612	99	3.47861	V4
SRR12533639	SRR12533639	PRJNA659464	Notophthalmus viridescens	Aquatic	Salamandridae	38.896	-78.1502	10	2018	wild	19.3408	8.57243	131.087	323	11.6833	12.4	35.0282	856.98	29.5	-5.9	35.4	20.05	0.883333	22.0667	0.883333	1026	101	68	13.3051	296	208	287	208	0.537489	61.8528	127	3.75634	V4
SRR12533640	SRR12533640	PRJNA659464	Notophthalmus viridescens	Aquatic	Salamandridae	38.896	-78.1502	10	2018	wild	19.3408	8.57243	131.087	323	11.6833	12.4	35.0282	856.98	29.5	-5.9	35.4	20.05	0.883333	22.0667	0.883333	1026	101	68	13.3051	296	208	287	208	0.562251	90.0928	211	4.34119	V4
SRR12533641	SRR12533641	PRJNA659464	Notophthalmus viridescens	Aquatic	Salamandridae	38.896	-78.1502	10	2018	wild	19.3408	8.57243	131.087	323	11.6833	12.4	35.0282	856.98	29.5	-5.9	35.4	20.05	0.883333	22.0667	0.883333	1026	101	68	13.3051	296	208	287	208	0.531927	86.7739	146	3.82446	V4
SRR12533642	SRR12533642	PRJNA659464	Notophthalmus viridescens	Aquatic	Salamandridae	38.896	-78.1502	10	2018	wild	19.3408	8.57243	131.087	323	11.6833	12.4	35.0282	856.98	29.5	-5.9	35.4	20.05	0.883333	22.0667	0.883333	1026	101	68	13.3051	296	208	287	208	0.70649	126.947	343	5.95011	V4
SRR12533643	SRR12533643	PRJNA659464	Notophthalmus viridescens	Aquatic	Salamandridae	38.896	-78.1502	10	2018	wild	19.3408	8.57243	131.087	323	11.6833	12.4	35.0282	856.98	29.5	-5.9	35.4	20.05	0.883333	22.0667	0.883333	1026	101	68	13.3051	296	208	287	208	0.605933	69.7849	160	4.4366	V4
SRR12533644	SRR12533644	PRJNA659464	Notophthalmus viridescens	Aquatic	Salamandridae	38.896	-78.1502	10	2018	wild	19.3408	8.57243	131.087	323	11.6833	12.4	35.0282	856.98	29.5	-5.9	35.4	20.05	0.883333	22.0667	0.883333	1026	101	68	13.3051	296	208	287	208	0.671692	114.438	292	5.50104	V4
SRR12533645	SRR12533645	PRJNA659464	Plethodon cinereus	Terrestrial	Plethodontidae	38.3909	-78.1488	10	2018	wild	20.9284	9.12789	137.206	123	13	13.0667	36.6013	850.911	30.9	-4.8	35.7	21.35	2.28333	23.35	2.28333	1080	110	72	13.3111	312	223	306	223	0.548241	71.412	157	3.99921	V4
SRR12533646	SRR12533646	PRJNA659464	Desmognathus monticola	Aquatic	Plethodontidae	38.3909	-78.1488	10	2018	wild	20.9284	9.12789	137.206	123	13	13.0667	36.6013	850.911	30.9	-4.8	35.7	21.35	2.28333	23.35	2.28333	1080	110	72	13.3111	312	223	306	223	0.524275	40.9802	81	3.32382	V4
SRR12533647	SRR12533647	PRJNA659464	Desmognathus monticola	Aquatic	Plethodontidae	38.3909	-78.1488	10	2018	wild	20.9284	9.12789	137.206	123	13	13.0667	36.6013	850.911	30.9	-4.8	35.7	21.35	2.28333	23.35	2.28333	1080	110	72	13.3111	312	223	306	223	0.513859	51.1743	101	3.42138	V4
SRR12533648	SRR12533648	PRJNA659464	Desmognathus monticola	Aquatic	Plethodontidae	38.3909	-78.1488	10	2018	wild	20.9284	9.12789	137.206	123	13	13.0667	36.6013	850.911	30.9	-4.8	35.7	21.35	2.28333	23.35	2.28333	1080	110	72	13.3111	312	223	306	223	0.546976	71.0946	137	3.88245	V4
SRR12533649	SRR12533649	PRJNA659464	Desmognathus monticola	Aquatic	Plethodontidae	38.3909	-78.1488	10	2018	wild	20.9284	9.12789	137.206	123	13	13.0667	36.6013	850.911	30.9	-4.8	35.7	21.35	2.28333	23.35	2.28333	1080	110	72	13.3111	312	223	306	223	0.512832	77.6416	173	3.81272	V4
SRR12533650	SRR12533650	PRJNA659464	Desmognathus monticola	Aquatic	Plethodontidae	38.3909	-78.1488	10	2018	wild	20.9284	9.12789	137.206	123	13	13.0667	36.6013	850.911	30.9	-4.8	35.7	21.35	2.28333	23.35	2.28333	1080	110	72	13.3111	312	223	306	223	0.519727	75.8581	156	3.78642	V4
SRR12533651	SRR12533651	PRJNA659464	Plethodon cinereus	Terrestrial	Plethodontidae	38.3909	-78.1488	10	2018	wild	20.9284	9.12789	137.206	123	13	13.0667	36.6013	850.911	30.9	-4.8	35.7	21.35	2.28333	23.35	2.28333	1080	110	72	13.3111	312	223	306	223	0.701419	130.384	356	5.94504	V4
SRR12533652	SRR12533652	PRJNA659464	Eurycea bislineata	Aquatic	Plethodontidae	38.3909	-78.1488	10	2018	wild	20.9284	9.12789	137.206	123	13	13.0667	36.6013	850.911	30.9	-4.8	35.7	21.35	2.28333	23.35	2.28333	1080	110	72	13.3111	312	223	306	223	0.557286	89.4186	210	4.29904	V4
SRR12533653	SRR12533653	PRJNA659464	Eurycea bislineata	Aquatic	Plethodontidae	38.3909	-78.1488	10	2018	wild	20.9284	9.12789	137.206	123	13	13.0667	36.6013	850.911	30.9	-4.8	35.7	21.35	2.28333	23.35	2.28333	1080	110	72	13.3111	312	223	306	223	0.641775	112.078	279	5.21386	V4
SRR12533654	SRR12533654	PRJNA659464	Eurycea bislineata	Aquatic	Plethodontidae	38.3909	-78.1488	10	2018	wild	20.9284	9.12789	137.206	123	13	13.0667	36.6013	850.911	30.9	-4.8	35.7	21.35	2.28333	23.35	2.28333	1080	110	72	13.3111	312	223	306	223	0.679623	122.862	330	5.68594	V4
SRR12533655	SRR12533655	PRJNA659464	Eurycea bislineata	Aquatic	Plethodontidae	38.3909	-78.1488	10	2018	wild	20.9284	9.12789	137.206	123	13	13.0667	36.6013	850.911	30.9	-4.8	35.7	21.35	2.28333	23.35	2.28333	1080	110	72	13.3111	312	223	306	223	0.712648	96.4562	251	5.68091	V4
SRR12533656	SRR12533656	PRJNA659464	Eurycea bislineata	Aquatic	Plethodontidae	38.3909	-78.1488	10	2018	wild	20.9284	9.12789	137.206	123	13	13.0667	36.6013	850.911	30.9	-4.8	35.7	21.35	2.28333	23.35	2.28333	1080	110	72	13.3111	312	223	306	223	0.579296	80.0335	183	4.35381	V4
SRR12533657	SRR12533657	PRJNA659464	Plethodon cinereus	Terrestrial	Plethodontidae	38.3909	-78.1488	10	2018	wild	20.9284	9.12789	137.206	123	13	13.0667	36.6013	850.911	30.9	-4.8	35.7	21.35	2.28333	23.35	2.28333	1080	110	72	13.3111	312	223	306	223	0.583897	75.7286	197	4.45049	V4
SRR12533658	SRR12533658	PRJNA659464	Plethodon cinereus	Terrestrial	Plethodontidae	38.3909	-78.1488	10	2018	wild	20.9284	9.12789	137.206	123	13	13.0667	36.6013	850.911	30.9	-4.8	35.7	21.35	2.28333	23.35	2.28333	1080	110	72	13.3111	312	223	306	223	0.593158	124.992	324	4.94685	V4
SRR12533659	SRR12533659	PRJNA659464	Plethodon cinereus	Terrestrial	Plethodontidae	38.3909	-78.1488	10	2018	wild	20.9284	9.12789	137.206	123	13	13.0667	36.6013	850.911	30.9	-4.8	35.7	21.35	2.28333	23.35	2.28333	1080	110	72	13.3111	312	223	306	223	0.695797	93.8141	233	5.47187	V4
SRR12533660	SRR12533660	PRJNA659464	Plethodon cinereus	Terrestrial	Plethodontidae	38.3909	-78.1488	10	2018	wild	20.9284	9.12789	137.206	123	13	13.0667	36.6013	850.911	30.9	-4.8	35.7	21.35	2.28333	23.35	2.28333	1080	110	72	13.3111	312	223	306	223	0.576181	79.2197	172	4.27887	V4
SRR12533661	SRR12533661	PRJNA659464	Plethodon cinereus	Terrestrial	Plethodontidae	38.3909	-78.1488	10	2018	wild	20.9284	9.12789	137.206	123	13	13.0667	36.6013	850.911	30.9	-4.8	35.7	21.35	2.28333	23.35	2.28333	1080	110	72	13.3111	312	223	306	223	0.522823	69.949	149	3.77434	V4
SRR12533662	SRR12533662	PRJNA659464	Plethodon cinereus	Terrestrial	Plethodontidae	38.3909	-78.1488	10	2018	wild	20.9284	9.12789	137.206	123	13	13.0667	36.6013	850.911	30.9	-4.8	35.7	21.35	2.28333	23.35	2.28333	1080	110	72	13.3111	312	223	306	223	0.724174	124.62	333	6.06813	V4
SRR12533663	SRR12533663	PRJNA659464	Plethodon cinereus	Terrestrial	Plethodontidae	38.3909	-78.1488	10	2018	wild	20.9284	9.12789	137.206	123	13	13.0667	36.6013	850.911	30.9	-4.8	35.7	21.35	2.28333	23.35	2.28333	1080	110	72	13.3111	312	223	306	223	0.576392	89.9051	214	4.46212	V4
SRR12533664	SRR12533664	PRJNA659464	Plethodon cinereus	Terrestrial	Plethodontidae	38.3909	-78.1488	10	2018	wild	20.9284	9.12789	137.206	123	13	13.0667	36.6013	850.911	30.9	-4.8	35.7	21.35	2.28333	23.35	2.28333	1080	110	72	13.3111	312	223	306	223	0.56613	75.7918	167	4.18014	V4
SRR12533665	SRR12533665	PRJNA659464	Plethodon cinereus	Terrestrial	Plethodontidae	38.3909	-78.1488	10	2018	wild	20.9284	9.12789	137.206	123	13	13.0667	36.6013	850.911	30.9	-4.8	35.7	21.35	2.28333	23.35	2.28333	1080	110	72	13.3111	312	223	306	223	0.562952	61.8545	125	3.9214	V4
SRR12533666	SRR12533666	PRJNA659464	Plethodon cinereus	Terrestrial	Plethodontidae	38.3909	-78.1488	10	2018	wild	20.9284	9.12789	137.206	123	13	13.0667	36.6013	850.911	30.9	-4.8	35.7	21.35	2.28333	23.35	2.28333	1080	110	72	13.3111	312	223	306	223	0.602865	72.8546	174	4.48709	V4
SRR12533667	SRR12533667	PRJNA659464	Plethodon cinereus	Terrestrial	Plethodontidae	38.3909	-78.1488	10	2018	wild	20.9284	9.12789	137.206	123	13	13.0667	36.6013	850.911	30.9	-4.8	35.7	21.35	2.28333	23.35	2.28333	1080	110	72	13.3111	312	223	306	223	0.567239	83.975	190	4.29392	V4
SRR12533668	SRR12533668	PRJNA659464	Plethodon cinereus	Terrestrial	Plethodontidae	38.3909	-78.1488	10	2018	wild	20.9284	9.12789	137.206	123	13	13.0667	36.6013	850.911	30.9	-4.8	35.7	21.35	2.28333	23.35	2.28333	1080	110	72	13.3111	312	223	306	223	0.583416	82.9218	202	4.46792	V4
SRR14601273	SRR14601273	PRJNA731185	Taricha granulosa	Terrestrial	Salamandridae	39.7183	-123.653	12	2018	wild	11.6001	2.3339	259.456	474	11.6708	13.5417	53.7368	439.092	26.6	1.4	25.2	7.23333	16.9667	17.4333	6.78333	1595	298	4	87.8503	836	27	46	819	0.914238	107.343	371	7.80328	V4
SRR14601274	SRR14601274	PRJNA731185	Ensatina eschscholtzii	Terrestrial	Plethodontidae	39.7183	-123.653	12	2018	wild	11.6001	2.3339	259.456	474	11.6708	13.5417	53.7368	439.092	26.6	1.4	25.2	7.23333	16.9667	17.4333	6.78333	1595	298	4	87.8503	836	27	46	819	0.824885	81.2202	241	6.52722	V4
SRR14601276	SRR14601276	PRJNA731185	Batrachoseps attenuatus	Terrestrial	Plethodontidae	39.7183	-123.653	12	2018	wild	11.6001	2.3339	259.456	474	11.6708	13.5417	53.7368	439.092	26.6	1.4	25.2	7.23333	16.9667	17.4333	6.78333	1595	298	4	87.8503	836	27	46	819	0.478945	87.5282	185	3.60712	V4
SRR14601277	SRR14601277	PRJNA731185	Taricha granulosa	Terrestrial	Salamandridae	39.7183	-123.653	12	2018	wild	11.6001	2.3339	259.456	474	11.6708	13.5417	53.7368	439.092	26.6	1.4	25.2	7.23333	16.9667	17.4333	6.78333	1595	298	4	87.8503	836	27	46	819	0.864301	87.7351	276	7.0082	V4
SRR14601280	SRR14601280	PRJNA731185	Batrachoseps attenuatus	Terrestrial	Plethodontidae	39.7183	-123.653	12	2018	wild	11.6001	2.3339	259.456	474	11.6708	13.5417	53.7368	439.092	26.6	1.4	25.2	7.23333	16.9667	17.4333	6.78333	1595	298	4	87.8503	836	27	46	819	0.500076	74.9164	191	3.78929	V4
SRR14601286	SRR14601286	PRJNA731185	Batrachoseps attenuatus	Terrestrial	Plethodontidae	39.7183	-123.653	12	2018	wild	11.6001	2.3339	259.456	474	11.6708	13.5417	53.7368	439.092	26.6	1.4	25.2	7.23333	16.9667	17.4333	6.78333	1595	298	4	87.8503	836	27	46	819	0.86395	83.3686	245	6.85686	V4
SRR14601288	SRR14601288	PRJNA731185	Batrachoseps attenuatus	Terrestrial	Plethodontidae	39.7183	-123.653	12	2018	wild	11.6001	2.3339	259.456	474	11.6708	13.5417	53.7368	439.092	26.6	1.4	25.2	7.23333	16.9667	17.4333	6.78333	1595	298	4	87.8503	836	27	46	819	0.902011	127.681	423	7.86961	V4
SRR14601290	SRR14601290	PRJNA731185	Taricha granulosa	Terrestrial	Salamandridae	39.7183	-123.653	12	2018	wild	11.6001	2.3339	259.456	474	11.6708	13.5417	53.7368	439.092	26.6	1.4	25.2	7.23333	16.9667	17.4333	6.78333	1595	298	4	87.8503	836	27	46	819	0.58019	65.4102	173	4.3135	V4
SRR14601291	SRR14601291	PRJNA731185	Batrachoseps attenuatus	Terrestrial	Plethodontidae	39.7183	-123.653	12	2018	wild	11.6001	2.3339	259.456	474	11.6708	13.5417	53.7368	439.092	26.6	1.4	25.2	7.23333	16.9667	17.4333	6.78333	1595	298	4	87.8503	836	27	46	819	0.604953	64.1641	150	4.37309	V4
SRR14601293	SRR14601293	PRJNA731185	Ensatina eschscholtzii	Terrestrial	Plethodontidae	39.7183	-123.653	12	2018	wild	11.6001	2.3339	259.456	474	11.6708	13.5417	53.7368	439.092	26.6	1.4	25.2	7.23333	16.9667	17.4333	6.78333	1595	298	4	87.8503	836	27	46	819	0.699628	88.6699	234	5.50633	V4
SRR14601295	SRR14601295	PRJNA731185	Batrachoseps attenuatus	Terrestrial	Plethodontidae	39.7183	-123.653	12	2018	wild	11.6001	2.3339	259.456	474	11.6708	13.5417	53.7368	439.092	26.6	1.4	25.2	7.23333	16.9667	17.4333	6.78333	1595	298	4	87.8503	836	27	46	819	0.529484	68.6977	168	3.91411	V4
SRR14601296	SRR14601296	PRJNA731185	Ensatina eschscholtzii	Terrestrial	Plethodontidae	39.7183	-123.653	12	2018	wild	11.6001	2.3339	259.456	474	11.6708	13.5417	53.7368	439.092	26.6	1.4	25.2	7.23333	16.9667	17.4333	6.78333	1595	298	4	87.8503	836	27	46	819	0.860545	100.666	313	7.13394	V4
SRR14601301	SRR14601301	PRJNA731185	Ensatina eschscholtzii	Terrestrial	Plethodontidae	39.7183	-123.653	12	2018	wild	11.6001	2.3339	259.456	474	11.6708	13.5417	53.7368	439.092	26.6	1.4	25.2	7.23333	16.9667	17.4333	6.78333	1595	298	4	87.8503	836	27	46	819	0.759454	43.6311	141	5.42216	V4
SRR14601302	SRR14601302	PRJNA731185	Taricha granulosa	Terrestrial	Salamandridae	39.7183	-123.653	12	2018	wild	11.6001	2.3339	259.456	474	11.6708	13.5417	53.7368	439.092	26.6	1.4	25.2	7.23333	16.9667	17.4333	6.78333	1595	298	4	87.8503	836	27	46	819	0.8786	139.274	446	7.73247	V4
SRR14601303	SRR14601303	PRJNA731185	Ensatina eschscholtzii	Terrestrial	Plethodontidae	39.7183	-123.653	12	2018	wild	11.6001	2.3339	259.456	474	11.6708	13.5417	53.7368	439.092	26.6	1.4	25.2	7.23333	16.9667	17.4333	6.78333	1595	298	4	87.8503	836	27	46	819	0.92593	163.55	470	8.21903	V4
SRR14601304	SRR14601304	PRJNA731185	Ensatina eschscholtzii	Terrestrial	Plethodontidae	39.7183	-123.653	12	2018	wild	11.6001	2.3339	259.456	474	11.6708	13.5417	53.7368	439.092	26.6	1.4	25.2	7.23333	16.9667	17.4333	6.78333	1595	298	4	87.8503	836	27	46	819	0.859725	100.366	310	7.11519	V4
SRR14601305	SRR14601305	PRJNA731185	Taricha torosa	Terrestrial	Salamandridae	37.3254	-122.178	12	2018	wild	14.5159	5.01091	111.639	626	13.5458	11.7083	52.2693	420.705	26.3	3.9	22.4	8.93333	18.3	19.1	8.93333	971	197	3	91.7648	516	14	21	516	0.730473	100.052	284	5.95317	V4
SRR14601306	SRR14601306	PRJNA731185	Taricha torosa	Terrestrial	Salamandridae	37.3254	-122.178	12	2018	wild	14.5159	5.01091	111.639	626	13.5458	11.7083	52.2693	420.705	26.3	3.9	22.4	8.93333	18.3	19.1	8.93333	971	197	3	91.7648	516	14	21	516	0.860445	110.164	278	6.98591	V4
SRR14601308	SRR14601308	PRJNA731185	Taricha torosa	Terrestrial	Salamandridae	37.3254	-122.178	12	2018	wild	14.5159	5.01091	111.639	626	13.5458	11.7083	52.2693	420.705	26.3	3.9	22.4	8.93333	18.3	19.1	8.93333	971	197	3	91.7648	516	14	21	516	0.328812	46.4407	95	2.16025	V4
SRR14601310	SRR14601310	PRJNA731185	Taricha torosa	Terrestrial	Salamandridae	37.3254	-122.178	12	2018	wild	14.5159	5.01091	111.639	626	13.5458	11.7083	52.2693	420.705	26.3	3.9	22.4	8.93333	18.3	19.1	8.93333	971	197	3	91.7648	516	14	21	516	0.919472	111.276	390	7.9142	V4
SRR14601312	SRR14601312	PRJNA731185	Taricha torosa	Terrestrial	Salamandridae	37.3254	-122.178	12	2018	wild	14.5159	5.01091	111.639	626	13.5458	11.7083	52.2693	420.705	26.3	3.9	22.4	8.93333	18.3	19.1	8.93333	971	197	3	91.7648	516	14	21	516	0.876523	76.8094	252	6.99227	V4
SRR14601313	SRR14601313	PRJNA731185	Taricha torosa	Terrestrial	Salamandridae	37.3254	-122.178	12	2018	wild	14.5159	5.01091	111.639	626	13.5458	11.7083	52.2693	420.705	26.3	3.9	22.4	8.93333	18.3	19.1	8.93333	971	197	3	91.7648	516	14	21	516	0.900452	155.377	459	7.96211	V4
SRR14601315	SRR14601315	PRJNA731185	Taricha torosa	Terrestrial	Salamandridae	37.3254	-122.178	12	2018	wild	14.5159	5.01091	111.639	626	13.5458	11.7083	52.2693	420.705	26.3	3.9	22.4	8.93333	18.3	19.1	8.93333	971	197	3	91.7648	516	14	21	516	0.690961	101.621	281	5.62057	V4
SRR14601318	SRR14601318	PRJNA731185	Batrachoseps attenuatus	Terrestrial	Plethodontidae	37.3254	-122.178	12	2018	wild	14.5159	5.01091	111.639	626	13.5458	11.7083	52.2693	420.705	26.3	3.9	22.4	8.93333	18.3	19.1	8.93333	971	197	3	91.7648	516	14	21	516	0.900851	96.92	285	7.34627	V4
SRR14601320	SRR14601320	PRJNA731185	Ensatina eschscholtzii	Terrestrial	Plethodontidae	37.3254	-122.178	12	2018	wild	14.5159	5.01091	111.639	626	13.5458	11.7083	52.2693	420.705	26.3	3.9	22.4	8.93333	18.3	19.1	8.93333	971	197	3	91.7648	516	14	21	516	0.827368	80.6591	240	6.54191	V4
SRR14601321	SRR14601321	PRJNA731185	Taricha torosa	Terrestrial	Salamandridae	37.3254	-122.178	12	2018	wild	14.5159	5.01091	111.639	626	13.5458	11.7083	52.2693	420.705	26.3	3.9	22.4	8.93333	18.3	19.1	8.93333	971	197	3	91.7648	516	14	21	516	0.794417	107.299	311	6.57839	V4
SRR14601322	SRR14601322	PRJNA731185	Batrachoseps attenuatus	Terrestrial	Plethodontidae	37.3254	-122.178	12	2018	wild	14.5159	5.01091	111.639	626	13.5458	11.7083	52.2693	420.705	26.3	3.9	22.4	8.93333	18.3	19.1	8.93333	971	197	3	91.7648	516	14	21	516	0.868787	121.87	316	7.21421	V4
SRR14601323	SRR14601323	PRJNA731185	Taricha torosa	Terrestrial	Salamandridae	37.3254	-122.178	12	2018	wild	14.5159	5.01091	111.639	626	13.5458	11.7083	52.2693	420.705	26.3	3.9	22.4	8.93333	18.3	19.1	8.93333	971	197	3	91.7648	516	14	21	516	0.811432	112.559	309	6.71173	V4
SRR14601325	SRR14601325	PRJNA731185	Taricha torosa	Terrestrial	Salamandridae	37.3254	-122.178	12	2018	wild	14.5159	5.01091	111.639	626	13.5458	11.7083	52.2693	420.705	26.3	3.9	22.4	8.93333	18.3	19.1	8.93333	971	197	3	91.7648	516	14	21	516	0.258352	45.7875	88	1.66881	V4
SRR14601327	SRR14601327	PRJNA731185	Taricha torosa	Terrestrial	Salamandridae	37.3254	-122.178	12	2018	wild	14.5159	5.01091	111.639	626	13.5458	11.7083	52.2693	420.705	26.3	3.9	22.4	8.93333	18.3	19.1	8.93333	971	197	3	91.7648	516	14	21	516	0.236046	22.3335	31	1.16942	V4
SRR14601329	SRR14601329	PRJNA731185	Taricha torosa	Terrestrial	Salamandridae	37.3254	-122.178	12	2018	wild	14.5159	5.01091	111.639	626	13.5458	11.7083	52.2693	420.705	26.3	3.9	22.4	8.93333	18.3	19.1	8.93333	971	197	3	91.7648	516	14	21	516	0.333091	66.833	137	2.36429	V4
SRR14601330	SRR14601330	PRJNA731185	Batrachoseps attenuatus	Terrestrial	Plethodontidae	37.3254	-122.178	12	2018	wild	14.5159	5.01091	111.639	626	13.5458	11.7083	52.2693	420.705	26.3	3.9	22.4	8.93333	18.3	19.1	8.93333	971	197	3	91.7648	516	14	21	516	0.455431	62.6674	122	3.15647	V4
SRR14601332	SRR14601332	PRJNA731185	Taricha torosa	Terrestrial	Salamandridae	37.3254	-122.178	12	2018	wild	14.5159	5.01091	111.639	626	13.5458	11.7083	52.2693	420.705	26.3	3.9	22.4	8.93333	18.3	19.1	8.93333	971	197	3	91.7648	516	14	21	516	0.453221	45.1143	109	3.06748	V4
SRR14601333	SRR14601333	PRJNA731185	Taricha torosa	Terrestrial	Salamandridae	37.3254	-122.178	12	2018	wild	14.5159	5.01091	111.639	626	13.5458	11.7083	52.2693	420.705	26.3	3.9	22.4	8.93333	18.3	19.1	8.93333	971	197	3	91.7648	516	14	21	516	0.907236	117.092	376	7.76103	V4
SRR14601334	SRR14601334	PRJNA731185	Taricha torosa	Terrestrial	Salamandridae	37.3254	-122.178	12	2018	wild	14.5159	5.01091	111.639	626	13.5458	11.7083	52.2693	420.705	26.3	3.9	22.4	8.93333	18.3	19.1	8.93333	971	197	3	91.7648	516	14	21	516	0.454851	58.2929	155	3.30956	V4
SRR14601335	SRR14601335	PRJNA731185	Taricha torosa	Terrestrial	Salamandridae	37.3254	-122.178	12	2018	wild	14.5159	5.01091	111.639	626	13.5458	11.7083	52.2693	420.705	26.3	3.9	22.4	8.93333	18.3	19.1	8.93333	971	197	3	91.7648	516	14	21	516	0.320703	47.0013	112	2.18314	V4
SRR14601337	SRR14601337	PRJNA731185	Taricha torosa	Terrestrial	Salamandridae	37.3254	-122.178	12	2018	wild	14.5159	5.01091	111.639	626	13.5458	11.7083	52.2693	420.705	26.3	3.9	22.4	8.93333	18.3	19.1	8.93333	971	197	3	91.7648	516	14	21	516	0.874145	123.719	332	7.321	V4
SRR14601339	SRR14601339	PRJNA731185	Taricha torosa	Terrestrial	Salamandridae	37.3254	-122.178	12	2018	wild	14.5159	5.01091	111.639	626	13.5458	11.7083	52.2693	420.705	26.3	3.9	22.4	8.93333	18.3	19.1	8.93333	971	197	3	91.7648	516	14	21	516	0.806402	115.213	330	6.74662	V4
SRR14601340	SRR14601340	PRJNA731185	Batrachoseps attenuatus	Terrestrial	Plethodontidae	37.3254	-122.178	12	2018	wild	14.5159	5.01091	111.639	626	13.5458	11.7083	52.2693	420.705	26.3	3.9	22.4	8.93333	18.3	19.1	8.93333	971	197	3	91.7648	516	14	21	516	0.812472	168.643	463	7.19433	V4
SRR14601348	SRR14601348	PRJNA731185	Batrachoseps attenuatus	Terrestrial	Plethodontidae	37.3254	-122.178	12	2018	wild	14.5159	5.01091	111.639	626	13.5458	11.7083	52.2693	420.705	26.3	3.9	22.4	8.93333	18.3	19.1	8.93333	971	197	3	91.7648	516	14	21	516	0.394519	68.439	153	2.86318	V4
SRR14601349	SRR14601349	PRJNA731185	Taricha torosa	Terrestrial	Salamandridae	37.3254	-122.178	12	2018	wild	14.5159	5.01091	111.639	626	13.5458	11.7083	52.2693	420.705	26.3	3.9	22.4	8.93333	18.3	19.1	8.93333	971	197	3	91.7648	516	14	21	516	0.883362	65.7648	209	6.80839	V4
SRR14601351	SRR14601351	PRJNA731185	Ensatina eschscholtzii	Terrestrial	Plethodontidae	37.9883	-122.812	12	2018	wild	14.8141	6.46552	148.724	27	13.2958	10.7083	63.7401	243.203	22.4	5.6	16.8	10.1833	15.6333	16.1167	10.1833	1048	214	3	92.0492	571	14	20	571	0.887111	120.933	374	7.58204	V4
SRR14601353	SRR14601353	PRJNA731185	Batrachoseps attenuatus	Terrestrial	Plethodontidae	37.9883	-122.812	12	2018	wild	14.8141	6.46552	148.724	27	13.2958	10.7083	63.7401	243.203	22.4	5.6	16.8	10.1833	15.6333	16.1167	10.1833	1048	214	3	92.0492	571	14	20	571	0.206536	39.5066	60	1.21999	V4
SRR14601357	SRR14601357	PRJNA731185	Batrachoseps attenuatus	Terrestrial	Plethodontidae	37.9883	-122.812	12	2018	wild	14.8141	6.46552	148.724	27	13.2958	10.7083	63.7401	243.203	22.4	5.6	16.8	10.1833	15.6333	16.1167	10.1833	1048	214	3	92.0492	571	14	20	571	0.559296	65.8221	166	4.12483	V4
SRR14601365	SRR14601365	PRJNA731185	Ensatina eschscholtzii	Terrestrial	Plethodontidae	37.9883	-122.812	12	2018	wild	14.8141	6.46552	148.724	27	13.2958	10.7083	63.7401	243.203	22.4	5.6	16.8	10.1833	15.6333	16.1167	10.1833	1048	214	3	92.0492	571	14	20	571	0.913648	124.911	394	7.87752	V4
SRR14601367	SRR14601367	PRJNA731185	Ensatina eschscholtzii	Terrestrial	Plethodontidae	37.9883	-122.812	12	2018	wild	14.8141	6.46552	148.724	27	13.2958	10.7083	63.7401	243.203	22.4	5.6	16.8	10.1833	15.6333	16.1167	10.1833	1048	214	3	92.0492	571	14	20	571	0.881782	102.966	325	7.35785	V4
SRR14601369	SRR14601369	PRJNA731185	Batrachoseps attenuatus	Terrestrial	Plethodontidae	37.9883	-122.812	12	2018	wild	14.8141	6.46552	148.724	27	13.2958	10.7083	63.7401	243.203	22.4	5.6	16.8	10.1833	15.6333	16.1167	10.1833	1048	214	3	92.0492	571	14	20	571	0.936442	162.488	570	8.57296	V4
SRR14601372	SRR14601372	PRJNA731185	Batrachoseps attenuatus	Terrestrial	Plethodontidae	37.9883	-122.812	11	2018	wild	19.3817	7.5404	207.424	27	13.2958	10.7083	63.7401	243.203	22.4	5.6	16.8	10.1833	15.6333	16.1167	10.1833	1048	214	3	92.0492	571	14	20	571	0.935963	144.202	514	8.42893	V4
SRR14601374	SRR14601374	PRJNA731185	Batrachoseps attenuatus	Terrestrial	Plethodontidae	37.9883	-122.812	11	2018	wild	19.3817	7.5404	207.424	27	13.2958	10.7083	63.7401	243.203	22.4	5.6	16.8	10.1833	15.6333	16.1167	10.1833	1048	214	3	92.0492	571	14	20	571	0.85877	121.534	290	7.02466	V4
SRR14601375	SRR14601375	PRJNA731185	Batrachoseps attenuatus	Terrestrial	Plethodontidae	37.9883	-122.812	11	2018	wild	19.3817	7.5404	207.424	27	13.2958	10.7083	63.7401	243.203	22.4	5.6	16.8	10.1833	15.6333	16.1167	10.1833	1048	214	3	92.0492	571	14	20	571	0.919812	136.721	451	8.10997	V4
SRR14601376	SRR14601376	PRJNA731185	Batrachoseps attenuatus	Terrestrial	Plethodontidae	37.9883	-122.812	11	2018	wild	19.3817	7.5404	207.424	27	13.2958	10.7083	63.7401	243.203	22.4	5.6	16.8	10.1833	15.6333	16.1167	10.1833	1048	214	3	92.0492	571	14	20	571	0.939531	142.071	512	8.45578	V4
SRR14601378	SRR14601378	PRJNA731185	Batrachoseps attenuatus	Terrestrial	Plethodontidae	37.9883	-122.812	11	2018	wild	19.3817	7.5404	207.424	27	13.2958	10.7083	63.7401	243.203	22.4	5.6	16.8	10.1833	15.6333	16.1167	10.1833	1048	214	3	92.0492	571	14	20	571	0.881481	142.525	366	7.50643	V4
SRR14601379	SRR14601379	PRJNA731185	Batrachoseps attenuatus	Terrestrial	Plethodontidae	37.9883	-122.812	11	2018	wild	19.3817	7.5404	207.424	27	13.2958	10.7083	63.7401	243.203	22.4	5.6	16.8	10.1833	15.6333	16.1167	10.1833	1048	214	3	92.0492	571	14	20	571	0.879125	137.86	431	7.6937	V4
SRR14601381	SRR14601381	PRJNA731185	Batrachoseps attenuatus	Terrestrial	Plethodontidae	37.9883	-122.812	11	2018	wild	19.3817	7.5404	207.424	27	13.2958	10.7083	63.7401	243.203	22.4	5.6	16.8	10.1833	15.6333	16.1167	10.1833	1048	214	3	92.0492	571	14	20	571	0.834736	63.0896	176	6.22666	V4
SRR14601382	SRR14601382	PRJNA731185	Ensatina eschscholtzii	Terrestrial	Plethodontidae	37.9883	-122.812	11	2018	wild	19.3817	7.5404	207.424	27	13.2958	10.7083	63.7401	243.203	22.4	5.6	16.8	10.1833	15.6333	16.1167	10.1833	1048	214	3	92.0492	571	14	20	571	0.303209	35.362	70	1.85845	V4
SRR14601384	SRR14601384	PRJNA731185	Batrachoseps attenuatus	Terrestrial	Plethodontidae	37.9883	-122.812	11	2018	wild	19.3817	7.5404	207.424	27	13.2958	10.7083	63.7401	243.203	22.4	5.6	16.8	10.1833	15.6333	16.1167	10.1833	1048	214	3	92.0492	571	14	20	571	0.900079	122.956	395	7.76382	V4
SRR14601386	SRR14601386	PRJNA731185	Ensatina eschscholtzii	Terrestrial	Plethodontidae	37.9883	-122.812	11	2018	wild	19.3817	7.5404	207.424	27	13.2958	10.7083	63.7401	243.203	22.4	5.6	16.8	10.1833	15.6333	16.1167	10.1833	1048	214	3	92.0492	571	14	20	571	0.8962	190.35	507	8.05311	V4
SRR14601389	SRR14601389	PRJNA731185	Batrachoseps attenuatus	Terrestrial	Plethodontidae	37.9883	-122.812	11	2018	wild	19.3817	7.5404	207.424	27	13.2958	10.7083	63.7401	243.203	22.4	5.6	16.8	10.1833	15.6333	16.1167	10.1833	1048	214	3	92.0492	571	14	20	571	0.765293	121.281	371	6.53199	V4
SRR14601394	SRR14601394	PRJNA731185	Batrachoseps attenuatus	Terrestrial	Plethodontidae	37.9975	-122.758	11	2018	wild	19.0135	7.41326	220.968	88	13.5333	11.3833	60.2293	297.691	23.9	5	18.9	9.78333	16.5333	17.0833	9.78333	1075	223	2	94.2756	597	12	17	597	0.893185	138.693	461	7.90345	V4
SRR14601399	SRR14601399	PRJNA731185	Ensatina eschscholtzii	Terrestrial	Plethodontidae	37.9975	-122.758	11	2018	wild	19.0135	7.41326	220.968	88	13.5333	11.3833	60.2293	297.691	23.9	5	18.9	9.78333	16.5333	17.0833	9.78333	1075	223	2	94.2756	597	12	17	597	0.728072	82.7737	229	5.70751	V4
SRR14601401	SRR14601401	PRJNA731185	Taricha granulosa	Terrestrial	Salamandridae	37.9975	-122.758	11	2018	wild	19.0135	7.41326	220.968	88	13.5333	11.3833	60.2293	297.691	23.9	5	18.9	9.78333	16.5333	17.0833	9.78333	1075	223	2	94.2756	597	12	17	597	0.630053	77.6683	181	4.7253	V4
SRR14601402	SRR14601402	PRJNA731185	Batrachoseps attenuatus	Terrestrial	Plethodontidae	37.9975	-122.758	11	2018	wild	19.0135	7.41326	220.968	88	13.5333	11.3833	60.2293	297.691	23.9	5	18.9	9.78333	16.5333	17.0833	9.78333	1075	223	2	94.2756	597	12	17	597	0.847393	125.258	326	7.07465	V4
SRR14601404	SRR14601404	PRJNA731185	Ensatina eschscholtzii	Terrestrial	Plethodontidae	37.9975	-122.758	11	2018	wild	19.0135	7.41326	220.968	88	13.5333	11.3833	60.2293	297.691	23.9	5	18.9	9.78333	16.5333	17.0833	9.78333	1075	223	2	94.2756	597	12	17	597	0.887134	128.025	305	7.32122	V4
SRR14601412	SRR14601412	PRJNA731185	Batrachoseps attenuatus	Terrestrial	Plethodontidae	37.9975	-122.758	11	2018	wild	19.0135	7.41326	220.968	88	13.5333	11.3833	60.2293	297.691	23.9	5	18.9	9.78333	16.5333	17.0833	9.78333	1075	223	2	94.2756	597	12	17	597	0.775692	80.3669	210	5.98388	V4
SRR14601413	SRR14601413	PRJNA731185	Batrachoseps attenuatus	Terrestrial	Plethodontidae	37.9975	-122.758	11	2018	wild	19.0135	7.41326	220.968	88	13.5333	11.3833	60.2293	297.691	23.9	5	18.9	9.78333	16.5333	17.0833	9.78333	1075	223	2	94.2756	597	12	17	597	0.908462	103.926	261	7.29305	V4
SRR14601414	SRR14601414	PRJNA731185	Batrachoseps attenuatus	Terrestrial	Plethodontidae	37.9975	-122.758	11	2018	wild	19.0135	7.41326	220.968	88	13.5333	11.3833	60.2293	297.691	23.9	5	18.9	9.78333	16.5333	17.0833	9.78333	1075	223	2	94.2756	597	12	17	597	0.861198	140.563	317	7.15512	V4
SRR14601415	SRR14601415	PRJNA731185	Batrachoseps attenuatus	Terrestrial	Plethodontidae	37.4235	-122.36	10	2018	wild	22.171	10.6262	24.0923	433	13.15	10.6333	58.1056	306.409	23.2	4.9	18.3	9.8	16.3333	17.1167	9.8	936	186	3	89.5641	486	14	20	486	0.869085	81.9196	202	6.65563	V4
SRR14601419	SRR14601419	PRJNA731185	Taricha granulosa	Terrestrial	Salamandridae	37.4235	-122.36	10	2018	wild	22.171	10.6262	24.0923	433	13.15	10.6333	58.1056	306.409	23.2	4.9	18.3	9.8	16.3333	17.1167	9.8	936	186	3	89.5641	486	14	20	486	0.902176	128.26	319	7.50377	V4
SRR14601421	SRR14601421	PRJNA731185	Taricha granulosa	Terrestrial	Salamandridae	37.4235	-122.36	10	2018	wild	22.171	10.6262	24.0923	433	13.15	10.6333	58.1056	306.409	23.2	4.9	18.3	9.8	16.3333	17.1167	9.8	936	186	3	89.5641	486	14	20	486	0.912645	142.733	410	7.92128	V4
SRR14601423	SRR14601423	PRJNA731185	Ensatina eschscholtzii	Terrestrial	Plethodontidae	37.4235	-122.36	10	2018	wild	22.171	10.6262	24.0923	433	13.15	10.6333	58.1056	306.409	23.2	4.9	18.3	9.8	16.3333	17.1167	9.8	936	186	3	89.5641	486	14	20	486	0.890913	111.852	286	7.26974	V4
SRR14601425	SRR14601425	PRJNA731185	Ensatina eschscholtzii	Terrestrial	Plethodontidae	37.4235	-122.36	10	2018	wild	22.171	10.6262	24.0923	433	13.15	10.6333	58.1056	306.409	23.2	4.9	18.3	9.8	16.3333	17.1167	9.8	936	186	3	89.5641	486	14	20	486	0.878259	88.5718	249	6.99094	V4
SRR14601427	SRR14601427	PRJNA731185	Ensatina eschscholtzii	Terrestrial	Plethodontidae	37.4235	-122.36	10	2018	wild	22.171	10.6262	24.0923	433	13.15	10.6333	58.1056	306.409	23.2	4.9	18.3	9.8	16.3333	17.1167	9.8	936	186	3	89.5641	486	14	20	486	0.675813	102.706	283	5.50427	V4
SRR14601429	SRR14601429	PRJNA731185	Batrachoseps attenuatus	Terrestrial	Plethodontidae	37.4235	-122.36	10	2018	wild	22.171	10.6262	24.0923	433	13.15	10.6333	58.1056	306.409	23.2	4.9	18.3	9.8	16.3333	17.1167	9.8	936	186	3	89.5641	486	14	20	486	0.878696	120.188	377	7.52025	V4
SRR14601430	SRR14601430	PRJNA731185	Ensatina eschscholtzii	Terrestrial	Plethodontidae	37.4235	-122.36	10	2018	wild	22.171	10.6262	24.0923	433	13.15	10.6333	58.1056	306.409	23.2	4.9	18.3	9.8	16.3333	17.1167	9.8	936	186	3	89.5641	486	14	20	486	0.92368	122.583	391	7.95383	V4
SRR14601432	SRR14601432	PRJNA731185	Ensatina eschscholtzii	Terrestrial	Plethodontidae	37.4235	-122.36	10	2018	wild	22.171	10.6262	24.0923	433	13.15	10.6333	58.1056	306.409	23.2	4.9	18.3	9.8	16.3333	17.1167	9.8	936	186	3	89.5641	486	14	20	486	0.482653	70.3217	170	3.57617	V4
SRR14601434	SRR14601434	PRJNA731185	Batrachoseps attenuatus	Terrestrial	Plethodontidae	37.4235	-122.36	10	2018	wild	22.171	10.6262	24.0923	433	13.15	10.6333	58.1056	306.409	23.2	4.9	18.3	9.8	16.3333	17.1167	9.8	936	186	3	89.5641	486	14	20	486	0.845648	101.023	325	7.05634	V4
SRR14601435	SRR14601435	PRJNA731185	Ensatina eschscholtzii	Terrestrial	Plethodontidae	37.4235	-122.36	10	2018	wild	22.171	10.6262	24.0923	433	13.15	10.6333	58.1056	306.409	23.2	4.9	18.3	9.8	16.3333	17.1167	9.8	936	186	3	89.5641	486	14	20	486	0.689673	105.577	275	5.58862	V4
SRR14601436	SRR14601436	PRJNA731185	Ensatina eschscholtzii	Terrestrial	Plethodontidae	37.4235	-122.36	10	2018	wild	22.171	10.6262	24.0923	433	13.15	10.6333	58.1056	306.409	23.2	4.9	18.3	9.8	16.3333	17.1167	9.8	936	186	3	89.5641	486	14	20	486	0.904313	156.635	429	7.90807	V4
SRR14601437	SRR14601437	PRJNA731185	Ensatina eschscholtzii	Terrestrial	Plethodontidae	37.4235	-122.36	10	2018	wild	22.171	10.6262	24.0923	433	13.15	10.6333	58.1056	306.409	23.2	4.9	18.3	9.8	16.3333	17.1167	9.8	936	186	3	89.5641	486	14	20	486	0.850357	100.718	292	6.96428	V4
SRR14601440	SRR14601440	PRJNA731185	Taricha granulosa	Terrestrial	Salamandridae	37.4235	-122.36	10	2018	wild	22.171	10.6262	24.0923	433	13.15	10.6333	58.1056	306.409	23.2	4.9	18.3	9.8	16.3333	17.1167	9.8	936	186	3	89.5641	486	14	20	486	0.565696	94.6647	222	4.40927	V4
SRR14601442	SRR14601442	PRJNA731185	Ensatina eschscholtzii	Terrestrial	Plethodontidae	37.4235	-122.36	10	2018	wild	22.171	10.6262	24.0923	433	13.15	10.6333	58.1056	306.409	23.2	4.9	18.3	9.8	16.3333	17.1167	9.8	936	186	3	89.5641	486	14	20	486	0.568461	68.7671	176	4.2404	V4
SRR14601444	SRR14601444	PRJNA731185	Taricha granulosa	Terrestrial	Salamandridae	37.4235	-122.36	10	2018	wild	22.171	10.6262	24.0923	433	13.15	10.6333	58.1056	306.409	23.2	4.9	18.3	9.8	16.3333	17.1167	9.8	936	186	3	89.5641	486	14	20	486	0.679582	85.7939	214	5.26096	V4
SRR14601447	SRR14601447	PRJNA731185	Batrachoseps attenuatus	Terrestrial	Plethodontidae	37.4235	-122.36	10	2018	wild	22.171	10.6262	24.0923	433	13.15	10.6333	58.1056	306.409	23.2	4.9	18.3	9.8	16.3333	17.1167	9.8	936	186	3	89.5641	486	14	20	486	0.738971	103.878	306	6.10197	V4
SRR14601451	SRR14601451	PRJNA731185	Taricha granulosa	Terrestrial	Plethodontidae	37.4235	-122.36	10	2018	wild	22.171	10.6262	24.0923	433	13.15	10.6333	58.1056	306.409	23.2	4.9	18.3	9.8	16.3333	17.1167	9.8	936	186	3	89.5641	486	14	20	486	0.620594	59.6292	165	4.5715	V4
SRR14601458	SRR14601458	PRJNA731185	Batrachoseps attenuatus	Terrestrial	Plethodontidae	37.4235	-122.36	10	2018	wild	22.171	10.6262	24.0923	433	13.15	10.6333	58.1056	306.409	23.2	4.9	18.3	9.8	16.3333	17.1167	9.8	936	186	3	89.5641	486	14	20	486	0.72682	129.617	282	5.91599	V4
SRR14601459	SRR14601459	PRJNA731185	Batrachoseps attenuatus	Terrestrial	Plethodontidae	37.4235	-122.36	10	2018	wild	22.171	10.6262	24.0923	433	13.15	10.6333	58.1056	306.409	23.2	4.9	18.3	9.8	16.3333	17.1167	9.8	936	186	3	89.5641	486	14	20	486	0.904527	132.288	468	8.02348	V4
SRR14601461	SRR14601461	PRJNA731185	Ensatina eschscholtzii	Terrestrial	Plethodontidae	37.8059	-122.148	12	2018	wild	14.0001	5.75196	73.9789	228	14.0875	10.9583	52.4322	389.464	25.4	4.5	20.9	10.0167	18.1833	18.75	9.18333	638	132	2	90.644	342	9	13	339	0.636094	52.6927	140	4.53489	V4
SRR14601464	SRR14601464	PRJNA731185	Ensatina eschscholtzii	Terrestrial	Plethodontidae	37.8059	-122.148	12	2018	wild	14.0001	5.75196	73.9789	228	14.0875	10.9583	52.4322	389.464	25.4	4.5	20.9	10.0167	18.1833	18.75	9.18333	638	132	2	90.644	342	9	13	339	0.646468	88.2031	236	5.09588	V4
SRR14601465	SRR14601465	PRJNA731185	Ensatina eschscholtzii	Terrestrial	Plethodontidae	37.8059	-122.148	12	2018	wild	14.0001	5.75196	73.9789	228	14.0875	10.9583	52.4322	389.464	25.4	4.5	20.9	10.0167	18.1833	18.75	9.18333	638	132	2	90.644	342	9	13	339	0.324897	52.9223	109	2.19897	V4
SRR14601466	SRR14601466	PRJNA731185	Batrachoseps attenuatus	Terrestrial	Plethodontidae	37.8059	-122.148	12	2018	wild	14.0001	5.75196	73.9789	228	14.0875	10.9583	52.4322	389.464	25.4	4.5	20.9	10.0167	18.1833	18.75	9.18333	638	132	2	90.644	342	9	13	339	0.753505	86.6677	188	5.69242	V4
SRR14601469	SRR14601469	PRJNA731185	Ensatina eschscholtzii	Terrestrial	Plethodontidae	37.8059	-122.148	12	2018	wild	14.0001	5.75196	73.9789	228	14.0875	10.9583	52.4322	389.464	25.4	4.5	20.9	10.0167	18.1833	18.75	9.18333	638	132	2	90.644	342	9	13	339	0.826908	78.0445	258	6.62455	V4
SRR14601473	SRR14601473	PRJNA731185	Ensatina eschscholtzii	Terrestrial	Plethodontidae	37.8059	-122.148	12	2018	wild	14.0001	5.75196	73.9789	228	14.0875	10.9583	52.4322	389.464	25.4	4.5	20.9	10.0167	18.1833	18.75	9.18333	638	132	2	90.644	342	9	13	339	0.827174	137.802	346	6.9769	V4
SRR14601476	SRR14601476	PRJNA731185	Ensatina eschscholtzii	Terrestrial	Plethodontidae	37.8059	-122.148	12	2018	wild	14.0001	5.75196	73.9789	228	14.0875	10.9583	52.4322	389.464	25.4	4.5	20.9	10.0167	18.1833	18.75	9.18333	638	132	2	90.644	342	9	13	339	0.808735	56.1188	175	6.02606	V4
SRR14601478	SRR14601478	PRJNA731185	Ensatina eschscholtzii	Terrestrial	Plethodontidae	37.8059	-122.148	12	2018	wild	14.0001	5.75196	73.9789	228	14.0875	10.9583	52.4322	389.464	25.4	4.5	20.9	10.0167	18.1833	18.75	9.18333	638	132	2	90.644	342	9	13	339	0.520639	59.715	161	3.81676	V4
SRR14601480	SRR14601480	PRJNA731185	Ensatina eschscholtzii	Terrestrial	Plethodontidae	37.8059	-122.148	12	2018	wild	14.0001	5.75196	73.9789	228	14.0875	10.9583	52.4322	389.464	25.4	4.5	20.9	10.0167	18.1833	18.75	9.18333	638	132	2	90.644	342	9	13	339	0.743746	49.6466	184	5.59562	V4
SRR14601481	SRR14601481	PRJNA731185	Ensatina eschscholtzii	Terrestrial	Plethodontidae	37.8059	-122.148	12	2018	wild	14.0001	5.75196	73.9789	228	14.0875	10.9583	52.4322	389.464	25.4	4.5	20.9	10.0167	18.1833	18.75	9.18333	638	132	2	90.644	342	9	13	339	0.887895	111.619	322	7.39698	V4
SRR14601482	SRR14601482	PRJNA731185	Ensatina eschscholtzii	Terrestrial	Plethodontidae	37.8059	-122.148	12	2018	wild	14.0001	5.75196	73.9789	228	14.0875	10.9583	52.4322	389.464	25.4	4.5	20.9	10.0167	18.1833	18.75	9.18333	638	132	2	90.644	342	9	13	339	0.668064	84.2966	180	5.00503	V4
SRR14601484	SRR14601484	PRJNA731185	Ensatina eschscholtzii	Terrestrial	Plethodontidae	37.8059	-122.148	12	2018	wild	14.0001	5.75196	73.9789	228	14.0875	10.9583	52.4322	389.464	25.4	4.5	20.9	10.0167	18.1833	18.75	9.18333	638	132	2	90.644	342	9	13	339	0.535896	85.7731	221	4.17351	V4
SRR14601485	SRR14601485	PRJNA731185	Batrachoseps attenuatus	Terrestrial	Plethodontidae	37.8059	-122.148	12	2018	wild	14.0001	5.75196	73.9789	228	14.0875	10.9583	52.4322	389.464	25.4	4.5	20.9	10.0167	18.1833	18.75	9.18333	638	132	2	90.644	342	9	13	339	0.916792	119.139	402	7.93121	V4
SRR14601487	SRR14601487	PRJNA731185	Ensatina eschscholtzii	Terrestrial	Plethodontidae	37.8059	-122.148	12	2018	wild	14.0001	5.75196	73.9789	228	14.0875	10.9583	52.4322	389.464	25.4	4.5	20.9	10.0167	18.1833	18.75	9.18333	638	132	2	90.644	342	9	13	339	0.831898	86.3174	260	6.67379	V4
SRR14601489	SRR14601489	PRJNA731185	Ensatina eschscholtzii	Terrestrial	Plethodontidae	37.8059	-122.148	12	2018	wild	14.0001	5.75196	73.9789	228	14.0875	10.9583	52.4322	389.464	25.4	4.5	20.9	10.0167	18.1833	18.75	9.18333	638	132	2	90.644	342	9	13	339	0.891832	94.3441	292	7.30395	V4
SRR14601495	SRR14601495	PRJNA731185	Ensatina eschscholtzii	Terrestrial	Plethodontidae	37.8059	-122.148	12	2018	wild	14.0001	5.75196	73.9789	228	14.0875	10.9583	52.4322	389.464	25.4	4.5	20.9	10.0167	18.1833	18.75	9.18333	638	132	2	90.644	342	9	13	339	0.736436	57.9235	112	5.01318	V4
SRR14601496	SRR14601496	PRJNA731185	Ensatina eschscholtzii	Terrestrial	Plethodontidae	37.8059	-122.148	12	2018	wild	14.0001	5.75196	73.9789	228	14.0875	10.9583	52.4322	389.464	25.4	4.5	20.9	10.0167	18.1833	18.75	9.18333	638	132	2	90.644	342	9	13	339	0.83692	99.9949	298	6.87878	V4
SRR14601501	SRR14601501	PRJNA731185	Ensatina eschscholtzii	Terrestrial	Plethodontidae	37.8059	-122.148	12	2018	wild	14.0001	5.75196	73.9789	228	14.0875	10.9583	52.4322	389.464	25.4	4.5	20.9	10.0167	18.1833	18.75	9.18333	638	132	2	90.644	342	9	13	339	0.604048	103.723	236	4.7615	V4
SRR14601502	SRR14601502	PRJNA731185	Batrachoseps attenuatus	Terrestrial	Plethodontidae	37.8059	-122.148	12	2018	wild	14.0001	5.75196	73.9789	228	14.0875	10.9583	52.4322	389.464	25.4	4.5	20.9	10.0167	18.1833	18.75	9.18333	638	132	2	90.644	342	9	13	339	0.684184	85.6026	184	5.1475	V4
SRR14601503	SRR14601503	PRJNA731185	Ensatina eschscholtzii	Terrestrial	Plethodontidae	37.8059	-122.148	12	2018	wild	14.0001	5.75196	73.9789	228	14.0875	10.9583	52.4322	389.464	25.4	4.5	20.9	10.0167	18.1833	18.75	9.18333	638	132	2	90.644	342	9	13	339	0.669473	67.7998	174	4.98285	V4
SRR14601504	SRR14601504	PRJNA731185	Ensatina eschscholtzii	Terrestrial	Plethodontidae	37.8059	-122.148	12	2018	wild	14.0001	5.75196	73.9789	228	14.0875	10.9583	52.4322	389.464	25.4	4.5	20.9	10.0167	18.1833	18.75	9.18333	638	132	2	90.644	342	9	13	339	0.497176	74.6626	153	3.6082	V4
SRR14601506	SRR14601506	PRJNA731185	Ensatina eschscholtzii	Terrestrial	Plethodontidae	37.8059	-122.148	12	2018	wild	14.0001	5.75196	73.9789	228	14.0875	10.9583	52.4322	389.464	25.4	4.5	20.9	10.0167	18.1833	18.75	9.18333	638	132	2	90.644	342	9	13	339	0.747087	79.5321	188	5.64394	V4
SRR14601507	SRR14601507	PRJNA731185	Batrachoseps attenuatus	Terrestrial	Plethodontidae	37.8059	-122.148	12	2018	wild	14.0001	5.75196	73.9789	228	14.0875	10.9583	52.4322	389.464	25.4	4.5	20.9	10.0167	18.1833	18.75	9.18333	638	132	2	90.644	342	9	13	339	0.831841	115.145	264	6.69166	V4
SRR14601509	SRR14601509	PRJNA731185	Ensatina eschscholtzii	Terrestrial	Plethodontidae	37.8059	-122.148	12	2018	wild	14.0001	5.75196	73.9789	228	14.0875	10.9583	52.4322	389.464	25.4	4.5	20.9	10.0167	18.1833	18.75	9.18333	638	132	2	90.644	342	9	13	339	0.851382	54.3238	151	6.16265	V4
SRR14601513	SRR14601513	PRJNA731185	Batrachoseps attenuatus	Terrestrial	Plethodontidae	38.51	-122.097	12	2018	wild	13.5646	4.16588	97.2143	117	15.8833	14.5333	47.6503	594.189	33.5	3	30.5	8.75	23.0167	23.0667	8.75	630	140	1	95.925	357	7	12	357	0.887179	134.693	417	7.72192	V4
SRR14601515	SRR14601515	PRJNA731185	Batrachoseps attenuatus	Terrestrial	Plethodontidae	38.51	-122.097	12	2018	wild	13.5646	4.16588	97.2143	117	15.8833	14.5333	47.6503	594.189	33.5	3	30.5	8.75	23.0167	23.0667	8.75	630	140	1	95.925	357	7	12	357	0.901846	156.699	488	8.05415	V4
SRR14601520	SRR14601520	PRJNA731185	Batrachoseps attenuatus	Terrestrial	Plethodontidae	38.51	-122.097	12	2018	wild	13.5646	4.16588	97.2143	117	15.8833	14.5333	47.6503	594.189	33.5	3	30.5	8.75	23.0167	23.0667	8.75	630	140	1	95.925	357	7	12	357	0.911958	106.324	306	7.53039	V4
SRR14601522	SRR14601522	PRJNA731185	Taricha torosa	Terrestrial	Salamandridae	38.51	-122.097	12	2018	wild	13.5646	4.16588	97.2143	117	15.8833	14.5333	47.6503	594.189	33.5	3	30.5	8.75	23.0167	23.0667	8.75	630	140	1	95.925	357	7	12	357	0.758253	98.138	223	5.91505	V4
SRR14601524	SRR14601524	PRJNA731185	Taricha torosa	Terrestrial	Salamandridae	38.51	-122.097	12	2018	wild	13.5646	4.16588	97.2143	117	15.8833	14.5333	47.6503	594.189	33.5	3	30.5	8.75	23.0167	23.0667	8.75	630	140	1	95.925	357	7	12	357	0.835421	80.4455	240	6.60558	V4
SRR14601525	SRR14601525	PRJNA731185	Taricha granulosa	Terrestrial	Salamandridae	37.898	-122.245	11	2018	wild	19.4527	8.02779	147.767	305	14.1833	11.2167	53.1596	392.494	25.9	4.8	21.1	9.41667	18.35	19	9.41667	802	169	2	92.5301	436	10	15	436	0.888594	106.264	374	7.59472	V4
SRR14601526	SRR14601526	PRJNA731185	Batrachoseps attenuatus	Terrestrial	Plethodontidae	37.898	-122.245	11	2018	wild	19.4527	8.02779	147.767	305	14.1833	11.2167	53.1596	392.494	25.9	4.8	21.1	9.41667	18.35	19	9.41667	802	169	2	92.5301	436	10	15	436	0.883206	126.169	389	7.59877	V4
SRR14601527	SRR14601527	PRJNA731185	Batrachoseps attenuatus	Terrestrial	Plethodontidae	37.898	-122.245	11	2018	wild	19.4527	8.02779	147.767	305	14.1833	11.2167	53.1596	392.494	25.9	4.8	21.1	9.41667	18.35	19	9.41667	802	169	2	92.5301	436	10	15	436	0.932397	141.145	476	8.2935	V4
SRR14601530	SRR14601530	PRJNA731185	Taricha torosa	Terrestrial	Salamandridae	37.898	-122.245	11	2018	wild	19.4527	8.02779	147.767	305	14.1833	11.2167	53.1596	392.494	25.9	4.8	21.1	9.41667	18.35	19	9.41667	802	169	2	92.5301	436	10	15	436	0.922703	140.881	418	8.03431	V4
SRR14601531	SRR14601531	PRJNA731185	Ensatina eschscholtzii	Terrestrial	Plethodontidae	37.898	-122.245	11	2018	wild	19.4527	8.02779	147.767	305	14.1833	11.2167	53.1596	392.494	25.9	4.8	21.1	9.41667	18.35	19	9.41667	802	169	2	92.5301	436	10	15	436	0.844432	122.227	342	7.10831	V4
SRR14601533	SRR14601533	PRJNA731185	Batrachoseps attenuatus	Terrestrial	Plethodontidae	37.898	-122.245	11	2018	wild	19.4527	8.02779	147.767	305	14.1833	11.2167	53.1596	392.494	25.9	4.8	21.1	9.41667	18.35	19	9.41667	802	169	2	92.5301	436	10	15	436	0.915546	152	484	8.16563	V4
SRR14601535	SRR14601535	PRJNA731185	Taricha torosa	Terrestrial	Salamandridae	37.898	-122.245	11	2018	wild	19.4527	8.02779	147.767	305	14.1833	11.2167	53.1596	392.494	25.9	4.8	21.1	9.41667	18.35	19	9.41667	802	169	2	92.5301	436	10	15	436	0.871544	147.982	484	7.77318	V4
SRR14601539	SRR14601539	PRJNA731185	Ensatina eschscholtzii	Terrestrial	Plethodontidae	37.898	-122.245	11	2018	wild	19.4527	8.02779	147.767	305	14.1833	11.2167	53.1596	392.494	25.9	4.8	21.1	9.41667	18.35	19	9.41667	802	169	2	92.5301	436	10	15	436	0.905016	128.478	363	7.6961	V4
SRR14601540	SRR14601540	PRJNA731185	Batrachoseps attenuatus	Terrestrial	Plethodontidae	37.898	-122.245	11	2018	wild	19.4527	8.02779	147.767	305	14.1833	11.2167	53.1596	392.494	25.9	4.8	21.1	9.41667	18.35	19	9.41667	802	169	2	92.5301	436	10	15	436	0.904152	131.274	410	7.84757	V4
SRR14601542	SRR14601542	PRJNA731185	Batrachoseps attenuatus	Terrestrial	Plethodontidae	37.898	-122.245	11	2018	wild	19.4527	8.02779	147.767	305	14.1833	11.2167	53.1596	392.494	25.9	4.8	21.1	9.41667	18.35	19	9.41667	802	169	2	92.5301	436	10	15	436	0.930232	144.325	370	7.93616	V4
SRR14601543	SRR14601543	PRJNA731185	Batrachoseps attenuatus	Terrestrial	Plethodontidae	37.898	-122.245	11	2018	wild	19.4527	8.02779	147.767	305	14.1833	11.2167	53.1596	392.494	25.9	4.8	21.1	9.41667	18.35	19	9.41667	802	169	2	92.5301	436	10	15	436	0.874041	154.042	469	7.75575	V4
SRR14601544	SRR14601544	PRJNA731185	Batrachoseps attenuatus	Terrestrial	Plethodontidae	37.898	-122.245	11	2018	wild	19.4527	8.02779	147.767	305	14.1833	11.2167	53.1596	392.494	25.9	4.8	21.1	9.41667	18.35	19	9.41667	802	169	2	92.5301	436	10	15	436	0.885589	150.04	447	7.79684	V4
SRR14601545	SRR14601545	PRJNA731185	Batrachoseps attenuatus	Terrestrial	Plethodontidae	37.898	-122.245	11	2018	wild	19.4527	8.02779	147.767	305	14.1833	11.2167	53.1596	392.494	25.9	4.8	21.1	9.41667	18.35	19	9.41667	802	169	2	92.5301	436	10	15	436	0.45818	79.1608	206	3.5218	V4
SRR14601546	SRR14601546	PRJNA731185	Ensatina eschscholtzii	Terrestrial	Plethodontidae	37.898	-122.245	11	2018	wild	19.4527	8.02779	147.767	305	14.1833	11.2167	53.1596	392.494	25.9	4.8	21.1	9.41667	18.35	19	9.41667	802	169	2	92.5301	436	10	15	436	0.913511	136.445	409	7.92558	V4
SRR14601547	SRR14601547	PRJNA731185	Ensatina eschscholtzii	Terrestrial	Plethodontidae	37.898	-122.245	11	2018	wild	19.4527	8.02779	147.767	305	14.1833	11.2167	53.1596	392.494	25.9	4.8	21.1	9.41667	18.35	19	9.41667	802	169	2	92.5301	436	10	15	436	0.928304	180.648	451	8.18484	V4
SRR14601549	SRR14601549	PRJNA731185	Taricha granulosa	Terrestrial	Salamandridae	37.898	-122.245	11	2018	wild	19.4527	8.02779	147.767	305	14.1833	11.2167	53.1596	392.494	25.9	4.8	21.1	9.41667	18.35	19	9.41667	802	169	2	92.5301	436	10	15	436	0.891948	127.182	326	7.44663	V4
SRR14601551	SRR14601551	PRJNA731185	Taricha torosa	Terrestrial	Salamandridae	37.898	-122.245	11	2018	wild	19.4527	8.02779	147.767	305	14.1833	11.2167	53.1596	392.494	25.9	4.8	21.1	9.41667	18.35	19	9.41667	802	169	2	92.5301	436	10	15	436	0.88892	111.395	320	7.39753	V4
SRR14601552	SRR14601552	PRJNA731185	Taricha granulosa	Terrestrial	Salamandridae	37.898	-122.245	12	2018	wild	14.0345	6.01411	94.8259	305	14.1833	11.2167	53.1596	392.494	25.9	4.8	21.1	9.41667	18.35	19	9.41667	802	169	2	92.5301	436	10	15	436	0.805227	51.1961	165	5.93156	V4
SRR14601553	SRR14601553	PRJNA731185	Taricha torosa	Terrestrial	Salamandridae	37.898	-122.245	12	2018	wild	14.0345	6.01411	94.8259	305	14.1833	11.2167	53.1596	392.494	25.9	4.8	21.1	9.41667	18.35	19	9.41667	802	169	2	92.5301	436	10	15	436	0.927227	166.741	491	8.28902	V4
SRR14601555	SRR14601555	PRJNA731185	Taricha torosa	Terrestrial	Salamandridae	37.898	-122.245	12	2018	wild	14.0345	6.01411	94.8259	305	14.1833	11.2167	53.1596	392.494	25.9	4.8	21.1	9.41667	18.35	19	9.41667	802	169	2	92.5301	436	10	15	436	0.906152	144.592	432	7.93326	V4
SRR14601556	SRR14601556	PRJNA731185	Taricha torosa	Terrestrial	Salamandridae	37.898	-122.245	12	2018	wild	14.0345	6.01411	94.8259	305	14.1833	11.2167	53.1596	392.494	25.9	4.8	21.1	9.41667	18.35	19	9.41667	802	169	2	92.5301	436	10	15	436	0.840165	77.2819	221	6.54312	V4
SRR14601557	SRR14601557	PRJNA731185	Taricha torosa	Terrestrial	Salamandridae	37.898	-122.245	12	2018	wild	14.0345	6.01411	94.8259	305	14.1833	11.2167	53.1596	392.494	25.9	4.8	21.1	9.41667	18.35	19	9.41667	802	169	2	92.5301	436	10	15	436	0.812088	135.576	347	6.85304	V4
SRR14601558	SRR14601558	PRJNA731185	Taricha torosa	Terrestrial	Salamandridae	37.898	-122.245	12	2018	wild	14.0345	6.01411	94.8259	305	14.1833	11.2167	53.1596	392.494	25.9	4.8	21.1	9.41667	18.35	19	9.41667	802	169	2	92.5301	436	10	15	436	0.832921	111.587	299	6.84995	V4
SRR14601560	SRR14601560	PRJNA731185	Ensatina eschscholtzii	Terrestrial	Plethodontidae	37.898	-122.245	12	2018	wild	14.0345	6.01411	94.8259	305	14.1833	11.2167	53.1596	392.494	25.9	4.8	21.1	9.41667	18.35	19	9.41667	802	169	2	92.5301	436	10	15	436	0.921323	128.759	350	7.7863	V4
SRR14601561	SRR14601561	PRJNA731185	Ensatina eschscholtzii	Terrestrial	Plethodontidae	37.898	-122.245	12	2018	wild	14.0345	6.01411	94.8259	305	14.1833	11.2167	53.1596	392.494	25.9	4.8	21.1	9.41667	18.35	19	9.41667	802	169	2	92.5301	436	10	15	436	0.887409	110.437	274	7.18627	V4
SRR14601563	SRR14601563	PRJNA731185	Ensatina eschscholtzii	Terrestrial	Plethodontidae	37.898	-122.245	12	2018	wild	14.0345	6.01411	94.8259	305	14.1833	11.2167	53.1596	392.494	25.9	4.8	21.1	9.41667	18.35	19	9.41667	802	169	2	92.5301	436	10	15	436	0.847667	69.2793	199	6.47331	V4
SRR14601564	SRR14601564	PRJNA731185	Ensatina eschscholtzii	Terrestrial	Plethodontidae	37.898	-122.245	12	2018	wild	14.0345	6.01411	94.8259	305	14.1833	11.2167	53.1596	392.494	25.9	4.8	21.1	9.41667	18.35	19	9.41667	802	169	2	92.5301	436	10	15	436	0.895068	98.6729	255	7.15549	V4
SRR14601566	SRR14601566	PRJNA731185	Ensatina eschscholtzii	Terrestrial	Plethodontidae	37.898	-122.245	11	2018	wild	19.4527	8.02779	147.767	305	14.1833	11.2167	53.1596	392.494	25.9	4.8	21.1	9.41667	18.35	19	9.41667	802	169	2	92.5301	436	10	15	436	0.7161	128.365	246	5.68764	V4
SRR14601568	SRR14601568	PRJNA731185	Ensatina eschscholtzii	Terrestrial	Plethodontidae	37.898	-122.245	11	2018	wild	19.4527	8.02779	147.767	305	14.1833	11.2167	53.1596	392.494	25.9	4.8	21.1	9.41667	18.35	19	9.41667	802	169	2	92.5301	436	10	15	436	0.524801	100.222	219	4.08022	V4
SRR14601569	SRR14601569	PRJNA731185	Ensatina eschscholtzii	Terrestrial	Plethodontidae	37.898	-122.245	11	2018	wild	19.4527	8.02779	147.767	305	14.1833	11.2167	53.1596	392.494	25.9	4.8	21.1	9.41667	18.35	19	9.41667	802	169	2	92.5301	436	10	15	436	0.810896	66.0718	189	6.1322	V4
SRR14601570	SRR14601570	PRJNA731185	Batrachoseps attenuatus	Terrestrial	Plethodontidae	37.898	-122.245	11	2018	wild	19.4527	8.02779	147.767	305	14.1833	11.2167	53.1596	392.494	25.9	4.8	21.1	9.41667	18.35	19	9.41667	802	169	2	92.5301	436	10	15	436	0.887403	98.3483	263	7.13376	V4
SRR14601573	SRR14601573	PRJNA731185	Ensatina eschscholtzii	Terrestrial	Plethodontidae	37.898	-122.245	11	2018	wild	19.4527	8.02779	147.767	305	14.1833	11.2167	53.1596	392.494	25.9	4.8	21.1	9.41667	18.35	19	9.41667	802	169	2	92.5301	436	10	15	436	0.856738	80.3769	234	6.74284	V4
SRR14601575	SRR14601575	PRJNA731185	Ensatina eschscholtzii	Terrestrial	Plethodontidae	37.898	-122.245	11	2018	wild	19.4527	8.02779	147.767	305	14.1833	11.2167	53.1596	392.494	25.9	4.8	21.1	9.41667	18.35	19	9.41667	802	169	2	92.5301	436	10	15	436	0.776507	93.5467	225	6.06746	V4
SRR14601579	SRR14601579	PRJNA731185	Batrachoseps attenuatus	Terrestrial	Plethodontidae	37.898	-122.245	11	2018	wild	19.4527	8.02779	147.767	305	14.1833	11.2167	53.1596	392.494	25.9	4.8	21.1	9.41667	18.35	19	9.41667	802	169	2	92.5301	436	10	15	436	0.875673	104.265	339	7.36016	V4
SRR14601581	SRR14601581	PRJNA731185	Ensatina eschscholtzii	Terrestrial	Plethodontidae	37.898	-122.245	11	2018	wild	19.4527	8.02779	147.767	305	14.1833	11.2167	53.1596	392.494	25.9	4.8	21.1	9.41667	18.35	19	9.41667	802	169	2	92.5301	436	10	15	436	0.869456	93.9874	271	7.02707	V4
SRR19925354	SRR19925354	PRJNA854639	Eurycea waterlooensis	Aquatic	Plethodontidae	30.16	-97.44	3	2022	captive	25.0798	11.8628	71.0787	119	19.7	12.4	38.75	713.637	35.2	3.2	32	23.2333	12.2	28.1	10.55	877	121	49	33.0111	290	163	200	167	0.890838	15.7908	15	3.48041	V4
SRR19925365	SRR19925365	PRJNA854639	Eurycea waterlooensis	Aquatic	Plethodontidae	30.16	-97.44	3	2022	captive	25.0798	11.8628	71.0787	119	19.7	12.4	38.75	713.637	35.2	3.2	32	23.2333	12.2	28.1	10.55	877	121	49	33.0111	290	163	200	167	0.820072	15.0797	17	3.35201	V4
SRR19925366	SRR19925366	PRJNA854639	Eurycea waterlooensis	Aquatic	Plethodontidae	30.16	-97.44	3	2022	captive	25.0798	11.8628	71.0787	119	19.7	12.4	38.75	713.637	35.2	3.2	32	23.2333	12.2	28.1	10.55	877	121	49	33.0111	290	163	200	167	0.848633	73.0842	123	5.89165	V4
SRR19925368	SRR19925368	PRJNA854639	Eurycea waterlooensis	Aquatic	Plethodontidae	30.16	-97.44	3	2022	captive	25.0798	11.8628	71.0787	119	19.7	12.4	38.75	713.637	35.2	3.2	32	23.2333	12.2	28.1	10.55	877	121	49	33.0111	290	163	200	167	0.842706	62.5468	109	5.70359	V4
SRR19925393	SRR19925393	PRJNA854639	Eurycea sosorum	Aquatic	Plethodontidae	30.16	-97.44	12	2022	wild	17.6234	5.01371	88.0556	119	19.7	12.4	38.75	713.637	35.2	3.2	32	23.2333	12.2	28.1	10.55	877	121	49	33.0111	290	163	200	167	0.771797	25.2032	44	4.21357	V4
SRR19925394	SRR19925394	PRJNA854639	Eurycea waterlooensis	Aquatic	Plethodontidae	30.16	-97.44	9	2022	captive	31.2179	21.371	182.831	119	19.7	12.4	38.75	713.637	35.2	3.2	32	23.2333	12.2	28.1	10.55	877	121	49	33.0111	290	163	200	167	0.708901	42.3369	74	4.40189	V4
SRR19925395	SRR19925395	PRJNA854639	Eurycea waterlooensis	Aquatic	Plethodontidae	30.16	-97.44	12	2022	captive	17.6234	5.01371	88.0556	119	19.7	12.4	38.75	713.637	35.2	3.2	32	23.2333	12.2	28.1	10.55	877	121	49	33.0111	290	163	200	167	0.780948	32.5394	56	4.53524	V4
SRR19925397	SRR19925397	PRJNA854639	Eurycea waterlooensis	Aquatic	Plethodontidae	30.16	-97.44	12	2022	captive	17.6234	5.01371	88.0556	119	19.7	12.4	38.75	713.637	35.2	3.2	32	23.2333	12.2	28.1	10.55	877	121	49	33.0111	290	163	200	167	0.92748	74.6124	151	6.71347	V4
SRR19925398	SRR19925398	PRJNA854639	Eurycea waterlooensis	Aquatic	Plethodontidae	30.16	-97.44	6	2022	captive	35.2525	23.551	56.316	119	19.7	12.4	38.75	713.637	35.2	3.2	32	23.2333	12.2	28.1	10.55	877	121	49	33.0111	290	163	200	167	0.789517	53.259	121	5.46256	V4
SRR19925399	SRR19925399	PRJNA854639	Eurycea waterlooensis	Aquatic	Plethodontidae	30.16	-97.44	6	2022	captive	35.2525	23.551	56.316	119	19.7	12.4	38.75	713.637	35.2	3.2	32	23.2333	12.2	28.1	10.55	877	121	49	33.0111	290	163	200	167	0.488372	31.5028	47	2.7127	V4
SRR19925400	SRR19925400	PRJNA854639	Eurycea waterlooensis	Aquatic	Plethodontidae	30.16	-97.44	6	2022	captive	35.2525	23.551	56.316	119	19.7	12.4	38.75	713.637	35.2	3.2	32	23.2333	12.2	28.1	10.55	877	121	49	33.0111	290	163	200	167	0.923256	86.3209	182	6.93161	V4
SRR19925401	SRR19925401	PRJNA854639	Eurycea waterlooensis	Aquatic	Plethodontidae	30.16	-97.44	6	2022	captive	35.2525	23.551	56.316	119	19.7	12.4	38.75	713.637	35.2	3.2	32	23.2333	12.2	28.1	10.55	877	121	49	33.0111	290	163	200	167	0.885178	46.0709	100	5.88099	V4
SRR19925413	SRR19925413	PRJNA854639	Eurycea waterlooensis	Aquatic	Plethodontidae	30.16	-97.44	6	2022	captive	35.2525	23.551	56.316	119	19.7	12.4	38.75	713.637	35.2	3.2	32	23.2333	12.2	28.1	10.55	877	121	49	33.0111	290	163	200	167	0.801338	55.3363	96	5.27678	V4
SRR19925414	SRR19925414	PRJNA854639	Eurycea sosorum	Aquatic	Plethodontidae	30.16	-97.44	12	2022	wild	17.6234	5.01371	88.0556	119	19.7	12.4	38.75	713.637	35.2	3.2	32	23.2333	12.2	28.1	10.55	877	121	49	33.0111	290	163	200	167	0.890536	42.0659	63	5.32298	V4
SRR19925418	SRR19925418	PRJNA854639	Eurycea sosorum	Aquatic	Plethodontidae	30.16	-97.44	12	2022	wild	17.6234	5.01371	88.0556	119	19.7	12.4	38.75	713.637	35.2	3.2	32	23.2333	12.2	28.1	10.55	877	121	49	33.0111	290	163	200	167	0.797165	31.5438	59	4.68944	V4
SRR19925420	SRR19925420	PRJNA854639	Eurycea sosorum	Aquatic	Plethodontidae	30.16	-97.44	12	2022	wild	17.6234	5.01371	88.0556	119	19.7	12.4	38.75	713.637	35.2	3.2	32	23.2333	12.2	28.1	10.55	877	121	49	33.0111	290	163	200	167	0.910732	60.4981	111	6.18789	V4
SRR19925423	SRR19925423	PRJNA854639	Eurycea sosorum	Aquatic	Plethodontidae	30.16	-97.44	12	2022	wild	17.6234	5.01371	88.0556	119	19.7	12.4	38.75	713.637	35.2	3.2	32	23.2333	12.2	28.1	10.55	877	121	49	33.0111	290	163	200	167	0.912915	23.4459	36	4.7197	V4
SRR19925424	SRR19925424	PRJNA854639	Eurycea sosorum	Aquatic	Plethodontidae	30.16	-97.44	12	2022	wild	17.6234	5.01371	88.0556	119	19.7	12.4	38.75	713.637	35.2	3.2	32	23.2333	12.2	28.1	10.55	877	121	49	33.0111	290	163	200	167	0.904518	51.1395	84	5.78197	V4
SRR19925434	SRR19925434	PRJNA854639	Eurycea sosorum	Aquatic	Plethodontidae	30.16	-97.44	12	2022	wild	17.6234	5.01371	88.0556	119	19.7	12.4	38.75	713.637	35.2	3.2	32	23.2333	12.2	28.1	10.55	877	121	49	33.0111	290	163	200	167	0.775202	52.1637	93	5.06917	V4
SRR19925520	SRR19925520	PRJNA854639	Eurycea waterlooensis	Aquatic	Plethodontidae	30.16	-97.44	12	2022	captive	17.6234	5.01371	88.0556	119	19.7	12.4	38.75	713.637	35.2	3.2	32	23.2333	12.2	28.1	10.55	877	121	49	33.0111	290	163	200	167	0.867249	16.9075	33	4.37475	V4
SRR19925525	SRR19925525	PRJNA854639	Eurycea sosorum	Aquatic	Plethodontidae	30.16	-97.44	6	2022	wild	35.2525	23.551	56.316	119	19.7	12.4	38.75	713.637	35.2	3.2	32	23.2333	12.2	28.1	10.55	877	121	49	33.0111	290	163	200	167	0.713825	20.4454	24	3.27286	V4
SRR19925547	SRR19925547	PRJNA854639	Eurycea sosorum	Aquatic	Plethodontidae	30.16	-97.44	6	2022	wild	35.2525	23.551	56.316	119	19.7	12.4	38.75	713.637	35.2	3.2	32	23.2333	12.2	28.1	10.55	877	121	49	33.0111	290	163	200	167	0.851497	40.2596	55	4.92281	V4
SRR19925549	SRR19925549	PRJNA854639	Eurycea sosorum	Aquatic	Plethodontidae	30.16	-97.44	6	2022	wild	35.2525	23.551	56.316	119	19.7	12.4	38.75	713.637	35.2	3.2	32	23.2333	12.2	28.1	10.55	877	121	49	33.0111	290	163	200	167	0.903161	111.343	249	7.18916	V4
SRR19925550	SRR19925550	PRJNA854639	Eurycea sosorum	Aquatic	Plethodontidae	30.16	-97.44	6	2022	wild	35.2525	23.551	56.316	119	19.7	12.4	38.75	713.637	35.2	3.2	32	23.2333	12.2	28.1	10.55	877	121	49	33.0111	290	163	200	167	0.801131	21.9678	25	3.72034	V4
SRR19925552	SRR19925552	PRJNA854639	Eurycea waterlooensis	Aquatic	Plethodontidae	30.16	-97.44	3	2022	captive	25.0798	11.8628	71.0787	119	19.7	12.4	38.75	713.637	35.2	3.2	32	23.2333	12.2	28.1	10.55	877	121	49	33.0111	290	163	200	167	0.855248	35.2536	55	4.9445	V4
SRR19925554	SRR19925554	PRJNA854639	Eurycea waterlooensis	Aquatic	Plethodontidae	30.16	-97.44	3	2022	captive	25.0798	11.8628	71.0787	119	19.7	12.4	38.75	713.637	35.2	3.2	32	23.2333	12.2	28.1	10.55	877	121	49	33.0111	290	163	200	167	0.861183	60.795	87	5.54855	V4
SRR19925566	SRR19925566	PRJNA854639	Eurycea waterlooensis	Aquatic	Plethodontidae	30.16	-97.44	3	2022	captive	25.0798	11.8628	71.0787	119	19.7	12.4	38.75	713.637	35.2	3.2	32	23.2333	12.2	28.1	10.55	877	121	49	33.0111	290	163	200	167	0.925424	187.759	527	8.36737	V4
SRR19925610	SRR19925610	PRJNA854639	Eurycea waterlooensis	Aquatic	Plethodontidae	30.16	-97.44	3	2022	captive	25.0798	11.8628	71.0787	119	19.7	12.4	38.75	713.637	35.2	3.2	32	23.2333	12.2	28.1	10.55	877	121	49	33.0111	290	163	200	167	0.812453	20.6957	25	3.77291	V4
SRR19925617	SRR19925617	PRJNA854639	Eurycea sosorum	Aquatic	Plethodontidae	30.16	-97.44	3	2022	wild	25.0798	11.8628	71.0787	119	19.7	12.4	38.75	713.637	35.2	3.2	32	23.2333	12.2	28.1	10.55	877	121	49	33.0111	290	163	200	167	0.903588	80.807	140	6.44193	V4
SRR19925630	SRR19925630	PRJNA854639	Eurycea sosorum	Aquatic	Plethodontidae	30.16	-97.44	3	2022	wild	25.0798	11.8628	71.0787	119	19.7	12.4	38.75	713.637	35.2	3.2	32	23.2333	12.2	28.1	10.55	877	121	49	33.0111	290	163	200	167	0.889535	109.185	199	6.79304	V4
SRR19925632	SRR19925632	PRJNA854639	Eurycea sosorum	Aquatic	Plethodontidae	30.16	-97.44	3	2022	wild	25.0798	11.8628	71.0787	119	19.7	12.4	38.75	713.637	35.2	3.2	32	23.2333	12.2	28.1	10.55	877	121	49	33.0111	290	163	200	167	0.886004	74.6386	145	6.36143	V4
SRR19925643	SRR19925643	PRJNA854639	Eurycea sosorum	Aquatic	Plethodontidae	30.16	-97.44	3	2022	wild	25.0798	11.8628	71.0787	119	19.7	12.4	38.75	713.637	35.2	3.2	32	23.2333	12.2	28.1	10.55	877	121	49	33.0111	290	163	200	167	0.906132	96.4531	191	6.86615	V4
SRR19925650	SRR19925650	PRJNA854639	Eurycea sosorum	Aquatic	Plethodontidae	30.16	-97.44	3	2022	wild	25.0798	11.8628	71.0787	119	19.7	12.4	38.75	713.637	35.2	3.2	32	23.2333	12.2	28.1	10.55	877	121	49	33.0111	290	163	200	167	0.67226	15.849	26	3.15992	V4
SRR19925685	SRR19925685	PRJNA854639	Eurycea sosorum	Aquatic	Plethodontidae	30.16	-97.44	3	2022	wild	25.0798	11.8628	71.0787	119	19.7	12.4	38.75	713.637	35.2	3.2	32	23.2333	12.2	28.1	10.55	877	121	49	33.0111	290	163	200	167	0.850258	22.275	33	4.28904	V4
SRR19925692	SRR19925692	PRJNA854639	Eurycea sosorum	Aquatic	Plethodontidae	30.16	-97.44	9	2022	wild	31.2179	21.371	182.831	119	19.7	12.4	38.75	713.637	35.2	3.2	32	23.2333	12.2	28.1	10.55	877	121	49	33.0111	290	163	200	167	0.838588	22.9676	42	4.52193	V4
SRR19925767	SRR19925767	PRJNA854639	Eurycea sosorum	Aquatic	Plethodontidae	30.16	-97.44	9	2022	wild	31.2179	21.371	182.831	119	19.7	12.4	38.75	713.637	35.2	3.2	32	23.2333	12.2	28.1	10.55	877	121	49	33.0111	290	163	200	167	0.857661	15.5686	19	3.64328	V4
SRR19925768	SRR19925768	PRJNA854639	Eurycea sosorum	Aquatic	Plethodontidae	30.16	-97.44	6	2022	wild	35.2525	23.551	56.316	119	19.7	12.4	38.75	713.637	35.2	3.2	32	23.2333	12.2	28.1	10.55	877	121	49	33.0111	290	163	200	167	0.823861	36.2315	72	5.08316	V4
SRR19925769	SRR19925769	PRJNA854639	Eurycea sosorum	Aquatic	Plethodontidae	30.16	-97.44	6	2022	wild	35.2525	23.551	56.316	119	19.7	12.4	38.75	713.637	35.2	3.2	32	23.2333	12.2	28.1	10.55	877	121	49	33.0111	290	163	200	167	0.77243	31.263	51	4.38155	V4
SRR19925771	SRR19925771	PRJNA854639	Eurycea sosorum	Aquatic	Plethodontidae	30.16	-97.44	6	2022	wild	35.2525	23.551	56.316	119	19.7	12.4	38.75	713.637	35.2	3.2	32	23.2333	12.2	28.1	10.55	877	121	49	33.0111	290	163	200	167	0.803959	64.0202	128	5.62771	V4
SRR19925772	SRR19925772	PRJNA854639	Eurycea sosorum	Aquatic	Plethodontidae	30.16	-97.44	6	2022	wild	35.2525	23.551	56.316	119	19.7	12.4	38.75	713.637	35.2	3.2	32	23.2333	12.2	28.1	10.55	877	121	49	33.0111	290	163	200	167	0.852411	44.2611	71	5.24211	V4
SRR19925773	SRR19925773	PRJNA854639	Eurycea sosorum	Aquatic	Plethodontidae	30.16	-97.44	6	2022	wild	35.2525	23.551	56.316	119	19.7	12.4	38.75	713.637	35.2	3.2	32	23.2333	12.2	28.1	10.55	877	121	49	33.0111	290	163	200	167	0.750312	60.7914	117	5.15492	V4
SRR19925774	SRR19925774	PRJNA854639	Eurycea sosorum	Aquatic	Plethodontidae	30.16	-97.44	6	2022	wild	35.2525	23.551	56.316	119	19.7	12.4	38.75	713.637	35.2	3.2	32	23.2333	12.2	28.1	10.55	877	121	49	33.0111	290	163	200	167	0.694845	62.5116	116	4.76523	V4
SRR19925775	SRR19925775	PRJNA854639	Eurycea waterlooensis	Aquatic	Plethodontidae	30.16	-97.44	12	2022	captive	17.6234	5.01371	88.0556	119	19.7	12.4	38.75	713.637	35.2	3.2	32	23.2333	12.2	28.1	10.55	877	121	49	33.0111	290	163	200	167	0.558582	33.2346	49	3.13627	V4
SRR19925776	SRR19925776	PRJNA854639	Eurycea waterlooensis	Aquatic	Plethodontidae	30.16	-97.44	12	2022	captive	17.6234	5.01371	88.0556	119	19.7	12.4	38.75	713.637	35.2	3.2	32	23.2333	12.2	28.1	10.55	877	121	49	33.0111	290	163	200	167	0.711784	52.0925	80	4.49985	V4
SRR19925779	SRR19925779	PRJNA854639	Eurycea sosorum	Aquatic	Plethodontidae	30.16	-97.44	9	2022	wild	31.2179	21.371	182.831	119	19.7	12.4	38.75	713.637	35.2	3.2	32	23.2333	12.2	28.1	10.55	877	121	49	33.0111	290	163	200	167	0.786795	43.2351	65	4.73837	V4
SRR19925800	SRR19925800	PRJNA854639	Eurycea sosorum	Aquatic	Plethodontidae	30.16	-97.44	9	2022	wild	31.2179	21.371	182.831	119	19.7	12.4	38.75	713.637	35.2	3.2	32	23.2333	12.2	28.1	10.55	877	121	49	33.0111	290	163	200	167	0.847516	20.1589	28	4.07431	V4
SRR19925801	SRR19925801	PRJNA854639	Eurycea sosorum	Aquatic	Plethodontidae	30.16	-97.44	9	2022	wild	31.2179	21.371	182.831	119	19.7	12.4	38.75	713.637	35.2	3.2	32	23.2333	12.2	28.1	10.55	877	121	49	33.0111	290	163	200	167	0.88924	42.2105	78	5.58923	V4
SRR19925802	SRR19925802	PRJNA854639	Eurycea waterlooensis	Aquatic	Plethodontidae	30.16	-97.44	6	2022	captive	35.2525	23.551	56.316	119	19.7	12.4	38.75	713.637	35.2	3.2	32	23.2333	12.2	28.1	10.55	877	121	49	33.0111	290	163	200	167	0.852676	25.5366	41	4.56826	V4
SRR19925809	SRR19925809	PRJNA854639	Eurycea waterlooensis	Aquatic	Plethodontidae	30.16	-97.44	6	2022	captive	35.2525	23.551	56.316	119	19.7	12.4	38.75	713.637	35.2	3.2	32	23.2333	12.2	28.1	10.55	877	121	49	33.0111	290	163	200	167	0.904371	33.3284	58	5.29779	V4
SRR19925816	SRR19925816	PRJNA854639	Eurycea waterlooensis	Aquatic	Plethodontidae	30.16	-97.44	6	2022	captive	35.2525	23.551	56.316	119	19.7	12.4	38.75	713.637	35.2	3.2	32	23.2333	12.2	28.1	10.55	877	121	49	33.0111	290	163	200	167	0.878051	23.3023	42	4.73473	V4
SRR19925829	SRR19925829	PRJNA854639	Eurycea waterlooensis	Aquatic	Plethodontidae	30.16	-97.44	6	2022	captive	35.2525	23.551	56.316	119	19.7	12.4	38.75	713.637	35.2	3.2	32	23.2333	12.2	28.1	10.55	877	121	49	33.0111	290	163	200	167	0.88527	101.909	188	6.68785	V4
SRR19925834	SRR19925834	PRJNA854639	Eurycea waterlooensis	Aquatic	Plethodontidae	30.16	-97.44	6	2022	captive	35.2525	23.551	56.316	119	19.7	12.4	38.75	713.637	35.2	3.2	32	23.2333	12.2	28.1	10.55	877	121	49	33.0111	290	163	200	167	0.908614	79.6188	146	6.53277	V4
SRR19925835	SRR19925835	PRJNA854639	Eurycea sosorum	Aquatic	Plethodontidae	30.16	-97.44	3	2022	wild	25.0798	11.8628	71.0787	119	19.7	12.4	38.75	713.637	35.2	3.2	32	23.2333	12.2	28.1	10.55	877	121	49	33.0111	290	163	200	167	0.929092	188.525	440	8.15869	V4
SRR19925840	SRR19925840	PRJNA854639	Eurycea sosorum	Aquatic	Plethodontidae	30.16	-97.44	3	2022	wild	25.0798	11.8628	71.0787	119	19.7	12.4	38.75	713.637	35.2	3.2	32	23.2333	12.2	28.1	10.55	877	121	49	33.0111	290	163	200	167	0.848257	43.0101	67	5.1456	V4
SRR19925841	SRR19925841	PRJNA854639	Eurycea sosorum	Aquatic	Plethodontidae	30.16	-97.44	3	2022	wild	25.0798	11.8628	71.0787	119	19.7	12.4	38.75	713.637	35.2	3.2	32	23.2333	12.2	28.1	10.55	877	121	49	33.0111	290	163	200	167	0.744666	65.2663	113	5.07876	V4
SRR19925842	SRR19925842	PRJNA854639	Eurycea sosorum	Aquatic	Plethodontidae	30.16	-97.44	3	2022	wild	25.0798	11.8628	71.0787	119	19.7	12.4	38.75	713.637	35.2	3.2	32	23.2333	12.2	28.1	10.55	877	121	49	33.0111	290	163	200	167	0.903258	51.4231	93	5.90655	V4
SRR19925844	SRR19925844	PRJNA854639	Eurycea waterlooensis	Aquatic	Plethodontidae	30.16	-97.44	9	2022	captive	31.2179	21.371	182.831	119	19.7	12.4	38.75	713.637	35.2	3.2	32	23.2333	12.2	28.1	10.55	877	121	49	33.0111	290	163	200	167	0.869135	72.7699	125	6.0542	V4
SRR19925875	SRR19925875	PRJNA854639	Eurycea sosorum	Aquatic	Plethodontidae	30.16	-97.44	12	2022	wild	17.6234	5.01371	88.0556	119	19.7	12.4	38.75	713.637	35.2	3.2	32	23.2333	12.2	28.1	10.55	877	121	49	33.0111	290	163	200	167	0.639278	23.5245	29	3.1056	V4
SRR19925908	SRR19925908	PRJNA854639	Eurycea sosorum	Aquatic	Plethodontidae	30.16	-97.44	12	2022	wild	17.6234	5.01371	88.0556	119	19.7	12.4	38.75	713.637	35.2	3.2	32	23.2333	12.2	28.1	10.55	877	121	49	33.0111	290	163	200	167	0.894162	24.2186	43	4.85196	V4
SRR19925933	SRR19925933	PRJNA854639	Eurycea sosorum	Aquatic	Plethodontidae	30.16	-97.44	12	2022	wild	17.6234	5.01371	88.0556	119	19.7	12.4	38.75	713.637	35.2	3.2	32	23.2333	12.2	28.1	10.55	877	121	49	33.0111	290	163	200	167	0.819135	12.9057	16	3.27654	V4
SRR19925986	SRR19925986	PRJNA854639	Eurycea sosorum	Aquatic	Plethodontidae	30.16	-97.44	9	2022	wild	31.2179	21.371	182.831	119	19.7	12.4	38.75	713.637	35.2	3.2	32	23.2333	12.2	28.1	10.55	877	121	49	33.0111	290	163	200	167	0.78559	34.4458	56	4.5622	V4
SRR19926003	SRR19926003	PRJNA854639	Eurycea sosorum	Aquatic	Plethodontidae	30.16	-97.44	9	2022	wild	31.2179	21.371	182.831	119	19.7	12.4	38.75	713.637	35.2	3.2	32	23.2333	12.2	28.1	10.55	877	121	49	33.0111	290	163	200	167	0.860337	25.4858	41	4.6093	V4
SRR19926051	SRR19926051	PRJNA854639	Eurycea sosorum	Aquatic	Plethodontidae	30.16	-97.44	9	2022	wild	31.2179	21.371	182.831	119	19.7	12.4	38.75	713.637	35.2	3.2	32	23.2333	12.2	28.1	10.55	877	121	49	33.0111	290	163	200	167	0.697377	8.84199	16	2.78951	V4
SRR19926054	SRR19926054	PRJNA854639	Eurycea sosorum	Aquatic	Plethodontidae	30.16	-97.44	9	2022	wild	31.2179	21.371	182.831	119	19.7	12.4	38.75	713.637	35.2	3.2	32	23.2333	12.2	28.1	10.55	877	121	49	33.0111	290	163	200	167	0.729833	17.0882	16	2.91933	V4
SRR19926056	SRR19926056	PRJNA854639	Eurycea sosorum	Aquatic	Plethodontidae	30.16	-97.44	9	2022	wild	31.2179	21.371	182.831	119	19.7	12.4	38.75	713.637	35.2	3.2	32	23.2333	12.2	28.1	10.55	877	121	49	33.0111	290	163	200	167	0.838166	18.3863	19	3.56047	V4
SRR19926062	SRR19926062	PRJNA854639	Eurycea waterlooensis	Aquatic	Plethodontidae	30.16	-97.44	9	2022	captive	31.2179	21.371	182.831	119	19.7	12.4	38.75	713.637	35.2	3.2	32	23.2333	12.2	28.1	10.55	877	121	49	33.0111	290	163	200	167	0.841829	25.1263	30	4.13076	V4
SRR19926065	SRR19926065	PRJNA854639	Eurycea waterlooensis	Aquatic	Plethodontidae	30.16	-97.44	9	2022	captive	31.2179	21.371	182.831	119	19.7	12.4	38.75	713.637	35.2	3.2	32	23.2333	12.2	28.1	10.55	877	121	49	33.0111	290	163	200	167	0.720115	13.1148	25	3.34411	V4
SRR19926067	SRR19926067	PRJNA854639	Eurycea waterlooensis	Aquatic	Plethodontidae	30.16	-97.44	12	2022	captive	17.6234	5.01371	88.0556	119	19.7	12.4	38.75	713.637	35.2	3.2	32	23.2333	12.2	28.1	10.55	877	121	49	33.0111	290	163	200	167	0.854116	28.4319	52	4.86884	V4
SRR3492513	SRR3492513	PRJNA320969	Triturus cristatus	Aquatic	Salamandridae	52.2136	10.8306	3	2015	wild	9.14141	0.749313	57.9461	242	8.0625	7.625	31.7708	620.502	21.6	-2.4	24	15.7833	3.53333	15.7833	0.65	713	74	45	13.7843	207	151	207	171	0.811244	96.4992	222	6.32318	V4
SRR3492514	SRR3492514	PRJNA320969	Triturus cristatus	Aquatic	Salamandridae	52.2136	10.8306	3	2015	wild	9.14141	0.749313	57.9461	242	8.0625	7.625	31.7708	620.502	21.6	-2.4	24	15.7833	3.53333	15.7833	0.65	713	74	45	13.7843	207	151	207	171	0.794729	65.8602	159	5.81176	V4
SRR3492515	SRR3492515	PRJNA320969	Triturus cristatus	Aquatic	Salamandridae	52.2603	10.5819	3	2015	wild	10.2058	1.8353	49.3742	78	9.25	7.58333	31.3361	631.409	22.8	-1.4	24.2	17.1167	2.43333	17.1167	1.66667	598	69	34	17.1669	183	126	183	131	0.80605	55.7447	107	5.43396	V4
SRR3492516	SRR3492516	PRJNA320969	Triturus cristatus	Aquatic	Salamandridae	52.2603	10.5819	3	2015	wild	10.2058	1.8353	49.3742	78	9.25	7.58333	31.3361	631.409	22.8	-1.4	24.2	17.1167	2.43333	17.1167	1.66667	598	69	34	17.1669	183	126	183	131	0.860926	159.793	367	7.33477	V4
SRR3492518	SRR3492518	PRJNA320969	Triturus cristatus	Aquatic	Salamandridae	52.2603	10.5819	3	2015	wild	10.2058	1.8353	49.3742	78	9.25	7.58333	31.3361	631.409	22.8	-1.4	24.2	17.1167	2.43333	17.1167	1.66667	598	69	34	17.1669	183	126	183	131	0.826523	80.8243	189	6.25037	V4
SRR3492519	SRR3492519	PRJNA320969	Triturus cristatus	Aquatic	Salamandridae	52.2603	10.5819	3	2015	wild	10.2058	1.8353	49.3742	78	9.25	7.58333	31.3361	631.409	22.8	-1.4	24.2	17.1167	2.43333	17.1167	1.66667	598	69	34	17.1669	183	126	183	131	0.820363	42.5602	74	5.09401	V4
SRR3492520	SRR3492520	PRJNA320969	Triturus cristatus	Aquatic	Salamandridae	52.2603	10.5819	3	2015	wild	10.2058	1.8353	49.3742	78	9.25	7.58333	31.3361	631.409	22.8	-1.4	24.2	17.1167	2.43333	17.1167	1.66667	598	69	34	17.1669	183	126	183	131	0.771762	69.1799	156	5.6226	V4
SRR3492522	SRR3492522	PRJNA320969	Lissotriton vulgaris	Aquatic	Salamandridae	52.2603	10.5819	3	2015	wild	10.2058	1.8353	49.3742	78	9.25	7.58333	31.3361	631.409	22.8	-1.4	24.2	17.1167	2.43333	17.1167	1.66667	598	69	34	17.1669	183	126	183	131	0.756243	43.3154	89	4.89723	V4
SRR3492523	SRR3492523	PRJNA320969	Lissotriton vulgaris	Aquatic	Salamandridae	52.2603	10.5819	3	2015	wild	10.2058	1.8353	49.3742	78	9.25	7.58333	31.3361	631.409	22.8	-1.4	24.2	17.1167	2.43333	17.1167	1.66667	598	69	34	17.1669	183	126	183	131	0.862388	132.565	304	7.11291	V4
SRR3492524	SRR3492524	PRJNA320969	Lissotriton vulgaris	Aquatic	Salamandridae	52.2603	10.5819	3	2015	wild	10.2058	1.8353	49.3742	78	9.25	7.58333	31.3361	631.409	22.8	-1.4	24.2	17.1167	2.43333	17.1167	1.66667	598	69	34	17.1669	183	126	183	131	0.676131	53.5991	93	4.42133	V4
SRR3492525	SRR3492525	PRJNA320969	Lissotriton vulgaris	Aquatic	Salamandridae	52.2603	10.5819	3	2015	wild	10.2058	1.8353	49.3742	78	9.25	7.58333	31.3361	631.409	22.8	-1.4	24.2	17.1167	2.43333	17.1167	1.66667	598	69	34	17.1669	183	126	183	131	0.833999	91.3475	190	6.31325	V4
SRR3492526	SRR3492526	PRJNA320969	Lissotriton vulgaris	Aquatic	Salamandridae	52.2603	10.5819	3	2015	wild	10.2058	1.8353	49.3742	78	9.25	7.58333	31.3361	631.409	22.8	-1.4	24.2	17.1167	2.43333	17.1167	1.66667	598	69	34	17.1669	183	126	183	131	0.846649	78.9383	191	6.41542	V4
SRR3492527	SRR3492527	PRJNA320969	Lissotriton vulgaris	Aquatic	Salamandridae	52.2603	10.5819	3	2015	wild	10.2058	1.8353	49.3742	78	9.25	7.58333	31.3361	631.409	22.8	-1.4	24.2	17.1167	2.43333	17.1167	1.66667	598	69	34	17.1669	183	126	183	131	0.779621	68.9365	148	5.62064	V4
SRR3492528	SRR3492528	PRJNA320969	Lissotriton vulgaris	Aquatic	Salamandridae	52.2603	10.5819	3	2015	wild	10.2058	1.8353	49.3742	78	9.25	7.58333	31.3361	631.409	22.8	-1.4	24.2	17.1167	2.43333	17.1167	1.66667	598	69	34	17.1669	183	126	183	131	0.81018	84.825	180	6.06975	V4
SRR3492529	SRR3492529	PRJNA320969	Lissotriton vulgaris	Aquatic	Salamandridae	52.2603	10.5819	3	2015	wild	10.2058	1.8353	49.3742	78	9.25	7.58333	31.3361	631.409	22.8	-1.4	24.2	17.1167	2.43333	17.1167	1.66667	598	69	34	17.1669	183	126	183	131	0.777849	65.0854	133	5.48795	V4
SRR3492530	SRR3492530	PRJNA320969	Lissotriton vulgaris	Aquatic	Salamandridae	52.2603	10.5819	3	2015	wild	10.2058	1.8353	49.3742	78	9.25	7.58333	31.3361	631.409	22.8	-1.4	24.2	17.1167	2.43333	17.1167	1.66667	598	69	34	17.1669	183	126	183	131	0.858354	93.1484	225	6.70699	V4
SRR3492531	SRR3492531	PRJNA320969	Lissotriton vulgaris	Aquatic	Salamandridae	52.2603	10.5819	3	2015	wild	10.2058	1.8353	49.3742	78	9.25	7.58333	31.3361	631.409	22.8	-1.4	24.2	17.1167	2.43333	17.1167	1.66667	598	69	34	17.1669	183	126	183	131	0.639188	45.8118	84	4.08589	V4
SRR3492532	SRR3492532	PRJNA320969	Lissotriton vulgaris	Aquatic	Salamandridae	52.2603	10.5819	3	2015	wild	10.2058	1.8353	49.3742	78	9.25	7.58333	31.3361	631.409	22.8	-1.4	24.2	17.1167	2.43333	17.1167	1.66667	598	69	34	17.1669	183	126	183	131	0.802561	63.1095	151	5.80926	V4
SRR3492533	SRR3492533	PRJNA320969	Triturus cristatus	Aquatic	Salamandridae	52.2603	10.5819	3	2015	wild	10.2058	1.8353	49.3742	78	9.25	7.58333	31.3361	631.409	22.8	-1.4	24.2	17.1167	2.43333	17.1167	1.66667	598	69	34	17.1669	183	126	183	131	0.792447	73.6089	162	5.81644	V4
SRR3492549	SRR3492549	PRJNA320969	Triturus cristatus	Aquatic	Salamandridae	52.2603	10.5819	3	2015	wild	10.2058	1.8353	49.3742	78	9.25	7.58333	31.3361	631.409	22.8	-1.4	24.2	17.1167	2.43333	17.1167	1.66667	598	69	34	17.1669	183	126	183	131	0.436972	65.2734	132	3.0782	V4
SRR3492554	SRR3492554	PRJNA320969	Triturus cristatus	Aquatic	Salamandridae	52.2603	10.5819	3	2015	wild	10.2058	1.8353	49.3742	78	9.25	7.58333	31.3361	631.409	22.8	-1.4	24.2	17.1167	2.43333	17.1167	1.66667	598	69	34	17.1669	183	126	183	131	0.792394	89.9687	207	6.09627	V4
SRR3492573	SRR3492573	PRJNA320969	Triturus cristatus	Aquatic	Salamandridae	52.2603	10.5819	3	2015	wild	10.2058	1.8353	49.3742	78	9.25	7.58333	31.3361	631.409	22.8	-1.4	24.2	17.1167	2.43333	17.1167	1.66667	598	69	34	17.1669	183	126	183	131	0.766423	92.3237	232	6.02254	V4
SRR3492574	SRR3492574	PRJNA320969	Triturus cristatus	Aquatic	Salamandridae	52.2603	10.5819	3	2015	wild	10.2058	1.8353	49.3742	78	9.25	7.58333	31.3361	631.409	22.8	-1.4	24.2	17.1167	2.43333	17.1167	1.66667	598	69	34	17.1669	183	126	183	131	0.219448	49.9384	100	1.45798	V4
SRR3492575	SRR3492575	PRJNA320969	Triturus cristatus	Aquatic	Salamandridae	52.2603	10.5819	3	2015	wild	10.2058	1.8353	49.3742	78	9.25	7.58333	31.3361	631.409	22.8	-1.4	24.2	17.1167	2.43333	17.1167	1.66667	598	69	34	17.1669	183	126	183	131	0.748504	71.944	179	5.60167	V4
SRR3492577	SRR3492577	PRJNA320969	Triturus cristatus	Aquatic	Salamandridae	52.2603	10.5819	4	2015	wild	14.6982	3.37619	28.416	78	9.25	7.58333	31.3361	631.409	22.8	-1.4	24.2	17.1167	2.43333	17.1167	1.66667	598	69	34	17.1669	183	126	183	131	0.681749	84.087	202	5.22097	V4
SRR3492578	SRR3492578	PRJNA320969	Triturus cristatus	Aquatic	Salamandridae	52.2603	10.5819	4	2015	wild	14.6982	3.37619	28.416	78	9.25	7.58333	31.3361	631.409	22.8	-1.4	24.2	17.1167	2.43333	17.1167	1.66667	598	69	34	17.1669	183	126	183	131	0.746438	85.0724	181	5.59817	V4
SRR3492579	SRR3492579	PRJNA320969	Triturus cristatus	Aquatic	Salamandridae	52.2136	10.8306	4	2015	wild	13.4194	2.13851	32.1312	242	8.0625	7.625	31.7708	620.502	21.6	-2.4	24	15.7833	3.53333	15.7833	0.65	713	74	45	13.7843	207	151	207	171	0.753717	79.2892	184	5.67064	V4
SRR3492580	SRR3492580	PRJNA320969	Triturus cristatus	Aquatic	Salamandridae	52.2136	10.8306	4	2015	wild	13.4194	2.13851	32.1312	242	8.0625	7.625	31.7708	620.502	21.6	-2.4	24	15.7833	3.53333	15.7833	0.65	713	74	45	13.7843	207	151	207	171	0.764036	97.2809	241	6.04573	V4
SRR3492581	SRR3492581	PRJNA320969	Triturus cristatus	Aquatic	Salamandridae	52.2136	10.8306	4	2015	wild	13.4194	2.13851	32.1312	242	8.0625	7.625	31.7708	620.502	21.6	-2.4	24	15.7833	3.53333	15.7833	0.65	713	74	45	13.7843	207	151	207	171	0.726507	75.2472	147	5.23061	V4
SRR3492582	SRR3492582	PRJNA320969	Triturus cristatus	Aquatic	Salamandridae	52.2136	10.8306	4	2015	wild	13.4194	2.13851	32.1312	242	8.0625	7.625	31.7708	620.502	21.6	-2.4	24	15.7833	3.53333	15.7833	0.65	713	74	45	13.7843	207	151	207	171	0.6435	69.9902	170	4.76794	V4
SRR3492583	SRR3492583	PRJNA320969	Triturus cristatus	Aquatic	Salamandridae	52.2136	10.8306	4	2015	wild	13.4194	2.13851	32.1312	242	8.0625	7.625	31.7708	620.502	21.6	-2.4	24	15.7833	3.53333	15.7833	0.65	713	74	45	13.7843	207	151	207	171	0.202529	38.1228	83	1.29113	V4
SRR3492591	SRR3492591	PRJNA320969	Triturus cristatus	Aquatic	Salamandridae	52.2136	10.8306	4	2015	wild	13.4194	2.13851	32.1312	242	8.0625	7.625	31.7708	620.502	21.6	-2.4	24	15.7833	3.53333	15.7833	0.65	713	74	45	13.7843	207	151	207	171	0.122083	29.9357	45	0.670463	V4
SRR3492592	SRR3492592	PRJNA320969	Triturus cristatus	Aquatic	Salamandridae	52.2136	10.8306	4	2015	wild	13.4194	2.13851	32.1312	242	8.0625	7.625	31.7708	620.502	21.6	-2.4	24	15.7833	3.53333	15.7833	0.65	713	74	45	13.7843	207	151	207	171	0.756542	106.656	231	5.94018	V4
SRR3492593	SRR3492593	PRJNA320969	Triturus cristatus	Aquatic	Salamandridae	52.2136	10.8306	4	2015	wild	13.4194	2.13851	32.1312	242	8.0625	7.625	31.7708	620.502	21.6	-2.4	24	15.7833	3.53333	15.7833	0.65	713	74	45	13.7843	207	151	207	171	0.855492	91.4677	202	6.55154	V4
SRR3492599	SRR3492599	PRJNA320969	Triturus cristatus	Aquatic	Salamandridae	52.2603	10.5819	4	2015	wild	14.6982	3.37619	28.416	78	9.25	7.58333	31.3361	631.409	22.8	-1.4	24.2	17.1167	2.43333	17.1167	1.66667	598	69	34	17.1669	183	126	183	131	0.807159	115.019	255	6.45271	V4
SRR3492600	SRR3492600	PRJNA320969	Triturus cristatus	Aquatic	Salamandridae	52.2603	10.5819	4	2015	wild	14.6982	3.37619	28.416	78	9.25	7.58333	31.3361	631.409	22.8	-1.4	24.2	17.1167	2.43333	17.1167	1.66667	598	69	34	17.1669	183	126	183	131	0.83943	126.287	279	6.81963	V4
SRR3492601	SRR3492601	PRJNA320969	Triturus cristatus	Aquatic	Salamandridae	52.2136	10.8306	4	2015	wild	13.4194	2.13851	32.1312	242	8.0625	7.625	31.7708	620.502	21.6	-2.4	24	15.7833	3.53333	15.7833	0.65	713	74	45	13.7843	207	151	207	171	0.8134	111.653	258	6.51633	V4
SRR3492602	SRR3492602	PRJNA320969	Triturus cristatus	Aquatic	Salamandridae	52.2136	10.8306	4	2015	wild	13.4194	2.13851	32.1312	242	8.0625	7.625	31.7708	620.502	21.6	-2.4	24	15.7833	3.53333	15.7833	0.65	713	74	45	13.7843	207	151	207	171	0.683877	81.4916	190	5.17685	V4
SRR3492603	SRR3492603	PRJNA320969	Triturus cristatus	Aquatic	Salamandridae	52.2136	10.8306	4	2015	wild	13.4194	2.13851	32.1312	242	8.0625	7.625	31.7708	620.502	21.6	-2.4	24	15.7833	3.53333	15.7833	0.65	713	74	45	13.7843	207	151	207	171	0.800309	115.434	277	6.4935	V4
SRR3492604	SRR3492604	PRJNA320969	Triturus cristatus	Aquatic	Salamandridae	52.2136	10.8306	4	2015	wild	13.4194	2.13851	32.1312	242	8.0625	7.625	31.7708	620.502	21.6	-2.4	24	15.7833	3.53333	15.7833	0.65	713	74	45	13.7843	207	151	207	171	0.832043	93.4801	215	6.44683	V4
SRR3492605	SRR3492605	PRJNA320969	Triturus cristatus	Aquatic	Salamandridae	52.2136	10.8306	4	2015	wild	13.4194	2.13851	32.1312	242	8.0625	7.625	31.7708	620.502	21.6	-2.4	24	15.7833	3.53333	15.7833	0.65	713	74	45	13.7843	207	151	207	171	0.815388	120.448	282	6.63689	V4
SRR3492623	SRR3492623	PRJNA320969	Triturus cristatus	Aquatic	Salamandridae	52.2136	10.8306	4	2015	wild	13.4194	2.13851	32.1312	242	8.0625	7.625	31.7708	620.502	21.6	-2.4	24	15.7833	3.53333	15.7833	0.65	713	74	45	13.7843	207	151	207	171	0.716008	50.7539	112	4.87412	V4
SRR3492624	SRR3492624	PRJNA320969	Triturus cristatus	Aquatic	Salamandridae	52.2136	10.8306	4	2015	wild	13.4194	2.13851	32.1312	242	8.0625	7.625	31.7708	620.502	21.6	-2.4	24	15.7833	3.53333	15.7833	0.65	713	74	45	13.7843	207	151	207	171	0.676879	52.9705	114	4.62504	V4
SRR3492651	SRR3492651	PRJNA320969	Triturus cristatus	Aquatic	Salamandridae	52.2603	10.5819	4	2015	wild	14.6982	3.37619	28.416	78	9.25	7.58333	31.3361	631.409	22.8	-1.4	24.2	17.1167	2.43333	17.1167	1.66667	598	69	34	17.1669	183	126	183	131	0.676751	58.2677	139	4.81775	V4
SRR3492652	SRR3492652	PRJNA320969	Triturus cristatus	Aquatic	Salamandridae	52.2603	10.5819	4	2015	wild	14.6982	3.37619	28.416	78	9.25	7.58333	31.3361	631.409	22.8	-1.4	24.2	17.1167	2.43333	17.1167	1.66667	598	69	34	17.1669	183	126	183	131	0.695236	52.517	113	4.74164	V4
SRR3492653	SRR3492653	PRJNA320969	Triturus cristatus	Aquatic	Salamandridae	52.2603	10.5819	4	2015	wild	14.6982	3.37619	28.416	78	9.25	7.58333	31.3361	631.409	22.8	-1.4	24.2	17.1167	2.43333	17.1167	1.66667	598	69	34	17.1669	183	126	183	131	0.675613	35.2955	72	4.16848	V4
SRR3492655	SRR3492655	PRJNA320969	Triturus cristatus	Aquatic	Salamandridae	52.2603	10.5819	4	2015	wild	14.6982	3.37619	28.416	78	9.25	7.58333	31.3361	631.409	22.8	-1.4	24.2	17.1167	2.43333	17.1167	1.66667	598	69	34	17.1669	183	126	183	131	0.494046	36.1913	88	3.19125	V4
SRR3492656	SRR3492656	PRJNA320969	Triturus cristatus	Aquatic	Salamandridae	52.2603	10.5819	4	2015	wild	14.6982	3.37619	28.416	78	9.25	7.58333	31.3361	631.409	22.8	-1.4	24.2	17.1167	2.43333	17.1167	1.66667	598	69	34	17.1669	183	126	183	131	0.682963	56.9737	126	4.76522	V4
SRR3492657	SRR3492657	PRJNA320969	Triturus cristatus	Aquatic	Salamandridae	52.2603	10.5819	4	2015	wild	14.6982	3.37619	28.416	78	9.25	7.58333	31.3361	631.409	22.8	-1.4	24.2	17.1167	2.43333	17.1167	1.66667	598	69	34	17.1669	183	126	183	131	0.683767	60.1421	131	4.80923	V4
SRR3492663	SRR3492663	PRJNA320969	Triturus cristatus	Aquatic	Salamandridae	52.2603	10.5819	4	2015	wild	14.6982	3.37619	28.416	78	9.25	7.58333	31.3361	631.409	22.8	-1.4	24.2	17.1167	2.43333	17.1167	1.66667	598	69	34	17.1669	183	126	183	131	0.693956	56.9409	117	4.76773	V4
SRR3492683	SRR3492683	PRJNA320969	Triturus cristatus	Aquatic	Salamandridae	52.2603	10.5819	4	2015	wild	14.6982	3.37619	28.416	78	9.25	7.58333	31.3361	631.409	22.8	-1.4	24.2	17.1167	2.43333	17.1167	1.66667	598	69	34	17.1669	183	126	183	131	0.631523	44.5017	98	4.17734	V4
SRR3492684	SRR3492684	PRJNA320969	Triturus cristatus	Aquatic	Salamandridae	52.2603	10.5819	4	2015	wild	14.6982	3.37619	28.416	78	9.25	7.58333	31.3361	631.409	22.8	-1.4	24.2	17.1167	2.43333	17.1167	1.66667	598	69	34	17.1669	183	126	183	131	0.712757	46.0294	104	4.77578	V4
SRR3492685	SRR3492685	PRJNA320969	Triturus cristatus	Aquatic	Salamandridae	52.2603	10.5819	4	2015	wild	14.6982	3.37619	28.416	78	9.25	7.58333	31.3361	631.409	22.8	-1.4	24.2	17.1167	2.43333	17.1167	1.66667	598	69	34	17.1669	183	126	183	131	0.534054	49.9093	112	3.6355	V4
SRR3492689	SRR3492689	PRJNA320969	Triturus cristatus	Aquatic	Salamandridae	52.2603	10.5819	4	2015	wild	14.6982	3.37619	28.416	78	9.25	7.58333	31.3361	631.409	22.8	-1.4	24.2	17.1167	2.43333	17.1167	1.66667	598	69	34	17.1669	183	126	183	131	0.701785	47.7762	105	4.71196	V4
SRR3492695	SRR3492695	PRJNA320969	Triturus cristatus	Aquatic	Salamandridae	52.2603	10.5819	4	2015	wild	14.6982	3.37619	28.416	78	9.25	7.58333	31.3361	631.409	22.8	-1.4	24.2	17.1167	2.43333	17.1167	1.66667	598	69	34	17.1669	183	126	183	131	0.700249	52.7324	109	4.73942	V4
SRR3492696	SRR3492696	PRJNA320969	Triturus cristatus	Aquatic	Salamandridae	52.2603	10.5819	4	2015	wild	14.6982	3.37619	28.416	78	9.25	7.58333	31.3361	631.409	22.8	-1.4	24.2	17.1167	2.43333	17.1167	1.66667	598	69	34	17.1669	183	126	183	131	0.709487	50.8164	104	4.75388	V4
SRR3492697	SRR3492697	PRJNA320969	Triturus cristatus	Aquatic	Salamandridae	52.2136	10.8306	3	2015	wild	9.14141	0.749313	57.9461	242	8.0625	7.625	31.7708	620.502	21.6	-2.4	24	15.7833	3.53333	15.7833	0.65	713	74	45	13.7843	207	151	207	171	0.758337	50.3696	119	5.2286	V4
SRR3492698	SRR3492698	PRJNA320969	Triturus cristatus	Aquatic	Salamandridae	52.2136	10.8306	3	2015	wild	9.14141	0.749313	57.9461	242	8.0625	7.625	31.7708	620.502	21.6	-2.4	24	15.7833	3.53333	15.7833	0.65	713	74	45	13.7843	207	151	207	171	0.651663	41.4415	91	4.24089	V4
SRR3492699	SRR3492699	PRJNA320969	Triturus cristatus	Aquatic	Salamandridae	52.2136	10.8306	4	2015	wild	13.4194	2.13851	32.1312	242	8.0625	7.625	31.7708	620.502	21.6	-2.4	24	15.7833	3.53333	15.7833	0.65	713	74	45	13.7843	207	151	207	171	0.853691	162.703	420	7.43927	V4
SRR3492700	SRR3492700	PRJNA320969	Triturus cristatus	Aquatic	Salamandridae	52.2136	10.8306	4	2015	wild	13.4194	2.13851	32.1312	242	8.0625	7.625	31.7708	620.502	21.6	-2.4	24	15.7833	3.53333	15.7833	0.65	713	74	45	13.7843	207	151	207	171	0.836184	168.749	427	7.30665	V4
SRR3492701	SRR3492701	PRJNA320969	Triturus cristatus	Aquatic	Salamandridae	52.2136	10.8306	4	2015	wild	13.4194	2.13851	32.1312	242	8.0625	7.625	31.7708	620.502	21.6	-2.4	24	15.7833	3.53333	15.7833	0.65	713	74	45	13.7843	207	151	207	171	0.838696	100.368	225	6.55339	V4
SRR3492702	SRR3492702	PRJNA320969	Triturus cristatus	Aquatic	Salamandridae	52.2136	10.8306	4	2015	wild	13.4194	2.13851	32.1312	242	8.0625	7.625	31.7708	620.502	21.6	-2.4	24	15.7833	3.53333	15.7833	0.65	713	74	45	13.7843	207	151	207	171	0.541767	92.8849	203	4.15282	V4
SRR3492703	SRR3492703	PRJNA320969	Triturus cristatus	Aquatic	Salamandridae	52.2136	10.8306	4	2015	wild	13.4194	2.13851	32.1312	242	8.0625	7.625	31.7708	620.502	21.6	-2.4	24	15.7833	3.53333	15.7833	0.65	713	74	45	13.7843	207	151	207	171	0.230074	50.4317	89	1.4899	V4
SRR3492704	SRR3492704	PRJNA320969	Triturus cristatus	Aquatic	Salamandridae	52.2136	10.8306	4	2015	wild	13.4194	2.13851	32.1312	242	8.0625	7.625	31.7708	620.502	21.6	-2.4	24	15.7833	3.53333	15.7833	0.65	713	74	45	13.7843	207	151	207	171	0.700704	63.6062	155	5.09841	V4
SRR3492705	SRR3492705	PRJNA320969	Triturus cristatus	Aquatic	Salamandridae	52.2603	10.5819	4	2015	wild	14.6982	3.37619	28.416	78	9.25	7.58333	31.3361	631.409	22.8	-1.4	24.2	17.1167	2.43333	17.1167	1.66667	598	69	34	17.1669	183	126	183	131	0.827082	90.1376	186	6.2355	V4
SRR3492706	SRR3492706	PRJNA320969	Triturus cristatus	Aquatic	Salamandridae	52.2603	10.5819	4	2015	wild	14.6982	3.37619	28.416	78	9.25	7.58333	31.3361	631.409	22.8	-1.4	24.2	17.1167	2.43333	17.1167	1.66667	598	69	34	17.1669	183	126	183	131	0.825752	109.532	264	6.64268	V4
SRR3492707	SRR3492707	PRJNA320969	Triturus cristatus	Aquatic	Salamandridae	52.2136	10.8306	4	2015	wild	13.4194	2.13851	32.1312	242	8.0625	7.625	31.7708	620.502	21.6	-2.4	24	15.7833	3.53333	15.7833	0.65	713	74	45	13.7843	207	151	207	171	0.815709	119.29	269	6.58396	V4
SRR3492708	SRR3492708	PRJNA320969	Triturus cristatus	Aquatic	Salamandridae	52.2603	10.5819	3	2015	wild	10.2058	1.8353	49.3742	78	9.25	7.58333	31.3361	631.409	22.8	-1.4	24.2	17.1167	2.43333	17.1167	1.66667	598	69	34	17.1669	183	126	183	131	0.797496	95.4017	247	6.33879	V4
SRR3492709	SRR3492709	PRJNA320969	Triturus cristatus	Aquatic	Salamandridae	52.2603	10.5819	3	2015	wild	10.2058	1.8353	49.3742	78	9.25	7.58333	31.3361	631.409	22.8	-1.4	24.2	17.1167	2.43333	17.1167	1.66667	598	69	34	17.1669	183	126	183	131	0.833939	118.334	302	6.87033	V4
SRR3492711	SRR3492711	PRJNA320969	Triturus cristatus	Aquatic	Salamandridae	52.2603	10.5819	4	2015	wild	14.6982	3.37619	28.416	78	9.25	7.58333	31.3361	631.409	22.8	-1.4	24.2	17.1167	2.43333	17.1167	1.66667	598	69	34	17.1669	183	126	183	131	0.811407	104.429	247	6.44936	V4
SRR3492712	SRR3492712	PRJNA320969	Ichthyosaura alpestris	Aquatic	Salamandridae	52.2603	10.5819	4	2015	wild	14.6982	3.37619	28.416	78	9.25	7.58333	31.3361	631.409	22.8	-1.4	24.2	17.1167	2.43333	17.1167	1.66667	598	69	34	17.1669	183	126	183	131	0.701451	56.6335	134	4.95651	V4
SRR3492713	SRR3492713	PRJNA320969	Ichthyosaura alpestris	Aquatic	Salamandridae	52.2603	10.5819	4	2015	wild	14.6982	3.37619	28.416	78	9.25	7.58333	31.3361	631.409	22.8	-1.4	24.2	17.1167	2.43333	17.1167	1.66667	598	69	34	17.1669	183	126	183	131	0.723468	57.2998	121	5.00558	V4
SRR3492714	SRR3492714	PRJNA320969	Ichthyosaura alpestris	Aquatic	Salamandridae	52.2603	10.5819	4	2015	wild	14.6982	3.37619	28.416	78	9.25	7.58333	31.3361	631.409	22.8	-1.4	24.2	17.1167	2.43333	17.1167	1.66667	598	69	34	17.1669	183	126	183	131	0.766406	50.8874	105	5.14584	V4
SRR3492715	SRR3492715	PRJNA320969	Ichthyosaura alpestris	Aquatic	Salamandridae	52.2603	10.5819	4	2015	wild	14.6982	3.37619	28.416	78	9.25	7.58333	31.3361	631.409	22.8	-1.4	24.2	17.1167	2.43333	17.1167	1.66667	598	69	34	17.1669	183	126	183	131	0.723541	59.606	136	5.12807	V4
SRR3492716	SRR3492716	PRJNA320969	Ichthyosaura alpestris	Aquatic	Salamandridae	52.2603	10.5819	4	2015	wild	14.6982	3.37619	28.416	78	9.25	7.58333	31.3361	631.409	22.8	-1.4	24.2	17.1167	2.43333	17.1167	1.66667	598	69	34	17.1669	183	126	183	131	0.710008	50.099	118	4.88673	V4
SRR3492717	SRR3492717	PRJNA320969	Ichthyosaura alpestris	Aquatic	Salamandridae	52.2603	10.5819	4	2015	wild	14.6982	3.37619	28.416	78	9.25	7.58333	31.3361	631.409	22.8	-1.4	24.2	17.1167	2.43333	17.1167	1.66667	598	69	34	17.1669	183	126	183	131	0.672251	46.9563	101	4.47599	V4
SRR3492718	SRR3492718	PRJNA320969	Ichthyosaura alpestris	Aquatic	Salamandridae	52.2603	10.5819	4	2015	wild	14.6982	3.37619	28.416	78	9.25	7.58333	31.3361	631.409	22.8	-1.4	24.2	17.1167	2.43333	17.1167	1.66667	598	69	34	17.1669	183	126	183	131	0.726495	58.4299	127	5.07725	V4
SRR3492719	SRR3492719	PRJNA320969	Ichthyosaura alpestris	Aquatic	Salamandridae	52.2603	10.5819	4	2015	wild	14.6982	3.37619	28.416	78	9.25	7.58333	31.3361	631.409	22.8	-1.4	24.2	17.1167	2.43333	17.1167	1.66667	598	69	34	17.1669	183	126	183	131	0.395101	36.4713	73	2.44561	V4
SRR3492720	SRR3492720	PRJNA320969	Ichthyosaura alpestris	Aquatic	Salamandridae	52.2603	10.5819	5	2015	wild	18.0655	7.56304	24.1159	78	9.25	7.58333	31.3361	631.409	22.8	-1.4	24.2	17.1167	2.43333	17.1167	1.66667	598	69	34	17.1669	183	126	183	131	0.731858	58.5166	115	5.00993	V4
SRR3492721	SRR3492721	PRJNA320969	Ichthyosaura alpestris	Aquatic	Salamandridae	52.2136	10.8306	5	2015	wild	16.5658	6.28125	26.5041	242	8.0625	7.625	31.7708	620.502	21.6	-2.4	24	15.7833	3.53333	15.7833	0.65	713	74	45	13.7843	207	151	207	171	0.561174	46.6472	102	3.74439	V4
SRR3492722	SRR3492722	PRJNA320969	Ichthyosaura alpestris	Aquatic	Salamandridae	52.2603	10.5819	5	2015	wild	18.0655	7.56304	24.1159	78	9.25	7.58333	31.3361	631.409	22.8	-1.4	24.2	17.1167	2.43333	17.1167	1.66667	598	69	34	17.1669	183	126	183	131	0.738699	57.4073	124	5.13706	V4
SRR3492723	SRR3492723	PRJNA320969	Ichthyosaura alpestris	Aquatic	Salamandridae	52.2603	10.5819	5	2015	wild	18.0655	7.56304	24.1159	78	9.25	7.58333	31.3361	631.409	22.8	-1.4	24.2	17.1167	2.43333	17.1167	1.66667	598	69	34	17.1669	183	126	183	131	0.737223	52.9294	124	5.12679	V4
SRR3492724	SRR3492724	PRJNA320969	Ichthyosaura alpestris	Aquatic	Salamandridae	52.2603	10.5819	4	2015	wild	14.6982	3.37619	28.416	78	9.25	7.58333	31.3361	631.409	22.8	-1.4	24.2	17.1167	2.43333	17.1167	1.66667	598	69	34	17.1669	183	126	183	131	0.747546	63.9928	128	5.23282	V4
SRR3492725	SRR3492725	PRJNA320969	Ichthyosaura alpestris	Aquatic	Salamandridae	52.2603	10.5819	4	2015	wild	14.6982	3.37619	28.416	78	9.25	7.58333	31.3361	631.409	22.8	-1.4	24.2	17.1167	2.43333	17.1167	1.66667	598	69	34	17.1669	183	126	183	131	0.744402	60.4058	128	5.21081	V4
SRR3492726	SRR3492726	PRJNA320969	Ichthyosaura alpestris	Aquatic	Salamandridae	52.2603	10.5819	4	2015	wild	14.6982	3.37619	28.416	78	9.25	7.58333	31.3361	631.409	22.8	-1.4	24.2	17.1167	2.43333	17.1167	1.66667	598	69	34	17.1669	183	126	183	131	0.720421	64.8653	140	5.13608	V4
SRR3492727	SRR3492727	PRJNA320969	Ichthyosaura alpestris	Aquatic	Salamandridae	52.2603	10.5819	4	2015	wild	14.6982	3.37619	28.416	78	9.25	7.58333	31.3361	631.409	22.8	-1.4	24.2	17.1167	2.43333	17.1167	1.66667	598	69	34	17.1669	183	126	183	131	0.718576	52.6934	105	4.8247	V4
SRR3492747	SRR3492747	PRJNA320969	Ichthyosaura alpestris	Terrestrial	Salamandridae	52.2603	10.5819	4	2015	wild	14.6982	3.37619	28.416	78	9.25	7.58333	31.3361	631.409	22.8	-1.4	24.2	17.1167	2.43333	17.1167	1.66667	598	69	34	17.1669	183	126	183	131	0.809864	86.7411	169	5.9937	V4
SRR3492748	SRR3492748	PRJNA320969	Ichthyosaura alpestris	Terrestrial	Salamandridae	52.2603	10.5819	4	2015	wild	14.6982	3.37619	28.416	78	9.25	7.58333	31.3361	631.409	22.8	-1.4	24.2	17.1167	2.43333	17.1167	1.66667	598	69	34	17.1669	183	126	183	131	0.744317	85.9224	186	5.61153	V4
SRR3492749	SRR3492749	PRJNA320969	Ichthyosaura alpestris	Terrestrial	Salamandridae	52.2603	10.5819	4	2015	wild	14.6982	3.37619	28.416	78	9.25	7.58333	31.3361	631.409	22.8	-1.4	24.2	17.1167	2.43333	17.1167	1.66667	598	69	34	17.1669	183	126	183	131	0.801786	85.4661	158	5.85607	V4
SRR3492750	SRR3492750	PRJNA320969	Ichthyosaura alpestris	Terrestrial	Salamandridae	52.2603	10.5819	4	2015	wild	14.6982	3.37619	28.416	78	9.25	7.58333	31.3361	631.409	22.8	-1.4	24.2	17.1167	2.43333	17.1167	1.66667	598	69	34	17.1669	183	126	183	131	0.827513	91.358	199	6.31941	V4
SRR3492765	SRR3492765	PRJNA320969	Triturus cristatus	Aquatic	Salamandridae	52.2136	10.8306	4	2015	wild	13.4194	2.13851	32.1312	242	8.0625	7.625	31.7708	620.502	21.6	-2.4	24	15.7833	3.53333	15.7833	0.65	713	74	45	13.7843	207	151	207	171	0.529511	79.9212	162	3.88653	V4
SRR3492782	SRR3492782	PRJNA320969	Lissotriton vulgaris	Aquatic	Salamandridae	52.2136	10.8306	3	2015	wild	9.14141	0.749313	57.9461	242	8.0625	7.625	31.7708	620.502	21.6	-2.4	24	15.7833	3.53333	15.7833	0.65	713	74	45	13.7843	207	151	207	171	0.684615	89.0747	180	5.12903	V4
SRR3492783	SRR3492783	PRJNA320969	Lissotriton vulgaris	Aquatic	Salamandridae	52.2136	10.8306	3	2015	wild	9.14141	0.749313	57.9461	242	8.0625	7.625	31.7708	620.502	21.6	-2.4	24	15.7833	3.53333	15.7833	0.65	713	74	45	13.7843	207	151	207	171	0.769521	75.5078	159	5.62741	V4
SRR3492784	SRR3492784	PRJNA320969	Lissotriton vulgaris	Aquatic	Salamandridae	52.2603	10.5819	3	2015	wild	10.2058	1.8353	49.3742	78	9.25	7.58333	31.3361	631.409	22.8	-1.4	24.2	17.1167	2.43333	17.1167	1.66667	598	69	34	17.1669	183	126	183	131	0.807455	58.1229	121	5.58667	V4
SRR3492785	SRR3492785	PRJNA320969	Lissotriton vulgaris	Aquatic	Salamandridae	52.2603	10.5819	3	2015	wild	10.2058	1.8353	49.3742	78	9.25	7.58333	31.3361	631.409	22.8	-1.4	24.2	17.1167	2.43333	17.1167	1.66667	598	69	34	17.1669	183	126	183	131	0.844088	112.194	277	6.84871	V4
SRR3492786	SRR3492786	PRJNA320969	Lissotriton vulgaris	Aquatic	Salamandridae	52.2603	10.5819	3	2015	wild	10.2058	1.8353	49.3742	78	9.25	7.58333	31.3361	631.409	22.8	-1.4	24.2	17.1167	2.43333	17.1167	1.66667	598	69	34	17.1669	183	126	183	131	0.696162	68.0473	159	5.09095	V4
SRR3492787	SRR3492787	PRJNA320969	Lissotriton vulgaris	Aquatic	Salamandridae	52.2603	10.5819	3	2015	wild	10.2058	1.8353	49.3742	78	9.25	7.58333	31.3361	631.409	22.8	-1.4	24.2	17.1167	2.43333	17.1167	1.66667	598	69	34	17.1669	183	126	183	131	0.856854	107.124	250	6.82551	V4
SRR3492788	SRR3492788	PRJNA320969	Lissotriton vulgaris	Aquatic	Salamandridae	52.2603	10.5819	3	2015	wild	10.2058	1.8353	49.3742	78	9.25	7.58333	31.3361	631.409	22.8	-1.4	24.2	17.1167	2.43333	17.1167	1.66667	598	69	34	17.1669	183	126	183	131	0.776849	51.1676	109	5.25786	V4
SRR3492789	SRR3492789	PRJNA320969	Lissotriton vulgaris	Aquatic	Salamandridae	52.2136	10.8306	3	2015	wild	9.14141	0.749313	57.9461	242	8.0625	7.625	31.7708	620.502	21.6	-2.4	24	15.7833	3.53333	15.7833	0.65	713	74	45	13.7843	207	151	207	171	0.820187	88.4688	197	6.25151	V4
SRR3492790	SRR3492790	PRJNA320969	Lissotriton vulgaris	Aquatic	Salamandridae	52.2136	10.8306	3	2015	wild	9.14141	0.749313	57.9461	242	8.0625	7.625	31.7708	620.502	21.6	-2.4	24	15.7833	3.53333	15.7833	0.65	713	74	45	13.7843	207	151	207	171	0.82097	94.9106	206	6.31039	V4
SRR3492791	SRR3492791	PRJNA320969	Lissotriton vulgaris	Aquatic	Salamandridae	52.2136	10.8306	3	2015	wild	9.14141	0.749313	57.9461	242	8.0625	7.625	31.7708	620.502	21.6	-2.4	24	15.7833	3.53333	15.7833	0.65	713	74	45	13.7843	207	151	207	171	0.765338	59.9705	137	5.43239	V4
SRR3492792	SRR3492792	PRJNA320969	Lissotriton vulgaris	Aquatic	Salamandridae	52.2136	10.8306	5	2015	wild	16.5658	6.28125	26.5041	242	8.0625	7.625	31.7708	620.502	21.6	-2.4	24	15.7833	3.53333	15.7833	0.65	713	74	45	13.7843	207	151	207	171	0.832433	141.631	394	7.17728	V4
SRR3492793	SRR3492793	PRJNA320969	Lissotriton vulgaris	Aquatic	Salamandridae	52.2136	10.8306	5	2015	wild	16.5658	6.28125	26.5041	242	8.0625	7.625	31.7708	620.502	21.6	-2.4	24	15.7833	3.53333	15.7833	0.65	713	74	45	13.7843	207	151	207	171	0.799339	68.9082	144	5.7312	V4
SRR3492805	SRR3492805	PRJNA320969	Lissotriton helveticus	Aquatic	Salamandridae	52.2603	10.5819	3	2015	wild	10.2058	1.8353	49.3742	78	9.25	7.58333	31.3361	631.409	22.8	-1.4	24.2	17.1167	2.43333	17.1167	1.66667	598	69	34	17.1669	183	126	183	131	0.818369	91.179	187	6.17614	V4
SRR3492810	SRR3492810	PRJNA320969	Lissotriton helveticus	Aquatic	Salamandridae	52.2603	10.5819	3	2015	wild	10.2058	1.8353	49.3742	78	9.25	7.58333	31.3361	631.409	22.8	-1.4	24.2	17.1167	2.43333	17.1167	1.66667	598	69	34	17.1669	183	126	183	131	0.779566	51.7884	99	5.16802	V4
SRR3492811	SRR3492811	PRJNA320969	Lissotriton helveticus	Aquatic	Salamandridae	52.2603	10.5819	3	2015	wild	10.2058	1.8353	49.3742	78	9.25	7.58333	31.3361	631.409	22.8	-1.4	24.2	17.1167	2.43333	17.1167	1.66667	598	69	34	17.1669	183	126	183	131	0.772628	62.6854	131	5.43422	V4
SRR3492812	SRR3492812	PRJNA320969	Lissotriton helveticus	Aquatic	Salamandridae	52.2603	10.5819	3	2015	wild	10.2058	1.8353	49.3742	78	9.25	7.58333	31.3361	631.409	22.8	-1.4	24.2	17.1167	2.43333	17.1167	1.66667	598	69	34	17.1669	183	126	183	131	0.769085	55.3632	97	5.07589	V4
SRR3492813	SRR3492813	PRJNA320969	Lissotriton helveticus	Aquatic	Salamandridae	52.2603	10.5819	3	2015	wild	10.2058	1.8353	49.3742	78	9.25	7.58333	31.3361	631.409	22.8	-1.4	24.2	17.1167	2.43333	17.1167	1.66667	598	69	34	17.1669	183	126	183	131	0.755587	86.6483	173	5.61751	V4
SRR3492814	SRR3492814	PRJNA320969	Lissotriton helveticus	Aquatic	Salamandridae	52.2603	10.5819	3	2015	wild	10.2058	1.8353	49.3742	78	9.25	7.58333	31.3361	631.409	22.8	-1.4	24.2	17.1167	2.43333	17.1167	1.66667	598	69	34	17.1669	183	126	183	131	0.807418	82.2645	198	6.16008	V4
SRR3492815	SRR3492815	PRJNA320969	Lissotriton helveticus	Aquatic	Salamandridae	52.2603	10.5819	3	2015	wild	10.2058	1.8353	49.3742	78	9.25	7.58333	31.3361	631.409	22.8	-1.4	24.2	17.1167	2.43333	17.1167	1.66667	598	69	34	17.1669	183	126	183	131	0.735561	54.2115	98	4.86552	V4
SRR3492821	SRR3492821	PRJNA320969	Ichthyosaura alpestris	Terrestrial	Salamandridae	52.2136	10.8306	5	2015	wild	16.5658	6.28125	26.5041	242	8.0625	7.625	31.7708	620.502	21.6	-2.4	24	15.7833	3.53333	15.7833	0.65	713	74	45	13.7843	207	151	207	171	0.842715	101.548	213	6.51815	V4
SRR3492822	SRR3492822	PRJNA320969	Ichthyosaura alpestris	Terrestrial	Salamandridae	52.2136	10.8306	5	2015	wild	16.5658	6.28125	26.5041	242	8.0625	7.625	31.7708	620.502	21.6	-2.4	24	15.7833	3.53333	15.7833	0.65	713	74	45	13.7843	207	151	207	171	0.756945	55.7322	100	5.02904	V4
SRR3492823	SRR3492823	PRJNA320969	Lissotriton vulgaris	Terrestrial	Salamandridae	52.2603	10.5819	5	2015	wild	18.0655	7.56304	24.1159	78	9.25	7.58333	31.3361	631.409	22.8	-1.4	24.2	17.1167	2.43333	17.1167	1.66667	598	69	34	17.1669	183	126	183	131	0.831781	91.0389	173	6.18399	V4
SRR3492824	SRR3492824	PRJNA320969	Lissotriton vulgaris	Terrestrial	Salamandridae	52.2603	10.5819	5	2015	wild	18.0655	7.56304	24.1159	78	9.25	7.58333	31.3361	631.409	22.8	-1.4	24.2	17.1167	2.43333	17.1167	1.66667	598	69	34	17.1669	183	126	183	131	0.854105	94.4656	183	6.41919	V4
SRR3492825	SRR3492825	PRJNA320969	Lissotriton vulgaris	Terrestrial	Salamandridae	52.2603	10.5819	5	2015	wild	18.0655	7.56304	24.1159	78	9.25	7.58333	31.3361	631.409	22.8	-1.4	24.2	17.1167	2.43333	17.1167	1.66667	598	69	34	17.1669	183	126	183	131	0.83759	104.267	206	6.43813	V4
SRR3492835	SRR3492835	PRJNA320969	Ichthyosaura alpestris	Terrestrial	Salamandridae	52.2136	10.8306	5	2015	wild	16.5658	6.28125	26.5041	242	8.0625	7.625	31.7708	620.502	21.6	-2.4	24	15.7833	3.53333	15.7833	0.65	713	74	45	13.7843	207	151	207	171	0.881755	81.0678	166	6.50298	V4
SRR3492836	SRR3492836	PRJNA320969	Ichthyosaura alpestris	Terrestrial	Salamandridae	52.2603	10.5819	5	2015	wild	18.0655	7.56304	24.1159	78	9.25	7.58333	31.3361	631.409	22.8	-1.4	24.2	17.1167	2.43333	17.1167	1.66667	598	69	34	17.1669	183	126	183	131	0.839151	86.4893	169	6.21046	V4
SRR3492837	SRR3492837	PRJNA320969	Ichthyosaura alpestris	Terrestrial	Salamandridae	52.2603	10.5819	5	2015	wild	18.0655	7.56304	24.1159	78	9.25	7.58333	31.3361	631.409	22.8	-1.4	24.2	17.1167	2.43333	17.1167	1.66667	598	69	34	17.1669	183	126	183	131	0.447277	71.1078	153	3.24606	V4
SRR3492838	SRR3492838	PRJNA320969	Ichthyosaura alpestris	Terrestrial	Salamandridae	52.2603	10.5819	5	2015	wild	18.0655	7.56304	24.1159	78	9.25	7.58333	31.3361	631.409	22.8	-1.4	24.2	17.1167	2.43333	17.1167	1.66667	598	69	34	17.1669	183	126	183	131	0.800105	81.7621	163	5.87975	V4
SRR3492839	SRR3492839	PRJNA320969	Ichthyosaura alpestris	Terrestrial	Salamandridae	52.2603	10.5819	5	2015	wild	18.0655	7.56304	24.1159	78	9.25	7.58333	31.3361	631.409	22.8	-1.4	24.2	17.1167	2.43333	17.1167	1.66667	598	69	34	17.1669	183	126	183	131	0.845479	94.7229	188	6.38725	V4
SRR3492840	SRR3492840	PRJNA320969	Ichthyosaura alpestris	Terrestrial	Salamandridae	52.2603	10.5819	5	2015	wild	18.0655	7.56304	24.1159	78	9.25	7.58333	31.3361	631.409	22.8	-1.4	24.2	17.1167	2.43333	17.1167	1.66667	598	69	34	17.1669	183	126	183	131	0.882274	153.858	340	7.41939	V4
SRR3492841	SRR3492841	PRJNA320969	Ichthyosaura alpestris	Terrestrial	Salamandridae	52.2603	10.5819	5	2015	wild	18.0655	7.56304	24.1159	78	9.25	7.58333	31.3361	631.409	22.8	-1.4	24.2	17.1167	2.43333	17.1167	1.66667	598	69	34	17.1669	183	126	183	131	0.841151	106.558	289	6.87635	V4
SRR3492842	SRR3492842	PRJNA320969	Ichthyosaura alpestris	Terrestrial	Salamandridae	52.2603	10.5819	5	2015	wild	18.0655	7.56304	24.1159	78	9.25	7.58333	31.3361	631.409	22.8	-1.4	24.2	17.1167	2.43333	17.1167	1.66667	598	69	34	17.1669	183	126	183	131	0.808587	121.109	263	6.50016	V4
SRR3492843	SRR3492843	PRJNA320969	Ichthyosaura alpestris	Terrestrial	Salamandridae	52.2603	10.5819	5	2015	wild	18.0655	7.56304	24.1159	78	9.25	7.58333	31.3361	631.409	22.8	-1.4	24.2	17.1167	2.43333	17.1167	1.66667	598	69	34	17.1669	183	126	183	131	0.40194	66.4902	140	2.86554	V4
SRR3502547	SRR3502547	PRJNA320971	Echinotriton andersoni	Terrestrial	Salamandridae	NA	NA	3	2015	captive	NA	NA	NA	NA	NA	NA	NA	NA	NA	NA	NA	NA	NA	NA	NA	NA	NA	NA	NA	NA	NA	NA	NA	0.755769	76.9803	229	5.92463	V4
SRR3502548	SRR3502548	PRJNA320971	Echinotriton andersoni	Terrestrial	Salamandridae	NA	NA	3	2015	captive	NA	NA	NA	NA	NA	NA	NA	NA	NA	NA	NA	NA	NA	NA	NA	NA	NA	NA	NA	NA	NA	NA	NA	0.561325	60.6153	163	4.12502	V4
SRR3502549	SRR3502549	PRJNA320971	Echinotriton andersoni	Terrestrial	Salamandridae	NA	NA	3	2015	captive	NA	NA	NA	NA	NA	NA	NA	NA	NA	NA	NA	NA	NA	NA	NA	NA	NA	NA	NA	NA	NA	NA	NA	0.690132	61.5066	168	5.10168	V4
SRR3502550	SRR3502550	PRJNA320971	Echinotriton andersoni	Terrestrial	Salamandridae	NA	NA	3	2015	captive	NA	NA	NA	NA	NA	NA	NA	NA	NA	NA	NA	NA	NA	NA	NA	NA	NA	NA	NA	NA	NA	NA	NA	0.753503	97.0985	281	6.12931	V4
SRR3502551	SRR3502551	PRJNA320971	Echinotriton andersoni	Terrestrial	Salamandridae	NA	NA	3	2015	captive	NA	NA	NA	NA	NA	NA	NA	NA	NA	NA	NA	NA	NA	NA	NA	NA	NA	NA	NA	NA	NA	NA	NA	0.771212	80.5285	227	6.03593	V4
SRR3502552	SRR3502552	PRJNA320971	Echinotriton andersoni	Terrestrial	Salamandridae	NA	NA	3	2015	captive	NA	NA	NA	NA	NA	NA	NA	NA	NA	NA	NA	NA	NA	NA	NA	NA	NA	NA	NA	NA	NA	NA	NA	0.762415	81.8566	250	6.07323	V4
SRR3502553	SRR3502553	PRJNA320971	Echinotriton andersoni	Terrestrial	Salamandridae	NA	NA	3	2015	captive	NA	NA	NA	NA	NA	NA	NA	NA	NA	NA	NA	NA	NA	NA	NA	NA	NA	NA	NA	NA	NA	NA	NA	0.711133	83.015	260	5.70497	V4
SRR3502554	SRR3502554	PRJNA320971	Echinotriton andersoni	Terrestrial	Salamandridae	NA	NA	3	2015	captive	NA	NA	NA	NA	NA	NA	NA	NA	NA	NA	NA	NA	NA	NA	NA	NA	NA	NA	NA	NA	NA	NA	NA	0.782961	84.2361	233	6.15735	V4
SRR3502555	SRR3502555	PRJNA320971	Echinotriton andersoni	Terrestrial	Salamandridae	NA	NA	3	2015	captive	NA	NA	NA	NA	NA	NA	NA	NA	NA	NA	NA	NA	NA	NA	NA	NA	NA	NA	NA	NA	NA	NA	NA	0.771751	84.9425	239	6.0975	V4
SRR3502556	SRR3502556	PRJNA320971	Echinotriton andersoni	Terrestrial	Salamandridae	NA	NA	3	2015	captive	NA	NA	NA	NA	NA	NA	NA	NA	NA	NA	NA	NA	NA	NA	NA	NA	NA	NA	NA	NA	NA	NA	NA	0.683712	59.027	128	4.78598	V4
SRR3502557	SRR3502557	PRJNA320971	Echinotriton andersoni	Terrestrial	Salamandridae	NA	NA	3	2015	captive	NA	NA	NA	NA	NA	NA	NA	NA	NA	NA	NA	NA	NA	NA	NA	NA	NA	NA	NA	NA	NA	NA	NA	0.764363	86.0464	196	5.8204	V4
SRR3502558	SRR3502558	PRJNA320971	Echinotriton andersoni	Terrestrial	Salamandridae	NA	NA	3	2015	captive	NA	NA	NA	NA	NA	NA	NA	NA	NA	NA	NA	NA	NA	NA	NA	NA	NA	NA	NA	NA	NA	NA	NA	0.498915	58.268	115	3.41532	V4
SRR3502559	SRR3502559	PRJNA320971	Echinotriton andersoni	Terrestrial	Salamandridae	NA	NA	3	2015	captive	NA	NA	NA	NA	NA	NA	NA	NA	NA	NA	NA	NA	NA	NA	NA	NA	NA	NA	NA	NA	NA	NA	NA	0.653302	57.5052	132	4.60212	V4
SRR3502560	SRR3502560	PRJNA320971	Echinotriton andersoni	Terrestrial	Salamandridae	NA	NA	3	2015	captive	NA	NA	NA	NA	NA	NA	NA	NA	NA	NA	NA	NA	NA	NA	NA	NA	NA	NA	NA	NA	NA	NA	NA	0.646196	82.81	208	4.97599	V4
SRR3502561	SRR3502561	PRJNA320971	Echinotriton andersoni	Terrestrial	Salamandridae	NA	NA	3	2015	captive	NA	NA	NA	NA	NA	NA	NA	NA	NA	NA	NA	NA	NA	NA	NA	NA	NA	NA	NA	NA	NA	NA	NA	0.343725	23.3179	48	1.91969	V4
SRR3502562	SRR3502562	PRJNA320971	Echinotriton andersoni	Terrestrial	Salamandridae	NA	NA	3	2015	captive	NA	NA	NA	NA	NA	NA	NA	NA	NA	NA	NA	NA	NA	NA	NA	NA	NA	NA	NA	NA	NA	NA	NA	0.370503	21.9808	49	2.08026	V4
SRR3502563	SRR3502563	PRJNA320971	Echinotriton andersoni	Terrestrial	Salamandridae	NA	NA	3	2015	captive	NA	NA	NA	NA	NA	NA	NA	NA	NA	NA	NA	NA	NA	NA	NA	NA	NA	NA	NA	NA	NA	NA	NA	0.424943	15.8205	29	2.06437	V4
SRR3502564	SRR3502564	PRJNA320971	Echinotriton andersoni	Terrestrial	Salamandridae	NA	NA	3	2015	captive	NA	NA	NA	NA	NA	NA	NA	NA	NA	NA	NA	NA	NA	NA	NA	NA	NA	NA	NA	NA	NA	NA	NA	0.373348	21.5684	40	1.98693	V4
SRR3502565	SRR3502565	PRJNA320971	Echinotriton andersoni	Terrestrial	Salamandridae	NA	NA	3	2015	captive	NA	NA	NA	NA	NA	NA	NA	NA	NA	NA	NA	NA	NA	NA	NA	NA	NA	NA	NA	NA	NA	NA	NA	0.634704	40.6531	89	4.11018	V4
SRR3502566	SRR3502566	PRJNA320971	Echinotriton andersoni	Terrestrial	Salamandridae	NA	NA	3	2015	captive	NA	NA	NA	NA	NA	NA	NA	NA	NA	NA	NA	NA	NA	NA	NA	NA	NA	NA	NA	NA	NA	NA	NA	0.263183	19.2471	46	1.45371	V4
SRR3502567	SRR3502567	PRJNA320971	Echinotriton andersoni	Terrestrial	Salamandridae	NA	NA	3	2015	captive	NA	NA	NA	NA	NA	NA	NA	NA	NA	NA	NA	NA	NA	NA	NA	NA	NA	NA	NA	NA	NA	NA	NA	0.67256	67.9761	142	4.80864	V4
SRR3502568	SRR3502568	PRJNA320971	Echinotriton andersoni	Terrestrial	Salamandridae	NA	NA	3	2015	captive	NA	NA	NA	NA	NA	NA	NA	NA	NA	NA	NA	NA	NA	NA	NA	NA	NA	NA	NA	NA	NA	NA	NA	0.663809	61.9935	123	4.6085	V4
SRR3502632	SRR3502632	PRJNA320971	Cynops pyrrhogaster	Aquatic	Salamandridae	34.4033	132.716	3	2015	wild	13.3318	4.62714	128.642	227	15.0625	8.30833	27.33	825.368	30.7	0.3	30.4	24.9167	5.08333	25.25	5.08333	1766	286	47	52.5535	718	180	654	180	0.703173	46.7998	76	4.39338	V4
SRR3502633	SRR3502633	PRJNA320971	Cynops pyrrhogaster	Aquatic	Salamandridae	34.4033	132.716	3	2015	wild	13.3318	4.62714	128.642	227	15.0625	8.30833	27.33	825.368	30.7	0.3	30.4	24.9167	5.08333	25.25	5.08333	1766	286	47	52.5535	718	180	654	180	0.674748	46.2324	90	4.38036	V4
SRR3502634	SRR3502634	PRJNA320971	Cynops pyrrhogaster	Aquatic	Salamandridae	34.4033	132.716	3	2015	wild	13.3318	4.62714	128.642	227	15.0625	8.30833	27.33	825.368	30.7	0.3	30.4	24.9167	5.08333	25.25	5.08333	1766	286	47	52.5535	718	180	654	180	0.650841	57.2737	119	4.48743	V4
SRR3502635	SRR3502635	PRJNA320971	Cynops pyrrhogaster	Aquatic	Salamandridae	34.4033	132.716	3	2015	wild	13.3318	4.62714	128.642	227	15.0625	8.30833	27.33	825.368	30.7	0.3	30.4	24.9167	5.08333	25.25	5.08333	1766	286	47	52.5535	718	180	654	180	0.774237	103.747	234	6.09353	V4
SRR3502636	SRR3502636	PRJNA320971	Cynops pyrrhogaster	Aquatic	Salamandridae	34.4033	132.716	3	2015	wild	13.3318	4.62714	128.642	227	15.0625	8.30833	27.33	825.368	30.7	0.3	30.4	24.9167	5.08333	25.25	5.08333	1766	286	47	52.5535	718	180	654	180	0.689689	48.1157	104	4.62122	V4
SRR3502637	SRR3502637	PRJNA320971	Cynops pyrrhogaster	Aquatic	Salamandridae	34.4033	132.716	3	2015	wild	13.3318	4.62714	128.642	227	15.0625	8.30833	27.33	825.368	30.7	0.3	30.4	24.9167	5.08333	25.25	5.08333	1766	286	47	52.5535	718	180	654	180	0.653831	67.6135	159	4.78139	V4
SRR3502638	SRR3502638	PRJNA320971	Cynops pyrrhogaster	Aquatic	Salamandridae	34.4033	132.716	3	2015	wild	13.3318	4.62714	128.642	227	15.0625	8.30833	27.33	825.368	30.7	0.3	30.4	24.9167	5.08333	25.25	5.08333	1766	286	47	52.5535	718	180	654	180	0.690581	76.8592	151	4.99871	V4
SRR3502639	SRR3502639	PRJNA320971	Cynops pyrrhogaster	Aquatic	Salamandridae	34.4033	132.716	3	2015	wild	13.3318	4.62714	128.642	227	15.0625	8.30833	27.33	825.368	30.7	0.3	30.4	24.9167	5.08333	25.25	5.08333	1766	286	47	52.5535	718	180	654	180	0.683371	71.1132	151	4.94652	V4
SRR3502640	SRR3502640	PRJNA320971	Cynops pyrrhogaster	Aquatic	Salamandridae	34.4033	132.716	3	2015	wild	13.3318	4.62714	128.642	227	15.0625	8.30833	27.33	825.368	30.7	0.3	30.4	24.9167	5.08333	25.25	5.08333	1766	286	47	52.5535	718	180	654	180	0.739033	70.8652	168	5.46317	V4
SRR5202386	SRR5202386	PRJNA368730	Lissotriton boscai	Aquatic	Salamandridae	43.2228	-8.42333	2	2016	wild	12.8329	5.14768	261.425	489	12.0458	7.74167	43.0093	378.451	22.3	4.3	18	8.61667	16.7167	17.0667	7.85	1547	215	41	43.0589	590	165	199	584	0.772228	63.9395	115	5.28628	V4
SRR5202387	SRR5202387	PRJNA368730	Lissotriton boscai	Aquatic	Salamandridae	43.2228	-8.42333	2	2016	wild	12.8329	5.14768	261.425	489	12.0458	7.74167	43.0093	378.451	22.3	4.3	18	8.61667	16.7167	17.0667	7.85	1547	215	41	43.0589	590	165	199	584	0.741877	80.0655	153	5.38409	V4
SRR5202388	SRR5202388	PRJNA368730	Lissotriton boscai	Aquatic	Salamandridae	43.2228	-8.42333	2	2016	wild	12.8329	5.14768	261.425	489	12.0458	7.74167	43.0093	378.451	22.3	4.3	18	8.61667	16.7167	17.0667	7.85	1547	215	41	43.0589	590	165	199	584	0.691867	71.7935	120	4.77865	V4
SRR5202389	SRR5202389	PRJNA368730	Lissotriton boscai	Aquatic	Salamandridae	43.2228	-8.42333	2	2016	wild	12.8329	5.14768	261.425	489	12.0458	7.74167	43.0093	378.451	22.3	4.3	18	8.61667	16.7167	17.0667	7.85	1547	215	41	43.0589	590	165	199	584	0.798954	54.9301	97	5.27303	V4
SRR5202416	SRR5202416	PRJNA368730	Lissotriton boscai	Aquatic	Salamandridae	43.2228	-8.42333	1	2016	wild	13.2859	7.08179	397.325	489	12.0458	7.74167	43.0093	378.451	22.3	4.3	18	8.61667	16.7167	17.0667	7.85	1547	215	41	43.0589	590	165	199	584	0.826313	92.2954	208	6.36297	V4
SRR5202417	SRR5202417	PRJNA368730	Lissotriton boscai	Aquatic	Salamandridae	43.2228	-8.42333	1	2016	wild	13.2859	7.08179	397.325	489	12.0458	7.74167	43.0093	378.451	22.3	4.3	18	8.61667	16.7167	17.0667	7.85	1547	215	41	43.0589	590	165	199	584	0.807947	93.1411	196	6.15228	V4
SRR5202418	SRR5202418	PRJNA368730	Lissotriton boscai	Aquatic	Salamandridae	43.2228	-8.42333	1	2016	wild	13.2859	7.08179	397.325	489	12.0458	7.74167	43.0093	378.451	22.3	4.3	18	8.61667	16.7167	17.0667	7.85	1547	215	41	43.0589	590	165	199	584	0.760691	71.216	124	5.29	V4
SRR5202423	SRR5202423	PRJNA368730	Lissotriton boscai	Aquatic	Salamandridae	43.2228	-8.42333	1	2016	wild	13.2859	7.08179	397.325	489	12.0458	7.74167	43.0093	378.451	22.3	4.3	18	8.61667	16.7167	17.0667	7.85	1547	215	41	43.0589	590	165	199	584	0.832869	83.809	172	6.18511	V4
SRR5202424	SRR5202424	PRJNA368730	Lissotriton boscai	Aquatic	Salamandridae	43.2228	-8.42333	12	2015	wild	15.1797	6.99508	89.6163	489	12.0458	7.74167	43.0093	378.451	22.3	4.3	18	8.61667	16.7167	17.0667	7.85	1547	215	41	43.0589	590	165	199	584	0.835291	93.8226	209	6.43789	V4
SRR5202427	SRR5202427	PRJNA368730	Lissotriton boscai	Aquatic	Salamandridae	43.2228	-8.42333	12	2015	wild	15.1797	6.99508	89.6163	489	12.0458	7.74167	43.0093	378.451	22.3	4.3	18	8.61667	16.7167	17.0667	7.85	1547	215	41	43.0589	590	165	199	584	0.612257	85.5558	172	4.54678	V4
SRR5202429	SRR5202429	PRJNA368730	Lissotriton boscai	Aquatic	Salamandridae	43.2228	-8.42333	12	2015	wild	15.1797	6.99508	89.6163	489	12.0458	7.74167	43.0093	378.451	22.3	4.3	18	8.61667	16.7167	17.0667	7.85	1547	215	41	43.0589	590	165	199	584	0.11085	26.8077	28	0.532896	V4
SRR5202430	SRR5202430	PRJNA368730	Lissotriton boscai	Aquatic	Salamandridae	43.2228	-8.42333	12	2015	wild	15.1797	6.99508	89.6163	489	12.0458	7.74167	43.0093	378.451	22.3	4.3	18	8.61667	16.7167	17.0667	7.85	1547	215	41	43.0589	590	165	199	584	0.437925	26.6452	45	2.40502	V4
SRR5202436	SRR5202436	PRJNA368730	Triturus marmoratus	Aquatic	Salamandridae	43.2228	-8.42333	12	2015	wild	15.1797	6.99508	89.6163	489	12.0458	7.74167	43.0093	378.451	22.3	4.3	18	8.61667	16.7167	17.0667	7.85	1547	215	41	43.0589	590	165	199	584	0.856809	91.246	204	6.5738	V4
SRR5202451	SRR5202451	PRJNA368730	Lissotriton boscai	Aquatic	Salamandridae	43.2228	-8.42333	11	2015	wild	17.6355	8.30762	77.375	489	12.0458	7.74167	43.0093	378.451	22.3	4.3	18	8.61667	16.7167	17.0667	7.85	1547	215	41	43.0589	590	165	199	584	0.829882	101.359	227	6.49511	V4
SRR5202454	SRR5202454	PRJNA368730	Triturus marmoratus	Aquatic	Salamandridae	43.2228	-8.42333	11	2015	wild	17.6355	8.30762	77.375	489	12.0458	7.74167	43.0093	378.451	22.3	4.3	18	8.61667	16.7167	17.0667	7.85	1547	215	41	43.0589	590	165	199	584	0.886985	77.8828	135	6.27703	V4
SRR5202465	SRR5202465	PRJNA368730	Lissotriton boscai	Aquatic	Salamandridae	43.2228	-8.42333	11	2015	wild	17.6355	8.30762	77.375	489	12.0458	7.74167	43.0093	378.451	22.3	4.3	18	8.61667	16.7167	17.0667	7.85	1547	215	41	43.0589	590	165	199	584	0.74294	80.7872	174	5.52966	V4
SRR5202466	SRR5202466	PRJNA368730	Lissotriton boscai	Aquatic	Salamandridae	43.2228	-8.42333	11	2015	wild	17.6355	8.30762	77.375	489	12.0458	7.74167	43.0093	378.451	22.3	4.3	18	8.61667	16.7167	17.0667	7.85	1547	215	41	43.0589	590	165	199	584	0.515342	75.5662	161	3.77793	V4
SRR5202467	SRR5202467	PRJNA368730	Lissotriton boscai	Aquatic	Salamandridae	43.2228	-8.42333	11	2015	wild	17.6355	8.30762	77.375	489	12.0458	7.74167	43.0093	378.451	22.3	4.3	18	8.61667	16.7167	17.0667	7.85	1547	215	41	43.0589	590	165	199	584	0.484318	49.5679	80	3.06182	V4
SRR5202474	SRR5202474	PRJNA368730	Lissotriton boscai	Terrestrial	Salamandridae	43.2228	-8.42333	10	2015	wild	18.4494	10.0507	187.111	489	12.0458	7.74167	43.0093	378.451	22.3	4.3	18	8.61667	16.7167	17.0667	7.85	1547	215	41	43.0589	590	165	199	584	0.822108	90.0139	227	6.43427	V4
SRR5202475	SRR5202475	PRJNA368730	Lissotriton boscai	Aquatic	Salamandridae	43.2228	-8.42333	10	2015	wild	18.4494	10.0507	187.111	489	12.0458	7.74167	43.0093	378.451	22.3	4.3	18	8.61667	16.7167	17.0667	7.85	1547	215	41	43.0589	590	165	199	584	0.795459	67.4174	120	5.49415	V4
SRR5202484	SRR5202484	PRJNA368730	Lissotriton boscai	Aquatic	Salamandridae	43.2228	-8.42333	10	2015	wild	18.4494	10.0507	187.111	489	12.0458	7.74167	43.0093	378.451	22.3	4.3	18	8.61667	16.7167	17.0667	7.85	1547	215	41	43.0589	590	165	199	584	0.715265	70.9326	134	5.05413	V4
SRR5202490	SRR5202490	PRJNA368730	Lissotriton boscai	Aquatic	Salamandridae	43.2228	-8.42333	10	2015	wild	18.4494	10.0507	187.111	489	12.0458	7.74167	43.0093	378.451	22.3	4.3	18	8.61667	16.7167	17.0667	7.85	1547	215	41	43.0589	590	165	199	584	0.495096	46.4249	73	3.06456	V4
SRR5202495	SRR5202495	PRJNA368730	Triturus marmoratus	Aquatic	Salamandridae	43.2228	-8.42333	8	2015	wild	23.7053	13.227	59.2899	489	12.0458	7.74167	43.0093	378.451	22.3	4.3	18	8.61667	16.7167	17.0667	7.85	1547	215	41	43.0589	590	165	199	584	0.374946	45.6038	77	2.34971	V4
SRR5202496	SRR5202496	PRJNA368730	Triturus marmoratus	Aquatic	Salamandridae	43.2228	-8.42333	7	2015	wild	23.9232	13.7424	17.5217	489	12.0458	7.74167	43.0093	378.451	22.3	4.3	18	8.61667	16.7167	17.0667	7.85	1547	215	41	43.0589	590	165	199	584	0.653129	24.0284	46	3.6076	V4
SRR5202497	SRR5202497	PRJNA368730	Triturus marmoratus	Aquatic	Salamandridae	43.2228	-8.42333	7	2015	wild	23.9232	13.7424	17.5217	489	12.0458	7.74167	43.0093	378.451	22.3	4.3	18	8.61667	16.7167	17.0667	7.85	1547	215	41	43.0589	590	165	199	584	0.672722	50.4432	98	4.44986	V4
SRR5202507	SRR5202507	PRJNA368730	Triturus marmoratus	Aquatic	Salamandridae	43.2228	-8.42333	7	2015	wild	23.9232	13.7424	17.5217	489	12.0458	7.74167	43.0093	378.451	22.3	4.3	18	8.61667	16.7167	17.0667	7.85	1547	215	41	43.0589	590	165	199	584	0.45131	27.18	41	2.41791	V4
SRR5202523	SRR5202523	PRJNA368730	Lissotriton boscai	Aquatic	Salamandridae	43.2228	-8.42333	7	2015	wild	23.9232	13.7424	17.5217	489	12.0458	7.74167	43.0093	378.451	22.3	4.3	18	8.61667	16.7167	17.0667	7.85	1547	215	41	43.0589	590	165	199	584	0.656547	36.317	62	3.90921	V4
SRR5202524	SRR5202524	PRJNA368730	Lissotriton boscai	Aquatic	Salamandridae	43.2228	-8.42333	7	2015	wild	23.9232	13.7424	17.5217	489	12.0458	7.74167	43.0093	378.451	22.3	4.3	18	8.61667	16.7167	17.0667	7.85	1547	215	41	43.0589	590	165	199	584	0.718207	31.3457	53	4.11383	V4
SRR5202525	SRR5202525	PRJNA368730	Lissotriton boscai	Aquatic	Salamandridae	43.2228	-8.42333	7	2015	wild	23.9232	13.7424	17.5217	489	12.0458	7.74167	43.0093	378.451	22.3	4.3	18	8.61667	16.7167	17.0667	7.85	1547	215	41	43.0589	590	165	199	584	0.607236	41.1611	74	3.7706	V4
SRR5202526	SRR5202526	PRJNA368730	Lissotriton boscai	Aquatic	Salamandridae	43.2228	-8.42333	7	2015	wild	23.9232	13.7424	17.5217	489	12.0458	7.74167	43.0093	378.451	22.3	4.3	18	8.61667	16.7167	17.0667	7.85	1547	215	41	43.0589	590	165	199	584	0.807256	49.1989	95	5.30356	V4
SRR5202527	SRR5202527	PRJNA368730	Lissotriton boscai	Aquatic	Salamandridae	43.2228	-8.42333	6	2015	wild	23.0898	11.9131	51.8041	489	12.0458	7.74167	43.0093	378.451	22.3	4.3	18	8.61667	16.7167	17.0667	7.85	1547	215	41	43.0589	590	165	199	584	0.863631	73.2862	148	6.22631	V4
SRR5202531	SRR5202531	PRJNA368730	Lissotriton boscai	Aquatic	Salamandridae	43.2228	-8.42333	6	2015	wild	23.0898	11.9131	51.8041	489	12.0458	7.74167	43.0093	378.451	22.3	4.3	18	8.61667	16.7167	17.0667	7.85	1547	215	41	43.0589	590	165	199	584	0.804965	82.8285	148	5.80336	V4
SRR5202546	SRR5202546	PRJNA368730	Lissotriton boscai	Aquatic	Salamandridae	43.2228	-8.42333	6	2015	wild	23.0898	11.9131	51.8041	489	12.0458	7.74167	43.0093	378.451	22.3	4.3	18	8.61667	16.7167	17.0667	7.85	1547	215	41	43.0589	590	165	199	584	0.841402	62.1735	121	5.82154	V4
SRR5202549	SRR5202549	PRJNA368730	Lissotriton boscai	Aquatic	Salamandridae	43.2228	-8.42333	6	2015	wild	23.0898	11.9131	51.8041	489	12.0458	7.74167	43.0093	378.451	22.3	4.3	18	8.61667	16.7167	17.0667	7.85	1547	215	41	43.0589	590	165	199	584	0.803445	71.5563	155	5.84597	V4
SRR5202551	SRR5202551	PRJNA368730	Lissotriton boscai	Aquatic	Salamandridae	43.2228	-8.42333	5	2015	wild	19.4466	9.80945	47.874	489	12.0458	7.74167	43.0093	378.451	22.3	4.3	18	8.61667	16.7167	17.0667	7.85	1547	215	41	43.0589	590	165	199	584	0.85335	76.7214	161	6.25584	V4
SRR5202552	SRR5202552	PRJNA368730	Lissotriton boscai	Aquatic	Salamandridae	43.2228	-8.42333	5	2015	wild	19.4466	9.80945	47.874	489	12.0458	7.74167	43.0093	378.451	22.3	4.3	18	8.61667	16.7167	17.0667	7.85	1547	215	41	43.0589	590	165	199	584	0.872466	83.983	169	6.45702	V4
SRR5202573	SRR5202573	PRJNA368730	Lissotriton boscai	Aquatic	Salamandridae	43.2228	-8.42333	5	2015	wild	19.4466	9.80945	47.874	489	12.0458	7.74167	43.0093	378.451	22.3	4.3	18	8.61667	16.7167	17.0667	7.85	1547	215	41	43.0589	590	165	199	584	0.713947	62.3712	120	4.93115	V4
SRR5202574	SRR5202574	PRJNA368730	Lissotriton boscai	Aquatic	Salamandridae	43.2228	-8.42333	5	2015	wild	19.4466	9.80945	47.874	489	12.0458	7.74167	43.0093	378.451	22.3	4.3	18	8.61667	16.7167	17.0667	7.85	1547	215	41	43.0589	590	165	199	584	0.385889	43.1731	65	2.32396	V4
SRR5202578	SRR5202578	PRJNA368730	Triturus marmoratus	Terrestrial	Salamandridae	43.2228	-8.42333	5	2015	wild	19.4466	9.80945	47.874	489	12.0458	7.74167	43.0093	378.451	22.3	4.3	18	8.61667	16.7167	17.0667	7.85	1547	215	41	43.0589	590	165	199	584	0.898524	89.366	185	6.76713	V4
SRR5202579	SRR5202579	PRJNA368730	Triturus marmoratus	Terrestrial	Salamandridae	43.2228	-8.42333	5	2015	wild	19.4466	9.80945	47.874	489	12.0458	7.74167	43.0093	378.451	22.3	4.3	18	8.61667	16.7167	17.0667	7.85	1547	215	41	43.0589	590	165	199	584	0.881255	86.0413	174	6.55913	V4
SRR5202585	SRR5202585	PRJNA368730	Lissotriton boscai	Terrestrial	Salamandridae	43.2228	-8.42333	5	2015	wild	19.4466	9.80945	47.874	489	12.0458	7.74167	43.0093	378.451	22.3	4.3	18	8.61667	16.7167	17.0667	7.85	1547	215	41	43.0589	590	165	199	584	0.870754	65.8864	125	6.06548	V4
SRR5202586	SRR5202586	PRJNA368730	Lissotriton boscai	Terrestrial	Salamandridae	43.2228	-8.42333	5	2015	wild	19.4466	9.80945	47.874	489	12.0458	7.74167	43.0093	378.451	22.3	4.3	18	8.61667	16.7167	17.0667	7.85	1547	215	41	43.0589	590	165	199	584	0.888957	79.7613	155	6.46816	V4
SRR5202588	SRR5202588	PRJNA368730	Triturus marmoratus	Terrestrial	Salamandridae	43.2228	-8.42333	5	2015	wild	19.4466	9.80945	47.874	489	12.0458	7.74167	43.0093	378.451	22.3	4.3	18	8.61667	16.7167	17.0667	7.85	1547	215	41	43.0589	590	165	199	584	0.887647	90.8976	206	6.8229	V4
SRR5202589	SRR5202589	PRJNA368730	Triturus marmoratus	Terrestrial	Salamandridae	43.2228	-8.42333	5	2015	wild	19.4466	9.80945	47.874	489	12.0458	7.74167	43.0093	378.451	22.3	4.3	18	8.61667	16.7167	17.0667	7.85	1547	215	41	43.0589	590	165	199	584	0.807625	88.8755	190	6.1136	V4
SRR5202590	SRR5202590	PRJNA368730	Triturus marmoratus	Terrestrial	Salamandridae	43.2228	-8.42333	5	2015	wild	19.4466	9.80945	47.874	489	12.0458	7.74167	43.0093	378.451	22.3	4.3	18	8.61667	16.7167	17.0667	7.85	1547	215	41	43.0589	590	165	199	584	0.853013	89.5813	201	6.52644	V4
SRR5202594	SRR5202594	PRJNA368730	Lissotriton boscai	Terrestrial	Salamandridae	43.2228	-8.42333	5	2015	wild	19.4466	9.80945	47.874	489	12.0458	7.74167	43.0093	378.451	22.3	4.3	18	8.61667	16.7167	17.0667	7.85	1547	215	41	43.0589	590	165	199	584	0.7616	101.992	253	6.07985	V4
SRR5202596	SRR5202596	PRJNA368730	Triturus marmoratus	Terrestrial	Salamandridae	43.2228	-8.42333	5	2015	wild	19.4466	9.80945	47.874	489	12.0458	7.74167	43.0093	378.451	22.3	4.3	18	8.61667	16.7167	17.0667	7.85	1547	215	41	43.0589	590	165	199	584	0.902447	93.1923	199	6.89165	V4
SRR5202597	SRR5202597	PRJNA368730	Triturus marmoratus	Terrestrial	Salamandridae	43.2228	-8.42333	5	2015	wild	19.4466	9.80945	47.874	489	12.0458	7.74167	43.0093	378.451	22.3	4.3	18	8.61667	16.7167	17.0667	7.85	1547	215	41	43.0589	590	165	199	584	0.894457	85.4115	183	6.72247	V4
SRR5202598	SRR5202598	PRJNA368730	Triturus marmoratus	Terrestrial	Salamandridae	43.2228	-8.42333	5	2015	wild	19.4466	9.80945	47.874	489	12.0458	7.74167	43.0093	378.451	22.3	4.3	18	8.61667	16.7167	17.0667	7.85	1547	215	41	43.0589	590	165	199	584	0.814941	74.6578	167	6.01728	V4
SRR5202599	SRR5202599	PRJNA368730	Triturus marmoratus	Terrestrial	Salamandridae	43.2228	-8.42333	5	2015	wild	19.4466	9.80945	47.874	489	12.0458	7.74167	43.0093	378.451	22.3	4.3	18	8.61667	16.7167	17.0667	7.85	1547	215	41	43.0589	590	165	199	584	0.860127	98.0957	236	6.78007	V4
SRR5202600	SRR5202600	PRJNA368730	Triturus marmoratus	Terrestrial	Salamandridae	43.2228	-8.42333	5	2015	wild	19.4466	9.80945	47.874	489	12.0458	7.74167	43.0093	378.451	22.3	4.3	18	8.61667	16.7167	17.0667	7.85	1547	215	41	43.0589	590	165	199	584	0.802476	100.501	217	6.22846	V4
SRR5202601	SRR5202601	PRJNA368730	Triturus marmoratus	Terrestrial	Salamandridae	43.2228	-8.42333	5	2015	wild	19.4466	9.80945	47.874	489	12.0458	7.74167	43.0093	378.451	22.3	4.3	18	8.61667	16.7167	17.0667	7.85	1547	215	41	43.0589	590	165	199	584	0.387316	22.0262	40	2.06127	V4
SRR5202602	SRR5202602	PRJNA368730	Triturus marmoratus	Terrestrial	Salamandridae	43.2228	-8.42333	4	2015	wild	17.8977	7.69166	99.0331	489	12.0458	7.74167	43.0093	378.451	22.3	4.3	18	8.61667	16.7167	17.0667	7.85	1547	215	41	43.0589	590	165	199	584	0.525669	61.3206	143	3.76372	V4
SRR5202603	SRR5202603	PRJNA368730	Triturus marmoratus	Terrestrial	Salamandridae	43.2228	-8.42333	4	2015	wild	17.8977	7.69166	99.0331	489	12.0458	7.74167	43.0093	378.451	22.3	4.3	18	8.61667	16.7167	17.0667	7.85	1547	215	41	43.0589	590	165	199	584	0.912573	116.836	288	7.45566	V4
SRR5202604	SRR5202604	PRJNA368730	Triturus marmoratus	Terrestrial	Salamandridae	43.2228	-8.42333	4	2015	wild	17.8977	7.69166	99.0331	489	12.0458	7.74167	43.0093	378.451	22.3	4.3	18	8.61667	16.7167	17.0667	7.85	1547	215	41	43.0589	590	165	199	584	0.695866	79.4978	148	5.01681	V4
SRR5202605	SRR5202605	PRJNA368730	Triturus marmoratus	Terrestrial	Salamandridae	43.2228	-8.42333	4	2015	wild	17.8977	7.69166	99.0331	489	12.0458	7.74167	43.0093	378.451	22.3	4.3	18	8.61667	16.7167	17.0667	7.85	1547	215	41	43.0589	590	165	199	584	0.898276	86.0742	173	6.67835	V4
SRR5202606	SRR5202606	PRJNA368730	Lissotriton boscai	Terrestrial	Salamandridae	43.2228	-8.42333	4	2015	wild	17.8977	7.69166	99.0331	489	12.0458	7.74167	43.0093	378.451	22.3	4.3	18	8.61667	16.7167	17.0667	7.85	1547	215	41	43.0589	590	165	199	584	0.849212	76.2208	129	5.95402	V4
SRR5202607	SRR5202607	PRJNA368730	Triturus marmoratus	Terrestrial	Salamandridae	43.2228	-8.42333	4	2015	wild	17.8977	7.69166	99.0331	489	12.0458	7.74167	43.0093	378.451	22.3	4.3	18	8.61667	16.7167	17.0667	7.85	1547	215	41	43.0589	590	165	199	584	0.908599	85.222	183	6.82876	V4
SRR5202608	SRR5202608	PRJNA368730	Lissotriton boscai	Terrestrial	Salamandridae	43.2228	-8.42333	4	2015	wild	17.8977	7.69166	99.0331	489	12.0458	7.74167	43.0093	378.451	22.3	4.3	18	8.61667	16.7167	17.0667	7.85	1547	215	41	43.0589	590	165	199	584	0.857407	78.2618	144	6.14754	V4
SRR5202609	SRR5202609	PRJNA368730	Triturus marmoratus	Terrestrial	Salamandridae	43.2228	-8.42333	4	2015	wild	17.8977	7.69166	99.0331	489	12.0458	7.74167	43.0093	378.451	22.3	4.3	18	8.61667	16.7167	17.0667	7.85	1547	215	41	43.0589	590	165	199	584	0.893539	78.8173	150	6.45923	V4
SRR5202610	SRR5202610	PRJNA368730	Triturus marmoratus	Terrestrial	Salamandridae	43.2228	-8.42333	4	2015	wild	17.8977	7.69166	99.0331	489	12.0458	7.74167	43.0093	378.451	22.3	4.3	18	8.61667	16.7167	17.0667	7.85	1547	215	41	43.0589	590	165	199	584	0.64157	47.883	88	4.14418	V4
SRR5202611	SRR5202611	PRJNA368730	Triturus marmoratus	Terrestrial	Salamandridae	43.2228	-8.42333	4	2015	wild	17.8977	7.69166	99.0331	489	12.0458	7.74167	43.0093	378.451	22.3	4.3	18	8.61667	16.7167	17.0667	7.85	1547	215	41	43.0589	590	165	199	584	0.817694	54.7518	90	5.30835	V4
SRR5202612	SRR5202612	PRJNA368730	Triturus marmoratus	Terrestrial	Salamandridae	43.2228	-8.42333	4	2015	wild	17.8977	7.69166	99.0331	489	12.0458	7.74167	43.0093	378.451	22.3	4.3	18	8.61667	16.7167	17.0667	7.85	1547	215	41	43.0589	590	165	199	584	0.735145	62.8122	127	5.1377	V4
SRR5202613	SRR5202613	PRJNA368730	Triturus marmoratus	Terrestrial	Salamandridae	43.2228	-8.42333	4	2015	wild	17.8977	7.69166	99.0331	489	12.0458	7.74167	43.0093	378.451	22.3	4.3	18	8.61667	16.7167	17.0667	7.85	1547	215	41	43.0589	590	165	199	584	0.790957	77.8406	152	5.7328	V4
SRR5202614	SRR5202614	PRJNA368730	Lissotriton boscai	Terrestrial	Salamandridae	43.2228	-8.42333	4	2015	wild	17.8977	7.69166	99.0331	489	12.0458	7.74167	43.0093	378.451	22.3	4.3	18	8.61667	16.7167	17.0667	7.85	1547	215	41	43.0589	590	165	199	584	0.875014	74.7649	140	6.23822	V4
SRR5202615	SRR5202615	PRJNA368730	Triturus marmoratus	Terrestrial	Salamandridae	43.2228	-8.42333	3	2015	wild	14.6947	5.71916	60.0468	489	12.0458	7.74167	43.0093	378.451	22.3	4.3	18	8.61667	16.7167	17.0667	7.85	1547	215	41	43.0589	590	165	199	584	0.858612	103.149	260	6.8881	V4
SRR5202616	SRR5202616	PRJNA368730	Lissotriton boscai	Terrestrial	Salamandridae	43.2228	-8.42333	3	2015	wild	14.6947	5.71916	60.0468	489	12.0458	7.74167	43.0093	378.451	22.3	4.3	18	8.61667	16.7167	17.0667	7.85	1547	215	41	43.0589	590	165	199	584	0.884608	99.9994	219	6.87764	V4
SRR5202617	SRR5202617	PRJNA368730	Lissotriton boscai	Terrestrial	Salamandridae	43.2228	-8.42333	3	2015	wild	14.6947	5.71916	60.0468	489	12.0458	7.74167	43.0093	378.451	22.3	4.3	18	8.61667	16.7167	17.0667	7.85	1547	215	41	43.0589	590	165	199	584	0.925854	131.819	369	7.8952	V4
SRR5202618	SRR5202618	PRJNA368730	Lissotriton boscai	Terrestrial	Salamandridae	43.2228	-8.42333	3	2015	wild	14.6947	5.71916	60.0468	489	12.0458	7.74167	43.0093	378.451	22.3	4.3	18	8.61667	16.7167	17.0667	7.85	1547	215	41	43.0589	590	165	199	584	0.822673	113.979	286	6.7129	V4
SRR5202619	SRR5202619	PRJNA368730	Triturus marmoratus	Terrestrial	Salamandridae	43.2228	-8.42333	3	2015	wild	14.6947	5.71916	60.0468	489	12.0458	7.74167	43.0093	378.451	22.3	4.3	18	8.61667	16.7167	17.0667	7.85	1547	215	41	43.0589	590	165	199	584	0.538457	88.6953	205	4.13507	V4
SRR5202620	SRR5202620	PRJNA368730	Lissotriton boscai	Terrestrial	Salamandridae	43.2228	-8.42333	3	2015	wild	14.6947	5.71916	60.0468	489	12.0458	7.74167	43.0093	378.451	22.3	4.3	18	8.61667	16.7167	17.0667	7.85	1547	215	41	43.0589	590	165	199	584	0.337472	81.8117	162	2.47699	V4
SRR5202621	SRR5202621	PRJNA368730	Triturus marmoratus	Terrestrial	Salamandridae	43.2228	-8.42333	3	2015	wild	14.6947	5.71916	60.0468	489	12.0458	7.74167	43.0093	378.451	22.3	4.3	18	8.61667	16.7167	17.0667	7.85	1547	215	41	43.0589	590	165	199	584	0.923241	114.248	313	7.65368	V4
SRR5202622	SRR5202622	PRJNA368730	Lissotriton boscai	Terrestrial	Salamandridae	43.2228	-8.42333	3	2015	wild	14.6947	5.71916	60.0468	489	12.0458	7.74167	43.0093	378.451	22.3	4.3	18	8.61667	16.7167	17.0667	7.85	1547	215	41	43.0589	590	165	199	584	0.851197	86.6647	177	6.35641	V4
SRR5202624	SRR5202624	PRJNA368730	Lissotriton boscai	Terrestrial	Salamandridae	43.2228	-8.42333	3	2015	wild	14.6947	5.71916	60.0468	489	12.0458	7.74167	43.0093	378.451	22.3	4.3	18	8.61667	16.7167	17.0667	7.85	1547	215	41	43.0589	590	165	199	584	0.863176	67.3986	123	5.99261	V4
SRR5202625	SRR5202625	PRJNA368730	Lissotriton boscai	Terrestrial	Salamandridae	43.2228	-8.42333	3	2015	wild	14.6947	5.71916	60.0468	489	12.0458	7.74167	43.0093	378.451	22.3	4.3	18	8.61667	16.7167	17.0667	7.85	1547	215	41	43.0589	590	165	199	584	0.78399	103.268	236	6.17991	V4
SRR5202626	SRR5202626	PRJNA368730	Lissotriton boscai	Terrestrial	Salamandridae	43.2228	-8.42333	3	2015	wild	14.6947	5.71916	60.0468	489	12.0458	7.74167	43.0093	378.451	22.3	4.3	18	8.61667	16.7167	17.0667	7.85	1547	215	41	43.0589	590	165	199	584	0.860051	112.403	252	6.86087	V4
SRR5202627	SRR5202627	PRJNA368730	Lissotriton boscai	Terrestrial	Salamandridae	43.2228	-8.42333	3	2015	wild	14.6947	5.71916	60.0468	489	12.0458	7.74167	43.0093	378.451	22.3	4.3	18	8.61667	16.7167	17.0667	7.85	1547	215	41	43.0589	590	165	199	584	0.891639	125.657	342	7.50569	V4
SRR5202628	SRR5202628	PRJNA368730	Lissotriton boscai	Terrestrial	Salamandridae	43.2228	-8.42333	3	2015	wild	14.6947	5.71916	60.0468	489	12.0458	7.74167	43.0093	378.451	22.3	4.3	18	8.61667	16.7167	17.0667	7.85	1547	215	41	43.0589	590	165	199	584	0.802775	125.719	344	6.76439	V4
SRR5202629	SRR5202629	PRJNA368730	Lissotriton boscai	Terrestrial	Salamandridae	43.2228	-8.42333	3	2015	wild	14.6947	5.71916	60.0468	489	12.0458	7.74167	43.0093	378.451	22.3	4.3	18	8.61667	16.7167	17.0667	7.85	1547	215	41	43.0589	590	165	199	584	0.923268	137.704	385	7.92968	V4
SRR5202630	SRR5202630	PRJNA368730	Lissotriton boscai	Terrestrial	Salamandridae	43.2228	-8.42333	3	2015	wild	14.6947	5.71916	60.0468	489	12.0458	7.74167	43.0093	378.451	22.3	4.3	18	8.61667	16.7167	17.0667	7.85	1547	215	41	43.0589	590	165	199	584	0.784208	100.475	289	6.41084	V4
SRR5202631	SRR5202631	PRJNA368730	Lissotriton boscai	Terrestrial	Salamandridae	43.2228	-8.42333	3	2015	wild	14.6947	5.71916	60.0468	489	12.0458	7.74167	43.0093	378.451	22.3	4.3	18	8.61667	16.7167	17.0667	7.85	1547	215	41	43.0589	590	165	199	584	0.90472	122.049	311	7.49178	V4
SRR5202632	SRR5202632	PRJNA368730	Triturus marmoratus	Terrestrial	Salamandridae	43.2228	-8.42333	3	2015	wild	14.6947	5.71916	60.0468	489	12.0458	7.74167	43.0093	378.451	22.3	4.3	18	8.61667	16.7167	17.0667	7.85	1547	215	41	43.0589	590	165	199	584	0.756652	125.469	319	6.29339	V4
SRR5202633	SRR5202633	PRJNA368730	Lissotriton boscai	Terrestrial	Salamandridae	43.2228	-8.42333	3	2015	wild	14.6947	5.71916	60.0468	489	12.0458	7.74167	43.0093	378.451	22.3	4.3	18	8.61667	16.7167	17.0667	7.85	1547	215	41	43.0589	590	165	199	584	0.384629	54.1424	99	2.54984	V4
SRR5202634	SRR5202634	PRJNA368730	Triturus marmoratus	Terrestrial	Salamandridae	43.2228	-8.42333	3	2015	wild	14.6947	5.71916	60.0468	489	12.0458	7.74167	43.0093	378.451	22.3	4.3	18	8.61667	16.7167	17.0667	7.85	1547	215	41	43.0589	590	165	199	584	0.771728	92.8747	223	6.02017	V4
SRR5202635	SRR5202635	PRJNA368730	Triturus marmoratus	Terrestrial	Salamandridae	43.2228	-8.42333	3	2015	wild	14.6947	5.71916	60.0468	489	12.0458	7.74167	43.0093	378.451	22.3	4.3	18	8.61667	16.7167	17.0667	7.85	1547	215	41	43.0589	590	165	199	584	0.912103	110.028	252	7.2761	V4
SRR5202636	SRR5202636	PRJNA368730	Triturus marmoratus	Terrestrial	Salamandridae	43.2228	-8.42333	3	2015	wild	14.6947	5.71916	60.0468	489	12.0458	7.74167	43.0093	378.451	22.3	4.3	18	8.61667	16.7167	17.0667	7.85	1547	215	41	43.0589	590	165	199	584	0.917162	80.8449	184	6.90032	V4
SRR5202637	SRR5202637	PRJNA368730	Triturus marmoratus	Terrestrial	Salamandridae	43.2228	-8.42333	3	2015	wild	14.6947	5.71916	60.0468	489	12.0458	7.74167	43.0093	378.451	22.3	4.3	18	8.61667	16.7167	17.0667	7.85	1547	215	41	43.0589	590	165	199	584	0.60298	71.8046	147	4.34126	V4
SRR5202638	SRR5202638	PRJNA368730	Triturus marmoratus	Terrestrial	Salamandridae	43.2228	-8.42333	3	2015	wild	14.6947	5.71916	60.0468	489	12.0458	7.74167	43.0093	378.451	22.3	4.3	18	8.61667	16.7167	17.0667	7.85	1547	215	41	43.0589	590	165	199	584	0.675146	72.2342	159	4.93726	V4
SRR5202639	SRR5202639	PRJNA368730	Lissotriton boscai	Terrestrial	Salamandridae	43.2228	-8.42333	2	2015	wild	10.8928	4.6732	134.082	489	12.0458	7.74167	43.0093	378.451	22.3	4.3	18	8.61667	16.7167	17.0667	7.85	1547	215	41	43.0589	590	165	199	584	0.782869	80.8796	189	5.92024	V4
SRR5202640	SRR5202640	PRJNA368730	Lissotriton boscai	Terrestrial	Salamandridae	43.2228	-8.42333	2	2015	wild	10.8928	4.6732	134.082	489	12.0458	7.74167	43.0093	378.451	22.3	4.3	18	8.61667	16.7167	17.0667	7.85	1547	215	41	43.0589	590	165	199	584	0.869036	74.5622	149	6.27372	V4
SRR5202692	SRR5202692	PRJNA368738	Andrias japonicus	Aquatic	Cryptobranchidae	34.5994	132.816	2	2015	wild	7.09056	-0.0179062	44.4033	428	13.7667	7.76667	25.9755	829.278	29.2	-0.7	29.9	23.6667	6.06667	24	3.73333	1744	273	59	50.1999	704	209	644	212	0.841342	87.0353	186	6.34301	V4
SRR5202693	SRR5202693	PRJNA368738	Andrias japonicus	Aquatic	Cryptobranchidae	34.5994	132.816	2	2015	wild	7.09056	-0.0179062	44.4033	428	13.7667	7.76667	25.9755	829.278	29.2	-0.7	29.9	23.6667	6.06667	24	3.73333	1744	273	59	50.1999	704	209	644	212	0.858648	112.849	235	6.76315	V4
SRR5202695	SRR5202695	PRJNA368738	Andrias japonicus	Aquatic	Cryptobranchidae	34.5994	132.816	2	2015	wild	7.09056	-0.0179062	44.4033	428	13.7667	7.76667	25.9755	829.278	29.2	-0.7	29.9	23.6667	6.06667	24	3.73333	1744	273	59	50.1999	704	209	644	212	0.782787	70.2143	130	5.49702	V4
SRR5202696	SRR5202696	PRJNA368738	Andrias japonicus	Aquatic	Cryptobranchidae	34.5994	132.816	2	2015	wild	7.09056	-0.0179062	44.4033	428	13.7667	7.76667	25.9755	829.278	29.2	-0.7	29.9	23.6667	6.06667	24	3.73333	1744	273	59	50.1999	704	209	644	212	0.747136	81.2934	177	5.57931	V4
SRR5202697	SRR5202697	PRJNA368738	Andrias japonicus	Aquatic	Cryptobranchidae	34.5994	132.816	2	2015	wild	7.09056	-0.0179062	44.4033	428	13.7667	7.76667	25.9755	829.278	29.2	-0.7	29.9	23.6667	6.06667	24	3.73333	1744	273	59	50.1999	704	209	644	212	0.839244	81.4014	179	6.28075	V4
SRR5202698	SRR5202698	PRJNA368738	Andrias japonicus	Aquatic	Cryptobranchidae	34.595	132.795	2	2015	wild	7.09056	-0.0179062	44.4033	434	13.7333	7.75	25.9197	828.625	29.2	-0.7	29.9	23.6333	6.06667	23.9333	3.7	1753	273	59	50.2016	708	209	649	212	0.73592	42.1171	91	4.78922	V4
SRR5202700	SRR5202700	PRJNA368738	Andrias japonicus	Aquatic	Cryptobranchidae	34.595	132.795	2	2015	wild	7.09056	-0.0179062	44.4033	434	13.7333	7.75	25.9197	828.625	29.2	-0.7	29.9	23.6333	6.06667	23.9333	3.7	1753	273	59	50.2016	708	209	649	212	0.703482	49.0677	91	4.57812	V4
SRR5202701	SRR5202701	PRJNA368738	Andrias japonicus	Aquatic	Cryptobranchidae	34.595	132.795	2	2015	wild	7.09056	-0.0179062	44.4033	434	13.7333	7.75	25.9197	828.625	29.2	-0.7	29.9	23.6333	6.06667	23.9333	3.7	1753	273	59	50.2016	708	209	649	212	0.79894	35.9628	80	5.05084	V4
SRR5202702	SRR5202702	PRJNA368738	Andrias japonicus	Aquatic	Cryptobranchidae	34.595	132.795	2	2015	wild	7.09056	-0.0179062	44.4033	434	13.7333	7.75	25.9197	828.625	29.2	-0.7	29.9	23.6333	6.06667	23.9333	3.7	1753	273	59	50.2016	708	209	649	212	0.766559	74.8188	176	5.71809	V4
SRR5202778	SRR5202778	PRJNA368738	Andrias japonicus	Aquatic	Cryptobranchidae	34.595	132.795	2	2015	wild	7.09056	-0.0179062	44.4033	434	13.7333	7.75	25.9197	828.625	29.2	-0.7	29.9	23.6333	6.06667	23.9333	3.7	1753	273	59	50.2016	708	209	649	212	0.857943	43.2531	74	5.32736	V4
SRR5202779	SRR5202779	PRJNA368738	Andrias japonicus	Aquatic	Cryptobranchidae	34.595	132.795	2	2015	wild	7.09056	-0.0179062	44.4033	434	13.7333	7.75	25.9197	828.625	29.2	-0.7	29.9	23.6333	6.06667	23.9333	3.7	1753	273	59	50.2016	708	209	649	212	0.749268	35.797	78	4.70945	V4
SRR5202780	SRR5202780	PRJNA368738	Andrias japonicus	Aquatic	Cryptobranchidae	34.595	132.795	2	2015	wild	7.09056	-0.0179062	44.4033	434	13.7333	7.75	25.9197	828.625	29.2	-0.7	29.9	23.6333	6.06667	23.9333	3.7	1753	273	59	50.2016	708	209	649	212	0.803085	36.7457	74	4.98672	V4
SRR5202781	SRR5202781	PRJNA368738	Andrias japonicus	Aquatic	Cryptobranchidae	34.595	132.795	2	2015	wild	7.09056	-0.0179062	44.4033	434	13.7333	7.75	25.9197	828.625	29.2	-0.7	29.9	23.6333	6.06667	23.9333	3.7	1753	273	59	50.2016	708	209	649	212	0.777583	68.5594	144	5.57521	V4
SRR5202782	SRR5202782	PRJNA368738	Cynops pyrrhogaster	Aquatic	Salamandridae	34.595	132.795	2	2015	wild	7.09056	-0.0179062	44.4033	434	13.7333	7.75	25.9197	828.625	29.2	-0.7	29.9	23.6333	6.06667	23.9333	3.7	1753	273	59	50.2016	708	209	649	212	0.718784	48.4925	78	4.51785	V4
SRR5202783	SRR5202783	PRJNA368738	Cynops pyrrhogaster	Aquatic	Salamandridae	34.595	132.795	2	2015	wild	7.09056	-0.0179062	44.4033	434	13.7333	7.75	25.9197	828.625	29.2	-0.7	29.9	23.6333	6.06667	23.9333	3.7	1753	273	59	50.2016	708	209	649	212	0.716461	45.7975	98	4.73918	V4
SRR5202784	SRR5202784	PRJNA368738	Cynops pyrrhogaster	Aquatic	Salamandridae	34.595	132.795	2	2015	wild	7.09056	-0.0179062	44.4033	434	13.7333	7.75	25.9197	828.625	29.2	-0.7	29.9	23.6333	6.06667	23.9333	3.7	1753	273	59	50.2016	708	209	649	212	0.779105	57.656	127	5.44492	V4
SRR5202785	SRR5202785	PRJNA368738	Cynops pyrrhogaster	Aquatic	Salamandridae	34.595	132.795	2	2015	wild	7.09056	-0.0179062	44.4033	434	13.7333	7.75	25.9197	828.625	29.2	-0.7	29.9	23.6333	6.06667	23.9333	3.7	1753	273	59	50.2016	708	209	649	212	0.637108	28.575	43	3.45712	V4
SRR5202786	SRR5202786	PRJNA368738	Cynops pyrrhogaster	Aquatic	Salamandridae	34.595	132.795	2	2015	wild	7.09056	-0.0179062	44.4033	434	13.7333	7.75	25.9197	828.625	29.2	-0.7	29.9	23.6333	6.06667	23.9333	3.7	1753	273	59	50.2016	708	209	649	212	0.615972	44.0659	74	3.82485	V4
SRR5202788	SRR5202788	PRJNA368738	Andrias japonicus	Aquatic	Cryptobranchidae	34.9793	135.768	2	2015	wild	9.70292	1.73285	45.942	39	15.6458	9.125	28.7855	844.516	32.4	0.7	31.7	25.7667	5.51667	26.1167	5.51667	1597	236	51	46.5097	612	189	573	189	0.521582	28.997	83	3.32511	V4
SRR5202789	SRR5202789	PRJNA368738	Andrias japonicus	Aquatic	Cryptobranchidae	34.9793	135.768	2	2015	wild	9.70292	1.73285	45.942	39	15.6458	9.125	28.7855	844.516	32.4	0.7	31.7	25.7667	5.51667	26.1167	5.51667	1597	236	51	46.5097	612	189	573	189	0.570884	37.4386	72	3.52231	V4
SRR5202790	SRR5202790	PRJNA368738	Andrias japonicus	Aquatic	Cryptobranchidae	34.9793	135.768	2	2015	wild	9.70292	1.73285	45.942	39	15.6458	9.125	28.7855	844.516	32.4	0.7	31.7	25.7667	5.51667	26.1167	5.51667	1597	236	51	46.5097	612	189	573	189	0.800118	40.1876	77	5.01417	V4
SRR5202791	SRR5202791	PRJNA368738	Andrias japonicus	Aquatic	Cryptobranchidae	34.9793	135.768	2	2015	wild	9.70292	1.73285	45.942	39	15.6458	9.125	28.7855	844.516	32.4	0.7	31.7	25.7667	5.51667	26.1167	5.51667	1597	236	51	46.5097	612	189	573	189	0.745947	32.535	61	4.42402	V4
SRR5452024	SRR5452024	PRJNA382978	Cryptobranchus alleganiensis	Aquatic	Cryptobranchidae	37.0514	-92.1895	10	2015	wild	22.2881	8.31651	47.7807	332	13.1125	13.0417	34.4107	909.783	31.7	-6.2	37.9	13.0167	1.43333	24	1.43333	1101	117	54	19.8385	329	206	275	206	0.655559	84.3595	199	5.00626	V2
SRR5452025	SRR5452025	PRJNA382978	Cryptobranchus alleganiensis	Aquatic	Cryptobranchidae	37.0514	-92.1895	10	2015	wild	22.2881	8.31651	47.7807	332	13.1125	13.0417	34.4107	909.783	31.7	-6.2	37.9	13.0167	1.43333	24	1.43333	1101	117	54	19.8385	329	206	275	206	0.769854	148.087	398	6.64894	V2
SRR5452026	SRR5452026	PRJNA382978	Cryptobranchus alleganiensis	Aquatic	Cryptobranchidae	37.0514	-92.1895	10	2015	wild	22.2881	8.31651	47.7807	332	13.1125	13.0417	34.4107	909.783	31.7	-6.2	37.9	13.0167	1.43333	24	1.43333	1101	117	54	19.8385	329	206	275	206	0.884047	209.242	679	8.31646	V2
SRR5452027	SRR5452027	PRJNA382978	Cryptobranchus alleganiensis	Aquatic	Cryptobranchidae	37.0514	-92.1895	10	2015	wild	22.2881	8.31651	47.7807	332	13.1125	13.0417	34.4107	909.783	31.7	-6.2	37.9	13.0167	1.43333	24	1.43333	1101	117	54	19.8385	329	206	275	206	0.804813	184.501	530	7.28343	V2
SRR5452028	SRR5452028	PRJNA382978	Cryptobranchus alleganiensis	Aquatic	Cryptobranchidae	37.0514	-92.1895	10	2015	wild	22.2881	8.31651	47.7807	332	13.1125	13.0417	34.4107	909.783	31.7	-6.2	37.9	13.0167	1.43333	24	1.43333	1101	117	54	19.8385	329	206	275	206	0.732923	145.295	382	6.28659	V2
SRR5452029	SRR5452029	PRJNA382978	Cryptobranchus alleganiensis	Aquatic	Cryptobranchidae	37.0514	-92.1895	10	2015	wild	22.2881	8.31651	47.7807	332	13.1125	13.0417	34.4107	909.783	31.7	-6.2	37.9	13.0167	1.43333	24	1.43333	1101	117	54	19.8385	329	206	275	206	0.702392	128.076	334	5.88865	V2
SRR5452030	SRR5452030	PRJNA382978	Cryptobranchus alleganiensis	Aquatic	Cryptobranchidae	37.0514	-92.1895	10	2015	wild	22.2881	8.31651	47.7807	332	13.1125	13.0417	34.4107	909.783	31.7	-6.2	37.9	13.0167	1.43333	24	1.43333	1101	117	54	19.8385	329	206	275	206	0.595851	113.603	279	4.84077	V2
SRR5452031	SRR5452031	PRJNA382978	Cryptobranchus alleganiensis	Aquatic	Cryptobranchidae	37.0514	-92.1895	10	2015	wild	22.2881	8.31651	47.7807	332	13.1125	13.0417	34.4107	909.783	31.7	-6.2	37.9	13.0167	1.43333	24	1.43333	1101	117	54	19.8385	329	206	275	206	0.722506	132.935	375	6.17796	V2
SRR5452032	SRR5452032	PRJNA382978	Cryptobranchus alleganiensis	Aquatic	Cryptobranchidae	37.0514	-92.1895	10	2015	wild	22.2881	8.31651	47.7807	332	13.1125	13.0417	34.4107	909.783	31.7	-6.2	37.9	13.0167	1.43333	24	1.43333	1101	117	54	19.8385	329	206	275	206	0.484299	59.6548	115	3.31527	V2
SRR5452033	SRR5452033	PRJNA382978	Cryptobranchus alleganiensis	Aquatic	Cryptobranchidae	37.0514	-92.1895	10	2015	wild	22.2881	8.31651	47.7807	332	13.1125	13.0417	34.4107	909.783	31.7	-6.2	37.9	13.0167	1.43333	24	1.43333	1101	117	54	19.8385	329	206	275	206	0.8413	195.415	553	7.6652	V2
SRR5452034	SRR5452034	PRJNA382978	Cryptobranchus alleganiensis	Aquatic	Cryptobranchidae	36.9652	-91.9124	10	2015	wild	22.199	8.38565	46.5278	362	13.0667	12.9667	34.3033	910.303	31.7	-6.1	37.8	12.9333	1.41667	23.9833	1.41667	1100	117	56	19.4372	337	214	270	214	0.927217	165.128	494	8.29707	V2
SRR5452035	SRR5452035	PRJNA382978	Cryptobranchus alleganiensis	Aquatic	Cryptobranchidae	36.9652	-91.9124	10	2015	wild	22.199	8.38565	46.5278	362	13.0667	12.9667	34.3033	910.303	31.7	-6.1	37.8	12.9333	1.41667	23.9833	1.41667	1100	117	56	19.4372	337	214	270	214	0.850741	158.908	475	7.56461	V2
SRR5452036	SRR5452036	PRJNA382978	Cryptobranchus alleganiensis	Aquatic	Cryptobranchidae	36.9652	-91.9124	10	2015	wild	22.199	8.38565	46.5278	362	13.0667	12.9667	34.3033	910.303	31.7	-6.1	37.8	12.9333	1.41667	23.9833	1.41667	1100	117	56	19.4372	337	214	270	214	0.626997	105.318	246	4.97993	V2
SRR5452037	SRR5452037	PRJNA382978	Cryptobranchus alleganiensis	Aquatic	Cryptobranchidae	36.9652	-91.9124	10	2015	wild	22.199	8.38565	46.5278	362	13.0667	12.9667	34.3033	910.303	31.7	-6.1	37.8	12.9333	1.41667	23.9833	1.41667	1100	117	56	19.4372	337	214	270	214	0.468087	64.6163	124	3.25517	V2
SRR5452038	SRR5452038	PRJNA382978	Cryptobranchus alleganiensis	Aquatic	Cryptobranchidae	36.9652	-91.9124	10	2015	wild	22.199	8.38565	46.5278	362	13.0667	12.9667	34.3033	910.303	31.7	-6.1	37.8	12.9333	1.41667	23.9833	1.41667	1100	117	56	19.4372	337	214	270	214	0.853135	180.801	568	7.80597	V2
SRR5452039	SRR5452039	PRJNA382978	Cryptobranchus alleganiensis	Aquatic	Cryptobranchidae	36.9652	-91.9124	10	2015	wild	22.199	8.38565	46.5278	362	13.0667	12.9667	34.3033	910.303	31.7	-6.1	37.8	12.9333	1.41667	23.9833	1.41667	1100	117	56	19.4372	337	214	270	214	0.827802	148.199	403	7.16432	V2
SRR5452040	SRR5452040	PRJNA382978	Cryptobranchus alleganiensis	Aquatic	Cryptobranchidae	36.9652	-91.9124	10	2015	wild	22.199	8.38565	46.5278	362	13.0667	12.9667	34.3033	910.303	31.7	-6.1	37.8	12.9333	1.41667	23.9833	1.41667	1100	117	56	19.4372	337	214	270	214	0.623252	90.0073	215	4.82908	V2
SRR5452041	SRR5452041	PRJNA382978	Cryptobranchus alleganiensis	Aquatic	Cryptobranchidae	36.9652	-91.9124	10	2015	wild	22.199	8.38565	46.5278	362	13.0667	12.9667	34.3033	910.303	31.7	-6.1	37.8	12.9333	1.41667	23.9833	1.41667	1100	117	56	19.4372	337	214	270	214	0.764125	145.082	374	6.53089	V2
SRR5452042	SRR5452042	PRJNA382978	Cryptobranchus alleganiensis	Aquatic	Cryptobranchidae	36.9652	-91.9124	10	2015	wild	22.199	8.38565	46.5278	362	13.0667	12.9667	34.3033	910.303	31.7	-6.1	37.8	12.9333	1.41667	23.9833	1.41667	1100	117	56	19.4372	337	214	270	214	0.600147	97.9815	225	4.68941	V2
SRR5452043	SRR5452043	PRJNA382978	Cryptobranchus alleganiensis	Aquatic	Cryptobranchidae	36.9521	-90.9939	10	2015	wild	23.177	8.72621	47.2343	189	13.6458	13.375	35.0131	903.535	32.5	-5.7	38.2	13.4667	2	24.4333	2	1172	119	68	17.4389	344	258	288	258	0.452641	66.2609	117	3.10981	V2
SRR5452044	SRR5452044	PRJNA382978	Cryptobranchus alleganiensis	Aquatic	Cryptobranchidae	36.9521	-90.9939	10	2015	wild	23.177	8.72621	47.2343	189	13.6458	13.375	35.0131	903.535	32.5	-5.7	38.2	13.4667	2	24.4333	2	1172	119	68	17.4389	344	258	288	258	0.657705	90.5841	216	5.10043	V2
SRR5452045	SRR5452045	PRJNA382978	Cryptobranchus alleganiensis	Aquatic	Cryptobranchidae	36.9521	-90.9939	10	2015	wild	23.177	8.72621	47.2343	189	13.6458	13.375	35.0131	903.535	32.5	-5.7	38.2	13.4667	2	24.4333	2	1172	119	68	17.4389	344	258	288	258	0.775149	150.323	404	6.71141	V2
SRR5452046	SRR5452046	PRJNA382978	Cryptobranchus alleganiensis	Aquatic	Cryptobranchidae	36.9521	-90.9939	10	2015	wild	23.177	8.72621	47.2343	189	13.6458	13.375	35.0131	903.535	32.5	-5.7	38.2	13.4667	2	24.4333	2	1172	119	68	17.4389	344	258	288	258	0.36406	62.7284	150	2.63173	V2
SRR5452047	SRR5452047	PRJNA382978	Cryptobranchus alleganiensis	Aquatic	Cryptobranchidae	36.9521	-90.9939	10	2015	wild	23.177	8.72621	47.2343	189	13.6458	13.375	35.0131	903.535	32.5	-5.7	38.2	13.4667	2	24.4333	2	1172	119	68	17.4389	344	258	288	258	0.573219	102.397	227	4.48633	V2
SRR5452048	SRR5452048	PRJNA382978	Cryptobranchus alleganiensis	Aquatic	Cryptobranchidae	36.9521	-90.9939	10	2015	wild	23.177	8.72621	47.2343	189	13.6458	13.375	35.0131	903.535	32.5	-5.7	38.2	13.4667	2	24.4333	2	1172	119	68	17.4389	344	258	288	258	0.836323	166.219	447	7.3631	V2
SRR5452049	SRR5452049	PRJNA382978	Cryptobranchus alleganiensis	Aquatic	Cryptobranchidae	36.9521	-90.9939	10	2015	wild	23.177	8.72621	47.2343	189	13.6458	13.375	35.0131	903.535	32.5	-5.7	38.2	13.4667	2	24.4333	2	1172	119	68	17.4389	344	258	288	258	0.790228	130.289	349	6.67512	V2
SRR5452050	SRR5452050	PRJNA382978	Cryptobranchus alleganiensis	Aquatic	Cryptobranchidae	36.9521	-90.9939	8	2015	wild	30.6385	17.5767	131.276	189	13.6458	13.375	35.0131	903.535	32.5	-5.7	38.2	13.4667	2	24.4333	2	1172	119	68	17.4389	344	258	288	258	0.806931	125.112	329	6.74751	V2
SRR5452051	SRR5452051	PRJNA382978	Cryptobranchus alleganiensis	Aquatic	Cryptobranchidae	36.9521	-90.9939	8	2015	wild	30.6385	17.5767	131.276	189	13.6458	13.375	35.0131	903.535	32.5	-5.7	38.2	13.4667	2	24.4333	2	1172	119	68	17.4389	344	258	288	258	0.892276	179.601	551	8.12499	V2
SRR5452052	SRR5452052	PRJNA382978	Cryptobranchus alleganiensis	Aquatic	Cryptobranchidae	37.5783	-92.0192	9	2015	wild	28.6051	15.7872	83.6056	289	13.125	12.95	34.0789	910.169	31.8	-6.2	38	17.8833	1.36667	24.0333	1.36667	1082	117	51	20.2302	322	193	284	193	0.754211	125.761	355	6.38943	V2
SRR5452053	SRR5452053	PRJNA382978	Cryptobranchus alleganiensis	Aquatic	Cryptobranchidae	37.795	-92.8529	8	2015	wild	30.2962	17.6165	109.265	270	13.1833	12.8	33.5079	922.125	31.9	-6.3	38.2	17.95	1.3	24.25	1.3	1072	124	41	26.9692	336	162	287	162	0.569362	51.3635	97	3.75774	V2
SRR5452054	SRR5452054	PRJNA382978	Cryptobranchus alleganiensis	Aquatic	Cryptobranchidae	37.795	-92.8529	8	2015	wild	30.2962	17.6165	109.265	270	13.1833	12.8	33.5079	922.125	31.9	-6.3	38.2	17.95	1.3	24.25	1.3	1072	124	41	26.9692	336	162	287	162	0.647942	75.5569	198	4.94338	V2
SRR5452055	SRR5452055	PRJNA382978	Cryptobranchus alleganiensis	Aquatic	Cryptobranchidae	37.795	-92.8529	8	2015	wild	30.2962	17.6165	109.265	270	13.1833	12.8	33.5079	922.125	31.9	-6.3	38.2	17.95	1.3	24.25	1.3	1072	124	41	26.9692	336	162	287	162	0.536015	36.9536	58	3.13997	V2
SRR5452056	SRR5452056	PRJNA382978	Cryptobranchus alleganiensis	Aquatic	Cryptobranchidae	37.795	-92.8529	8	2015	wild	30.2962	17.6165	109.265	270	13.1833	12.8	33.5079	922.125	31.9	-6.3	38.2	17.95	1.3	24.25	1.3	1072	124	41	26.9692	336	162	287	162	0.707334	130.535	332	5.92395	V2
SRR5452057	SRR5452057	PRJNA382978	Cryptobranchus alleganiensis	Aquatic	Cryptobranchidae	37.795	-92.8529	8	2015	wild	30.2962	17.6165	109.265	270	13.1833	12.8	33.5079	922.125	31.9	-6.3	38.2	17.95	1.3	24.25	1.3	1072	124	41	26.9692	336	162	287	162	0.666527	130.044	366	5.67594	V2
SRR5452058	SRR5452058	PRJNA382978	Cryptobranchus alleganiensis	Aquatic	Cryptobranchidae	37.795	-92.8529	8	2015	wild	30.2962	17.6165	109.265	270	13.1833	12.8	33.5079	922.125	31.9	-6.3	38.2	17.95	1.3	24.25	1.3	1072	124	41	26.9692	336	162	287	162	0.670463	133.262	325	5.59454	V2
SRR5452059	SRR5452059	PRJNA382978	Cryptobranchus alleganiensis	Aquatic	Cryptobranchidae	37.795	-92.8529	8	2015	wild	30.2962	17.6165	109.265	270	13.1833	12.8	33.5079	922.125	31.9	-6.3	38.2	17.95	1.3	24.25	1.3	1072	124	41	26.9692	336	162	287	162	0.913424	181.069	570	8.36223	V2
SRR5452060	SRR5452060	PRJNA382978	Cryptobranchus alleganiensis	Aquatic	Cryptobranchidae	37.795	-92.8529	8	2015	wild	30.2962	17.6165	109.265	270	13.1833	12.8	33.5079	922.125	31.9	-6.3	38.2	17.95	1.3	24.25	1.3	1072	124	41	26.9692	336	162	287	162	0.580307	70.5192	137	4.11904	V2
SRR5452061	SRR5452061	PRJNA382978	Cryptobranchus alleganiensis	Aquatic	Cryptobranchidae	37.795	-92.8529	8	2015	wild	30.2962	17.6165	109.265	270	13.1833	12.8	33.5079	922.125	31.9	-6.3	38.2	17.95	1.3	24.25	1.3	1072	124	41	26.9692	336	162	287	162	0.678252	105.527	256	5.42602	V2
SRR5452062	SRR5452062	PRJNA382978	Cryptobranchus alleganiensis	Aquatic	Cryptobranchidae	38.1893	-91.9093	9	2015	wild	29.2377	16.1672	93.8257	213	12.9583	12.8	32.9897	949.504	32.1	-6.7	38.8	17.9333	0.766667	24.4	0.766667	1045	125	44	24.6194	326	172	281	172	0.867093	141.764	392	7.46975	V2
SRR5452063	SRR5452063	PRJNA382978	Cryptobranchus alleganiensis	Aquatic	Cryptobranchidae	38.1893	-91.9093	9	2015	wild	29.2377	16.1672	93.8257	213	12.9583	12.8	32.9897	949.504	32.1	-6.7	38.8	17.9333	0.766667	24.4	0.766667	1045	125	44	24.6194	326	172	281	172	0.859131	123.428	343	7.23566	V2
SRR5452064	SRR5452064	PRJNA382978	Cryptobranchus alleganiensis	Aquatic	Cryptobranchidae	38.1893	-91.9093	9	2015	wild	29.2377	16.1672	93.8257	213	12.9583	12.8	32.9897	949.504	32.1	-6.7	38.8	17.9333	0.766667	24.4	0.766667	1045	125	44	24.6194	326	172	281	172	0.88252	179.057	530	7.98667	V2
SRR5452065	SRR5452065	PRJNA382978	Cryptobranchus alleganiensis	Aquatic	Cryptobranchidae	38.1893	-91.9093	9	2015	wild	29.2377	16.1672	93.8257	213	12.9583	12.8	32.9897	949.504	32.1	-6.7	38.8	17.9333	0.766667	24.4	0.766667	1045	125	44	24.6194	326	172	281	172	0.905048	176.02	577	8.30148	V2
SRR5452066	SRR5452066	PRJNA382978	Cryptobranchus alleganiensis	Aquatic	Cryptobranchidae	38.1893	-91.9093	9	2015	wild	29.2377	16.1672	93.8257	213	12.9583	12.8	32.9897	949.504	32.1	-6.7	38.8	17.9333	0.766667	24.4	0.766667	1045	125	44	24.6194	326	172	281	172	0.916124	181.683	570	8.38695	V2
SRR5452067	SRR5452067	PRJNA382978	Cryptobranchus alleganiensis	Aquatic	Cryptobranchidae	38.1893	-91.9093	9	2015	wild	29.2377	16.1672	93.8257	213	12.9583	12.8	32.9897	949.504	32.1	-6.7	38.8	17.9333	0.766667	24.4	0.766667	1045	125	44	24.6194	326	172	281	172	0.802907	148.54	443	7.05849	V2
SRR5452068	SRR5452068	PRJNA382978	Cryptobranchus alleganiensis	Aquatic	Cryptobranchidae	38.1893	-91.9093	9	2015	wild	29.2377	16.1672	93.8257	213	12.9583	12.8	32.9897	949.504	32.1	-6.7	38.8	17.9333	0.766667	24.4	0.766667	1045	125	44	24.6194	326	172	281	172	0.846378	159.435	465	7.49982	V2
SRR5452069	SRR5452069	PRJNA382978	Cryptobranchus alleganiensis	Aquatic	Cryptobranchidae	37.5783	-92.0192	8	2015	wild	30.032	17.3758	118.779	289	13.125	12.95	34.0789	910.169	31.8	-6.2	38	17.8833	1.36667	24.0333	1.36667	1082	117	51	20.2302	322	193	284	193	0.805511	127.628	367	6.86266	V2
SRR5452070	SRR5452070	PRJNA382978	Cryptobranchus alleganiensis	Aquatic	Cryptobranchidae	37.5783	-92.0192	8	2015	wild	30.032	17.3758	118.779	289	13.125	12.95	34.0789	910.169	31.8	-6.2	38	17.8833	1.36667	24.0333	1.36667	1082	117	51	20.2302	322	193	284	193	0.471528	67.3522	142	3.37131	V2
SRR5452071	SRR5452071	PRJNA382978	Cryptobranchus alleganiensis	Aquatic	Cryptobranchidae	37.5783	-92.0192	8	2015	wild	30.032	17.3758	118.779	289	13.125	12.95	34.0789	910.169	31.8	-6.2	38	17.8833	1.36667	24.0333	1.36667	1082	117	51	20.2302	322	193	284	193	0.478515	62.7209	120	3.30505	V2
SRR5452072	SRR5452072	PRJNA382978	Cryptobranchus alleganiensis	Aquatic	Cryptobranchidae	37.5783	-92.0192	8	2015	wild	30.032	17.3758	118.779	289	13.125	12.95	34.0789	910.169	31.8	-6.2	38	17.8833	1.36667	24.0333	1.36667	1082	117	51	20.2302	322	193	284	193	0.439979	62.4095	119	3.03357	V2
SRR5452073	SRR5452073	PRJNA382978	Cryptobranchus alleganiensis	Aquatic	Cryptobranchidae	37.5783	-92.0192	8	2015	wild	30.032	17.3758	118.779	289	13.125	12.95	34.0789	910.169	31.8	-6.2	38	17.8833	1.36667	24.0333	1.36667	1082	117	51	20.2302	322	193	284	193	0.637488	103.651	254	5.09269	V2
SRR5452074	SRR5452074	PRJNA382978	Cryptobranchus alleganiensis	Aquatic	Cryptobranchidae	37.5783	-92.0192	9	2015	wild	28.6051	15.7872	83.6056	289	13.125	12.95	34.0789	910.169	31.8	-6.2	38	17.8833	1.36667	24.0333	1.36667	1082	117	51	20.2302	322	193	284	193	0.634627	122.864	290	5.19119	V2
SRR5452075	SRR5452075	PRJNA382978	Cryptobranchus alleganiensis	Aquatic	Cryptobranchidae	37.5783	-92.0192	9	2015	wild	28.6051	15.7872	83.6056	289	13.125	12.95	34.0789	910.169	31.8	-6.2	38	17.8833	1.36667	24.0333	1.36667	1082	117	51	20.2302	322	193	284	193	0.879462	164.175	515	7.92257	V2
SRR5452076	SRR5452076	PRJNA382978	Cryptobranchus alleganiensis	Aquatic	Cryptobranchidae	37.5783	-92.0192	8	2015	wild	30.032	17.3758	118.779	289	13.125	12.95	34.0789	910.169	31.8	-6.2	38	17.8833	1.36667	24.0333	1.36667	1082	117	51	20.2302	322	193	284	193	0.852786	158.372	433	7.46889	V2
SRR7614771	SRR7614771	PRJNA477390	Salamandra salamandra	Terrestrial	Salamandridae	50.6126	6.42918	4	2015	wild	13.1301	3.24841	46.6856	433	8.325	6.56667	29.9848	571.933	20.5	-1.4	21.9	1.56667	10.7667	15.4833	1.56667	928	86	61	10.6019	256	203	235	256	0.579982	10.6425	20	2.50664	V4
SRR7614783	SRR7614783	PRJNA477390	Salamandra salamandra	Terrestrial	Salamandridae	50.6636	7.056	5	2015	wild	18.5744	7.96216	36.629	181	9.7125	8.125	34.1387	593.339	23	-0.8	23.8	15.7	5.55	17.2	2.66667	720	74	46	12.7941	211	157	206	162	0.793604	127.165	330	6.63955	V4
SRR7614785	SRR7614785	PRJNA477390	Salamandra salamandra	Terrestrial	Salamandridae	50.6636	7.056	5	2015	wild	18.5744	7.96216	36.629	181	9.7125	8.125	34.1387	593.339	23	-0.8	23.8	15.7	5.55	17.2	2.66667	720	74	46	12.7941	211	157	206	162	0.848881	128.946	326	7.08707	V4
SRR7614805	SRR7614805	PRJNA477390	Salamandra salamandra	Terrestrial	Salamandridae	50.6908	6.44001	5	2015	wild	16.8521	7.73859	38.3574	313	8.9625	7.04167	31.577	571.573	21.4	-0.9	22.3	16.1	11.4667	16.1	2.16667	806	78	53	10.975	219	184	219	211	0.676553	82.934	187	5.10587	V4
SRR7614810	SRR7614810	PRJNA477390	Salamandra salamandra	Terrestrial	Salamandridae	50.6636	7.056	5	2015	wild	18.5744	7.96216	36.629	181	9.7125	8.125	34.1387	593.339	23	-0.8	23.8	15.7	5.55	17.2	2.66667	720	74	46	12.7941	211	157	206	162	0.769869	88.0935	210	5.93896	V4
SRR7614832	SRR7614832	PRJNA477390	Salamandra salamandra	Terrestrial	Salamandridae	50.6908	6.44001	5	2015	wild	16.8521	7.73859	38.3574	313	8.9625	7.04167	31.577	571.573	21.4	-0.9	22.3	16.1	11.4667	16.1	2.16667	806	78	53	10.975	219	184	219	211	0.891123	143.299	390	7.67019	V4
SRR7614834	SRR7614834	PRJNA477390	Salamandra salamandra	Terrestrial	Salamandridae	50.6908	6.44001	5	2015	wild	16.8521	7.73859	38.3574	313	8.9625	7.04167	31.577	571.573	21.4	-0.9	22.3	16.1	11.4667	16.1	2.16667	806	78	53	10.975	219	184	219	211	0.921513	136.815	429	8.05848	V4
SRR7614836	SRR7614836	PRJNA477390	Salamandra salamandra	Terrestrial	Salamandridae	50.7044	6.3903	5	2015	wild	16.4771	7.44818	39.557	348	8.7125	6.825	31.0227	567.639	20.9	-1.1	22	2.66667	11.1667	15.7833	1.96667	855	82	58	10.4099	230	195	228	228	0.348842	54.6404	131	2.45355	V4
SRR7614837	SRR7614837	PRJNA477390	Salamandra salamandra	Terrestrial	Salamandridae	50.6925	6.26525	5	2015	wild	15.6761	7.41295	42.0234	356	8.69583	6.40833	29.8062	561.708	20.6	-0.9	21.5	2.01667	11.0833	15.6667	2.01667	925	85	63	8.81312	247	210	240	247	0.744997	109.828	263	5.98897	V4
SRR7614838	SRR7614838	PRJNA477390	Salamandra salamandra	Terrestrial	Salamandridae	50.6908	6.44001	3	2015	wild	9.77214	1.57059	51.0132	313	8.9625	7.04167	31.577	571.573	21.4	-0.9	22.3	16.1	11.4667	16.1	2.16667	806	78	53	10.975	219	184	219	211	0.90995	143.044	408	7.89148	V4
SRR7614841	SRR7614841	PRJNA477390	Salamandra salamandra	Terrestrial	Salamandridae	50.6875	6.40903	3	2015	wild	9.30248	1.30696	54.6457	289	9.03333	7.08333	31.7638	571.642	21.4	-0.9	22.3	16.15	9.46667	16.15	2.21667	805	78	54	10.3567	220	186	220	208	0.841863	66.906	141	6.01052	V4
SRR7614842	SRR7614842	PRJNA477390	Salamandra salamandra	Terrestrial	Salamandridae	50.6875	6.40903	3	2015	wild	9.30248	1.30696	54.6457	289	9.03333	7.08333	31.7638	571.642	21.4	-0.9	22.3	16.15	9.46667	16.15	2.21667	805	78	54	10.3567	220	186	220	208	0.782265	98.54	215	6.06114	V4
SRR7614843	SRR7614843	PRJNA477390	Salamandra salamandra	Terrestrial	Salamandridae	50.6875	6.40903	3	2015	wild	9.30248	1.30696	54.6457	289	9.03333	7.08333	31.7638	571.642	21.4	-0.9	22.3	16.15	9.46667	16.15	2.21667	805	78	54	10.3567	220	186	220	208	0.769904	93.9756	213	5.95499	V4
SRR7614865	SRR7614865	PRJNA477390	Salamandra salamandra	Terrestrial	Salamandridae	50.6925	6.26525	4	2015	wild	13.0394	3.40444	47.1598	356	8.69583	6.40833	29.8062	561.708	20.6	-0.9	21.5	2.01667	11.0833	15.6667	2.01667	925	85	63	8.81312	247	210	240	247	0.935745	172.445	490	8.36241	V4
SRR7614867	SRR7614867	PRJNA477390	Salamandra salamandra	Terrestrial	Salamandridae	50.6925	6.26525	4	2015	wild	13.0394	3.40444	47.1598	356	8.69583	6.40833	29.8062	561.708	20.6	-0.9	21.5	2.01667	11.0833	15.6667	2.01667	925	85	63	8.81312	247	210	240	247	0.727411	73.1297	154	5.28594	V4
SRR7614868	SRR7614868	PRJNA477390	Salamandra salamandra	Terrestrial	Salamandridae	50.6925	6.26525	4	2015	wild	13.0394	3.40444	47.1598	356	8.69583	6.40833	29.8062	561.708	20.6	-0.9	21.5	2.01667	11.0833	15.6667	2.01667	925	85	63	8.81312	247	210	240	247	0.696929	58.2432	107	4.69832	V4
SRR7614869	SRR7614869	PRJNA477390	Salamandra salamandra	Terrestrial	Salamandridae	50.6925	6.26525	4	2015	wild	13.0394	3.40444	47.1598	356	8.69583	6.40833	29.8062	561.708	20.6	-0.9	21.5	2.01667	11.0833	15.6667	2.01667	925	85	63	8.81312	247	210	240	247	0.883591	146.629	414	7.68149	V4
SRR7614870	SRR7614870	PRJNA477390	Salamandra salamandra	Terrestrial	Salamandridae	50.6925	6.26525	4	2015	wild	13.0394	3.40444	47.1598	356	8.69583	6.40833	29.8062	561.708	20.6	-0.9	21.5	2.01667	11.0833	15.6667	2.01667	925	85	63	8.81312	247	210	240	247	0.902028	78.9853	184	6.78646	V4
SRR7614871	SRR7614871	PRJNA477390	Salamandra salamandra	Terrestrial	Salamandridae	50.6925	6.26525	4	2015	wild	13.0394	3.40444	47.1598	356	8.69583	6.40833	29.8062	561.708	20.6	-0.9	21.5	2.01667	11.0833	15.6667	2.01667	925	85	63	8.81312	247	210	240	247	0.803145	95.1743	226	6.28073	V4
SRR7614872	SRR7614872	PRJNA477390	Salamandra salamandra	Terrestrial	Salamandridae	50.6925	6.26525	4	2015	wild	13.0394	3.40444	47.1598	356	8.69583	6.40833	29.8062	561.708	20.6	-0.9	21.5	2.01667	11.0833	15.6667	2.01667	925	85	63	8.81312	247	210	240	247	0.922154	144.271	479	8.21075	V4
SRR7614874	SRR7614874	PRJNA477390	Salamandra salamandra	Terrestrial	Salamandridae	50.6636	7.056	4	2015	wild	15.5854	3.92503	41.6323	181	9.7125	8.125	34.1387	593.339	23	-0.8	23.8	15.7	5.55	17.2	2.66667	720	74	46	12.7941	211	157	206	162	0.926628	158.327	491	8.28366	V4
SRR7614890	SRR7614890	PRJNA477390	Salamandra salamandra	Terrestrial	Salamandridae	50.6908	6.44001	3	2015	wild	9.77214	1.57059	51.0132	313	8.9625	7.04167	31.577	571.573	21.4	-0.9	22.3	16.1	11.4667	16.1	2.16667	806	78	53	10.975	219	184	219	211	0.915452	146.381	388	7.87281	V4
SRR7614893	SRR7614893	PRJNA477390	Salamandra salamandra	Terrestrial	Salamandridae	50.6636	7.056	4	2015	wild	15.5854	3.92503	41.6323	181	9.7125	8.125	34.1387	593.339	23	-0.8	23.8	15.7	5.55	17.2	2.66667	720	74	46	12.7941	211	157	206	162	0.912321	160.389	418	7.9439	V4
SRR7614894	SRR7614894	PRJNA477390	Salamandra salamandra	Terrestrial	Salamandridae	50.6636	7.056	4	2015	wild	15.5854	3.92503	41.6323	181	9.7125	8.125	34.1387	593.339	23	-0.8	23.8	15.7	5.55	17.2	2.66667	720	74	46	12.7941	211	157	206	162	0.846761	115.561	265	6.8163	V4
SRR7614896	SRR7614896	PRJNA477390	Salamandra salamandra	Terrestrial	Salamandridae	50.7355	6.28192	4	2015	wild	13.9169	3.85116	43.0704	283	9.11667	6.71667	30.8104	563.658	21.2	-0.6	21.8	16.1333	11.5667	16.1333	2.4	865	82	59	8.52426	232	202	232	223	0.932908	189.649	555	8.50471	V4
SRR7614898	SRR7614898	PRJNA477390	Salamandra salamandra	Terrestrial	Salamandridae	50.6925	6.26525	4	2015	wild	13.0394	3.40444	47.1598	356	8.69583	6.40833	29.8062	561.708	20.6	-0.9	21.5	2.01667	11.0833	15.6667	2.01667	925	85	63	8.81312	247	210	240	247	0.932396	137.13	347	7.8683	V4
SRR7614902	SRR7614902	PRJNA477390	Salamandra salamandra	Terrestrial	Salamandridae	50.6875	6.40903	4	2015	wild	13.723	3.46556	42.1133	289	9.03333	7.08333	31.7638	571.642	21.4	-0.9	22.3	16.15	9.46667	16.15	2.21667	805	78	54	10.3567	220	186	220	208	0.915256	141.721	399	7.90804	V4
SRR7614903	SRR7614903	PRJNA477390	Salamandra salamandra	Terrestrial	Salamandridae	50.7355	6.28192	4	2015	wild	13.9169	3.85116	43.0704	283	9.11667	6.71667	30.8104	563.658	21.2	-0.6	21.8	16.1333	11.5667	16.1333	2.4	865	82	59	8.52426	232	202	232	223	0.930277	218.353	730	8.84856	V4
SRR7614905	SRR7614905	PRJNA477390	Salamandra salamandra	Terrestrial	Salamandridae	50.6925	6.26525	4	2015	wild	13.0394	3.40444	47.1598	356	8.69583	6.40833	29.8062	561.708	20.6	-0.9	21.5	2.01667	11.0833	15.6667	2.01667	925	85	63	8.81312	247	210	240	247	0.447462	36.2065	56	2.59857	V4
SRR7614910	SRR7614910	PRJNA477390	Salamandra salamandra	Terrestrial	Salamandridae	50.6925	6.26525	4	2015	wild	13.0394	3.40444	47.1598	356	8.69583	6.40833	29.8062	561.708	20.6	-0.9	21.5	2.01667	11.0833	15.6667	2.01667	925	85	63	8.81312	247	210	240	247	0.890021	148.802	481	7.92999	V4
SRR7614911	SRR7614911	PRJNA477390	Salamandra salamandra	Terrestrial	Salamandridae	50.6126	6.42918	4	2015	wild	13.1301	3.24841	46.6856	433	8.325	6.56667	29.9848	571.933	20.5	-1.4	21.9	1.56667	10.7667	15.4833	1.56667	928	86	61	10.6019	256	203	235	256	0.690922	17.8476	55	3.99447	V4
SRR7614914	SRR7614914	PRJNA477390	Salamandra salamandra	Terrestrial	Salamandridae	50.6126	6.42918	5	2015	wild	15.878	7.33072	40.605	433	8.325	6.56667	29.9848	571.933	20.5	-1.4	21.9	1.56667	10.7667	15.4833	1.56667	928	86	61	10.6019	256	203	235	256	0.477542	24.42	50	2.69518	V4
SRR7614917	SRR7614917	PRJNA477390	Salamandra salamandra	Terrestrial	Salamandridae	50.6925	6.26525	4	2015	wild	13.0394	3.40444	47.1598	356	8.69583	6.40833	29.8062	561.708	20.6	-0.9	21.5	2.01667	11.0833	15.6667	2.01667	925	85	63	8.81312	247	210	240	247	0.923276	152.739	434	8.08933	V4
SRR7614918	SRR7614918	PRJNA477390	Salamandra salamandra	Terrestrial	Salamandridae	50.6925	6.26525	5	2015	wild	15.6761	7.41295	42.0234	356	8.69583	6.40833	29.8062	561.708	20.6	-0.9	21.5	2.01667	11.0833	15.6667	2.01667	925	85	63	8.81312	247	210	240	247	0.878395	146.317	448	7.73633	V4
SRR7614920	SRR7614920	PRJNA477390	Salamandra salamandra	Terrestrial	Salamandridae	50.6925	6.26525	3	2015	wild	8.6775	1.27607	61.8931	356	8.69583	6.40833	29.8062	561.708	20.6	-0.9	21.5	2.01667	11.0833	15.6667	2.01667	925	85	63	8.81312	247	210	240	247	0.941805	170.89	493	8.42486	V4
SRR7614924	SRR7614924	PRJNA477390	Salamandra salamandra	Terrestrial	Salamandridae	50.6925	6.26525	4	2015	wild	13.0394	3.40444	47.1598	356	8.69583	6.40833	29.8062	561.708	20.6	-0.9	21.5	2.01667	11.0833	15.6667	2.01667	925	85	63	8.81312	247	210	240	247	0.878167	161.97	429	7.67942	V4
SRR7614928	SRR7614928	PRJNA477390	Salamandra salamandra	Terrestrial	Salamandridae	50.6925	6.26525	4	2015	wild	13.0394	3.40444	47.1598	356	8.69583	6.40833	29.8062	561.708	20.6	-0.9	21.5	2.01667	11.0833	15.6667	2.01667	925	85	63	8.81312	247	210	240	247	0.604018	97.7955	289	4.9378	V4
SRR7614929	SRR7614929	PRJNA477390	Salamandra salamandra	Terrestrial	Salamandridae	50.6925	6.26525	4	2015	wild	13.0394	3.40444	47.1598	356	8.69583	6.40833	29.8062	561.708	20.6	-0.9	21.5	2.01667	11.0833	15.6667	2.01667	925	85	63	8.81312	247	210	240	247	0.919522	136.02	448	8.09856	V4
SRR7614930	SRR7614930	PRJNA477390	Salamandra salamandra	Terrestrial	Salamandridae	50.6925	6.26525	4	2015	wild	13.0394	3.40444	47.1598	356	8.69583	6.40833	29.8062	561.708	20.6	-0.9	21.5	2.01667	11.0833	15.6667	2.01667	925	85	63	8.81312	247	210	240	247	0.888134	112.64	280	7.21989	V4
SRR7614931	SRR7614931	PRJNA477390	Salamandra salamandra	Terrestrial	Salamandridae	50.6925	6.26525	4	2015	wild	13.0394	3.40444	47.1598	356	8.69583	6.40833	29.8062	561.708	20.6	-0.9	21.5	2.01667	11.0833	15.6667	2.01667	925	85	63	8.81312	247	210	240	247	0.375162	26.8787	64	2.25097	V4
SRR7614932	SRR7614932	PRJNA477390	Salamandra salamandra	Terrestrial	Salamandridae	50.6925	6.26525	4	2015	wild	13.0394	3.40444	47.1598	356	8.69583	6.40833	29.8062	561.708	20.6	-0.9	21.5	2.01667	11.0833	15.6667	2.01667	925	85	63	8.81312	247	210	240	247	0.540854	11.5398	38	2.83836	V4
SRR7614933	SRR7614933	PRJNA477390	Salamandra salamandra	Terrestrial	Salamandridae	50.6925	6.26525	4	2015	wild	13.0394	3.40444	47.1598	356	8.69583	6.40833	29.8062	561.708	20.6	-0.9	21.5	2.01667	11.0833	15.6667	2.01667	925	85	63	8.81312	247	210	240	247	0.935468	147.381	456	8.26289	V4
SRR7614935	SRR7614935	PRJNA477390	Salamandra salamandra	Terrestrial	Salamandridae	50.6925	6.26525	4	2015	wild	13.0394	3.40444	47.1598	356	8.69583	6.40833	29.8062	561.708	20.6	-0.9	21.5	2.01667	11.0833	15.6667	2.01667	925	85	63	8.81312	247	210	240	247	0.902508	140.668	404	7.8141	V4
SRR7614937	SRR7614937	PRJNA477390	Salamandra salamandra	Terrestrial	Salamandridae	50.7224	6.34663	4	2015	wild	13.563	3.74393	41.6879	305	8.9125	6.575	30.2995	561.322	20.9	-0.8	21.7	15.8833	11.35	15.8833	2.23333	844	80	57	9.24757	227	195	227	220	0.125518	16.9696	23	0.56779	V4
SRR7614941	SRR7614941	PRJNA477390	Salamandra salamandra	Terrestrial	Salamandridae	50.6925	6.26525	5	2015	wild	15.6761	7.41295	42.0234	356	8.69583	6.40833	29.8062	561.708	20.6	-0.9	21.5	2.01667	11.0833	15.6667	2.01667	925	85	63	8.81312	247	210	240	247	0.112621	13.277	24	0.516362	V4
SRR7614942	SRR7614942	PRJNA477390	Salamandra salamandra	Terrestrial	Salamandridae	50.7044	6.3903	5	2015	wild	16.4771	7.44818	39.557	348	8.7125	6.825	31.0227	567.639	20.9	-1.1	22	2.66667	11.1667	15.7833	1.96667	855	82	58	10.4099	230	195	228	228	0.633639	18.509	47	3.5196	V4
SRR7614943	SRR7614943	PRJNA477390	Salamandra salamandra	Terrestrial	Salamandridae	50.7044	6.3903	5	2015	wild	16.4771	7.44818	39.557	348	8.7125	6.825	31.0227	567.639	20.9	-1.1	22	2.66667	11.1667	15.7833	1.96667	855	82	58	10.4099	230	195	228	228	0.892758	101.036	246	7.09075	V4
SRR7614944	SRR7614944	PRJNA477390	Salamandra salamandra	Terrestrial	Salamandridae	50.7044	6.3903	5	2015	wild	16.4771	7.44818	39.557	348	8.7125	6.825	31.0227	567.639	20.9	-1.1	22	2.66667	11.1667	15.7833	1.96667	855	82	58	10.4099	230	195	228	228	0.8844	153.949	552	8.05558	V4
SRR7614946	SRR7614946	PRJNA477390	Salamandra salamandra	Terrestrial	Salamandridae	50.7224	6.34663	4	2015	wild	13.563	3.74393	41.6879	305	8.9125	6.575	30.2995	561.322	20.9	-0.8	21.7	15.8833	11.35	15.8833	2.23333	844	80	57	9.24757	227	195	227	220	0.816876	149.281	431	7.14893	V4
SRR7614950	SRR7614950	PRJNA477390	Salamandra salamandra	Terrestrial	Salamandridae	50.6875	6.40903	4	2015	wild	13.723	3.46556	42.1133	289	9.03333	7.08333	31.7638	571.642	21.4	-0.9	22.3	16.15	9.46667	16.15	2.21667	805	78	54	10.3567	220	186	220	208	0.725046	44.0058	106	4.87805	V4
SRR7614951	SRR7614951	PRJNA477390	Salamandra salamandra	Terrestrial	Salamandridae	51.7228	9.62217	5	2015	wild	15.491	6.37485	35.1451	376	7.65417	6.625	29.3142	606.489	20.2	-2.4	22.6	1.53333	10.6167	15.2	0.366667	961	99	57	13.6674	283	208	236	266	0.838072	66.3033	139	5.96618	V4
SRR7614960	SRR7614960	PRJNA477390	Salamandra salamandra	Terrestrial	Salamandridae	50.7224	6.34663	4	2015	wild	13.563	3.74393	41.6879	305	8.9125	6.575	30.2995	561.322	20.9	-0.8	21.7	15.8833	11.35	15.8833	2.23333	844	80	57	9.24757	227	195	227	220	0.776384	117.568	294	6.3661	V4
SRR7614968	SRR7614968	PRJNA477390	Salamandra salamandra	Terrestrial	Salamandridae	51.7228	9.62217	5	2015	wild	15.491	6.37485	35.1451	376	7.65417	6.625	29.3142	606.489	20.2	-2.4	22.6	1.53333	10.6167	15.2	0.366667	961	99	57	13.6674	283	208	236	266	0.925795	119.048	313	7.67486	V4
SRR7614972	SRR7614972	PRJNA477390	Salamandra salamandra	Terrestrial	Salamandridae	50.7355	6.28192	5	2015	wild	16.4677	7.80339	40.8905	283	9.11667	6.71667	30.8104	563.658	21.2	-0.6	21.8	16.1333	11.5667	16.1333	2.4	865	82	59	8.52426	232	202	232	223	0.940528	176.967	522	8.491	V4
SRR7614974	SRR7614974	PRJNA477390	Salamandra salamandra	Terrestrial	Salamandridae	50.6126	6.42918	5	2015	wild	15.878	7.33072	40.605	433	8.325	6.56667	29.9848	571.933	20.5	-1.4	21.9	1.56667	10.7667	15.4833	1.56667	928	86	61	10.6019	256	203	235	256	0.877753	109.045	289	7.17557	V4
SRR7614977	SRR7614977	PRJNA477390	Salamandra salamandra	Terrestrial	Salamandridae	50.6126	6.42918	5	2015	wild	15.878	7.33072	40.605	433	8.325	6.56667	29.9848	571.933	20.5	-1.4	21.9	1.56667	10.7667	15.4833	1.56667	928	86	61	10.6019	256	203	235	256	0.837495	72.3842	152	6.07011	V4
SRR7614993	SRR7614993	PRJNA477390	Salamandra salamandra	Terrestrial	Salamandridae	50.7355	6.28192	4	2015	wild	13.9169	3.85116	43.0704	283	9.11667	6.71667	30.8104	563.658	21.2	-0.6	21.8	16.1333	11.5667	16.1333	2.4	865	82	59	8.52426	232	202	232	223	0.90342	138.132	396	7.79593	V4
SRR7615003	SRR7615003	PRJNA477390	Salamandra salamandra	Terrestrial	Salamandridae	50.7224	6.34663	4	2015	wild	13.563	3.74393	41.6879	305	8.9125	6.575	30.2995	561.322	20.9	-0.8	21.7	15.8833	11.35	15.8833	2.23333	844	80	57	9.24757	227	195	227	220	0.774893	89.3433	212	5.98831	V4
SRR7615005	SRR7615005	PRJNA477390	Salamandra salamandra	Terrestrial	Salamandridae	50.7355	6.28192	5	2015	wild	16.4677	7.80339	40.8905	283	9.11667	6.71667	30.8104	563.658	21.2	-0.6	21.8	16.1333	11.5667	16.1333	2.4	865	82	59	8.52426	232	202	232	223	0.636785	72.0145	150	4.60321	V4
SRR7615010	SRR7615010	PRJNA477390	Salamandra salamandra	Terrestrial	Salamandridae	51.7228	9.62217	5	2015	wild	15.491	6.37485	35.1451	376	7.65417	6.625	29.3142	606.489	20.2	-2.4	22.6	1.53333	10.6167	15.2	0.366667	961	99	57	13.6674	283	208	236	266	0.843236	151.46	394	7.27042	V4
SRR8193364	SRR8193364	PRJNA505069	Pseudoeurycea sp	Terrestrial	Plethodontidae	15.4279	-92.3455	10	2013	wild	19.8861	9.33952	319.539	2824	12.2167	12.4	73.8095	113.365	20	3.2	16.8	13.25	10.6333	13.35	10.6333	1390	278	5	91.7341	667	23	624	23	0.88572	489.93	640	8.25662	V3-V4
SRR8193365	SRR8193365	PRJNA505069	Pseudoeurycea sp	Terrestrial	Plethodontidae	15.4279	-92.3455	10	2013	wild	19.8861	9.33952	319.539	2824	12.2167	12.4	73.8095	113.365	20	3.2	16.8	13.25	10.6333	13.35	10.6333	1390	278	5	91.7341	667	23	624	23	0.867195	497.862	712	8.21731	V3-V4
SRR8193366	SRR8193366	PRJNA505069	Pseudoeurycea sp	Terrestrial	Plethodontidae	15.4279	-92.3455	10	2013	wild	19.8861	9.33952	319.539	2824	12.2167	12.4	73.8095	113.365	20	3.2	16.8	13.25	10.6333	13.35	10.6333	1390	278	5	91.7341	667	23	624	23	0.336911	184.87	235	2.65369	V3-V4
SRR8193367	SRR8193367	PRJNA505069	Pseudoeurycea sp	Terrestrial	Plethodontidae	15.4279	-92.3455	10	2013	wild	19.8861	9.33952	319.539	2824	12.2167	12.4	73.8095	113.365	20	3.2	16.8	13.25	10.6333	13.35	10.6333	1390	278	5	91.7341	667	23	624	23	0.84957	480.392	551	7.73611	V3-V4
SRR8193369	SRR8193369	PRJNA505069	Pseudoeurycea rex	Terrestrial	Plethodontidae	15.4799	-91.9308	10	2013	wild	16.553	6.11818	306.467	2955	10.9583	12.8333	71.2963	127.579	19.4	1.4	18	12.05	9.13333	12.1833	9.13333	1373	272	6	89.647	660	27	627	27	0.884618	299.177	548	8.04829	V3-V4
SRR8193375	SRR8193375	PRJNA505069	Pseudoeurycea rex	Terrestrial	Plethodontidae	15.4799	-91.9308	10	2013	wild	16.553	6.11818	306.467	2955	10.9583	12.8333	71.2963	127.579	19.4	1.4	18	12.05	9.13333	12.1833	9.13333	1373	272	6	89.647	660	27	627	27	0.853398	429.511	533	7.73007	V3-V4
SRR8193376	SRR8193376	PRJNA505069	Bolitoglossa lincolni	Terrestrial	Plethodontidae	15.6042	-91.4643	10	2013	wild	17.976	6.94549	311.017	2668	12.2458	13.3083	69.6771	147.47	21.5	2.4	19.1	13.3833	10.9167	13.6833	10.15	1447	270	22	78.3243	672	73	479	74	0.762773	484.871	485	6.80534	V3-V4
SRR8193379	SRR8193379	PRJNA505069	Bolitoglossa lincolni	Terrestrial	Plethodontidae	15.6042	-91.4643	10	2013	wild	17.976	6.94549	311.017	2668	12.2458	13.3083	69.6771	147.47	21.5	2.4	19.1	13.3833	10.9167	13.6833	10.15	1447	270	22	78.3243	672	73	479	74	0.718164	252.544	302	5.91652	V3-V4
SRR8193382	SRR8193382	PRJNA505069	Pseudoeurycea rex	Terrestrial	Plethodontidae	15.4799	-91.9308	10	2013	wild	16.553	6.11818	306.467	2955	10.9583	12.8333	71.2963	127.579	19.4	1.4	18	12.05	9.13333	12.1833	9.13333	1373	272	6	89.647	660	27	627	27	0.758833	69.0885	164	5.58315	V3-V4
SRR8193383	SRR8193383	PRJNA505069	Pseudoeurycea rex	Terrestrial	Plethodontidae	15.4799	-91.9308	10	2013	wild	16.553	6.11818	306.467	2955	10.9583	12.8333	71.2963	127.579	19.4	1.4	18	12.05	9.13333	12.1833	9.13333	1373	272	6	89.647	660	27	627	27	0.83399	306.593	429	7.29311	V3-V4
SRR8193384	SRR8193384	PRJNA505069	Pseudoeurycea rex	Terrestrial	Plethodontidae	15.5543	-91.6006	10	2013	wild	16.0817	5.54849	313.517	3296	8.99167	12.7	70.1657	130.416	17.5	-0.6	18.1	10.0667	7.11667	10.2	7.11667	1418	270	8	83.6738	666	40	639	40	0.81134	313.701	420	7.07021	V3-V4
SRR8193385	SRR8193385	PRJNA505069	Pseudoeurycea rex	Terrestrial	Plethodontidae	15.5543	-91.6006	10	2013	wild	16.0817	5.54849	313.517	3296	8.99167	12.7	70.1657	130.416	17.5	-0.6	18.1	10.0667	7.11667	10.2	7.11667	1418	270	8	83.6738	666	40	639	40	0.837596	110.487	299	6.88839	V3-V4
SRR8193386	SRR8193386	PRJNA505069	Pseudoeurycea rex	Terrestrial	Plethodontidae	15.4799	-91.9308	10	2013	wild	16.553	6.11818	306.467	2955	10.9583	12.8333	71.2963	127.579	19.4	1.4	18	12.05	9.13333	12.1833	9.13333	1373	272	6	89.647	660	27	627	27	0.444689	230.03	267	3.58451	V3-V4
SRR8193397	SRR8193397	PRJNA505069	Pseudoeurycea rex	Terrestrial	Plethodontidae	15.4799	-91.9308	10	2013	wild	16.553	6.11818	306.467	2955	10.9583	12.8333	71.2963	127.579	19.4	1.4	18	12.05	9.13333	12.1833	9.13333	1373	272	6	89.647	660	27	627	27	0.843405	344.803	438	7.4007	V3-V4
SRR8193399	SRR8193399	PRJNA505069	Pseudoeurycea rex	Terrestrial	Plethodontidae	15.4799	-91.9308	10	2013	wild	16.553	6.11818	306.467	2955	10.9583	12.8333	71.2963	127.579	19.4	1.4	18	12.05	9.13333	12.1833	9.13333	1373	272	6	89.647	660	27	627	27	0.830782	247.547	474	7.38461	V3-V4
SRR8193400	SRR8193400	PRJNA505069	Pseudoeurycea rex	Terrestrial	Plethodontidae	15.5543	-91.6006	10	2013	wild	16.0817	5.54849	313.517	3296	8.99167	12.7	70.1657	130.416	17.5	-0.6	18.1	10.0667	7.11667	10.2	7.11667	1418	270	8	83.6738	666	40	639	40	0.800801	436.284	455	7.07086	V3-V4
SRR8193402	SRR8193402	PRJNA505069	Bolitoglossa franklini	Terrestrial	Plethodontidae	14.9373	-91.8428	10	2013	wild	21.3283	10.4907	535.222	2408	14.2333	12.9667	74.9518	97.9409	22.2	4.9	17.3	14.6833	12.8167	15.2	12.8167	1851	371	5	89.2645	883	32	796	32	0.803472	491.051	490	7.18034	V3-V4
SRR8193403	SRR8193403	PRJNA505069	Pseudoeurycea rex	Terrestrial	Plethodontidae	15.4799	-91.9308	10	2013	wild	16.553	6.11818	306.467	2955	10.9583	12.8333	71.2963	127.579	19.4	1.4	18	12.05	9.13333	12.1833	9.13333	1373	272	6	89.647	660	27	627	27	0.896303	213.048	602	8.27612	V3-V4
SRR8193404	SRR8193404	PRJNA505069	Pseudoeurycea rex	Terrestrial	Plethodontidae	15.4799	-91.9308	10	2013	wild	16.553	6.11818	306.467	2955	10.9583	12.8333	71.2963	127.579	19.4	1.4	18	12.05	9.13333	12.1833	9.13333	1373	272	6	89.647	660	27	627	27	0.918096	244.95	692	8.6619	V3-V4
SRR8193405	SRR8193405	PRJNA505069	Pseudoeurycea rex	Terrestrial	Plethodontidae	15.4799	-91.9308	10	2013	wild	16.553	6.11818	306.467	2955	10.9583	12.8333	71.2963	127.579	19.4	1.4	18	12.05	9.13333	12.1833	9.13333	1373	272	6	89.647	660	27	627	27	0.764339	317.438	436	6.70186	V3-V4
SRR8193406	SRR8193406	PRJNA505069	Bolitoglossa lincolni	Terrestrial	Plethodontidae	15.6042	-91.4643	10	2013	wild	17.976	6.94549	311.017	2668	12.2458	13.3083	69.6771	147.47	21.5	2.4	19.1	13.3833	10.9167	13.6833	10.15	1447	270	22	78.3243	672	73	479	74	0.825998	459.516	462	7.31153	V3-V4
SRR8193408	SRR8193408	PRJNA505069	Pseudoeurycea rex	Terrestrial	Plethodontidae	15.4799	-91.9308	10	2013	wild	16.553	6.11818	306.467	2955	10.9583	12.8333	71.2963	127.579	19.4	1.4	18	12.05	9.13333	12.1833	9.13333	1373	272	6	89.647	660	27	627	27	0.855256	483.027	774	8.2072	V3-V4
SRR8193409	SRR8193409	PRJNA505069	Bolitoglossa franklini	Terrestrial	Plethodontidae	14.9373	-91.8428	10	2013	wild	21.3283	10.4907	535.222	2408	14.2333	12.9667	74.9518	97.9409	22.2	4.9	17.3	14.6833	12.8167	15.2	12.8167	1851	371	5	89.2645	883	32	796	32	0.848791	625.198	738	8.08683	V3-V4
SRR8193412	SRR8193412	PRJNA505069	Pseudoeurycea sp	Terrestrial	Plethodontidae	15.4279	-92.3455	10	2013	wild	19.8861	9.33952	319.539	2824	12.2167	12.4	73.8095	113.365	20	3.2	16.8	13.25	10.6333	13.35	10.6333	1390	278	5	91.7341	667	23	624	23	0.837696	554.731	587	7.70447	V3-V4
SRR8193413	SRR8193413	PRJNA505069	Pseudoeurycea rex	Terrestrial	Plethodontidae	15.4799	-91.9308	10	2013	wild	16.553	6.11818	306.467	2955	10.9583	12.8333	71.2963	127.579	19.4	1.4	18	12.05	9.13333	12.1833	9.13333	1373	272	6	89.647	660	27	627	27	0.905425	398.311	785	8.70707	V3-V4
SRR8193414	SRR8193414	PRJNA505069	Pseudoeurycea rex	Terrestrial	Plethodontidae	15.4799	-91.9308	10	2013	wild	16.553	6.11818	306.467	2955	10.9583	12.8333	71.2963	127.579	19.4	1.4	18	12.05	9.13333	12.1833	9.13333	1373	272	6	89.647	660	27	627	27	0.853802	221.886	558	7.79019	V3-V4
SRR8193416	SRR8193416	PRJNA505069	Pseudoeurycea rex	Terrestrial	Plethodontidae	15.4799	-91.9308	10	2013	wild	16.553	6.11818	306.467	2955	10.9583	12.8333	71.2963	127.579	19.4	1.4	18	12.05	9.13333	12.1833	9.13333	1373	272	6	89.647	660	27	627	27	0.880332	494.465	611	8.14749	V3-V4
SRR8193420	SRR8193420	PRJNA505069	Pseudoeurycea rex	Terrestrial	Plethodontidae	15.4799	-91.9308	10	2013	wild	16.553	6.11818	306.467	2955	10.9583	12.8333	71.2963	127.579	19.4	1.4	18	12.05	9.13333	12.1833	9.13333	1373	272	6	89.647	660	27	627	27	0.879695	351.663	556	8.02189	V3-V4
SRR8193424	SRR8193424	PRJNA505069	Pseudoeurycea sp	Terrestrial	Plethodontidae	15.4279	-92.3455	10	2013	wild	19.8861	9.33952	319.539	2824	12.2167	12.4	73.8095	113.365	20	3.2	16.8	13.25	10.6333	13.35	10.6333	1390	278	5	91.7341	667	23	624	23	0.920237	299.654	722	8.73844	V3-V4
SRR8193427	SRR8193427	PRJNA505069	Bolitoglossa lincolni	Terrestrial	Plethodontidae	15.6026	-91.4752	10	2013	wild	17.976	6.94549	311.017	2773	11.6458	13.3417	69.4878	144.481	20.9	1.7	19.2	12.7667	10.3333	13.05	9.58333	1447	268	22	77.5098	666	73	481	76	0.863149	682.362	731	8.21177	V3-V4
SRR8193429	SRR8193429	PRJNA505069	Bolitoglossa franklini	Terrestrial	Plethodontidae	14.9373	-91.8428	10	2013	wild	21.3283	10.4907	535.222	2408	14.2333	12.9667	74.9518	97.9409	22.2	4.9	17.3	14.6833	12.8167	15.2	12.8167	1851	371	5	89.2645	883	32	796	32	0.673292	219.584	391	5.79773	V3-V4
SRR8193431	SRR8193431	PRJNA505069	Pseudoeurycea rex	Terrestrial	Plethodontidae	15.4799	-91.9308	10	2013	wild	16.553	6.11818	306.467	2955	10.9583	12.8333	71.2963	127.579	19.4	1.4	18	12.05	9.13333	12.1833	9.13333	1373	272	6	89.647	660	27	627	27	0.686675	246.091	448	6.04779	V3-V4
SRR8193433	SRR8193433	PRJNA505069	Pseudoeurycea sp	Terrestrial	Plethodontidae	15.4279	-92.3455	10	2013	wild	19.8861	9.33952	319.539	2824	12.2167	12.4	73.8095	113.365	20	3.2	16.8	13.25	10.6333	13.35	10.6333	1390	278	5	91.7341	667	23	624	23	0.865318	522.107	614	8.01466	V3-V4
SRR8193435	SRR8193435	PRJNA505069	Pseudoeurycea sp	Terrestrial	Plethodontidae	15.4279	-92.3455	10	2013	wild	19.8861	9.33952	319.539	2824	12.2167	12.4	73.8095	113.365	20	3.2	16.8	13.25	10.6333	13.35	10.6333	1390	278	5	91.7341	667	23	624	23	0.84765	321.698	523	7.65484	V3-V4
SRR8193436	SRR8193436	PRJNA505069	Pseudoeurycea sp	Terrestrial	Plethodontidae	15.4279	-92.3455	10	2013	wild	19.8861	9.33952	319.539	2824	12.2167	12.4	73.8095	113.365	20	3.2	16.8	13.25	10.6333	13.35	10.6333	1390	278	5	91.7341	667	23	624	23	0.844253	423.312	495	7.55715	V3-V4
SRR9317027	SRR9317027	PRJNA549036	Batrachuperus tibetanus	Terrestrial	Hynobiidae	29.7868	101.594	6	2018	wild	15.0296	4.89482	175.992	3915	3.68333	13.1667	44.6328	594.113	16	-13.5	29.5	10.5333	-3.96667	10.5333	-3.96667	746	155	1	97.8178	429	7	429	7	0.610221	91.7869	193	4.63308	V4
SRR9317028	SRR9317028	PRJNA549036	Batrachuperus tibetanus	Terrestrial	Hynobiidae	29.7868	101.594	6	2018	wild	15.0296	4.89482	175.992	3915	3.68333	13.1667	44.6328	594.113	16	-13.5	29.5	10.5333	-3.96667	10.5333	-3.96667	746	155	1	97.8178	429	7	429	7	0.662532	44.2557	87	4.26865	V4
SRR9317107	SRR9317107	PRJNA549036	Batrachuperus tibetanus	Terrestrial	Hynobiidae	29.7868	101.594	6	2018	wild	15.0296	4.89482	175.992	3915	3.68333	13.1667	44.6328	594.113	16	-13.5	29.5	10.5333	-3.96667	10.5333	-3.96667	746	155	1	97.8178	429	7	429	7	0.638228	84.5774	182	4.79168	V4
SRR9317108	SRR9317108	PRJNA549036	Batrachuperus tibetanus	Terrestrial	Hynobiidae	29.7868	101.594	6	2018	wild	15.0296	4.89482	175.992	3915	3.68333	13.1667	44.6328	594.113	16	-13.5	29.5	10.5333	-3.96667	10.5333	-3.96667	746	155	1	97.8178	429	7	429	7	0.588565	86.4459	170	4.36091	V4
T121_ER8125-1_S118	SRR18458043	PRJNA819099	Ambystoma altamirani	Aquatic	Ambystomatidae	19.5181	-99.4319	10	2019	wild	16.6022	5.5708	169.285	3092	11.0167	12.8833	71.1786	171.945	19.2	1.1	18.1	12.55	8.58333	12.65	8.58333	1018	202	14	88.3146	567	50	450	50	0.549566	64.756	128	3.84696	V4
T289_ER8125-2_S58	SRR18457986	PRJNA819099	Ambystoma altamirani	Aquatic	Ambystomatidae	19.5181	-99.4319	4	2019	wild	19.5944	5.63741	62.9788	3092	11.0167	12.8833	71.1786	171.945	19.2	1.1	18.1	12.55	8.58333	12.65	8.58333	1018	202	14	88.3146	567	50	450	50	0.660342	94.9378	267	5.32282	V4

## Sheet: Data_1  Variable_Names
Code	Variable
bio1	Annual Mean Temperature
bio2	Mean Diurnal Range (Mean of monthly (max temp - min temp))
bio3	Isothermality (BIO2/BIO7) (×100)
bio4	Temperature Seasonality (standard deviation ×100)
bio5	Maximum Temperature of Warmest Month
bio6	Minimum Temperature of Coldest Month
bio7	Temperature Annual Range (BIO5-BIO6)
bio8	Mean Temperature of Wettest Quarter
bio9	Mean Temperature of Driest Quarter
bio10	Mean Temperature of Warmest Quarter
bio11	Mean Temperature of Coldest Quarter
bio12	Annual Precipitation
bio13	Precipitation of Wettest Month
bio14	Precipitation of Driest Month
bio15	Precipitation Seasonality (Coefficient of Variation)
bio16	Precipitation of Wettest Quarter
bio17	Precipitation of Driest Quarter
bio18	Precipitation of Warmest Quarter
bio19	Precipitation of Coldest Quarter
tm_max	monthly maximum temperature
tm_min	monthly minimum temperature
pre	monthly precipitation
elevation	elevation above sea level
