# Supplementary material for: Host phylogeny and environment shape the diversity of salamander skin bacterial communities
Source: Anim Microbiome. 2023 Oct 13;5:52. doi: 10.1186/s42523-023-00271-7 (PMC10571319; doi:10.1186/s42523-023-00271-7)
Supplement: Supplementary file 3 — Additional file 3. Salamander Maximum Likelihood phylogeny. [file 42523_2023_271_MOESM3_ESM.tre]

(((((Sirenidae_Pseudobranchus_striatus:0.06462647359948486825,Sirenidae_Pseudobranchus_axanthus:0.02480393556412139114):0.02848418035588564864,(Sirenidae_Siren_reticulata:0.04721749236967767022,(Sirenidae_Siren_intermedia:0.02645637512772314875,Sirenidae_Siren_lacertina:0.04020680331269496643):0.00885726947078611417):0.01342060831499426905):0.36814750414674907164,((Cryptobranchidae_Cryptobranchus_alleganiensis:0.09196052475825094996,(Cryptobranchidae_Andrias_japonicus:0.02358987405775229279,Cryptobranchidae_Andrias_davidianus:0.09091002304864483075):0.03260025972753059775):0.07827101734577657233,((((Hynobiidae_Onychodactylus_fischeri:0.01721663907327161680,(Hynobiidae_Onychodactylus_zhangyapingi:0.00989094994709258275,((Hynobiidae_Onychodactylus_japonicus:0.12169330880710772791,Hynobiidae_Onychodactylus_kinneburi:0.01710745551625985836):0.04930368375593779245,((Hynobiidae_Onychodactylus_zhaoermii:0.03447168756098777098,Hynobiidae_Onychodactylus_koreanus:0.03050797452080337285):0.01265374042172461369,Hynobiidae_Onychodactylus_nipponoborealis:0.04357279567078999744):0.00354232384191706514):0.00966765844576750709):0.01104546655696648193):0.18638333783093374851,(Hynobiidae_Ranodon_sibiricus:0.05942742903787417985,(Hynobiidae_Paradactylodon_gorganensis:0.03561482011250715479,Hynobiidae_Paradactylodon_mustersi:0.01691137669273927099):0.02215507551018329468):0.04073026188966490796):0.00330829865957736743,(((((((Hynobiidae_Hynobius_abei:0.03839526391173260500,(Hynobiidae_Hynobius_lichenatus:0.04470823966977718888,(Hynobiidae_Hynobius_takedai:0.02287732700040910269,Hynobiidae_Hynobius_nigrescens:0.00772133715725410903):0.01069329447859336535):0.00309485721426521008):0.00763852217343175943,((((Hynobiidae_Hynobius_boulengeri:0.03980322103933539579,Hynobiidae_Hynobius_kimurae:0.01871577639779412744):0.00855444285192548913,Hynobiidae_Hynobius_retardatus:0.02922013733870556379):0.00349744048616081309,(Hynobiidae_Hynobius_glacialis:0.02086226207364108923,Hynobiidae_Hynobius_sonani:0.01749211160026879069):0.03725061554154510124):0.00595323464972208772,(Hynobiidae_Hynobius_stejnegeri:0.04212658671413464090,((Hynobiidae_Hynobius_quelpaertensis:0.02610342992374699300,Hynobiidae_Hynobius_yangi:0.03358913933412440572):0.02405129078903287670,(Hynobiidae_Hynobius_naevius:0.03106968997399318574,Hynobiidae_Hynobius_hidamontanus:0.04154798135436972573):0.00684207626054410874):0.00497575699188561316):0.01124633273801380756):0.00209362353701934975):0.04507569228326799987,(((Hynobiidae_Hynobius_leechii:0.02710942293828239036,(Hynobiidae_Hynobius_okiensis:0.04186097558905903931,((Hynobiidae_Hynobius_nebulosus:0.03035257443739637628,Hynobiidae_Hynobius_dunni:0.02734518427873456822):0.00467265064267760166,Hynobiidae_Hynobius_tsuensis:0.02199604403747581344):0.01108383753754647524):0.00710382536291543146):0.00402679445698056991,(((Hynobiidae_Hynobius_guttatus:0.00663795623834208693,Hynobiidae_Hynobius_tsurugiensis:0.00470529621782351821):0.01408339745588585955,(((Hynobiidae_Hynobius_hirosei:0.02940509477605514344,Hynobiidae_Hynobius_katoi:0.02129209873498955075):0.00455006025201965588,Hynobiidae_Hynobius_sematonotos:0.00800385439562126440):0.00369389022336372207,(Hynobiidae_Hynobius_tosashimizuensis:0.03389601767652703629,Hynobiidae_Hynobius_oyamai:0.02507006149898854605):0.00406133594221260146):0.00762944386835345996):0.00278299266281270725,(Hynobiidae_Hynobius_kuishiensis:0.02096228064550022599,(Hynobiidae_Hynobius_yiwuensis:0.05229988467423511006,(Hynobiidae_Hynobius_amjiensis:0.02021328780624342958,((Hynobiidae_Hynobius_maoershanensis:0.02615639497170663477,Hynobiidae_Hynobius_guabangshanensis:0.00364353336275458637):0.00197547212658164689,Hynobiidae_Hynobius_chinensis:0.00832589764028633834):0.01377990085612939598):0.00408156788731466134):0.00133966589863906364):0.00321824848572848776):0.00533530138136187326):0.00313288928918272922,(Hynobiidae_Hynobius_vandenburghi:0.04343195464256287275,Hynobiidae_Hynobius_tokyoensis:0.01964345076794860728):0.01318942428356330472):0.00095368373626690409):0.00364790895832457773,(Hynobiidae_Hynobius_shinichisatoi:0.00576054586358540517,((Hynobiidae_Hynobius_ikioi:0.00671953954541864087,Hynobiidae_Hynobius_osumiensis:0.01370096784675391144):0.00571629839705371529,Hynobiidae_Hynobius_amakusaensis:0.00592298346755369774):0.01147900923567822529):0.01827039264706194210):0.00694443868108995336,(Hynobiidae_Hynobius_arisanensis:0.00000100000050002909,Hynobiidae_Hynobius_formosanus:0.00138241345196866614):0.04156216158324313459):0.00378470312517562631,Hynobiidae_Hynobius_fossigenus:0.03410781190712880440):0.02973821704923766338,(((Hynobiidae_Batrachuperus_yenyuanensis:0.02745661224955569385,((Hynobiidae_Batrachuperus_londongensis:0.01863187412395356929,Hynobiidae_Batrachuperus_pinchonii:0.01353562367419743583):0.00351176388728978829,((Hynobiidae_Batrachuperus_taibaiensis:0.03671422867613455265,Hynobiidae_Batrachuperus_karlschmidti:0.00722730181289260674):0.00214504705987432270,Hynobiidae_Batrachuperus_tibetanus:0.01117575411030728022):0.00646558468611408473):0.00741152311113356128):0.01548839335828119945,((Hynobiidae_Pseudohynobius_puxiongensis:0.01273795811126842044,((Hynobiidae_Pseudohynobius_jinfo:0.02398443294896027839,Hynobiidae_Pseudohynobius_flavomaculatus:0.00426728568120221356):0.00969137486675822682,((Hynobiidae_Pseudohynobius_kuankuoshuiensis:0.03420264671854188199,Hynobiidae_Pseudohynobius_guizhouensis:0.04132530228972322583):0.00962687381084132397,Hynobiidae_Pseudohynobius_shuichengensis:0.01055635068224076989):0.00605133850910354997):0.00550682030230624769):0.01644672004874926652,(Hynobiidae_Liua_shihi:0.01950650398614847333,Hynobiidae_Liua_tsinpaensis:0.00984242466951742827):0.02106858578736043111):0.00617664237161385295):0.01414321458577585434,(Hynobiidae_Salamandrella_tridactyla:0.03354372804924857232,Hynobiidae_Salamandrella_keyserlingii:0.02211134125315774787):0.04515187873294021492):0.00601513135198583366):0.00677902634058041766):0.00291758799965600524,Hynobiidae_Pachyhynobius_shangchengensis:0.05685707055527872839):0.14576874921782684291):0.09707150629172915657):0.01394919175240344131,((((Ambystomatidae_Ambystoma_talpoideum:0.07312254015938232654,(((Ambystomatidae_Ambystoma_opacum:0.06332505901636047152,(((Ambystomatidae_Ambystoma_californiense:0.03037965024476858150,(((Ambystomatidae_Ambystoma_mexicanum:0.00451495747669564476,((Ambystomatidae_Ambystoma_andersoni:0.00733478460322705816,Ambystomatidae_Ambystoma_taylori:0.00266597939994720010):0.00136999738274791688,((Ambystomatidae_Ambystoma_velasci:0.01038519944368716287,Ambystomatidae_Ambystoma_flavipiperatum:0.00344251420457448087):0.00381340929842235565,(Ambystomatidae_Ambystoma_amblycephalum:0.00072488756608448822,Ambystomatidae_Ambystoma_mavortium:0.00130521733440849982):0.00571045187121105909):0.00111337566283831180):0.00045078207561624319):0.00376843812212304761,((((Ambystomatidae_Ambystoma_rosaceum:0.01688074584335626932,Ambystomatidae_Ambystoma_granulosum:0.00161950636585802849):0.00132859202949639228,(Ambystomatidae_Ambystoma_lermaense:0.00303766630621967251,Ambystomatidae_Ambystoma_altamirani:0.00287115302630128405):0.00092330554597229940):0.00218006746785319016,Ambystomatidae_Ambystoma_rivulare:0.00748841738381757736):0.00309014800499422815,(Ambystomatidae_Ambystoma_dumerilii:0.00633366358936486660,Ambystomatidae_Ambystoma_ordinarium:0.00716145180190280208):0.00231563184822365653):0.00208713202910706854):0.00395609079563928861,Ambystomatidae_Ambystoma_tigrinum:0.01825978772319382382):0.00434119987988465603):0.03019571924848311884,(((Ambystomatidae_Ambystoma_cingulatum:0.01611970055534943033,Ambystomatidae_Ambystoma_bishopi:0.02034936630416372613):0.06157344098772610241,(Ambystomatidae_Ambystoma_laterale-jeffersonianum:0.08569154501952623570,Ambystomatidae_Ambystoma_annulatum:0.03982551494191263752):0.01462176222479367495):0.00922264232877997164,(Ambystomatidae_Ambystoma_mabeei:0.04991885320952180877,(Ambystomatidae_Ambystoma_texanum:0.02358712697874638595,Ambystomatidae_Ambystoma_barbouri:0.01986067998337850624):0.02574573177414216443):0.00872295638252609459):0.00536929388595315093):0.00971909543109940322,(Ambystomatidae_Ambystoma_laterale:0.04161648917666932457,Ambystomatidae_Ambystoma_jeffersonianum:0.04465211143721102560):0.01593391868217178264):0.00803443629641152970):0.01651930335936812114,Ambystomatidae_Ambystoma_maculatum:0.07905447543079868744):0.02086150664006729272,Ambystomatidae_Ambystoma_gracile:0.05941431286750782637):0.02927436312990278761):0.12510713218369987065,(Dicamptodontidae_Dicamptodon_ensatus:0.00705000704253369494,((Dicamptodontidae_Dicamptodon_copei:0.01893027374222506706,Dicamptodontidae_Dicamptodon_aterrimus:0.02195313904929876644):0.00410427090887505522,Dicamptodontidae_Dicamptodon_tenebrosus:0.02020104545958477382):0.00216468425991437566):0.15916889591042646113):0.11823618488077931865,((Salamandridae_Salamandrina_perspicillata:0.03475359705674725685,Salamandridae_Salamandrina_terdigitata:0.04272742654949292923):0.12013753257369323701,((((Salamandridae_Lyciasalamandra_flavimembris:0.03627076677026638829,(((Salamandridae_Lyciasalamandra_atifi:0.03121750487244455419,(Salamandridae_Lyciasalamandra_fazilae:0.03218549405147483333,Salamandridae_Lyciasalamandra_luschani:0.03484807573897886340):0.00596791811617558132):0.00083686729563078486,(Salamandridae_Lyciasalamandra_antalyana:0.03560202322179582130,Salamandridae_Lyciasalamandra_helverseni:0.03969319781586640172):0.00478291508278445247):0.00148291179008781218,Salamandridae_Lyciasalamandra_billae:0.03354323976416700298):0.00387066742519537581):0.04821768293171228847,(Salamandridae_Salamandra_algira:0.03684222711730703037,(((Salamandridae_Salamandra_lanzai:0.02526078001142382026,(Salamandridae_Salamandra_atra:0.02016247783509314551,Salamandridae_Salamandra_corsica:0.02385636822778140417):0.00857835764832948384):0.00573921518964675380,Salamandridae_Salamandra_infraimmaculata:0.03126810414922311793):0.00637446830120566577,Salamandridae_Salamandra_salamandra:0.02829832585480556925):0.00371853198234536409):0.02302977142375777636):0.05003639930420306775,(Salamandridae_Chioglossa_lusitanica:0.13386919386642648355,Salamandridae_Mertensiella_caucasica:0.12058201605572867188):0.03359286641786041194):0.03590694868005369494,((((Salamandridae_Echinotriton_andersoni:0.04379464259160861794,Salamandridae_Echinotriton_chinhaiensis:0.05104539083790654574):0.02686326587344831790,((((Salamandridae_Tylototriton_panhai:0.04370751163317194293,Salamandridae_Tylototriton_vietnamensis:0.04206661738296515324):0.00981027661268567969,((Salamandridae_Tylototriton_ziegleri:0.01147182981501355774,Salamandridae_Tylototriton_notialis:0.01693554888783933843):0.00172127731288322368,Salamandridae_Tylototriton_hainanensis:0.01225821495825306882):0.01435120516900527041):0.00530640260628206881,((Salamandridae_Tylototriton_lizhenchangi:0.02519728040866522564,Salamandridae_Tylototriton_liuyangensis:0.02108477675304614232):0.00626793018015035959,(((Salamandridae_Tylototriton_anhuiensis:0.00119721314436403757,Salamandridae_Tylototriton_dabienicus:0.00000100000050002909):0.01921336418277103456,(Salamandridae_Tylototriton_asperrimus:0.01050303888318240148,Salamandridae_Tylototriton_broadoridgus:0.01003516126897590482):0.00374752708464071637):0.00136603262748406264,Salamandridae_Tylototriton_wenxianensis:0.01344518260287371966):0.00748244959107764989):0.00221139466747273007):0.00602791530934136850,(((((Salamandridae_Tylototriton_daweishanensis:0.00132056334239104723,Salamandridae_Tylototriton_yangi:0.00000100000050002909):0.01345824994071132680,(Salamandridae_Tylototriton_uyenoi:0.03798118192541704435,Salamandridae_Tylototriton_anguliceps:0.01353172976057018598):0.00377423978471462052):0.00286038434754875594,(Salamandridae_Tylototriton_shanjing:0.00950700120767248441,(Salamandridae_Tylototriton_verrucosus:0.01239420777672124024,Salamandridae_Tylototriton_podichthys:0.01520516980945841277):0.00066057393963428804):0.00276036215681450120):0.00880635861307363897,(((Salamandridae_Tylototriton_ngarsuensis:0.01135046283985508518,Salamandridae_Tylototriton_shanorum:0.00392527932789496752):0.01736457091221672508,Salamandridae_Tylototriton_himalayanus:0.01841710760760245993):0.00591029347230695966,Salamandridae_Tylototriton_kweichowensis:0.01591335416369813599):0.00269729566681454471):0.00832008724650478565,(Salamandridae_Tylototriton_pseudoverrucosus:0.00526042401066674839,Salamandridae_Tylototriton_taliangensis:0.01356215230368365554):0.00903363138476878831):0.00887817348362145674):0.01125203647817947170):0.03063794054740672304,((Salamandridae_Pleurodeles_nebulosus:0.01217868003188204810,Salamandridae_Pleurodeles_poireti:0.02266125902052674654):0.02551177601419974197,Salamandridae_Pleurodeles_waltl:0.04316751313927753853):0.05131217061904917720):0.04649766598015098173,(((Salamandridae_Taricha_torosa:0.04619899982763690793,(Salamandridae_Taricha_granulosa:0.03605559973093233617,Salamandridae_Taricha_rivularis:0.03312209548211295790):0.02971334403155621168):0.04017895140764198708,(Salamandridae_Notophthalmus_meridionalis:0.04850828495503810983,(Salamandridae_Notophthalmus_perstriatus:0.04351723677498737369,Salamandridae_Notophthalmus_viridescens:0.02817626733904754835):0.00631794071374331290):0.05555321395466863293):0.01749818481271320225,((((((((Salamandridae_Pachytriton_inexpectatus:0.03965573956036821252,Salamandridae_Pachytriton_moi:0.02850023213518149828):0.00949288362615413953,(Salamandridae_Pachytriton_archospotus:0.02826190485603613869,((((Salamandridae_Pachytriton_wuguanfui:0.02759360098854172355,Salamandridae_Pachytriton_xanthospilos:0.02092794253020318837):0.00311558654104643210,Salamandridae_Pachytriton_airobranchiatus:0.01827485694844426314):0.00404315137827075243,Salamandridae_Pachytriton_feii:0.02111216866565754011):0.00228320983888964917,(Salamandridae_Pachytriton_brevipes:0.01577493454216025159,Salamandridae_Pachytriton_granulosus:0.01291261022185627785):0.00978963769061377831):0.00387436205483685479):0.00849422191829279916):0.00447977790120189859,(((((((Salamandridae_Paramesotriton_yunwuensis:0.01494889816771906473,(Salamandridae_Paramesotriton_fuzhongensis:0.01649241115935954488,Salamandridae_Paramesotriton_guanxiensis:0.01588822617834377907):0.00209152475226525225):0.00698335434910099095,Salamandridae_Paramesotriton_deloustali:0.02541685250171582880):0.01032152762388761219,Salamandridae_Paramesotriton_ermizhaoi:0.04911213733449999730):0.00264471187986252713,(Salamandridae_Paramesotriton_chinensis:0.03445991947574702369,((Salamandridae_Paramesotriton_aurantius:0.02397670005764212728,Salamandridae_Paramesotriton_hongkongensis:0.01905682260467946726):0.00924546718612859544,Salamandridae_Paramesotriton_qixilingensis:0.04008526596845995299):0.00343160657150971262):0.00521731285183158443):0.02198580460699388686,((Salamandridae_Paramesotriton_caudopunctatus:0.00789266244495879545,Salamandridae_Paramesotriton_wulingensis:0.01014045257011504317):0.02863657819160131401,(Salamandridae_Paramesotriton_longliensis:0.00558726077777596964,(Salamandridae_Paramesotriton_maolanensis:0.00326951804662359378,Salamandridae_Paramesotriton_zhijinensis:0.01390033061664982215):0.00000100000050002909):0.02440596773064387590):0.01775020639173535003):0.01653377273083280960,Salamandridae_Paramesotriton_labiatus:0.04042999435254091001):0.00000100000050002909,Salamandridae_Laotriton_laoensis:0.01493076327609751952):0.00006166430046398418):0.00670678404224447650,Salamandridae_Cynops_pyrrhogaster:0.10016163085142168465):0.01629677151670348365,Salamandridae_Cynops_ensicauda:0.06639843397114821022):0.01019891582516698619,((Salamandridae_Cynops_fudingensis:0.04239433716843440947,(Salamandridae_Cynops_orphicus:0.02090107084491866357,Salamandridae_Cynops_orientalis:0.00661247941401341827):0.02840657650016059285):0.02277586150562939393,(Salamandridae_Cynops_glaucus:0.07154554394638483472,Salamandridae_Cynops_cyanurus:0.06059877271686747724):0.01273220880709163491):0.00639088567390387521):0.04108216006050000729,(((Salamandridae_Ommatotriton_nesterovi:0.10158081792268344734,(((Salamandridae_Neurergus_derjugini:0.01911829667188876328,(Salamandridae_Neurergus_kaiseri:0.02186763073661690884,Salamandridae_Neurergus_crocatus:0.01932549316108436374):0.00506075113101070798):0.01551919066341470727,Salamandridae_Neurergus_strauchii:0.03746549957780716256):0.04535062525840152792,Salamandridae_Ichthyosaura_alpestris:0.12378090736220707935):0.00215652738391695908):0.01621517547100594092,((Salamandridae_Calotriton_arnoldi:0.00647008707280324110,Salamandridae_Calotriton_asper:0.00944919210874718522):0.06528943181210665470,((Salamandridae_Triturus_anatolicus:0.04352561028507102858,(Salamandridae_Triturus_marmoratus:0.01589320065789237568,Salamandridae_Triturus_pygmaeus:0.01687035699915557727):0.03750368761261067829):0.00639433134221158422,(((Salamandridae_Triturus_carnifex:0.00461879823486448932,(Salamandridae_Triturus_ivanbureschi:0.01500380870520128494,Salamandridae_Triturus_karelinii:0.00408624141147246895):0.00354612171085465309):0.01912636428195799848,(Salamandridae_Triturus_dobrogicus:0.02711951589166521071,Salamandridae_Triturus_cristatus:0.02467232772410216796):0.00310786602032557535):0.00270256816946586303,Salamandridae_Triturus_macedonicus:0.02466180173345367682):0.04290982473316561768):0.03069946141034329140):0.00903784161030753153):0.01751715477700565432,(Salamandridae_Lissotriton_boscai:0.08615503123389785245,(((Salamandridae_Lissotriton_vulgaris:0.00659075051882113648,(Salamandridae_Lissotriton_kosswigi:0.01301824560593901718,Salamandridae_Lissotriton_montandoni:0.01164751834269716138):0.00277485955760787151):0.05971768970068586785,Salamandridae_Lissotriton_italicus:0.06353162479299165333):0.01848136185571791143,Salamandridae_Lissotriton_helveticus:0.10744769506744761278):0.00941723998119791371):0.03720280230010301892):0.01303465938898964310):0.00675196046440958153,(Salamandridae_Euproctus_platycephalus:0.03105277932352519185,Salamandridae_Euproctus_montanus:0.04759306905008800492):0.08395868413368789973):0.01711695427828660229):0.01475389054827705611):0.05107951953678797202):0.02243206875698056449):0.16587657243563463938):0.04146584949899046607,(((((Amphiumidae_Amphiuma_means:0.04593545265269318584,Amphiumidae_Amphiuma_pholeter:0.04072429036767710731):0.03048756274267486535,Amphiumidae_Amphiuma_tridactylum:0.03712152318054055822):0.19177394543601780641,((((((((Plethodontidae_Eurycea_cirrigera:0.04039789604327760630,(Plethodontidae_Eurycea_aquatica:0.02826331179452240203,Plethodontidae_Eurycea_junaluska:0.03251423701243336128):0.01451004021917142242):0.00844770407562002099,(Plethodontidae_Eurycea_bislineata:0.06775286872425143048,Plethodontidae_Eurycea_wilderae:0.03420659034352448169):0.00965119672750093527):0.01727559120452049415,((Plethodontidae_Eurycea_tynerensis:0.04948997370775372329,(Plethodontidae_Eurycea_braggi:0.03835528110906456095,(Plethodontidae_Eurycea_spelaea:0.04435816768567515250,Plethodontidae_Eurycea_nerea:0.04258834336415012745):0.01060618756285725515):0.00650133040133338974):0.03914665877056783955,(((((Plethodontidae_Eurycea_troglodytes:0.02179908947798362209,((Plethodontidae_Eurycea_nana:0.00608434893125046720,(Plethodontidae_Eurycea_sosorum:0.00344541445725333540,(Plethodontidae_Eurycea_neotenes:0.00259495743963323016,(Plethodontidae_Eurycea_tridentifera:0.00475015956649822279,Plethodontidae_Eurycea_pterophila:0.00158865423527341913):0.00103462991998307888):0.00100443771392146920):0.00114663124062057051):0.01112987859121190859,Plethodontidae_Eurycea_latitans:0.00696791627927016276):0.01415819564973539932):0.01120602366051275459,(Plethodontidae_Eurycea_rathbuni:0.00799059480836350131,Plethodontidae_Eurycea_waterlooensis:0.00826301667444630066):0.02950291758892940527):0.03366110573774857423,(Plethodontidae_Eurycea_chisholmensis:0.00610393996169981880,(Plethodontidae_Eurycea_naufragia:0.01129263030979439641,Plethodontidae_Eurycea_tonkawae:0.00690453932889695168):0.00326337794711852860):0.08627641743712226308):0.02638059681548411001,((Plethodontidae_Eurycea_paludicola:0.04793786651842025376,Plethodontidae_Eurycea_quadridigitata:0.03542774109420624568):0.04826119067943335922,(Plethodontidae_Eurycea_hillisi:0.04955659647623031350,(Plethodontidae_Eurycea_sphagnicola:0.07577485572929426594,Plethodontidae_Eurycea_chamberlaini:0.04042221699748891478):0.01515121965776882428):0.02940023459939525990):0.01707935949469741380):0.01253989959318935025,(Plethodontidae_Eurycea_guttolineata:0.03665344220655032681,Plethodontidae_Eurycea_lucifuga:0.04017850412033957541):0.04795278771415987379):0.00519368068217336033):0.01939559398313494068):0.00070781286139727669,Plethodontidae_Haideotriton_wallacei:0.06269892306808790006):0.06855445417681718667,Plethodontidae_Urspelerpes_brucei:0.14978016407597999349):0.02561846825903906985,((Plethodontidae_Pseudotriton_montanus:0.05699202277616965268,Plethodontidae_Pseudotriton_ruber:0.04096836125942199952):0.00051441283346060653,((Plethodontidae_Gyrinophilus_porphyriticus:0.03007971122189215599,(Plethodontidae_Gyrinophilus_subterraneus:0.02022839735659903021,(Plethodontidae_Gyrinophilus_gulolineatus:0.01044745137036994648,Plethodontidae_Gyrinophilus_palleucus:0.01026626749878152729):0.00682107906873523351):0.01712398135618370051):0.06074419933133865662,Plethodontidae_Stereochilus_marginatus:0.04072561826709290150):0.00374593442772602064):0.04297530347504473908):0.03138728058944940252,(Plethodontidae_Hemidactylium_scutatum:0.12923090786645471950,(((((Plethodontidae_Chiropterotriton_dimidiatus:0.10100797444801523639,(Plethodontidae_Chiropterotriton_lavae:0.06738283388917604144,(Plethodontidae_Chiropterotriton_orculus:0.05081218711818340922,(Plethodontidae_Chiropterotriton_chiropterus:0.03500738033625094836,Plethodontidae_Chiropterotriton_nubilus:0.14695944320376574943):0.04459052119979064338):0.00734604380054325063):0.03745528150280100915):0.03392976686800007469,(((Plethodontidae_Chiropterotriton_terrestris:0.07735068037529058138,(Plethodontidae_Chiropterotriton_miquihuanus:0.07316594651468116828,Plethodontidae_Chiropterotriton_priscus:0.08079541377917542899):0.01997712956241519747):0.00732996576353201357,((Plethodontidae_Chiropterotriton_mosaueri:0.11190045651965685458,Plethodontidae_Chiropterotriton_magnipes:0.08954764622282651576):0.01034920406266176887,Plethodontidae_Chiropterotriton_chondrostega:0.11413122053199475925):0.00461980860525151079):0.00614504373934381468,(Plethodontidae_Chiropterotriton_cracens:0.06410283678338880853,(Plethodontidae_Chiropterotriton_cieloensis:0.06420777602996746714,(Plethodontidae_Chiropterotriton_multidentatus:0.04871398426628682082,Plethodontidae_Chiropterotriton_arboreus:0.04242259709847114035):0.02913062443565020074):0.01645820645639788429):0.01988823896922298912):0.01932195647484610118):0.11089726247602020581,((((Plethodontidae_Thorius_lunaris:0.02141570402163753620,Plethodontidae_Thorius_munificus:0.02294839866568077966):0.04651939946476321003,(((Plethodontidae_Thorius_arboreus:0.03440234317427028760,Plethodontidae_Thorius_macdougalli:0.03574809123076875400):0.01382592252319076072,(Plethodontidae_Thorius_papaloae:0.02917065149246889089,(Plethodontidae_Thorius_pulmonaris:0.03248655570219960431,(Plethodontidae_Thorius_grandis:0.02697819364981364487,Plethodontidae_Thorius_omiltemi:0.03174598544675826667):0.01565111061973068970):0.01396587052479040039):0.00705043623660483922):0.00927558267927864818,((Plethodontidae_Thorius_minutissimus:0.05542944442265242827,Plethodontidae_Thorius_narisovalis:0.03809776746001676540):0.01013589619656387469,(Plethodontidae_Thorius_aureus:0.03000895680054408918,Plethodontidae_Thorius_boreas:0.04061510417764632036):0.01821001937509265922):0.00818457027017750922):0.03762615390503784574):0.01385174792491003677,((Plethodontidae_Thorius_insperatus:0.06342561780010573524,((Plethodontidae_Thorius_smithi:0.02016329566861334299,(Plethodontidae_Thorius_narismagnus:0.03100705673976112201,Plethodontidae_Thorius_pennatulus:0.03050072313060162715):0.02671571917893962242):0.02290404830619117982,((Plethodontidae_Thorius_minydemus:0.00525755220140208552,Plethodontidae_Thorius_spilogaster:0.00370157636450280016):0.02227638322049895273,Plethodontidae_Thorius_maxillabrochus:0.02018301361990783305):0.02980702569360681176):0.00711409314557974286):0.00879770226704372146,((Plethodontidae_Thorius_schmidti:0.03371799551395610051,Plethodontidae_Thorius_magnipes:0.02768679053120806643):0.01452620024495105376,(Plethodontidae_Thorius_dubitus:0.05815899051560308869,Plethodontidae_Thorius_troglodytes:0.04263779538769857380):0.00824591822722384703):0.00723609560522134147):0.01276159394787740493):0.09477359197066582974,(Plethodontidae_Parvimolge_townsendi:0.12877253704163546533,(((Plethodontidae_Ixalotriton_niger:0.03042616389632457272,Plethodontidae_Ixalotriton_parvus:0.02903929591707694186):0.04683468965074691348,(((((Plethodontidae_Pseudoeurycea_juarezi:0.00355647287801682654,Plethodontidae_Pseudoeurycea_saltator:0.00530017133643949281):0.01146502538173796090,Plethodontidae_Pseudoeurycea_aurantia:0.01071156395960733490):0.03898357084172156262,(Plethodontidae_Pseudoeurycea_unguidentis:0.04459979881493327664,Plethodontidae_Pseudoeurycea_ruficauda:0.03518701729751991247):0.01826377653995988476):0.01666163558048418258,((((Plethodontidae_Pseudoeurycea_granitum:0.04041781067107516612,(Plethodontidae_Pseudoeurycea_nigromaculata:0.03524047045041439619,Plethodontidae_Pseudoeurycea_lynchi:0.02061698773990668435):0.01600749726348987476):0.00247078569156124108,(Plethodontidae_Pseudoeurycea_firscheini:0.02449568600527983475,Plethodontidae_Pseudoeurycea_leprosa:0.01407550961839031632):0.01146500791385598496):0.01595215930192562387,Plethodontidae_Pseudoeurycea_lineola:0.06674381145926124026):0.00794841076355250024,((Plethodontidae_Pseudoeurycea_orchileucos:0.02063722627075130489,Plethodontidae_Pseudoeurycea_orchimelas:0.02669498008434265449):0.03717312437150635529,((Plethodontidae_Pseudoeurycea_conanti:0.07449348380255789437,Plethodontidae_Pseudoeurycea_mystax:0.03423762032885867973):0.01618222031830396715,(Plethodontidae_Pseudoeurycea_werleri:0.05103753223993302141,Plethodontidae_Pseudoeurycea_obesa:0.03916748931456464494):0.00453135985694143144):0.02519813168451088062):0.01653236755889174806):0.00916944962587214196):0.00557745171563880145,((((Plethodontidae_Pseudoeurycea_gadovii:0.00457889128463814712,Plethodontidae_Pseudoeurycea_melanomolga:0.00696206165095185521):0.01484026492388977082,(((Plethodontidae_Pseudoeurycea_mixcoatl:0.00070335671848895597,Plethodontidae_Pseudoeurycea_tenchalli:0.00079965914739421606):0.02863704792986726533,((Plethodontidae_Pseudoeurycea_altamontana:0.00701827641055171106,Plethodontidae_Pseudoeurycea_robertsi:0.00699382736320346837):0.00867011902507219649,Plethodontidae_Pseudoeurycea_longicauda:0.01493171402941676634):0.00778384028017177054):0.00768958508965008648,(Plethodontidae_Pseudoeurycea_anitae:0.02738439543717890653,Plethodontidae_Pseudoeurycea_cochranae:0.00175209458712149145):0.02235212345301918965):0.00417520139847911594):0.01621118179442214771,(Plethodontidae_Pseudoeurycea_papenfussi:0.02238622877243614043,Plethodontidae_Pseudoeurycea_smithi:0.01906974497406697597):0.00928573873872611151):0.01271977365019704570,(Plethodontidae_Pseudoeurycea_brunnata:0.03177179408504957059,(((Plethodontidae_Pseudoeurycea_exspectata:0.02235699455467825628,Plethodontidae_Pseudoeurycea_goebeli:0.00000100000050002909):0.02451002016391259919,Plethodontidae_Pseudoeurycea_sp:0.00221948418072317197):0.01725919322649423215,Plethodontidae_Pseudoeurycea_rex:0.01971433377092616374):0.01277206527240194386):0.00405794233705963469):0.03159501167663184701):0.00228294407073900132):0.00953620334903970690,(((Plethodontidae_Isthmura_corrugata:0.08302215564067882969,Plethodontidae_Isthmura_sierraoccidentalis:0.08587902059310813241):0.00514112677492378680,((Plethodontidae_Aquiloeurycea_cafetalera:0.16837736511944056961,(Plethodontidae_Aquiloeurycea_cephalica:0.00211010742913778819,Plethodontidae_Aquiloeurycea_quetzalanensis:0.00205387286722269469):0.04300717670886010369):0.01448666524261767521,Plethodontidae_Aquiloeurycea_galeanae:0.07667259690378275261):0.01532688164203394217):0.02940553177198614032,((((Plethodontidae_Bolitoglossa_aureogularis:0.01375324411043113253,Plethodontidae_Bolitoglossa_robinsoni:0.02206598669177442865):0.06345279264225663074,(((Plethodontidae_Bolitoglossa_nigrescens:0.06256528844861029837,Plethodontidae_Bolitoglossa_colonnea:0.06026216603827151685):0.00747776859012138327,(Plethodontidae_Bolitoglossa_compacta:0.04169370158687915606,Plethodontidae_Bolitoglossa_schizodactyla:0.06205155253324997483):0.01097264409380704561):0.01370742804351795727,(((Plethodontidae_Bolitoglossa_vallecula:0.04017876750747224196,((Plethodontidae_Bolitoglossa_mucuyensis:0.03623380142730116965,Plethodontidae_Bolitoglossa_leandrae:0.07669513929066681945):0.00643476867383190650,((Plethodontidae_Bolitoglossa_equatoriana:0.07402534051131012816,(Plethodontidae_Bolitoglossa_palmata:0.01736696063303062518,((Plethodontidae_Bolitoglossa_altamazonica:0.02478964175598730169,Plethodontidae_Bolitoglossa_paraensis:0.02271891571060355094):0.03784496581441285784,Plethodontidae_Bolitoglossa_peruviana:0.06171401050006592587):0.01643273113150314768):0.00485227125719992457):0.00865537784663012247,Plethodontidae_Bolitoglossa_orestes:0.03753991887013655854):0.00348114324221680945):0.01317234280780819541):0.00280344970518544949,((Plethodontidae_Bolitoglossa_lozanoi:0.07572084121946991153,(Plethodontidae_Bolitoglossa_guaneae:0.03863794222404280665,Plethodontidae_Bolitoglossa_nicefori:0.05584957412118335407):0.03629712622467725497):0.01029826632901449830,(Plethodontidae_Bolitoglossa_medemi:0.07988134323128277814,Plethodontidae_Bolitoglossa_adspersa:0.02362864350765774002):0.01186879083857622121):0.00346185408279107119):0.01160470998516905522,Plethodontidae_Bolitoglossa_biseriata:0.09631780682500828972):0.01670043476609198857):0.00473003248180630959):0.01794282817118578871,((Plethodontidae_Bolitoglossa_gracilis:0.03426173345527313424,((Plethodontidae_Bolitoglossa_pesrubra:0.02634164875796724675,(Plethodontidae_Bolitoglossa_subpalmata:0.02821565468129770549,Plethodontidae_Bolitoglossa_splendida:0.05266280296014860113):0.00826932628620092626):0.00276558238075540370,((Plethodontidae_Bolitoglossa_kamuk:0.03083241589483922546,(Plethodontidae_Bolitoglossa_gomezi:0.02262522547847058835,Plethodontidae_Bolitoglossa_bramei:0.02445476060985770847):0.00433561029212454953):0.00216673489854741488,Plethodontidae_Bolitoglossa_tica:0.02646070385139590725):0.00301847458241748809):0.00020686515355937537):0.06470962651891185025,(Plethodontidae_Bolitoglossa_minutula:0.01516440632292796048,Plethodontidae_Bolitoglossa_cerroensis:0.01738621518319943132):0.04099489737962388330):0.01636004849558278171):0.04475759904979980525,((Plethodontidae_Bolitoglossa_sombra:0.05050617470782640950,(((Plethodontidae_Bolitoglossa_stuarti:0.07162805841284483610,Plethodontidae_Bolitoglossa_hartwegi:0.04974746558584548783):0.04032916500246767205,(((Plethodontidae_Bolitoglossa_chinanteca:0.09971522282102884827,Plethodontidae_Bolitoglossa_occidentalis:0.07226874842548879074):0.04478930972859521825,Plethodontidae_Bolitoglossa_nympha:0.10032748848750630555):0.00981758084061749511,Plethodontidae_Bolitoglossa_rufescens:0.04298169692960370630):0.02436098879824426591):0.01978135929052274658,((Plethodontidae_Bolitoglossa_platydactyla:0.04977291853250936232,((Plethodontidae_Bolitoglossa_alberchi:0.00000100000050002909,Plethodontidae_Bolitoglossa_odonnelli:0.03700355540875002736):0.03936835883901910332,((Plethodontidae_Bolitoglossa_mexicana:0.41442428071871251216,Plethodontidae_Bolitoglossa_mombachoensis:0.00151402597838970910):0.08041309075689193064,Plethodontidae_Bolitoglossa_yucatana:0.03275533296972698433):0.01616738668388464917):0.02399857226394966347):0.01380014769953188426,Plethodontidae_Bolitoglossa_flaviventris:0.07538555817808420545):0.01938877901417873639):0.01345870483521734336):0.00249804953856147061,(((Plethodontidae_Bolitoglossa_engelhardti:0.03109410312422735204,(Plethodontidae_Bolitoglossa_rostrata:0.03719736261506798730,(Plethodontidae_Bolitoglossa_cuchumatana:0.01500095519993538927,Plethodontidae_Bolitoglossa_helmrichi:0.01223229072636787020):0.02105816355908001619):0.01626648480877867370):0.03993278717330165511,(((Plethodontidae_Bolitoglossa_zapoteca:0.04649284595117451208,(Plethodontidae_Bolitoglossa_riletti:0.03059906757380615600,Plethodontidae_Bolitoglossa_hermosa:0.02927268307711181419):0.04658896377808085382):0.01911878876508543018,(Plethodontidae_Bolitoglossa_macrinii:0.02915227182051395929,Plethodontidae_Bolitoglossa_oaxacensis:0.01533317111837341831):0.03565403899715390706):0.04794312168901601612,(((Plethodontidae_Bolitoglossa_flavimembris:0.02067736742020666665,(Plethodontidae_Bolitoglossa_morio:0.01829771585662276143,(Plethodontidae_Bolitoglossa_eremia:0.00144807024426121854,Plethodontidae_Bolitoglossa_suchitanensis:0.01418241765296410911):0.01800857316387843507):0.00869287963620002380):0.04784258698485947120,(Plethodontidae_Bolitoglossa_franklini:0.01409225372290732851,Plethodontidae_Bolitoglossa_lincolni:0.00399780701407393725):0.05483613473194694915):0.00653214837520361361,(Plethodontidae_Bolitoglossa_porrasorum:0.06255151619046546430,((Plethodontidae_Bolitoglossa_cataguana:0.05756894564908667661,Plethodontidae_Bolitoglossa_longissima:0.05682484216626702139):0.00824312429859370630,(Plethodontidae_Bolitoglossa_carri:0.03873820562395575290,((Plethodontidae_Bolitoglossa_synoria:0.01734852244329192217,Plethodontidae_Bolitoglossa_celaque:0.01587158353448915246):0.02987441137090432464,((Plethodontidae_Bolitoglossa_diaphora:0.06491906700956623366,Plethodontidae_Bolitoglossa_dunni:0.04673855650186772848):0.00428529375595765056,(Plethodontidae_Bolitoglossa_conanti:0.03579900356732604316,Plethodontidae_Bolitoglossa_oresbia:0.03552044575843965601):0.00783600453689300633):0.01335206293632250872):0.00818190937420158575):0.00000100000050002909):0.00000100000050002909):0.00747382652509366585):0.01399557055621532264):0.00266057725421901727):0.01342530400274764488,Plethodontidae_Bolitoglossa_dofleini:0.10488009306095437412):0.01278192063675851961):0.01169881000529337037):0.03169865368280962853):0.00559832936354248429):0.01128729277143225400):0.04907763435346414183):0.00288940021606411959):0.00565859250378554068,(((Plethodontidae_Dendrotriton_kekchiorum:0.02001682832832959308,(Plethodontidae_Dendrotriton_chujorum:0.04799234363847468265,Plethodontidae_Dendrotriton_cuchumatanus:0.01911677295001963650):0.00672968779788824314):0.03131130196332202603,(((Plethodontidae_Dendrotriton_megarhinus:0.05058064422288099937,(Plethodontidae_Dendrotriton_rabbi:0.00768270155915532892,Plethodontidae_Dendrotriton_bromeliacius:0.04638035585284564638):0.00752514179708919408):0.00748372661264548600,Plethodontidae_Dendrotriton_xolocalcae:0.04921355082318808888):0.00521487735840072547,Plethodontidae_Dendrotriton_sanctibarbarus:0.05169292229415067830):0.01465455695649012235):0.09929113180781463932,(Plethodontidae_Nyctanolis_pernix:0.12127032692848048467,(((Plethodontidae_Nototriton_richardi:0.06111141968421422710,(Plethodontidae_Nototriton_costaricense:0.04035580574101156615,Plethodontidae_Nototriton_saslaya:0.04298999520897085758):0.00283260887255154309):0.00956773485138078666,(((Plethodontidae_Nototriton_lignicola:0.06237207012279734342,Plethodontidae_Nototriton_abscondens:0.03004270615394219815):0.00450325891397289433,((Plethodontidae_Nototriton_barbouri:0.03480916034023962685,Plethodontidae_Nototriton_limnospectator:0.02369009645786264093):0.01260935865128029465,(Plethodontidae_Nototriton_nelsoni:0.02406661104829589323,(Plethodontidae_Nototriton_stuarti:0.01881831380828933795,Plethodontidae_Nototriton_brodiei:0.01188378115525398453):0.01142638730115824730):0.01859341284087313168):0.00399030785523256642):0.00565688612413467202,(Plethodontidae_Nototriton_tomamorum:0.06847871661531991505,(Plethodontidae_Nototriton_mime:0.00871489737274897501,Plethodontidae_Nototriton_picucha:0.01062293478463939393):0.03019041681448563982):0.00830552972286242863):0.02398160544393102001):0.06710048381022949704,(((Plethodontidae_Oedipina_parvipes:0.08246947126807853412,(Plethodontidae_Oedipina_taylori:0.07807094903455923107,(Plethodontidae_Oedipina_berlini:0.10143909886576656099,Plethodontidae_Oedipina_tomasi:0.06674442209640510382):0.02608925826396463893):0.01344658209234127037):0.01279647441862789142,Plethodontidae_Oedipina_nica:0.06748008386146278625):0.05801709211156461793,((Plethodontidae_Cryptotriton_monzoni:0.06496800558649076796,(Plethodontidae_Cryptotriton_veraepacis:0.03685650651035879410,((Plethodontidae_Cryptotriton_sierraminensis:0.03720398218653678951,(Plethodontidae_Cryptotriton_nasalis:0.03483660193236675501,Plethodontidae_Cryptotriton_necopinus:0.05016596454527352811):0.00837488656268267802):0.00401441299098061980,Plethodontidae_Cryptotriton_alvarezdeltoroi:0.07545733174387425635):0.00132559681900883803):0.01145948858112885889):0.09014885086686928728,Plethodontidae_Bradytriton_silus:0.10188431859633616250):0.03955166700924654666):0.02170069188897692444):0.01358664360972981593):0.01711628912102729563):0.02065344400552631202):0.02507374524038255906,((Plethodontidae_Batrachoseps_attenuatus:0.06012428402985647152,((Plethodontidae_Batrachoseps_gabrieli:0.06883048014647151491,(Plethodontidae_Batrachoseps_gavilanensis:0.04679927359111989843,((Plethodontidae_Batrachoseps_incognitus:0.01639128270310324237,Plethodontidae_Batrachoseps_minor:0.01705187884654715477):0.00652339087233692015,((Plethodontidae_Batrachoseps_luciae:0.02619590580440389616,Plethodontidae_Batrachoseps_pacificus:0.02140119291568204699):0.00120281584313323931,Plethodontidae_Batrachoseps_major:0.02788143044493724201):0.00166259873403854235):0.00480414564393129642):0.00570172881286219561):0.00768187181322872725,((Plethodontidae_Batrachoseps_stebbinsi:0.02170485652271235411,((Plethodontidae_Batrachoseps_nigriventris:0.02032234109617525250,(Plethodontidae_Batrachoseps_simatus:0.01091627817049195537,Plethodontidae_Batrachoseps_relictus:0.01326624704783155133):0.00616538215970374032):0.00371229785134538290,(Plethodontidae_Batrachoseps_bramei:0.01984429739745774413,Plethodontidae_Batrachoseps_gregarius:0.02694034191472102074):0.00895404306076112363):0.00577147364257118815):0.02959582116110293440,(Plethodontidae_Batrachoseps_diabolicus:0.04365105867157056257,(Plethodontidae_Batrachoseps_regius:0.02438299347407245007,(Plethodontidae_Batrachoseps_altasierrae:0.02117892508540859114,Plethodontidae_Batrachoseps_kawia:0.02423762574834096781):0.01097879308114172239):0.00748637287500627732):0.02574877869341768086):0.01799163420714855466):0.02078847978757083700):0.06637243224293726263,((Plethodontidae_Batrachoseps_campi:0.03390686091988170947,Plethodontidae_Batrachoseps_wrighti:0.02479156818882079574):0.01495902428262969527,Plethodontidae_Batrachoseps_robustus:0.01107921751255081314):0.06312078371255250286):0.02621704460903371767):0.01475784499103630076):0.02605343778492004089):0.02294621515268027365,(((Plethodontidae_Karsenia_koreana:0.07255769074416990039,((Plethodontidae_Phaeognathus_hubrichti:0.09139902954047368633,((Plethodontidae_Desmognathus_organi:0.04449735901606988175,Plethodontidae_Desmognathus_wrighti:0.01342159760350715957):0.04598833869122725265,(((Plethodontidae_Desmognathus_folkertsi:0.04686055139730574415,Plethodontidae_Desmognathus_marmoratus:0.03805297828710826891):0.01169746570219743105,Plethodontidae_Desmognathus_quadramaculatus:0.02347624005829643257):0.00486180977422681279,(((((Plethodontidae_Desmognathus_planiceps:0.04171291289610763037,Plethodontidae_Desmognathus_auriculatus:0.05004129296843390362):0.00845132229072257345,Plethodontidae_Desmognathus_welteri:0.04022551738280556732):0.00886060621189134652,(Plethodontidae_Desmognathus_orestes:0.02239868130086589484,Plethodontidae_Desmognathus_fuscus:0.00846728795898281199):0.00999757104761265190):0.00150139754976705655,(((((Plethodontidae_Desmognathus_ocoee:0.03166407174327853791,Plethodontidae_Desmognathus_ochrophaeus:0.02881133325989455179):0.02631702298409790627,(Plethodontidae_Desmognathus_conanti:0.03908310542126681303,Plethodontidae_Desmognathus_santeetlah:0.03550397708558469811):0.01177165352342591891):0.00320984750953300958,(Plethodontidae_Desmognathus_carolinensis:0.03469909953559720955,(Plethodontidae_Desmognathus_apalachicolae:0.02112021113850174464,Plethodontidae_Desmognathus_monticola:0.01901262849396859536):0.02580180299334079025):0.00623950394366292599):0.00571856110835894122,(Plethodontidae_Desmognathus_brimleyorum:0.05713827681916407858,Plethodontidae_Desmognathus_valentinei:0.06681418670721724073):0.00320717567661299571):0.00458721292627247736,Plethodontidae_Desmognathus_abditus:0.05353226740920554588):0.00082482135814668526):0.00524713801531264019,(Plethodontidae_Desmognathus_aeneus:0.07980784648103038392,Plethodontidae_Desmognathus_imitator:0.04541980390457519418):0.00497863960430545982):0.00358328879982993884):0.03376433459410083798):0.02588322287302230809):0.01281726794929529713,(((Plethodontidae_Aneides_lugubris:0.03802791364982691796,(Plethodontidae_Aneides_flavipunctatus:0.06486480638671195120,(Plethodontidae_Aneides_vagrans:0.03322258932634238049,Plethodontidae_Aneides_ferreus:0.02888685976817037884):0.04252369706382985032):0.01317621209283282788):0.01040346253014436985,Plethodontidae_Aneides_hardii:0.03197399023782657168):0.02442005383152028378,Plethodontidae_Aneides_aeneus:0.08818618497225309827):0.02852587126877398002):0.00288984484440128926):0.00301390703666079606,((((Plethodontidae_Hydromantes_genei:0.07327655601105104166,(Plethodontidae_Hydromantes_sarrabusensis:0.03543849898590232389,((Plethodontidae_Hydromantes_supramontis:0.03943026290834272113,Plethodontidae_Hydromantes_imperialis:0.04172319254027812702):0.00567311540285123529,Plethodontidae_Hydromantes_flavus:0.03366323727067699334):0.00361882570683433368):0.03484348214328672477):0.00328636578088259195,(Plethodontidae_Hydromantes_strinatii:0.03462181250796714932,(Plethodontidae_Hydromantes_italicus:0.00816810891243524746,Plethodontidae_Hydromantes_ambrosii:0.01730707072001582900):0.00722893026233225461):0.01928198149578530876):0.02210543467098794249,(Plethodontidae_Hydromantes_samweli:0.01093806135525319558,((Plethodontidae_Hydromantes_shastae:0.00515265832564628431,(Plethodontidae_Hydromantes_platycephalus:0.01701896035001766033,Plethodontidae_Hydromantes_brunus:0.02676642745479267810):0.02131426048591505626):0.00121648195020361062,Plethodontidae_Hydromantes_wintu:0.02066067543245262220):0.00687951356362822512):0.08153373335891875295):0.05618574285624743786,Plethodontidae_Ensatina_eschscholtzii:0.11429925070557622746):0.00391504424853222378):0.00371784686676609544,((((Plethodontidae_Plethodon_sherando:0.04680689778949273516,Plethodontidae_Plethodon_serratus:0.07886534940970664487):0.02950559921339522898,(((Plethodontidae_Plethodon_nettingi:0.01728027816403479924,Plethodontidae_Plethodon_hubrichti:0.02530679784437639759):0.00653363399010974469,(Plethodontidae_Plethodon_electromorphus:0.01744875870811035332,Plethodontidae_Plethodon_richmondi:0.02109372337432945457):0.00819718603502640579):0.01607282222293477530,((Plethodontidae_Plethodon_virginia:0.02227035190093060169,Plethodontidae_Plethodon_hoffmani:0.00981280238134161521):0.01428554773327459122,(Plethodontidae_Plethodon_shenandoah:0.03576912263421125338,Plethodontidae_Plethodon_cinereus:0.01085418471594203245):0.00600095924873980755):0.00352588247315622745):0.00781420500294961046):0.02503489976222020991,((((Plethodontidae_Plethodon_kentucki:0.03475717707558066000,Plethodontidae_Plethodon_petraeus:0.03426259754796560919):0.00538499819103478369,((((Plethodontidae_Plethodon_aureolus:0.03618219997974533864,Plethodontidae_Plethodon_glutinosus:0.00955958216035512724):0.01642705759194530712,(Plethodontidae_Plethodon_kiamichi:0.02328186987959363768,(((Plethodontidae_Plethodon_kisatchie:0.00922435246618574615,Plethodontidae_Plethodon_mississippi:0.00868340560127157414):0.00329383393252102429,((Plethodontidae_Plethodon_ocmulgee:0.00179599841729751451,Plethodontidae_Plethodon_savannah:0.00057599182651288643):0.00883301704582389359,Plethodontidae_Plethodon_grobmani:0.01178576317383417740):0.00276350606708901641):0.00465023381617991980,(Plethodontidae_Plethodon_albagula:0.01218408710169893890,Plethodontidae_Plethodon_sequoyah:0.01074835353159781827):0.00854098455031653513):0.00563393683669242366):0.00673108296588992988):0.01365229157477178962,(((((Plethodontidae_Plethodon_shermani:0.02346900884707720653,Plethodontidae_Plethodon_cylindraceus:0.01768799634515386132):0.00489360956205111327,(Plethodontidae_Plethodon_oconaluftee:0.00000100000050002909,Plethodontidae_Plethodon_teyahalee:0.00120803773652614923):0.01037538993799958301):0.00248648058359483663,(Plethodontidae_Plethodon_chlorobryonis:0.00451758735930096831,Plethodontidae_Plethodon_variolatus:0.01522376387978432132):0.00894800247190928773):0.00351554267876946856,(Plethodontidae_Plethodon_cheoah:0.01894147305099663087,Plethodontidae_Plethodon_chattahoochee:0.01373111084995669133):0.00334669656482387574):0.00861140943260402074,((Plethodontidae_Plethodon_metcalfi:0.01462682271152696868,Plethodontidae_Plethodon_montanus:0.00764939955743465429):0.01666483782289146162,(Plethodontidae_Plethodon_meridianus:0.00888561485392403219,Plethodontidae_Plethodon_amplus:0.00774931445609130902):0.01310922588324139361):0.01012144158238643780):0.01078424335164440521):0.00590742914818602818,((Plethodontidae_Plethodon_longicrus:0.00480550688548870685,Plethodontidae_Plethodon_yonahlossee:0.00437241210713190318):0.05608328771968603549,(Plethodontidae_Plethodon_caddoensis:0.03796756915408781158,(Plethodontidae_Plethodon_fourchensis:0.03357656103959839183,Plethodontidae_Plethodon_ouachitae:0.03028181979694113263):0.00735640636653989762):0.01197609292230565267):0.00880299898232807417):0.00606876055157175645):0.00891731375321271925,Plethodontidae_Plethodon_jordani:0.01925301327312103905):0.02114730440969561642,(Plethodontidae_Plethodon_websteri:0.06251349019063175139,((((Plethodontidae_Plethodon_ventralis:0.02916558973746896655,Plethodontidae_Plethodon_dorsalis:0.02373420883805285250):0.01074844972177384748,Plethodontidae_Plethodon_angusticlavius:0.03506786702845006432):0.02117350139234177100,Plethodontidae_Plethodon_welleri:0.04081071620646396780):0.03456855959635217468,(Plethodontidae_Plethodon_dixi:0.03654271730202056367,(Plethodontidae_Plethodon_punctatus:0.01636422558864943089,Plethodontidae_Plethodon_wehrlei:0.00877737073020655283):0.02594816373783808902):0.03498451560996430898):0.01266178944261604593):0.01174919121496277065):0.01312852430142015872):0.05287108974037000447,((Plethodontidae_Plethodon_neomexicanus:0.08368631472621872180,(Plethodontidae_Plethodon_larselli:0.06780096588124401302,(Plethodontidae_Plethodon_idahoensis:0.02208561578057299454,Plethodontidae_Plethodon_vandykei:0.02885267577680708517):0.07165925406624597260):0.02684604095024978321):0.00490678502106621159,(((Plethodontidae_Plethodon_stormi:0.02766562747933599964,Plethodontidae_Plethodon_elongatus:0.02886357693840552879):0.03565551773509397643,Plethodontidae_Plethodon_asupak:0.01200932494292443128):0.01489025470111635108,(Plethodontidae_Plethodon_vehiculum:0.06212775384825738878,Plethodontidae_Plethodon_dunni:0.02384111587316642758):0.01565028108665313111):0.00985371710097306466):0.01386939573545553119):0.00929578543613425456):0.04209296654395582038):0.18140624854436179780):0.04467995748632566655,(Rhyacotritonidae_Rhyacotriton_variegatus:0.02667948589863716052,(Rhyacotritonidae_Rhyacotriton_cascadae:0.02752624258626141726,(Rhyacotritonidae_Rhyacotriton_kezeri:0.00963389295939660710,Rhyacotritonidae_Rhyacotriton_olympicus:0.01355590937740953038):0.03851836955131188872):0.01203261023381473754):0.16106617783592219739):0.06529695761644872809,(Proteidae_Proteus_anguinus:0.26966143208870246850,((Proteidae_Necturus_maculosus:0.00390312476118711204,(Proteidae_Necturus_beyeri:0.01152795678619833973,Proteidae_Necturus_alabamensis:0.00908957424221936219):0.00180157822155239847):0.02824828254982408859,(Proteidae_Necturus_lewisi:0.03736428174866431723,Proteidae_Necturus_punctatus:0.03098122081291253965):0.03394722192215080675):0.13778524999296576370):0.08682050530151889933):0.02203279885646641442):0.05352050726768212835):0.79334720712463790981,(Pipidae_Xenopus_epitropicalis:0.13541404843437138128,(Pipidae_Xenopus_fraseri:0.04593674001282704172,Pipidae_Xenopus_borealis:0.05776054743672331959):0.11640895942896944959):0.79334720712463790981);
