# Supplementary material for: Host phylogeny and environment shape the diversity of salamander skin bacterial communities
Source: Anim Microbiome. 2023 Oct 13;5:52. doi: 10.1186/s42523-023-00271-7 (PMC10571319; doi:10.1186/s42523-023-00271-7)
Supplement: Supplementary file 5 — Additional file 5. Salamander time-calibrated best-scoring phylogeny. [file 42523_2023_271_MOESM5_ESM.tre]

(((((Sirenidae_Pseudobranchus_striatus:11.369235,Sirenidae_Pseudobranchus_axanthus:11.369235):8.913706,(Sirenidae_Siren_reticulata:14.750826,(Sirenidae_Siren_intermedia:10.916028,Sirenidae_Siren_lacertina:10.916028):3.834798):5.532115):145.314043,((Cryptobranchidae_Cryptobranchus_alleganiensis:105.656403,(Cryptobranchidae_Andrias_japonicus:43.368174,Cryptobranchidae_Andrias_davidianus:43.368174):62.288229):51.643597,((((Hynobiidae_Onychodactylus_fischeri:24.083355,(Hynobiidae_Onychodactylus_zhangyapingi:21.548687,((Hynobiidae_Onychodactylus_japonicus:12.769388,Hynobiidae_Onychodactylus_kinneburi:12.769388):6.736615,((Hynobiidae_Onychodactylus_zhaoermii:12.321723,Hynobiidae_Onychodactylus_koreanus:12.321723):5.727181,Hynobiidae_Onychodactylus_nipponoborealis:18.048904):1.457098):2.042685):2.534667):23.623584,(Hynobiidae_Ranodon_sibiricus:22.261147,(Hynobiidae_Paradactylodon_gorganensis:11.843949,Hynobiidae_Paradactylodon_mustersi:11.843949):10.417198):25.445792):0.650274,(((((((Hynobiidae_Hynobius_abei:12.412606,(Hynobiidae_Hynobius_lichenatus:11.449917,(Hynobiidae_Hynobius_takedai:6.091483,Hynobiidae_Hynobius_nigrescens:6.091483):5.358434):0.962689):2.518952,((((Hynobiidae_Hynobius_boulengeri:9.632452,Hynobiidae_Hynobius_kimurae:9.632452):2.220122,Hynobiidae_Hynobius_retardatus:11.852574):1.121621,(Hynobiidae_Hynobius_glacialis:5.368372,Hynobiidae_Hynobius_sonani:5.368372):7.605824):1.528808,(Hynobiidae_Hynobius_stejnegeri:12.145190,((Hynobiidae_Hynobius_quelpaertensis:6.880098,Hynobiidae_Hynobius_yangi:6.880098):4.228996,(Hynobiidae_Hynobius_naevius:9.637931,Hynobiidae_Hynobius_hidamontanus:9.637931):1.471162):1.036097):2.357813):0.428555):8.073051,(((Hynobiidae_Hynobius_leechii:15.563037,(Hynobiidae_Hynobius_okiensis:13.072378,((Hynobiidae_Hynobius_nebulosus:8.295615,Hynobiidae_Hynobius_dunni:8.295615):1.206546,Hynobiidae_Hynobius_tsuensis:9.502161):3.570218):2.490658):1.670141,(((Hynobiidae_Hynobius_guttatus:2.089835,Hynobiidae_Hynobius_tsurugiensis:2.089835):9.876555,(((Hynobiidae_Hynobius_hirosei:6.763703,Hynobiidae_Hynobius_katoi:6.763703):1.335262,Hynobiidae_Hynobius_sematonotos:8.098965):1.546796,(Hynobiidae_Hynobius_tosashimizuensis:8.455980,Hynobiidae_Hynobius_oyamai:8.455980):1.189781):2.320630):1.206260,(Hynobiidae_Hynobius_kuishiensis:11.750668,(Hynobiidae_Hynobius_yiwuensis:11.367447,(Hynobiidae_Hynobius_amjiensis:9.260013,((Hynobiidae_Hynobius_maoershanensis:4.095935,Hynobiidae_Hynobius_guabangshanensis:4.095935):0.499161,Hynobiidae_Hynobius_chinensis:4.595096):4.664917):2.107433):0.383222):1.421982):4.060527):3.811792,(Hynobiidae_Hynobius_vandenburghi:13.365380,Hynobiidae_Hynobius_tokyoensis:13.365380):7.679590):1.959639):0.799453,(Hynobiidae_Hynobius_shinichisatoi:6.842758,((Hynobiidae_Hynobius_ikioi:2.870600,Hynobiidae_Hynobius_osumiensis:2.870600):1.159754,Hynobiidae_Hynobius_amakusaensis:4.030354):2.812404):16.961304):1.988133,(Hynobiidae_Hynobius_arisanensis:0.244137,Hynobiidae_Hynobius_formosanus:0.244137):25.548058):1.140807,Hynobiidae_Hynobius_fossigenus:26.933002):14.419523,(((Hynobiidae_Batrachuperus_yenyuanensis:13.571555,((Hynobiidae_Batrachuperus_londongensis:6.745715,Hynobiidae_Batrachuperus_pinchonii:6.745715):1.699952,((Hynobiidae_Batrachuperus_taibaiensis:6.147220,Hynobiidae_Batrachuperus_karlschmidti:6.147220):0.438259,Hynobiidae_Batrachuperus_tibetanus:6.585479):1.860188):5.125888):6.759722,((Hynobiidae_Pseudohynobius_puxiongensis:12.251516,((Hynobiidae_Pseudohynobius_jinfo:4.800095,Hynobiidae_Pseudohynobius_flavomaculatus:4.800095):6.128054,((Hynobiidae_Pseudohynobius_kuankuoshuiensis:7.803592,Hynobiidae_Pseudohynobius_guizhouensis:7.803592):1.711414,Hynobiidae_Pseudohynobius_shuichengensis:9.515006):1.413143):1.323367):4.720660,(Hynobiidae_Liua_shihi:5.923811,Hynobiidae_Liua_tsinpaensis:5.923811):11.048366):3.359100):16.743265,(Hynobiidae_Salamandrella_tridactyla:10.941013,Hynobiidae_Salamandrella_keyserlingii:10.941013):26.133528):4.277984):7.004689):0.881510,Hynobiidae_Pachyhynobius_shangchengensis:49.238723):108.061277):8.296984):4.777524,((((Ambystomatidae_Ambystoma_talpoideum:42.189360,(((Ambystomatidae_Ambystoma_opacum:26.135485,(((Ambystomatidae_Ambystoma_californiense:8.874028,(((Ambystomatidae_Ambystoma_mexicanum:4.001632,((Ambystomatidae_Ambystoma_andersoni:1.886219,Ambystomatidae_Ambystoma_taylori:1.886219):0.536435,((Ambystomatidae_Ambystoma_velasci:1.631177,Ambystomatidae_Ambystoma_flavipiperatum:1.631177):0.594763,(Ambystomatidae_Ambystoma_amblycephalum:0.356905,Ambystomatidae_Ambystoma_mavortium:0.356905):1.869034):0.196715):1.578978):1.290998,((((Ambystomatidae_Ambystoma_rosaceum:2.414947,Ambystomatidae_Ambystoma_granulosum:2.414947):0.283597,(Ambystomatidae_Ambystoma_lermaense:1.595956,Ambystomatidae_Ambystoma_altamirani:1.595956):1.102588):0.539097,Ambystomatidae_Ambystoma_rivulare:3.237641):1.096645,(Ambystomatidae_Ambystoma_dumerilii:3.115625,Ambystomatidae_Ambystoma_ordinarium:3.115625):1.218661):0.958344):1.873884,Ambystomatidae_Ambystoma_tigrinum:7.166514):1.707514):12.670344,(((Ambystomatidae_Ambystoma_cingulatum:5.440401,Ambystomatidae_Ambystoma_bishopi:5.440401):12.442532,(Ambystomatidae_Ambystoma_laterale-jeffersonianum:14.619968,Ambystomatidae_Ambystoma_annulatum:14.619968):3.262965):2.214253,(Ambystomatidae_Ambystoma_mabeei:16.823594,(Ambystomatidae_Ambystoma_texanum:7.149683,Ambystomatidae_Ambystoma_barbouri:7.149683):9.673911):3.273592):1.447186):2.321793,(Ambystomatidae_Ambystoma_laterale:17.313604,Ambystomatidae_Ambystoma_jeffersonianum:17.313604):6.552561):2.269321):3.661463,Ambystomatidae_Ambystoma_maculatum:29.796949):3.716953,Ambystomatidae_Ambystoma_gracile:33.513902):8.675458):33.883643,(Dicamptodontidae_Dicamptodon_ensatus:6.373339,((Dicamptodontidae_Dicamptodon_copei:4.981715,Dicamptodontidae_Dicamptodon_aterrimus:4.981715):0.865022,Dicamptodontidae_Dicamptodon_tenebrosus:5.846737):0.526602):69.699664):36.926997,((Salamandridae_Salamandrina_perspicillata:15.323580,Salamandridae_Salamandrina_terdigitata:15.323580):51.979990,((((Salamandridae_Lyciasalamandra_flavimembris:13.239456,(((Salamandridae_Lyciasalamandra_atifi:11.558504,(Salamandridae_Lyciasalamandra_fazilae:9.978381,Salamandridae_Lyciasalamandra_luschani:9.978381):1.580123):0.251525,(Salamandridae_Lyciasalamandra_antalyana:10.379279,Salamandridae_Lyciasalamandra_helverseni:10.379279):1.430749):0.463772,Salamandridae_Lyciasalamandra_billae:12.273800):0.965656):13.354109,(Salamandridae_Salamandra_algira:14.638008,(((Salamandridae_Salamandra_lanzai:9.174912,(Salamandridae_Salamandra_atra:6.588294,Salamandridae_Salamandra_corsica:6.588294):2.586619):1.847934,Salamandridae_Salamandra_infraimmaculata:11.022846):2.056717,Salamandridae_Salamandra_salamandra:13.079563):1.558445):11.955557):21.509223,(Salamandridae_Chioglossa_lusitanica:38.290256,Salamandridae_Mertensiella_caucasica:38.290256):9.812532):13.693012,((((Salamandridae_Echinotriton_andersoni:12.945962,Salamandridae_Echinotriton_chinhaiensis:12.945962):7.167108,((((Salamandridae_Tylototriton_panhai:9.638834,Salamandridae_Tylototriton_vietnamensis:9.638834):2.693609,((Salamandridae_Tylototriton_ziegleri:5.154225,Salamandridae_Tylototriton_notialis:5.154225):0.557473,Salamandridae_Tylototriton_hainanensis:5.711698):6.620745):1.372612,((Salamandridae_Tylototriton_lizhenchangi:8.515292,Salamandridae_Tylototriton_liuyangensis:8.515292):2.883931,(((Salamandridae_Tylototriton_anhuiensis:0.201595,Salamandridae_Tylototriton_dabienicus:0.201595):5.323234,(Salamandridae_Tylototriton_asperrimus:3.939531,Salamandridae_Tylototriton_broadoridgus:3.939531):1.585298):0.494860,Salamandridae_Tylototriton_wenxianensis:6.019688):5.379534):2.305833):2.160599,(((((Salamandridae_Tylototriton_daweishanensis:0.192941,Salamandridae_Tylototriton_yangi:0.192941):6.549961,(Salamandridae_Tylototriton_uyenoi:6.033060,Salamandridae_Tylototriton_anguliceps:6.033060):0.709842):0.480124,(Salamandridae_Tylototriton_shanjing:5.095835,(Salamandridae_Tylototriton_verrucosus:4.883372,Salamandridae_Tylototriton_podichthys:4.883372):0.212464):2.127191):2.216394,(((Salamandridae_Tylototriton_ngarsuensis:2.252691,Salamandridae_Tylototriton_shanorum:2.252691):4.811417,Salamandridae_Tylototriton_himalayanus:7.064108):1.452186,Salamandridae_Tylototriton_kweichowensis:8.516293):0.923127):2.289431,(Salamandridae_Tylototriton_pseudoverrucosus:3.646727,Salamandridae_Tylototriton_taliangensis:3.646727):8.082125):4.136803):4.247416):11.080001,((Salamandridae_Pleurodeles_nebulosus:5.855780,Salamandridae_Pleurodeles_poireti:5.855780):8.435641,Salamandridae_Pleurodeles_waltl:14.291420):16.901652):18.855510,(((Salamandridae_Taricha_torosa:18.634790,(Salamandridae_Taricha_granulosa:10.565088,Salamandridae_Taricha_rivularis:10.565088):8.069701):21.542418,(Salamandridae_Notophthalmus_meridionalis:14.870610,(Salamandridae_Notophthalmus_perstriatus:12.356750,Salamandridae_Notophthalmus_viridescens:12.356750):2.513860):25.306598):6.262748,((((((((Salamandridae_Pachytriton_inexpectatus:10.386172,Salamandridae_Pachytriton_moi:10.386172):5.047831,(Salamandridae_Pachytriton_archospotus:11.599684,((((Salamandridae_Pachytriton_wuguanfui:6.833871,Salamandridae_Pachytriton_xanthospilos:6.833871):0.920648,Salamandridae_Pachytriton_airobranchiatus:7.754519):1.061097,Salamandridae_Pachytriton_feii:8.815616):0.719682,(Salamandridae_Pachytriton_brevipes:5.246168,Salamandridae_Pachytriton_granulosus:5.246168):4.289129):2.064386):3.834319):3.197388,(((((((Salamandridae_Paramesotriton_yunwuensis:5.553984,(Salamandridae_Paramesotriton_fuzhongensis:4.917862,Salamandridae_Paramesotriton_guanxiensis:4.917862):0.636123):2.220809,Salamandridae_Paramesotriton_deloustali:7.774793):2.849883,Salamandridae_Paramesotriton_ermizhaoi:10.624676):0.543754,(Salamandridae_Paramesotriton_chinensis:10.194465,((Salamandridae_Paramesotriton_aurantius:6.551289,Salamandridae_Paramesotriton_hongkongensis:6.551289):2.893090,Salamandridae_Paramesotriton_qixilingensis:9.444378):0.750087):0.973965):4.247165,((Salamandridae_Paramesotriton_caudopunctatus:2.460162,Salamandridae_Paramesotriton_wulingensis:2.460162):7.328049,(Salamandridae_Paramesotriton_longliensis:2.623970,(Salamandridae_Paramesotriton_maolanensis:2.380782,Salamandridae_Paramesotriton_zhijinensis:2.380782):0.243188):7.164242):5.627383):3.193580,Salamandridae_Paramesotriton_labiatus:18.609175):0.003521,Salamandridae_Laotriton_laoensis:18.612696):0.018696):3.400572,Salamandridae_Cynops_pyrrhogaster:22.031964):3.585329,Salamandridae_Cynops_ensicauda:25.617293):2.815678,((Salamandridae_Cynops_fudingensis:15.234812,(Salamandridae_Cynops_orphicus:4.294002,Salamandridae_Cynops_orientalis:4.294002):10.940810):10.765889,(Salamandridae_Cynops_glaucus:22.005283,Salamandridae_Cynops_cyanurus:22.005283):3.995419):2.432269):11.906439,(((Salamandridae_Ommatotriton_nesterovi:27.792234,(((Salamandridae_Neurergus_derjugini:7.677318,(Salamandridae_Neurergus_kaiseri:6.254183,Salamandridae_Neurergus_crocatus:6.254183):1.423135):5.030227,Salamandridae_Neurergus_strauchii:12.707545):14.518949,Salamandridae_Ichthyosaura_alpestris:27.226495):0.565740):4.181891,((Salamandridae_Calotriton_arnoldi:2.839852,Salamandridae_Calotriton_asper:2.839852):24.915194,((Salamandridae_Triturus_anatolicus:17.151151,(Salamandridae_Triturus_marmoratus:5.339539,Salamandridae_Triturus_pygmaeus:5.339539):11.811611):2.473082,(((Salamandridae_Triturus_carnifex:3.103757,(Salamandridae_Triturus_ivanbureschi:2.478417,Salamandridae_Triturus_karelinii:2.478417):0.625340):4.957545,(Salamandridae_Triturus_dobrogicus:7.200944,Salamandridae_Triturus_cristatus:7.200944):0.860358):0.654550,Salamandridae_Triturus_macedonicus:8.715852):10.908381):8.130814):4.219079):4.549219,(Salamandridae_Lissotriton_boscai:28.013424,(((Salamandridae_Lissotriton_vulgaris:3.654529,(Salamandridae_Lissotriton_kosswigi:3.106758,Salamandridae_Lissotriton_montandoni:3.106758):0.547771):16.844302,Salamandridae_Lissotriton_italicus:20.498830):5.316171,Salamandridae_Lissotriton_helveticus:25.815002):2.198423):8.509919):3.816066):1.825784,(Salamandridae_Euproctus_platycephalus:13.132134,Salamandridae_Euproctus_montanus:13.132134):29.033059):4.274762):3.608625):11.747218):5.507770):45.696430):13.254065,(((((Amphiumidae_Amphiuma_means:11.858635,Amphiumidae_Amphiuma_pholeter:11.858635):6.641562,Amphiumidae_Amphiuma_tridactylum:18.500198):81.215285,((((((((Plethodontidae_Eurycea_cirrigera:17.656061,(Plethodontidae_Eurycea_aquatica:11.456249,Plethodontidae_Eurycea_junaluska:11.456249):6.199812):4.449139,(Plethodontidae_Eurycea_bislineata:18.783651,Plethodontidae_Eurycea_wilderae:18.783651):3.321549):16.458412,((Plethodontidae_Eurycea_tynerensis:19.171951,(Plethodontidae_Eurycea_braggi:17.015220,(Plethodontidae_Eurycea_spelaea:13.980002,Plethodontidae_Eurycea_nerea:13.980002):3.035218):2.156731):13.824822,(((((Plethodontidae_Eurycea_troglodytes:8.452306,((Plethodontidae_Eurycea_nana:1.603363,(Plethodontidae_Eurycea_sosorum:1.360951,(Plethodontidae_Eurycea_neotenes:1.116983,(Plethodontidae_Eurycea_tridentifera:0.909772,Plethodontidae_Eurycea_pterophila:0.909772):0.207211):0.243967):0.242412):2.749953,Plethodontidae_Eurycea_latitans:4.353316):4.098990):3.485970,(Plethodontidae_Eurycea_rathbuni:2.723201,Plethodontidae_Eurycea_waterlooensis:2.723201):9.215075):12.047021,(Plethodontidae_Eurycea_chisholmensis:3.193452,(Plethodontidae_Eurycea_naufragia:2.343219,Plethodontidae_Eurycea_tonkawae:2.343219):0.850232):20.791845):4.512650,((Plethodontidae_Eurycea_paludicola:10.972067,Plethodontidae_Eurycea_quadridigitata:10.972067):14.203268,(Plethodontidae_Eurycea_hillisi:18.968087,(Plethodontidae_Eurycea_sphagnicola:15.520494,Plethodontidae_Eurycea_chamberlaini:15.520494):3.447594):6.207248):3.322612):3.228348,(Plethodontidae_Eurycea_guttolineata:13.829057,Plethodontidae_Eurycea_lucifuga:13.829057):17.897238):1.270478):5.566838):0.210769,Plethodontidae_Haideotriton_wallacei:38.774381):18.495591,Plethodontidae_Urspelerpes_brucei:57.269971):6.129039,((Plethodontidae_Pseudotriton_montanus:24.873314,Plethodontidae_Pseudotriton_ruber:24.873314):0.181050,((Plethodontidae_Gyrinophilus_porphyriticus:9.608080,(Plethodontidae_Gyrinophilus_subterraneus:5.241403,(Plethodontidae_Gyrinophilus_gulolineatus:3.216418,Plethodontidae_Gyrinophilus_palleucus:3.216418):2.024985):4.366677):14.308234,Plethodontidae_Stereochilus_marginatus:23.916314):1.138051):38.344646):12.297928,(Plethodontidae_Hemidactylium_scutatum:72.524812,(((((Plethodontidae_Chiropterotriton_dimidiatus:38.347751,(Plethodontidae_Chiropterotriton_lavae:31.093028,(Plethodontidae_Chiropterotriton_orculus:29.899073,(Plethodontidae_Chiropterotriton_chiropterus:21.318510,Plethodontidae_Chiropterotriton_nubilus:21.318510):8.580562):1.193955):7.254723):5.698237,(((Plethodontidae_Chiropterotriton_terrestris:33.413600,(Plethodontidae_Chiropterotriton_miquihuanus:26.683519,Plethodontidae_Chiropterotriton_priscus:26.683519):6.730081):2.867315,((Plethodontidae_Chiropterotriton_mosaueri:31.223913,Plethodontidae_Chiropterotriton_magnipes:31.223913):3.406037,Plethodontidae_Chiropterotriton_chondrostega:34.629950):1.650965):1.771044,(Plethodontidae_Chiropterotriton_cracens:28.701621,(Plethodontidae_Chiropterotriton_cieloensis:23.280515,(Plethodontidae_Chiropterotriton_multidentatus:14.349137,Plethodontidae_Chiropterotriton_arboreus:14.349137):8.931379):5.421106):9.350338):5.994030):22.137711,((((Plethodontidae_Thorius_lunaris:7.757708,Plethodontidae_Thorius_munificus:7.757708):20.454790,(((Plethodontidae_Thorius_arboreus:11.454252,Plethodontidae_Thorius_macdougalli:11.454252):4.405970,(Plethodontidae_Thorius_papaloae:14.058269,(Plethodontidae_Thorius_pulmonaris:11.194557,(Plethodontidae_Thorius_grandis:7.376813,Plethodontidae_Thorius_omiltemi:7.376813):3.817743):2.863713):1.801952):2.335738,((Plethodontidae_Thorius_minutissimus:13.673905,Plethodontidae_Thorius_narisovalis:13.673905):2.703367,(Plethodontidae_Thorius_aureus:10.959954,Plethodontidae_Thorius_boreas:10.959954):5.417318):1.818688):10.016538):3.778711,((Plethodontidae_Thorius_insperatus:22.757441,((Plethodontidae_Thorius_smithi:14.955207,(Plethodontidae_Thorius_narismagnus:8.122570,Plethodontidae_Thorius_pennatulus:8.122570):6.832637):5.763148,((Plethodontidae_Thorius_minydemus:1.535157,Plethodontidae_Thorius_spilogaster:1.535157):6.911777,Plethodontidae_Thorius_maxillabrochus:8.446934):12.271421):2.039086):2.741475,((Plethodontidae_Thorius_schmidti:15.701083,Plethodontidae_Thorius_magnipes:15.701083):6.615057,(Plethodontidae_Thorius_dubitus:18.805463,Plethodontidae_Thorius_troglodytes:18.805463):3.510676):3.182776):6.492293):33.665076,(Plethodontidae_Parvimolge_townsendi:59.138715,(((Plethodontidae_Ixalotriton_niger:11.285017,Plethodontidae_Ixalotriton_parvus:11.285017):21.746620,(((((Plethodontidae_Pseudoeurycea_juarezi:1.439865,Plethodontidae_Pseudoeurycea_saltator:1.439865):3.275668,Plethodontidae_Pseudoeurycea_aurantia:4.715533):17.103895,(Plethodontidae_Pseudoeurycea_unguidentis:13.049784,Plethodontidae_Pseudoeurycea_ruficauda:13.049784):8.769644):7.936538,((((Plethodontidae_Pseudoeurycea_granitum:13.267934,(Plethodontidae_Pseudoeurycea_nigromaculata:8.409579,Plethodontidae_Pseudoeurycea_lynchi:8.409579):4.858356):0.740360,(Plethodontidae_Pseudoeurycea_firscheini:6.908517,Plethodontidae_Pseudoeurycea_leprosa:6.908517):7.099776):7.626519,Plethodontidae_Pseudoeurycea_lineola:21.634813):5.482604,((Plethodontidae_Pseudoeurycea_orchileucos:9.082992,Plethodontidae_Pseudoeurycea_orchimelas:9.082992):14.820787,((Plethodontidae_Pseudoeurycea_conanti:14.296157,Plethodontidae_Pseudoeurycea_mystax:14.296157):3.086687,(Plethodontidae_Pseudoeurycea_werleri:15.801733,Plethodontidae_Pseudoeurycea_obesa:15.801733):1.581110):6.520935):3.213638):2.638549):2.056358,((((Plethodontidae_Pseudoeurycea_gadovii:2.238289,Plethodontidae_Pseudoeurycea_melanomolga:2.238289):8.556948,(((Plethodontidae_Pseudoeurycea_mixcoatl:0.203667,Plethodontidae_Pseudoeurycea_tenchalli:0.203667):7.519319,((Plethodontidae_Pseudoeurycea_altamontana:2.226054,Plethodontidae_Pseudoeurycea_robertsi:2.226054):2.743425,Plethodontidae_Pseudoeurycea_longicauda:4.969479):2.753508):2.089380,(Plethodontidae_Pseudoeurycea_anitae:3.897326,Plethodontidae_Pseudoeurycea_cochranae:3.897326):5.915040):0.982870):3.635465,(Plethodontidae_Pseudoeurycea_papenfussi:9.686923,Plethodontidae_Pseudoeurycea_smithi:9.686923):4.743779):3.579022,(Plethodontidae_Pseudoeurycea_brunnata:16.575989,(((Plethodontidae_Pseudoeurycea_exspectata:2.435415,Plethodontidae_Pseudoeurycea_goebeli:2.435415):4.889414,Plethodontidae_Pseudoeurycea_sp:7.324829):4.489032,Plethodontidae_Pseudoeurycea_rex:11.813861):4.762127):1.433736):13.802599):1.219313):24.189951,(((Plethodontidae_Isthmura_corrugata:40.199532,Plethodontidae_Isthmura_sierraoccidentalis:40.199532):2.368562,((Plethodontidae_Aquiloeurycea_cafetalera:34.640969,(Plethodontidae_Aquiloeurycea_cephalica:1.024184,Plethodontidae_Aquiloeurycea_quetzalanensis:1.024184):33.616785):3.803986,Plethodontidae_Aquiloeurycea_galeanae:38.444956):4.123138):13.784233,((((Plethodontidae_Bolitoglossa_aureogularis:5.830190,Plethodontidae_Bolitoglossa_robinsoni:5.830190):28.421629,(((Plethodontidae_Bolitoglossa_nigrescens:22.270641,Plethodontidae_Bolitoglossa_colonnea:22.270641):2.618849,(Plethodontidae_Bolitoglossa_compacta:19.692658,Plethodontidae_Bolitoglossa_schizodactyla:19.692658):5.196831):8.439213,(((Plethodontidae_Bolitoglossa_vallecula:25.864378,((Plethodontidae_Bolitoglossa_mucuyensis:20.530178,Plethodontidae_Bolitoglossa_leandrae:20.530178):1.828563,((Plethodontidae_Bolitoglossa_equatoriana:19.257820,(Plethodontidae_Bolitoglossa_palmata:17.987500,((Plethodontidae_Bolitoglossa_altamazonica:5.836078,Plethodontidae_Bolitoglossa_paraensis:5.836078):8.756598,Plethodontidae_Bolitoglossa_peruviana:14.592677):3.394823):1.270320):2.358186,Plethodontidae_Bolitoglossa_orestes:21.616006):0.742734):3.505638):0.843641,((Plethodontidae_Bolitoglossa_lozanoi:23.421360,(Plethodontidae_Bolitoglossa_guaneae:12.781522,Plethodontidae_Bolitoglossa_nicefori:12.781522):10.639838):2.501219,(Plethodontidae_Bolitoglossa_medemi:20.416630,Plethodontidae_Bolitoglossa_adspersa:20.416630):5.505949):0.785440):2.323726,Plethodontidae_Bolitoglossa_biseriata:29.031745):4.296958):0.923116):4.707891,((Plethodontidae_Bolitoglossa_gracilis:12.638192,((Plethodontidae_Bolitoglossa_pesrubra:11.798319,(Plethodontidae_Bolitoglossa_subpalmata:9.844435,Plethodontidae_Bolitoglossa_splendida:9.844435):1.953884):0.696711,((Plethodontidae_Bolitoglossa_kamuk:10.170051,(Plethodontidae_Bolitoglossa_gomezi:8.416510,Plethodontidae_Bolitoglossa_bramei:8.416510):1.753540):0.981088,Plethodontidae_Bolitoglossa_tica:11.151138):1.343892):0.143162):19.443506,(Plethodontidae_Bolitoglossa_minutula:8.412615,Plethodontidae_Bolitoglossa_cerroensis:8.412615):23.669082):6.878013):12.538156,((Plethodontidae_Bolitoglossa_sombra:49.572780,(((Plethodontidae_Bolitoglossa_stuarti:25.235158,Plethodontidae_Bolitoglossa_hartwegi:25.235158):17.078818,(((Plethodontidae_Bolitoglossa_chinanteca:20.546802,Plethodontidae_Bolitoglossa_occidentalis:20.546802):11.752548,Plethodontidae_Bolitoglossa_nympha:32.299350):2.703492,Plethodontidae_Bolitoglossa_rufescens:35.002842):7.311134):5.319742,((Plethodontidae_Bolitoglossa_platydactyla:43.544548,((Plethodontidae_Bolitoglossa_alberchi:7.167996,Plethodontidae_Bolitoglossa_odonnelli:7.167996):33.392925,((Plethodontidae_Bolitoglossa_mexicana:29.472873,Plethodontidae_Bolitoglossa_mombachoensis:29.472873):9.030083,Plethodontidae_Bolitoglossa_yucatana:38.502955):2.057966):2.983627):1.723220,Plethodontidae_Bolitoglossa_flaviventris:45.267768):2.365951):1.939062):0.298816,(((Plethodontidae_Bolitoglossa_engelhardti:16.281166,(Plethodontidae_Bolitoglossa_rostrata:11.609427,(Plethodontidae_Bolitoglossa_cuchumatana:4.448827,Plethodontidae_Bolitoglossa_helmrichi:4.448827):7.160600):4.671738):20.143966,(((Plethodontidae_Bolitoglossa_zapoteca:19.520698,(Plethodontidae_Bolitoglossa_riletti:6.509034,Plethodontidae_Bolitoglossa_hermosa:6.509034):13.011664):4.112342,(Plethodontidae_Bolitoglossa_macrinii:8.144999,Plethodontidae_Bolitoglossa_oaxacensis:8.144999):15.488040):11.887321,(((Plethodontidae_Bolitoglossa_flavimembris:8.872478,(Plethodontidae_Bolitoglossa_morio:6.464207,(Plethodontidae_Bolitoglossa_eremia:2.324219,Plethodontidae_Bolitoglossa_suchitanensis:2.324219):4.139989):2.408271):14.757232,(Plethodontidae_Bolitoglossa_franklini:3.635595,Plethodontidae_Bolitoglossa_lincolni:3.635595):19.994114):2.440417,(Plethodontidae_Bolitoglossa_porrasorum:22.464653,((Plethodontidae_Bolitoglossa_cataguana:19.087273,Plethodontidae_Bolitoglossa_longissima:19.087273):2.688592,(Plethodontidae_Bolitoglossa_carri:21.155268,((Plethodontidae_Bolitoglossa_synoria:5.945695,Plethodontidae_Bolitoglossa_celaque:5.945695):12.959773,((Plethodontidae_Bolitoglossa_diaphora:14.519706,Plethodontidae_Bolitoglossa_dunni:14.519706):1.021468,(Plethodontidae_Bolitoglossa_conanti:12.276068,Plethodontidae_Bolitoglossa_oresbia:12.276068):3.265106):3.364294):2.249800):0.620597):0.688789):3.605473):9.450235):0.904770):7.120042,Plethodontidae_Bolitoglossa_dofleini:43.545173):6.326422):1.626271):4.854461):0.869261):1.917127):6.517570):0.527414):0.926245,(((Plethodontidae_Dendrotriton_kekchiorum:10.737822,(Plethodontidae_Dendrotriton_chujorum:8.625992,Plethodontidae_Dendrotriton_cuchumatanus:8.625992):2.111830):11.560200,(((Plethodontidae_Dendrotriton_megarhinus:13.585996,(Plethodontidae_Dendrotriton_rabbi:9.487256,Plethodontidae_Dendrotriton_bromeliacius:9.487256):4.098740):2.356033,Plethodontidae_Dendrotriton_xolocalcae:15.942029):1.669071,Plethodontidae_Dendrotriton_sanctibarbarus:17.611100):4.686921):39.249510,(Plethodontidae_Nyctanolis_pernix:56.352146,(((Plethodontidae_Nototriton_richardi:19.813945,(Plethodontidae_Nototriton_costaricense:18.721474,Plethodontidae_Nototriton_saslaya:18.721474):1.092471):4.155845,(((Plethodontidae_Nototriton_lignicola:14.842332,Plethodontidae_Nototriton_abscondens:14.842332):1.316019,((Plethodontidae_Nototriton_barbouri:10.230090,Plethodontidae_Nototriton_limnospectator:10.230090):4.504109,(Plethodontidae_Nototriton_nelsoni:8.470736,(Plethodontidae_Nototriton_stuarti:4.966289,Plethodontidae_Nototriton_brodiei:4.966289):3.504446):6.263463):1.424152):1.805139,(Plethodontidae_Nototriton_tomamorum:15.753413,(Plethodontidae_Nototriton_mime:3.496130,Plethodontidae_Nototriton_picucha:3.496130):12.257284):2.210075):6.006301):29.229391,(((Plethodontidae_Oedipina_parvipes:30.131226,(Plethodontidae_Oedipina_taylori:26.139184,(Plethodontidae_Oedipina_berlini:19.357504,Plethodontidae_Oedipina_tomasi:19.357504):6.781680):3.992042):3.718031,Plethodontidae_Oedipina_nica:33.849257):15.293270,((Plethodontidae_Cryptotriton_monzoni:19.840898,(Plethodontidae_Cryptotriton_veraepacis:16.483221,((Plethodontidae_Cryptotriton_sierraminensis:14.960350,(Plethodontidae_Cryptotriton_nasalis:12.622666,Plethodontidae_Cryptotriton_necopinus:12.622666):2.337684):1.236760,Plethodontidae_Cryptotriton_alvarezdeltoroi:16.197110):0.286112):3.357677):18.870452,Plethodontidae_Bradytriton_silus:38.711350):10.431177):4.056654):3.152965):5.195386):5.562412):3.237038,((Plethodontidae_Batrachoseps_attenuatus:27.912234,((Plethodontidae_Batrachoseps_gabrieli:16.528731,(Plethodontidae_Batrachoseps_gavilanensis:13.712110,((Plethodontidae_Batrachoseps_incognitus:7.520434,Plethodontidae_Batrachoseps_minor:7.520434):3.387128,((Plethodontidae_Batrachoseps_luciae:9.404009,Plethodontidae_Batrachoseps_pacificus:9.404009):0.591284,Plethodontidae_Batrachoseps_major:9.995293):0.912270):2.804548):2.816621):4.464952,((Plethodontidae_Batrachoseps_stebbinsi:9.803718,((Plethodontidae_Batrachoseps_nigriventris:6.646317,(Plethodontidae_Batrachoseps_simatus:4.417005,Plethodontidae_Batrachoseps_relictus:4.417005):2.229312):1.442549,(Plethodontidae_Batrachoseps_bramei:6.530733,Plethodontidae_Batrachoseps_gregarius:6.530733):1.558133):1.714852):7.724688,(Plethodontidae_Batrachoseps_diabolicus:10.914164,(Plethodontidae_Batrachoseps_regius:8.763888,(Plethodontidae_Batrachoseps_altasierrae:6.282278,Plethodontidae_Batrachoseps_kawia:6.282278):2.481610):2.150276):6.614241):3.465278):6.918551):25.695979,((Plethodontidae_Batrachoseps_campi:7.363160,Plethodontidae_Batrachoseps_wrighti:7.363160):3.615385,Plethodontidae_Batrachoseps_robustus:10.978545):42.629669):16.738769):2.177830):3.172126):3.027736,(((Plethodontidae_Karsenia_koreana:42.087579,((Plethodontidae_Phaeognathus_hubrichti:36.512652,((Plethodontidae_Desmognathus_organi:11.260277,Plethodontidae_Desmognathus_wrighti:11.260277):17.099024,(((Plethodontidae_Desmognathus_folkertsi:14.316729,Plethodontidae_Desmognathus_marmoratus:14.316729):3.328908,Plethodontidae_Desmognathus_quadramaculatus:17.645637):1.883440,(((((Plethodontidae_Desmognathus_planiceps:12.424562,Plethodontidae_Desmognathus_auriculatus:12.424562):1.952109,Plethodontidae_Desmognathus_welteri:14.376671):2.508287,(Plethodontidae_Desmognathus_orestes:7.603589,Plethodontidae_Desmognathus_fuscus:7.603589):9.281369):0.775484,(((((Plethodontidae_Desmognathus_ocoee:7.833816,Plethodontidae_Desmognathus_ochrophaeus:7.833816):6.757766,(Plethodontidae_Desmognathus_conanti:11.295338,Plethodontidae_Desmognathus_santeetlah:11.295338):3.296243):0.693134,(Plethodontidae_Desmognathus_carolinensis:13.239284,(Plethodontidae_Desmognathus_apalachicolae:6.144253,Plethodontidae_Desmognathus_monticola:6.144253):7.095032):2.045431):1.165457,(Plethodontidae_Desmognathus_brimleyorum:15.627282,Plethodontidae_Desmognathus_valentinei:15.627282):0.822890):0.974565,Plethodontidae_Desmognathus_abditus:17.424737):0.235705):1.279008,(Plethodontidae_Desmognathus_aeneus:17.718894,Plethodontidae_Desmognathus_imitator:17.718894):1.220556):0.589627):8.830224):8.153352):4.449712,(((Plethodontidae_Aneides_lugubris:20.511722,(Plethodontidae_Aneides_flavipunctatus:17.440042,(Plethodontidae_Aneides_vagrans:7.011597,Plethodontidae_Aneides_ferreus:7.011597):10.428445):3.071680):2.450687,Plethodontidae_Aneides_hardii:22.962409):8.594557,Plethodontidae_Aneides_aeneus:31.556966):9.405398):1.125215):1.804477,((((Plethodontidae_Hydromantes_genei:20.947520,(Plethodontidae_Hydromantes_sarrabusensis:12.916109,((Plethodontidae_Hydromantes_supramontis:10.587233,Plethodontidae_Hydromantes_imperialis:10.587233):1.190484,Plethodontidae_Hydromantes_flavus:11.777717):1.138391):8.031411):0.725949,(Plethodontidae_Hydromantes_strinatii:9.151294,(Plethodontidae_Hydromantes_italicus:5.425726,Plethodontidae_Hydromantes_ambrosii:5.425726):3.725568):12.522174):6.058610,(Plethodontidae_Hydromantes_samweli:9.417667,((Plethodontidae_Hydromantes_shastae:7.663113,(Plethodontidae_Hydromantes_platycephalus:4.076126,Plethodontidae_Hydromantes_brunus:4.076126):3.586987):0.204706,Plethodontidae_Hydromantes_wintu:7.867819):1.549848):18.314412):15.118667,Plethodontidae_Ensatina_eschscholtzii:42.850746):1.041310):1.864905,((((Plethodontidae_Plethodon_sherando:16.770110,Plethodontidae_Plethodon_serratus:16.770110):6.228133,(((Plethodontidae_Plethodon_nettingi:6.766965,Plethodontidae_Plethodon_hubrichti:6.766965):2.202492,(Plethodontidae_Plethodon_electromorphus:6.300995,Plethodontidae_Plethodon_richmondi:6.300995):2.668462):6.040357,((Plethodontidae_Plethodon_virginia:6.250570,Plethodontidae_Plethodon_hoffmani:6.250570):6.770132,(Plethodontidae_Plethodon_shenandoah:10.813403,Plethodontidae_Plethodon_cinereus:10.813403):2.207299):1.989112):7.988428):8.254900,((((Plethodontidae_Plethodon_kentucki:14.998721,Plethodontidae_Plethodon_petraeus:14.998721):2.529205,((((Plethodontidae_Plethodon_aureolus:6.841895,Plethodontidae_Plethodon_glutinosus:6.841895):3.858907,(Plethodontidae_Plethodon_kiamichi:7.952747,(((Plethodontidae_Plethodon_kisatchie:3.045658,Plethodontidae_Plethodon_mississippi:3.045658):1.273980,((Plethodontidae_Plethodon_ocmulgee:0.348600,Plethodontidae_Plethodon_savannah:0.348600):2.997629,Plethodontidae_Plethodon_grobmani:3.346230):0.973409):1.792836,(Plethodontidae_Plethodon_albagula:3.637274,Plethodontidae_Plethodon_sequoyah:3.637274):2.475200):1.840273):2.748055):3.354354,(((((Plethodontidae_Plethodon_shermani:4.987043,Plethodontidae_Plethodon_cylindraceus:4.987043):1.151902,(Plethodontidae_Plethodon_oconaluftee:0.254441,Plethodontidae_Plethodon_teyahalee:0.254441):5.884505):0.635066,(Plethodontidae_Plethodon_chlorobryonis:3.273627,Plethodontidae_Plethodon_variolatus:3.273627):3.500384):0.914907,(Plethodontidae_Plethodon_cheoah:5.984909,Plethodontidae_Plethodon_chattahoochee:5.984909):1.704009):2.734309,((Plethodontidae_Plethodon_metcalfi:2.990683,Plethodontidae_Plethodon_montanus:2.990683):4.554563,(Plethodontidae_Plethodon_meridianus:2.941322,Plethodontidae_Plethodon_amplus:2.941322):4.603925):2.877981):3.631930):1.890569,((Plethodontidae_Plethodon_longicrus:1.192035,Plethodontidae_Plethodon_yonahlossee:1.192035):12.970556,(Plethodontidae_Plethodon_caddoensis:11.363520,(Plethodontidae_Plethodon_fourchensis:9.148148,Plethodontidae_Plethodon_ouachitae:9.148148):2.215372):2.799070):1.783135):1.582199):2.944239,Plethodontidae_Plethodon_jordani:20.472164):7.882717,(Plethodontidae_Plethodon_websteri:25.329727,((((Plethodontidae_Plethodon_ventralis:6.937823,Plethodontidae_Plethodon_dorsalis:6.937823):2.468129,Plethodontidae_Plethodon_angusticlavius:9.405952):4.736197,Plethodontidae_Plethodon_welleri:14.142149):7.741591,(Plethodontidae_Plethodon_dixi:11.916314,(Plethodontidae_Plethodon_punctatus:3.838174,Plethodontidae_Plethodon_wehrlei:3.838174):8.078140):9.967426):3.445987):3.025155):2.898261):10.825072,((Plethodontidae_Plethodon_neomexicanus:30.808349,(Plethodontidae_Plethodon_larselli:24.972522,(Plethodontidae_Plethodon_idahoensis:6.772128,Plethodontidae_Plethodon_vandykei:6.772128):18.200394):5.835827):1.220047,(((Plethodontidae_Plethodon_stormi:7.556970,Plethodontidae_Plethodon_elongatus:7.556970):10.957091,Plethodontidae_Plethodon_asupak:18.514061):9.558803,(Plethodontidae_Plethodon_vehiculum:18.083003,Plethodontidae_Plethodon_dunni:18.083003):9.989860):3.955533):10.049817):3.678747):32.967714):20.990809):6.110803,(Rhyacotritonidae_Rhyacotriton_variegatus:16.339193,(Rhyacotritonidae_Rhyacotriton_cascadae:12.708439,(Rhyacotritonidae_Rhyacotriton_kezeri:3.186973,Rhyacotritonidae_Rhyacotriton_olympicus:3.186973):9.521467):3.630753):89.487094):7.173714,(Proteidae_Proteus_anguinus:82.190264,((Proteidae_Necturus_maculosus:3.208163,(Proteidae_Necturus_beyeri:2.816864,Proteidae_Necturus_alabamensis:2.816864):0.391299):16.961766,(Proteidae_Necturus_lewisi:10.332027,Proteidae_Necturus_punctatus:10.332027):9.837902):62.020335):30.809736):13.254065):44.120443):109.489693,(Pipidae_Xenopus_epitropicalis:46.817087,(Pipidae_Xenopus_fraseri:15.060017,Pipidae_Xenopus_borealis:15.060017):31.757071):233.047114);
