# Supplementary material for: Host phylogeny and environment shape the diversity of salamander skin bacterial communities
Source: Anim Microbiome. 2023 Oct 13;5:52. doi: 10.1186/s42523-023-00271-7 (PMC10571319; doi:10.1186/s42523-023-00271-7)
Supplement: Supplementary file 6 — Additional file 6. Salamander ime-calibrated boostrap phylogenies. [file 42523_2023_271_MOESM6_ESM.trees]

(((((((((Ambystomatidae_Ambystoma_andersoni:4.108495,Ambystomatidae_Ambystoma_amblycephalum:4.108495):20.209680,((((Ambystomatidae_Ambystoma_gracile:14.042007,Ambystomatidae_Ambystoma_talpoideum:14.042007):3.973305,Ambystomatidae_Ambystoma_maculatum:18.015312):3.897170,((((Ambystomatidae_Ambystoma_bishopi:16.856651,Ambystomatidae_Ambystoma_texanum:16.856651):0.002407,Ambystomatidae_Ambystoma_barbouri:16.859059):2.682253,Ambystomatidae_Ambystoma_cingulatum:19.541312):0.938556,Ambystomatidae_Ambystoma_mabeei:20.479868):1.432615):0.136654,((Ambystomatidae_Ambystoma_opacum:18.718331,(Ambystomatidae_Ambystoma_jeffersonianum:14.406491,Ambystomatidae_Ambystoma_laterale:14.406491):4.311840):2.755187,(Ambystomatidae_Ambystoma_annulatum:18.011485,Ambystomatidae_Ambystoma_laterale-jeffersonianum:18.011485):3.462033):0.575618):2.269038):0.003654,((Ambystomatidae_Ambystoma_tigrinum:5.329414,(Ambystomatidae_Ambystoma_mavortium:2.723776,((((Ambystomatidae_Ambystoma_taylori:1.772897,Ambystomatidae_Ambystoma_flavipiperatum:1.772897):0.005623,Ambystomatidae_Ambystoma_velasci:1.778520):0.009558,Ambystomatidae_Ambystoma_mexicanum:1.788079):0.933696,(((Ambystomatidae_Ambystoma_altamirani:0.987334,(Ambystomatidae_Ambystoma_ordinarium:0.893077,Ambystomatidae_Ambystoma_dumerilii:0.893077):0.094257):0.200994,Ambystomatidae_Ambystoma_rivulare:1.188328):0.001994,(Ambystomatidae_Ambystoma_lermaense:0.815012,Ambystomatidae_Ambystoma_granulosum:0.815012):0.375310):1.531453):0.002001):2.605638):0.551927,(Ambystomatidae_Ambystoma_rosaceum:5.074707,Ambystomatidae_Ambystoma_californiense:5.074707):0.806635):18.440487):51.549008,(((Dicamptodontidae_Dicamptodon_tenebrosus:4.395337,Dicamptodontidae_Dicamptodon_copei:4.395337):1.149864,Dicamptodontidae_Dicamptodon_aterrimus:5.545201):0.002069,Dicamptodontidae_Dicamptodon_ensatus:5.547270):70.323567):34.849003,(((Rhyacotritonidae_Rhyacotriton_cascadae:14.464212,((Rhyacotritonidae_Rhyacotriton_olympicus:3.492652,Rhyacotritonidae_Rhyacotriton_kezeri:3.492652):9.593868,Rhyacotritonidae_Rhyacotriton_variegatus:13.086520):1.377692):81.478195,(((Amphiumidae_Amphiuma_means:13.188442,Amphiumidae_Amphiuma_pholeter:13.188442):6.867252,Amphiumidae_Amphiuma_tridactylum:20.055694):70.963243,((((((((Plethodontidae_Eurycea_wilderae:16.091814,Plethodontidae_Eurycea_bislineata:16.091814):4.928603,(Plethodontidae_Eurycea_cirrigera:16.684710,(Plethodontidae_Eurycea_aquatica:10.711484,Plethodontidae_Eurycea_junaluska:10.711484):5.973226):4.335707):12.651745,(((Plethodontidae_Eurycea_guttolineata:12.625888,Plethodontidae_Eurycea_lucifuga:12.625888):14.327825,(Plethodontidae_Eurycea_tynerensis:16.188410,(Plethodontidae_Eurycea_braggi:14.872935,(Plethodontidae_Eurycea_spelaea:11.129247,Plethodontidae_Eurycea_nerea:11.129247):3.743688):1.315474):10.765303):4.016156,((((Plethodontidae_Eurycea_sphagnicola:14.617585,Plethodontidae_Eurycea_chamberlaini:14.617585):4.373414,Plethodontidae_Eurycea_hillisi:18.990999):5.901715,(Plethodontidae_Eurycea_paludicola:10.050703,Plethodontidae_Eurycea_quadridigitata:10.050703):14.842011):3.451974,((Plethodontidae_Eurycea_naufragia:2.729756,(Plethodontidae_Eurycea_chisholmensis:1.862716,Plethodontidae_Eurycea_tonkawae:1.862716):0.867041):20.090510,((Plethodontidae_Eurycea_nana:2.557857,((Plethodontidae_Eurycea_sosorum:1.357328,Plethodontidae_Eurycea_neotenes:1.357328):0.943498,(Plethodontidae_Eurycea_tridentifera:1.068759,Plethodontidae_Eurycea_pterophila:1.068759):1.232068):0.257030):5.256175,(Plethodontidae_Eurycea_latitans:6.898652,((Plethodontidae_Eurycea_rathbuni:0.878829,Plethodontidae_Eurycea_waterlooensis:0.878829):3.481261,Plethodontidae_Eurycea_troglodytes:4.360090):2.538563):0.915379):15.006235):5.524422):2.625181):2.702293):0.460497,Plethodontidae_Haideotriton_wallacei:34.132659):16.008203,Plethodontidae_Urspelerpes_brucei:50.140862):7.005880,((Plethodontidae_Pseudotriton_montanus:22.877007,Plethodontidae_Pseudotriton_ruber:22.877007):0.599692,((Plethodontidae_Gyrinophilus_porphyriticus:9.170528,(Plethodontidae_Gyrinophilus_subterraneus:5.448790,(Plethodontidae_Gyrinophilus_gulolineatus:3.066202,Plethodontidae_Gyrinophilus_palleucus:3.066202):2.382587):3.721738):13.416813,Plethodontidae_Stereochilus_marginatus:22.587341):0.889358):33.670042):10.912864,((((((((Plethodontidae_Chiropterotriton_chondrostega:30.738853,(Plethodontidae_Chiropterotriton_mosaueri:27.787902,Plethodontidae_Chiropterotriton_magnipes:27.787902):2.950951):0.648838,(Plethodontidae_Chiropterotriton_terrestris:28.774148,(Plethodontidae_Chiropterotriton_cracens:22.509804,(Plethodontidae_Chiropterotriton_cieloensis:19.299771,(Plethodontidae_Chiropterotriton_multidentatus:10.898153,Plethodontidae_Chiropterotriton_arboreus:10.898153):8.401618):3.210033):6.264344):2.613543):2.563979,(Plethodontidae_Chiropterotriton_priscus:27.728193,Plethodontidae_Chiropterotriton_miquihuanus:27.728193):6.223477):7.374976,((Plethodontidae_Chiropterotriton_lavae:30.652253,((Plethodontidae_Chiropterotriton_chiropterus:20.424192,Plethodontidae_Chiropterotriton_nubilus:20.424192):7.206098,Plethodontidae_Chiropterotriton_orculus:27.630290):3.021963):5.645031,Plethodontidae_Chiropterotriton_dimidiatus:36.297285):5.029361):18.700807,((((Plethodontidae_Thorius_lunaris:8.961693,Plethodontidae_Thorius_munificus:8.961693):17.994148,((Plethodontidae_Thorius_minutissimus:17.535823,Plethodontidae_Thorius_narisovalis:17.535823):1.324550,(((Plethodontidae_Thorius_arboreus:10.766905,Plethodontidae_Thorius_macdougalli:10.766905):3.014175,((Plethodontidae_Thorius_pulmonaris:9.235509,(Plethodontidae_Thorius_omiltemi:5.584335,Plethodontidae_Thorius_grandis:5.584335):3.651174):2.335586,Plethodontidae_Thorius_papaloae:11.571095):2.209986):2.596921,(Plethodontidae_Thorius_aureus:10.115260,Plethodontidae_Thorius_boreas:10.115260):6.262742):2.482372):8.095468):2.937572,(((Plethodontidae_Thorius_dubitus:17.983092,Plethodontidae_Thorius_troglodytes:17.983092):1.868460,(Plethodontidae_Thorius_magnipes:10.061367,Plethodontidae_Thorius_schmidti:10.061367):9.790185):4.494365,(Plethodontidae_Thorius_insperatus:21.763482,((Plethodontidae_Thorius_maxillabrochus:8.954148,(Plethodontidae_Thorius_minydemus:0.728793,Plethodontidae_Thorius_spilogaster:0.728793):8.225355):10.289092,(Plethodontidae_Thorius_smithi:12.635307,(Plethodontidae_Thorius_narismagnus:6.615187,Plethodontidae_Thorius_pennatulus:6.615187):6.020120):6.607934):2.520241):2.582435):5.547497):29.747322,(Plethodontidae_Parvimolge_townsendi:54.336874,(((((Plethodontidae_Bolitoglossa_robinsoni:5.348037,Plethodontidae_Bolitoglossa_aureogularis:5.348037):24.163634,(((Plethodontidae_Bolitoglossa_nigrescens:17.003670,Plethodontidae_Bolitoglossa_compacta:17.003670):5.402576,(Plethodontidae_Bolitoglossa_schizodactyla:18.862363,Plethodontidae_Bolitoglossa_colonnea:18.862363):3.543883):5.697987,((Plethodontidae_Bolitoglossa_guaneae:22.471274,(((Plethodontidae_Bolitoglossa_lozanoi:18.825398,Plethodontidae_Bolitoglossa_nicefori:18.825398):1.407710,(Plethodontidae_Bolitoglossa_adspersa:16.111965,Plethodontidae_Bolitoglossa_medemi:16.111965):4.121142):2.235845,(Plethodontidae_Bolitoglossa_mucuyensis:20.567562,(((Plethodontidae_Bolitoglossa_orestes:15.851786,Plethodontidae_Bolitoglossa_leandrae:15.851786):1.813972,(((Plethodontidae_Bolitoglossa_peruviana:12.022116,(Plethodontidae_Bolitoglossa_paraensis:4.442401,Plethodontidae_Bolitoglossa_altamazonica:4.442401):7.579715):4.193236,Plethodontidae_Bolitoglossa_palmata:16.215353):0.003177,Plethodontidae_Bolitoglossa_equatoriana:16.218529):1.447228):2.899572,Plethodontidae_Bolitoglossa_vallecula:20.565329):0.002233):1.901391):0.002322):4.768960,Plethodontidae_Bolitoglossa_biseriata:27.240234):0.863999):1.407437):5.364116,((Plethodontidae_Bolitoglossa_cerroensis:21.359538,((Plethodontidae_Bolitoglossa_pesrubra:11.153428,(((Plethodontidae_Bolitoglossa_gomezi:7.654992,(Plethodontidae_Bolitoglossa_tica:7.247527,(Plethodontidae_Bolitoglossa_kamuk:5.842209,Plethodontidae_Bolitoglossa_gracilis:5.842209):1.405318):0.407464):1.065235,Plethodontidae_Bolitoglossa_bramei:8.720226):0.610639,Plethodontidae_Bolitoglossa_subpalmata:9.330866):1.822562):3.445706,Plethodontidae_Bolitoglossa_splendida:14.599134):6.760404):0.003325,Plethodontidae_Bolitoglossa_minutula:21.362864):13.512923):13.582803,((((Plethodontidae_Bolitoglossa_rostrata:16.892094,(Plethodontidae_Bolitoglossa_engelhardti:11.341928,(Plethodontidae_Bolitoglossa_cuchumatana:5.659435,Plethodontidae_Bolitoglossa_helmrichi:5.659435):5.682493):5.550166):13.338847,((Plethodontidae_Bolitoglossa_macrinii:7.395914,Plethodontidae_Bolitoglossa_oaxacensis:7.395914):13.419704,(Plethodontidae_Bolitoglossa_zapoteca:17.853069,(Plethodontidae_Bolitoglossa_hermosa:7.615046,Plethodontidae_Bolitoglossa_riletti:7.615046):10.238023):2.962548):9.415324):0.012473,((Plethodontidae_Bolitoglossa_carri:21.304898,(Plethodontidae_Bolitoglossa_porrasorum:19.802763,((Plethodontidae_Bolitoglossa_cataguana:17.446191,Plethodontidae_Bolitoglossa_longissima:17.446191):1.977942,(((Plethodontidae_Bolitoglossa_diaphora:12.944833,Plethodontidae_Bolitoglossa_dunni:12.944833):0.857155,(Plethodontidae_Bolitoglossa_conanti:11.310566,Plethodontidae_Bolitoglossa_oresbia:11.310566):2.491422):3.396299,((Plethodontidae_Bolitoglossa_flavimembris:7.220677,((Plethodontidae_Bolitoglossa_suchitanensis:1.406141,Plethodontidae_Bolitoglossa_eremia:1.406141):4.245103,Plethodontidae_Bolitoglossa_morio:5.651244):1.569433):9.974561,(Plethodontidae_Bolitoglossa_synoria:7.325037,Plethodontidae_Bolitoglossa_celaque:7.325037):9.870201):0.003048):2.225847):0.378630):1.502134):1.603103,((Plethodontidae_Bolitoglossa_franklini:2.898969,Plethodontidae_Bolitoglossa_lincolni:2.898969):16.030706,Plethodontidae_Bolitoglossa_dofleini:18.929675):3.978325):7.335414):16.966604,(Plethodontidae_Bolitoglossa_sombra:46.965403,(((Plethodontidae_Bolitoglossa_nympha:31.185973,((Plethodontidae_Bolitoglossa_occidentalis:20.708320,Plethodontidae_Bolitoglossa_chinanteca:20.708320):8.981440,Plethodontidae_Bolitoglossa_rufescens:29.689760):1.496213):6.264686,(Plethodontidae_Bolitoglossa_stuarti:24.113971,Plethodontidae_Bolitoglossa_hartwegi:24.113971):13.336687):7.731609,(Plethodontidae_Bolitoglossa_platydactyla:42.923801,(Plethodontidae_Bolitoglossa_flaviventris:42.455403,(((Plethodontidae_Bolitoglossa_mombachoensis:10.369091,Plethodontidae_Bolitoglossa_mexicana:10.369091):24.573468,Plethodontidae_Bolitoglossa_yucatana:34.942559):6.147331,(Plethodontidae_Bolitoglossa_odonnelli:29.844251,Plethodontidae_Bolitoglossa_alberchi:29.844251):11.245639):1.365513):0.468398):2.258466):1.783135):0.244616):1.248571):3.616205,(((Plethodontidae_Isthmura_corrugata:41.897174,Plethodontidae_Isthmura_sierraoccidentalis:41.897174):0.004318,(Plethodontidae_Aquiloeurycea_galeanae:38.321131,((Plethodontidae_Aquiloeurycea_cephalica:1.964963,Plethodontidae_Aquiloeurycea_quetzalanensis:1.964963):25.019804,Plethodontidae_Aquiloeurycea_cafetalera:26.984768):11.336363):3.580362):8.682981,((Plethodontidae_Ixalotriton_niger:13.854461,Plethodontidae_Ixalotriton_parvus:13.854461):20.078951,(((Plethodontidae_Pseudoeurycea_brunnata:11.904910,(Plethodontidae_Pseudoeurycea_sp:6.330325,Plethodontidae_Pseudoeurycea_rex:6.330325):5.574585):5.590119,((Plethodontidae_Pseudoeurycea_papenfussi:8.580506,Plethodontidae_Pseudoeurycea_smithi:8.580506):5.505163,(((Plethodontidae_Pseudoeurycea_anitae:3.867856,Plethodontidae_Pseudoeurycea_cochranae:3.867856):5.355396,(Plethodontidae_Pseudoeurycea_gadovii:1.758832,Plethodontidae_Pseudoeurycea_melanomolga:1.758832):7.464419):0.495347,((Plethodontidae_Pseudoeurycea_mixcoatl:0.149106,Plethodontidae_Pseudoeurycea_tenchalli:0.149106):7.099434,(Plethodontidae_Pseudoeurycea_longicauda:5.157560,(Plethodontidae_Pseudoeurycea_robertsi:2.247743,Plethodontidae_Pseudoeurycea_altamontana:2.247743):2.909817):2.090980):2.470058):4.367071):3.409359):14.654990,(((Plethodontidae_Pseudoeurycea_lineola:24.880789,((Plethodontidae_Pseudoeurycea_werleri:15.323572,((Plethodontidae_Pseudoeurycea_conanti:8.975873,Plethodontidae_Pseudoeurycea_mystax:8.975873):4.082044,Plethodontidae_Pseudoeurycea_obesa:13.057917):2.265655):5.671637,(Plethodontidae_Pseudoeurycea_orchileucos:7.859410,Plethodontidae_Pseudoeurycea_orchimelas:7.859410):13.135798):3.885581):0.967351,(Plethodontidae_Pseudoeurycea_leprosa:12.717342,((Plethodontidae_Pseudoeurycea_granitum:8.277103,(Plethodontidae_Pseudoeurycea_nigromaculata:5.351392,Plethodontidae_Pseudoeurycea_lynchi:5.351392):2.925711):2.619386,Plethodontidae_Pseudoeurycea_firscheini:10.896490):1.820852):13.130799):3.203371,((Plethodontidae_Pseudoeurycea_aurantia:4.306084,(Plethodontidae_Pseudoeurycea_saltator:1.450443,Plethodontidae_Pseudoeurycea_juarezi:1.450443):2.855641):16.477724,((Plethodontidae_Pseudoeurycea_unguidentis:13.704596,Plethodontidae_Pseudoeurycea_ruficauda:13.704596):0.708168,(Plethodontidae_Pseudoeurycea_exspectata:4.509544,Plethodontidae_Pseudoeurycea_goebeli:4.509544):9.903220):6.371044):8.267703):3.098508):1.783393):16.651062):1.490320):2.262080):5.303862):0.386717):0.710334,((Plethodontidae_Dendrotriton_chujorum:21.268853,(Plethodontidae_Dendrotriton_megarhinus:15.264971,(((Plethodontidae_Dendrotriton_rabbi:8.629579,Plethodontidae_Dendrotriton_bromeliacius:8.629579):4.484124,Plethodontidae_Dendrotriton_sanctibarbarus:13.113703):0.388101,Plethodontidae_Dendrotriton_xolocalcae:13.501803):1.763168):6.003883):36.650473,(((Plethodontidae_Oedipina_parvipes:46.726165,((Plethodontidae_Nototriton_costaricense:15.665445,Plethodontidae_Nototriton_richardi:15.665445):2.668836,Plethodontidae_Nototriton_saslaya:18.334280):28.391885):5.871019,((Plethodontidae_Bradytriton_silus:44.624880,(Plethodontidae_Oedipina_nica:34.367721,(Plethodontidae_Oedipina_taylori:30.460821,(Plethodontidae_Oedipina_berlini:22.274751,Plethodontidae_Oedipina_tomasi:22.274751):8.186070):3.906900):10.257159):4.747880,(Plethodontidae_Cryptotriton_nasalis:22.051101,(Plethodontidae_Cryptotriton_alvarezdeltoroi:15.631465,(Plethodontidae_Cryptotriton_monzoni:15.193274,((Plethodontidae_Cryptotriton_sierraminensis:10.609514,Plethodontidae_Cryptotriton_necopinus:10.609514):3.455122,Plethodontidae_Cryptotriton_veraepacis:14.064636):1.128637):0.438192):6.419635):27.321660):3.224424):1.762710,((Plethodontidae_Nyctanolis_pernix:51.765536,((Plethodontidae_Nototriton_limnospectator:12.159718,(Plethodontidae_Nototriton_abscondens:12.148569,(Plethodontidae_Nototriton_brodiei:5.176860,Plethodontidae_Nototriton_stuarti:5.176860):6.971710):0.011149):4.304170,(Plethodontidae_Nototriton_nelsoni:14.486011,((Plethodontidae_Nototriton_mime:2.378346,Plethodontidae_Nototriton_picucha:2.378346):10.191748,Plethodontidae_Nototriton_lignicola:12.570094):1.915918):1.977876):35.301649):2.592274,Plethodontidae_Hydromantes_brunus:54.357810):0.002084):3.559433):2.818460):3.077675,((((Plethodontidae_Batrachoseps_gavilanensis:19.114043,(Plethodontidae_Batrachoseps_gabrieli:17.945953,((Plethodontidae_Batrachoseps_stebbinsi:8.174358,((Plethodontidae_Batrachoseps_bramei:5.458858,Plethodontidae_Batrachoseps_gregarius:5.458858):1.337194,(Plethodontidae_Batrachoseps_nigriventris:5.765610,(Plethodontidae_Batrachoseps_relictus:3.620700,Plethodontidae_Batrachoseps_simatus:3.620700):2.144910):1.030443):1.378306):5.879955,((Plethodontidae_Batrachoseps_diabolicus:7.563921,Plethodontidae_Batrachoseps_regius:7.563921):0.927989,(Plethodontidae_Batrachoseps_altasierrae:7.022590,Plethodontidae_Batrachoseps_kawia:7.022590):1.469321):5.562403):3.891639):1.168090):0.264548,(((Plethodontidae_Batrachoseps_incognitus:5.998287,Plethodontidae_Batrachoseps_minor:5.998287):3.162215,(Plethodontidae_Batrachoseps_luciae:8.315222,Plethodontidae_Batrachoseps_pacificus:8.315222):0.845279):0.003963,Plethodontidae_Batrachoseps_major:9.164465):10.214125):6.848008,Plethodontidae_Batrachoseps_attenuatus:26.226598):21.113743,((Plethodontidae_Batrachoseps_campi:6.233329,Plethodontidae_Batrachoseps_wrighti:6.233329):3.663920,Plethodontidae_Batrachoseps_robustus:9.897249):37.443092):16.475121):2.080903,Plethodontidae_Hemidactylium_scutatum:65.896365):2.163241):2.219254,(((Plethodontidae_Karsenia_koreana:44.808260,((Plethodontidae_Aneides_aeneus:31.683389,((Plethodontidae_Aneides_flavipunctatus:17.729218,(Plethodontidae_Aneides_ferreus:7.741830,Plethodontidae_Aneides_vagrans:7.741830):9.987387):4.133211,(Plethodontidae_Aneides_hardii:21.308136,Plethodontidae_Aneides_lugubris:21.308136):0.554293):9.820960):11.203425,(Plethodontidae_Phaeognathus_hubrichti:35.488163,((((Plethodontidae_Desmognathus_aeneus:18.286477,((Plethodontidae_Desmognathus_folkertsi:12.652119,Plethodontidae_Desmognathus_marmoratus:12.652119):2.378340,Plethodontidae_Desmognathus_quadramaculatus:15.030459):3.256018):0.323674,((Plethodontidae_Desmognathus_fuscus:5.476769,Plethodontidae_Desmognathus_orestes:5.476769):11.733584,((Plethodontidae_Desmognathus_abditus:15.179010,Plethodontidae_Desmognathus_welteri:15.179010):1.513202,(((Plethodontidae_Desmognathus_carolinensis:14.464483,((Plethodontidae_Desmognathus_ocoee:7.557085,Plethodontidae_Desmognathus_ochrophaeus:7.557085):5.876377,(Plethodontidae_Desmognathus_apalachicolae:5.957722,Plethodontidae_Desmognathus_monticola:5.957722):7.475739):1.031021):0.348374,(Plethodontidae_Desmognathus_conanti:11.213221,Plethodontidae_Desmognathus_santeetlah:11.213221):3.599636):1.239729,((Plethodontidae_Desmognathus_auriculatus:12.713246,Plethodontidae_Desmognathus_planiceps:12.713246):2.689346,(Plethodontidae_Desmognathus_brimleyorum:14.752734,Plethodontidae_Desmognathus_valentinei:14.752734):0.649858):0.649994):0.639625):0.518141):1.399798):1.442419,Plethodontidae_Desmognathus_imitator:20.052570):8.386807,(Plethodontidae_Desmognathus_organi:7.351931,Plethodontidae_Desmognathus_wrighti:7.351931):21.087446):7.048786):7.398651):1.921447):13.815578,((((((Plethodontidae_Hydromantes_flavus:10.163556,Plethodontidae_Hydromantes_sarrabusensis:10.163556):1.069363,(Plethodontidae_Hydromantes_imperialis:9.649665,Plethodontidae_Hydromantes_supramontis:9.649665):1.583253):14.045313,((Plethodontidae_Hydromantes_ambrosii:5.366095,Plethodontidae_Hydromantes_italicus:5.366095):3.782835,Plethodontidae_Hydromantes_strinatii:9.148931):16.129300):5.219466,Plethodontidae_Hydromantes_genei:30.497697):17.683092,((Plethodontidae_Dendrotriton_kekchiorum:3.713003,Plethodontidae_Dendrotriton_cuchumatanus:3.713003):36.409742,(((Plethodontidae_Hydromantes_samweli:6.819050,Plethodontidae_Hydromantes_platycephalus:6.819050):0.652844,Plethodontidae_Hydromantes_wintu:7.471894):1.946278,Plethodontidae_Hydromantes_shastae:9.418172):30.704574):8.058044):9.576046,Plethodontidae_Ensatina_eschscholtzii:57.756835):0.867003):0.686411,(((Plethodontidae_Plethodon_neomexicanus:28.922809,((Plethodontidae_Plethodon_vehiculum:21.047719,Plethodontidae_Plethodon_dunni:21.047719):7.864889,((Plethodontidae_Plethodon_elongatus:8.249803,Plethodontidae_Plethodon_stormi:8.249803):7.196883,Plethodontidae_Plethodon_asupak:15.446686):13.465922):0.010200):2.301106,(Plethodontidae_Plethodon_larselli:24.293277,Plethodontidae_Plethodon_vandykei:24.293277):6.930638):16.864578,(((((((Plethodontidae_Plethodon_longicrus:1.920377,Plethodontidae_Plethodon_yonahlossee:1.920377):11.863790,Plethodontidae_Plethodon_kentucki:13.784167):0.719366,((Plethodontidae_Plethodon_caddoensis:10.422775,(Plethodontidae_Plethodon_fourchensis:8.526068,Plethodontidae_Plethodon_ouachitae:8.526068):1.896707):2.895901,((((Plethodontidae_Plethodon_shermani:6.286625,((Plethodontidae_Plethodon_variolatus:2.817197,Plethodontidae_Plethodon_chlorobryonis:2.817197):2.995444,(Plethodontidae_Plethodon_cylindraceus:4.945010,(Plethodontidae_Plethodon_oconaluftee:0.178104,Plethodontidae_Plethodon_teyahalee:0.178104):4.766906):0.867631):0.473984):1.209074,(Plethodontidae_Plethodon_chattahoochee:6.121886,Plethodontidae_Plethodon_cheoah:6.121886):1.373813):2.077128,((Plethodontidae_Plethodon_metcalfi:3.081019,Plethodontidae_Plethodon_montanus:3.081019):4.199591,(Plethodontidae_Plethodon_amplus:2.581792,Plethodontidae_Plethodon_meridianus:2.581792):4.698818):2.292217):2.721464,((Plethodontidae_Plethodon_aureolus:6.879532,Plethodontidae_Plethodon_glutinosus:6.879532):2.942904,((Plethodontidae_Plethodon_kiamichi:6.338671,(((Plethodontidae_Plethodon_ocmulgee:2.730673,Plethodontidae_Plethodon_grobmani:2.730673):0.002681,Plethodontidae_Plethodon_savannah:2.733353):1.865528,(Plethodontidae_Plethodon_kisatchie:3.243869,Plethodontidae_Plethodon_mississippi:3.243869):1.355012):1.739790):0.064057,(Plethodontidae_Plethodon_sequoyah:3.404683,Plethodontidae_Plethodon_albagula:3.404683):2.998045):3.419708):2.471856):1.024384):1.184858):0.454978,Plethodontidae_Plethodon_petraeus:14.958512):1.381983,Plethodontidae_Plethodon_jordani:16.340495):21.045978,(((Plethodontidae_Plethodon_punctatus:3.329013,Plethodontidae_Plethodon_wehrlei:3.329013):15.142310,Plethodontidae_Plethodon_dixi:18.471323):16.163824,((Plethodontidae_Plethodon_websteri:33.731875,Plethodontidae_Plethodon_idahoensis:33.731875):0.646130,(Plethodontidae_Plethodon_welleri:16.186424,(Plethodontidae_Plethodon_angusticlavius:10.367604,(Plethodontidae_Plethodon_ventralis:8.153058,Plethodontidae_Plethodon_dorsalis:8.153058):2.214546):5.818819):18.191581):0.257142):2.751325):1.752585,((Plethodontidae_Plethodon_sherando:14.662966,Plethodontidae_Plethodon_serratus:14.662966):9.159509,(((Plethodontidae_Plethodon_virginia:4.493997,Plethodontidae_Plethodon_hoffmani:4.493997):6.213441,(Plethodontidae_Plethodon_shenandoah:7.889844,Plethodontidae_Plethodon_cinereus:7.889844):2.817594):3.470565,(Plethodontidae_Plethodon_nettingi:9.825154,((Plethodontidae_Plethodon_hubrichti:8.116150,Plethodontidae_Plethodon_richmondi:8.116150):0.375429,Plethodontidae_Plethodon_electromorphus:8.491579):1.333575):4.352849):9.644472):15.316582):8.949435):11.221757):10.968611):20.740077):4.923470):0.001209,(Plethodontidae_Nototriton_barbouri:24.272594,Plethodontidae_Nototriton_tomamorum:24.272594):71.671022):14.776224):0.620496,((((Salamandridae_Chioglossa_lusitanica:35.863254,Salamandridae_Mertensiella_caucasica:35.863254):7.793138,((Salamandridae_Salamandra_algira:12.738082,(((Salamandridae_Salamandra_lanzai:8.474275,(Salamandridae_Salamandra_atra:6.050930,Salamandridae_Salamandra_corsica:6.050930):2.423344):1.153554,Salamandridae_Salamandra_infraimmaculata:9.627829):1.678836,Salamandridae_Salamandra_salamandra:11.306664):1.431418):10.928978,(Salamandridae_Lyciasalamandra_fazilae:12.934094,(Salamandridae_Lyciasalamandra_luschani:11.266244,((Salamandridae_Lyciasalamandra_billae:9.801124,(Salamandridae_Lyciasalamandra_antalyana:8.531467,Salamandridae_Lyciasalamandra_helverseni:8.531467):1.269658):0.392951,(Salamandridae_Lyciasalamandra_atifi:9.230969,Salamandridae_Lyciasalamandra_flavimembris:9.230969):0.963107):1.072168):1.667850):10.732966):19.989331):12.494204,((((Salamandridae_Taricha_torosa:18.185687,(Salamandridae_Taricha_granulosa:9.128298,Salamandridae_Taricha_rivularis:9.128298):9.057390):17.890761,(Salamandridae_Notophthalmus_perstriatus:14.424218,(Salamandridae_Notophthalmus_meridionalis:11.724955,Salamandridae_Notophthalmus_viridescens:11.724955):2.699263):21.652230):4.702491,((Salamandridae_Euproctus_montanus:10.863671,Salamandridae_Euproctus_platycephalus:10.863671):26.394495,(((((((Salamandridae_Pachytriton_inexpectatus:9.012755,Salamandridae_Pachytriton_moi:9.012755):3.173872,((Salamandridae_Pachytriton_feii:7.866123,((Salamandridae_Pachytriton_brevipes:4.186465,Salamandridae_Pachytriton_granulosus:4.186465):3.159633,((Salamandridae_Pachytriton_airobranchiatus:5.510452,Salamandridae_Pachytriton_wuguanfui:5.510452):1.110697,Salamandridae_Pachytriton_xanthospilos:6.621150):0.724948):0.520025):1.833216,Salamandridae_Pachytriton_archospotus:9.699339):2.487288):3.477993,(((((Salamandridae_Paramesotriton_qixilingensis:9.032088,(Salamandridae_Paramesotriton_aurantius:6.256070,Salamandridae_Paramesotriton_hongkongensis:6.256070):2.776018):1.275227,((((Salamandridae_Paramesotriton_fuzhongensis:4.649669,(Salamandridae_Paramesotriton_yunwuensis:4.261956,Salamandridae_Paramesotriton_guanxiensis:4.261956):0.387712):1.675705,Salamandridae_Paramesotriton_deloustali:6.325373):2.615692,Salamandridae_Paramesotriton_chinensis:8.941065):1.014265,Salamandridae_Paramesotriton_ermizhaoi:9.955331):0.351984):3.393390,((Salamandridae_Paramesotriton_caudopunctatus:2.513910,Salamandridae_Paramesotriton_wulingensis:2.513910):6.631684,((Salamandridae_Paramesotriton_maolanensis:2.359847,Salamandridae_Paramesotriton_longliensis:2.359847):0.748377,Salamandridae_Paramesotriton_zhijinensis:3.108224):6.037370):4.555111):1.931070,Salamandridae_Paramesotriton_labiatus:15.631775):0.002523,Salamandridae_Laotriton_laoensis:15.634298):0.030322):4.780261,(Salamandridae_Cynops_ensicauda:17.349891,Salamandridae_Cynops_pyrrhogaster:17.349891):3.094990):3.181038,Salamandridae_Cynops_cyanurus:23.625918):1.099220,((Salamandridae_Cynops_glaucus:19.476715,Salamandridae_Cynops_fudingensis:19.476715):1.121121,(Salamandridae_Cynops_orientalis:3.234472,Salamandridae_Cynops_orphicus:3.234472):17.363364):4.127302):11.412049,(((((Salamandridae_Lissotriton_kosswigi:2.408593,Salamandridae_Lissotriton_montandoni:2.408593):0.489100,Salamandridae_Lissotriton_vulgaris:2.897693):16.641766,Salamandridae_Lissotriton_italicus:19.539459):4.162810,(Salamandridae_Lissotriton_boscai:21.120379,Salamandridae_Lissotriton_helveticus:21.120379):2.581890):9.350854,((Salamandridae_Ommatotriton_nesterovi:27.236642,(((((Salamandridae_Triturus_carnifex:3.586812,(Salamandridae_Triturus_ivanbureschi:3.176257,Salamandridae_Triturus_karelinii:3.176257):0.410556):3.587402,Salamandridae_Triturus_cristatus:7.174214):0.588264,Salamandridae_Triturus_dobrogicus:7.762478):0.733456,Salamandridae_Triturus_macedonicus:8.495934):9.048947,(Salamandridae_Triturus_anatolicus:13.210464,(Salamandridae_Triturus_marmoratus:4.553899,Salamandridae_Triturus_pygmaeus:4.553899):8.656566):4.334417):9.691761):1.865102,((Salamandridae_Ichthyosaura_alpestris:21.732839,((Salamandridae_Neurergus_kaiseri:6.678436,(Salamandridae_Neurergus_derjugini:4.802784,Salamandridae_Neurergus_crocatus:4.802784):1.875652):4.604313,Salamandridae_Neurergus_strauchii:11.282749):10.450090):6.323578,(Salamandridae_Calotriton_arnoldi:0.004044,Salamandridae_Calotriton_asper:0.004044):28.052374):1.045327):3.951379):3.084064):1.120979):3.520773):3.031158,(((Salamandridae_Echinotriton_chinhaiensis:10.958578,Salamandridae_Echinotriton_andersoni:10.958578):6.935127,((Salamandridae_Tylototriton_pseudoverrucosus:12.746295,(((((Salamandridae_Tylototriton_anhuiensis:0.387091,Salamandridae_Tylototriton_dabienicus:0.387091):4.534391,(Salamandridae_Tylototriton_broadoridgus:4.241131,Salamandridae_Tylototriton_asperrimus:4.241131):0.680351):1.010195,Salamandridae_Tylototriton_wenxianensis:5.931676):3.539575,(Salamandridae_Tylototriton_lizhenchangi:6.797020,Salamandridae_Tylototriton_liuyangensis:6.797020):2.674231):1.921872,((Salamandridae_Tylototriton_ziegleri:4.415483,(Salamandridae_Tylototriton_notialis:3.772651,Salamandridae_Tylototriton_hainanensis:3.772651):0.642832):6.212953,(Salamandridae_Tylototriton_panhai:9.834181,Salamandridae_Tylototriton_vietnamensis:9.834181):0.794255):0.764687):1.353172):0.003135,(Salamandridae_Tylototriton_taliangensis:10.328835,(Salamandridae_Tylototriton_kweichowensis:7.601041,((Salamandridae_Tylototriton_himalayanus:6.375805,(Salamandridae_Tylototriton_ngarsuensis:1.556945,Salamandridae_Tylototriton_shanorum:1.556945):4.818860):0.901760,(Salamandridae_Tylototriton_uyenoi:6.326078,((Salamandridae_Tylototriton_anguliceps:4.133732,(Salamandridae_Tylototriton_daweishanensis:0.003194,Salamandridae_Tylototriton_yangi:0.003194):4.130539):1.240446,(Salamandridae_Tylototriton_verrucosus:3.890707,(Salamandridae_Tylototriton_podichthys:3.288236,Salamandridae_Tylototriton_shanjing:3.288236):0.602471):1.483472):0.951900):0.951487):0.323475):2.727794):2.420595):5.144275):10.646900,((Salamandridae_Pleurodeles_poireti:5.480347,Salamandridae_Pleurodeles_nebulosus:5.480347):7.794554,Salamandridae_Pleurodeles_waltl:13.274901):15.265703):15.269494):12.340498):5.228751,(Salamandridae_Salamandrina_terdigitata:11.153926,Salamandridae_Salamandrina_perspicillata:11.153926):50.225421):49.960990):1.659663,(Proteidae_Proteus_anguinus:73.583534,(((Proteidae_Necturus_maculosus:12.024121,Proteidae_Necturus_punctatus:12.024121):0.003553,(Proteidae_Necturus_alabamensis:10.296565,Proteidae_Necturus_beyeri:10.296565):1.731109):10.651262,Proteidae_Necturus_lewisi:22.678936):50.904598):39.416466):55.349104,(((Sirenidae_Siren_reticulata:15.526835,(Sirenidae_Pseudobranchus_axanthus:15.524913,(Sirenidae_Siren_lacertina:9.607892,Sirenidae_Siren_intermedia:9.607892):5.917021):0.001922):10.750578,Sirenidae_Pseudobranchus_striatus:26.277413):139.822587,(((Cryptobranchidae_Andrias_japonicus:24.987980,Cryptobranchidae_Andrias_davidianus:24.987980):132.312020,(((((Hynobiidae_Onychodactylus_zhangyapingi:19.399088,((Hynobiidae_Onychodactylus_nipponoborealis:16.564003,(Hynobiidae_Onychodactylus_japonicus:12.441768,Hynobiidae_Onychodactylus_kinneburi:12.441768):4.122235):1.766896,(Hynobiidae_Onychodactylus_zhaoermii:14.732581,Hynobiidae_Onychodactylus_koreanus:14.732581):3.598318):1.068189):1.918319,Hynobiidae_Onychodactylus_fischeri:21.317408):29.837362,(Hynobiidae_Ranodon_sibiricus:28.439445,(Hynobiidae_Paradactylodon_gorganensis:7.925769,Hynobiidae_Paradactylodon_mustersi:7.925769):20.513676):22.715325):0.814384,(((((Hynobiidae_Hynobius_tokyoensis:9.395289,Hynobiidae_Hynobius_vandenburghi:9.395289):5.358782,(((Hynobiidae_Hynobius_tosashimizuensis:8.476336,(Hynobiidae_Hynobius_oyamai:7.732301,Hynobiidae_Hynobius_sematonotos:7.732301):0.744035):0.222780,(Hynobiidae_Hynobius_hirosei:6.625636,Hynobiidae_Hynobius_katoi:6.625636):2.073480):3.902097,(((((Hynobiidae_Hynobius_maoershanensis:4.629329,(Hynobiidae_Hynobius_chinensis:2.898771,Hynobiidae_Hynobius_guabangshanensis:2.898771):1.730559):3.640054,Hynobiidae_Hynobius_amjiensis:8.269384):1.698665,Hynobiidae_Hynobius_yiwuensis:9.968049):1.947211,(((Hynobiidae_Hynobius_okiensis:9.779390,(Hynobiidae_Hynobius_tsuensis:6.954535,(Hynobiidae_Hynobius_dunni:6.344109,Hynobiidae_Hynobius_nebulosus:6.344109):0.610426):2.824856):1.460819,Hynobiidae_Hynobius_leechii:11.240209):0.672209,Hynobiidae_Hynobius_kuishiensis:11.912417):0.002842):0.683445,(Hynobiidae_Hynobius_tsurugiensis:1.464567,Hynobiidae_Hynobius_guttatus:1.464567):11.134138):0.002508):2.152858):3.545378,(((Hynobiidae_Hynobius_formosanus:0.280553,Hynobiidae_Hynobius_arisanensis:0.280553):18.014604,(((((Hynobiidae_Hynobius_glacialis:4.172705,Hynobiidae_Hynobius_sonani:4.172705):6.363845,(Hynobiidae_Hynobius_boulengeri:7.909393,Hynobiidae_Hynobius_kimurae:7.909393):2.627157):0.412829,Hynobiidae_Hynobius_retardatus:10.949379):1.567926,((Hynobiidae_Hynobius_yangi:6.246715,Hynobiidae_Hynobius_quelpaertensis:6.246715):4.534692,(Hynobiidae_Hynobius_hidamontanus:9.173242,Hynobiidae_Hynobius_naevius:9.173242):1.608165):1.735899):0.391123,(Hynobiidae_Hynobius_stejnegeri:12.428855,(Hynobiidae_Hynobius_abei:10.988592,((Hynobiidae_Hynobius_takedai:8.568974,Hynobiidae_Hynobius_lichenatus:8.568974):0.093909,Hynobiidae_Hynobius_nigrescens:8.662883):2.325708):1.440263):0.479574):5.386728):0.001908,(Hynobiidae_Hynobius_shinichisatoi:6.879254,((Hynobiidae_Hynobius_ikioi:2.087592,Hynobiidae_Hynobius_osumiensis:2.087592):2.133459,Hynobiidae_Hynobius_amakusaensis:4.221051):2.658203):11.417811):0.002385):2.277551,Hynobiidae_Hynobius_fossigenus:20.577001):14.654649,(((Hynobiidae_Batrachuperus_yenyuanensis:12.576228,(Hynobiidae_Batrachuperus_londongensis:8.758851,(((Hynobiidae_Batrachuperus_taibaiensis:6.510369,Hynobiidae_Batrachuperus_karlschmidti:6.510369):0.561786,Hynobiidae_Batrachuperus_tibetanus:7.072155):1.024319,Hynobiidae_Batrachuperus_pinchonii:8.096474):0.662377):3.817378):7.805007,((Hynobiidae_Pseudohynobius_puxiongensis:10.536221,((Hynobiidae_Pseudohynobius_jinfo:3.191755,Hynobiidae_Pseudohynobius_flavomaculatus:3.191755):6.284458,((Hynobiidae_Pseudohynobius_guizhouensis:5.873060,Hynobiidae_Pseudohynobius_kuankuoshuiensis:5.873060):1.837017,Hynobiidae_Pseudohynobius_shuichengensis:7.710077):1.766137):1.060008):5.098719,(Hynobiidae_Liua_shihi:5.514085,Hynobiidae_Liua_tsinpaensis:5.514085):10.120855):4.746295):10.705118,(Hynobiidae_Salamandrella_tridactyla:9.273682,Hynobiidae_Salamandrella_keyserlingii:9.273682):21.812671):4.145296):16.737505):1.548493,Hynobiidae_Pachyhynobius_shangchengensis:53.517647):103.782353):0.001374,Cryptobranchidae_Cryptobranchus_alleganiensis:157.301374):8.798626):2.249104):111.650896,(Pipidae_Xenopus_borealis:34.825050,(Pipidae_Xenopus_epitropicalis:33.338153,Pipidae_Xenopus_fraseri:33.338153):1.486897):245.174950);
((((((Ambystomatidae_Ambystoma_gracile:44.236581,(Ambystomatidae_Ambystoma_talpoideum:38.736336,(Ambystomatidae_Ambystoma_maculatum:32.360075,((((((((Ambystomatidae_Ambystoma_granulosum:5.554271,((Ambystomatidae_Ambystoma_altamirani:4.867955,(Ambystomatidae_Ambystoma_ordinarium:3.889432,Ambystomatidae_Ambystoma_dumerilii:3.889432):0.978523):0.678282,Ambystomatidae_Ambystoma_rivulare:5.546237):0.008034):2.271015,Ambystomatidae_Ambystoma_lermaense:7.825286):1.275776,((Ambystomatidae_Ambystoma_amblycephalum:4.383123,Ambystomatidae_Ambystoma_mavortium:4.383123):2.368520,(Ambystomatidae_Ambystoma_mexicanum:4.301655,((Ambystomatidae_Ambystoma_taylori:4.046072,(Ambystomatidae_Ambystoma_flavipiperatum:2.248844,Ambystomatidae_Ambystoma_velasci:2.248844):1.797227):0.007244,Ambystomatidae_Ambystoma_andersoni:4.053315):0.248340):2.449988):2.349419):1.685914,((Ambystomatidae_Ambystoma_tigrinum:9.761329,Ambystomatidae_Ambystoma_rosaceum:9.761329):0.004500,Ambystomatidae_Ambystoma_californiense:9.765828):1.021148):9.175674,(((Ambystomatidae_Ambystoma_annulatum:17.642686,Ambystomatidae_Ambystoma_mabeei:17.642686):0.543788,(Ambystomatidae_Ambystoma_cingulatum:3.888612,Ambystomatidae_Ambystoma_bishopi:3.888612):14.297862):0.735375,(Ambystomatidae_Ambystoma_texanum:8.297374,Ambystomatidae_Ambystoma_barbouri:8.297374):10.624475):1.040801):3.482827,(Ambystomatidae_Ambystoma_jeffersonianum:17.792654,Ambystomatidae_Ambystoma_laterale:17.792654):5.652823):2.876741,Ambystomatidae_Ambystoma_opacum:26.322218):4.550027,Ambystomatidae_Ambystoma_laterale-jeffersonianum:30.872245):1.487830):6.376261):5.500245):39.133427,(Dicamptodontidae_Dicamptodon_tenebrosus:12.404546,((Dicamptodontidae_Dicamptodon_copei:8.445206,Dicamptodontidae_Dicamptodon_aterrimus:8.445206):3.154548,Dicamptodontidae_Dicamptodon_ensatus:11.599755):0.804792):70.965462):29.331549,((((Salamandridae_Chioglossa_lusitanica:50.454431,Salamandridae_Mertensiella_caucasica:50.454431):11.604860,((((Salamandridae_Salamandra_lanzai:19.688428,(Salamandridae_Salamandra_atra:15.137822,Salamandridae_Salamandra_corsica:15.137822):4.550607):3.639371,(Salamandridae_Salamandra_algira:20.870270,Salamandridae_Salamandra_infraimmaculata:20.870270):2.457529):0.868953,Salamandridae_Salamandra_salamandra:24.196752):15.073298,(((Salamandridae_Lyciasalamandra_fazilae:12.795622,(Salamandridae_Lyciasalamandra_luschani:10.917549,Salamandridae_Lyciasalamandra_atifi:10.917549):1.878073):0.785475,(Salamandridae_Lyciasalamandra_antalyana:12.732652,(Salamandridae_Lyciasalamandra_flavimembris:12.009074,Salamandridae_Lyciasalamandra_helverseni:12.009074):0.723577):0.848445):3.571743,Salamandridae_Lyciasalamandra_billae:17.152840):22.117211):22.789240):11.041250,((((Salamandridae_Taricha_torosa:30.450035,(Salamandridae_Taricha_granulosa:14.744816,Salamandridae_Taricha_rivularis:14.744816):15.705219):19.902778,(Salamandridae_Notophthalmus_meridionalis:22.664503,(Salamandridae_Notophthalmus_viridescens:17.881453,Salamandridae_Notophthalmus_perstriatus:17.881453):4.783050):27.688310):5.878328,(((((((Salamandridae_Pachytriton_inexpectatus:17.792787,Salamandridae_Pachytriton_moi:17.792787):5.041334,(((Salamandridae_Pachytriton_brevipes:9.520265,Salamandridae_Pachytriton_granulosus:9.520265):6.536472,((Salamandridae_Pachytriton_airobranchiatus:11.125152,(Salamandridae_Pachytriton_wuguanfui:9.789995,Salamandridae_Pachytriton_xanthospilos:9.789995):1.335157):3.252656,Salamandridae_Pachytriton_feii:14.377808):1.678928):2.768373,Salamandridae_Pachytriton_archospotus:18.825110):4.009012):1.611246,((((Salamandridae_Paramesotriton_ermizhaoi:14.081154,((Salamandridae_Paramesotriton_chinensis:11.007197,(Salamandridae_Paramesotriton_qixilingensis:9.634006,(Salamandridae_Paramesotriton_aurantius:6.409928,Salamandridae_Paramesotriton_hongkongensis:6.409928):3.224078):1.373191):1.243217,((Salamandridae_Paramesotriton_fuzhongensis:5.180975,(Salamandridae_Paramesotriton_yunwuensis:4.352727,Salamandridae_Paramesotriton_guanxiensis:4.352727):0.828247):3.169923,Salamandridae_Paramesotriton_deloustali:8.350898):3.899516):1.830740):4.569104,((Salamandridae_Paramesotriton_caudopunctatus:3.096811,Salamandridae_Paramesotriton_wulingensis:3.096811):10.486794,((Salamandridae_Paramesotriton_maolanensis:4.667884,Salamandridae_Paramesotriton_longliensis:4.667884):0.008226,Salamandridae_Paramesotriton_zhijinensis:4.676110):8.907496):5.066653):5.347852,Salamandridae_Paramesotriton_labiatus:23.998110):0.004904,Salamandridae_Laotriton_laoensis:24.003013):0.442354):7.550937,(Salamandridae_Cynops_ensicauda:25.024970,Salamandridae_Cynops_pyrrhogaster:25.024970):6.971335):3.471258,(Salamandridae_Cynops_glaucus:29.691942,Salamandridae_Cynops_cyanurus:29.691942):5.775620):0.664415,(Salamandridae_Cynops_fudingensis:26.321889,(Salamandridae_Cynops_orientalis:11.138408,Salamandridae_Cynops_orphicus:11.138408):15.183481):9.810088):14.195674,(((Salamandridae_Lissotriton_helveticus:37.296478,(((Salamandridae_Lissotriton_kosswigi:5.693872,(Salamandridae_Lissotriton_montandoni:3.022413,Salamandridae_Lissotriton_vulgaris:3.022413):2.671459):17.766118,Salamandridae_Lissotriton_italicus:23.459990):9.430067,Salamandridae_Lissotriton_boscai:32.890057):4.406421):8.146826,((Salamandridae_Ommatotriton_nesterovi:33.654547,(Salamandridae_Ichthyosaura_alpestris:32.411262,((Salamandridae_Neurergus_kaiseri:8.118922,(Salamandridae_Neurergus_derjugini:6.029791,Salamandridae_Neurergus_crocatus:6.029791):2.089131):9.600612,Salamandridae_Neurergus_strauchii:17.719534):14.691728):1.243285):6.275755,((Salamandridae_Calotriton_arnoldi:5.785429,Salamandridae_Calotriton_asper:5.785429):30.986435,((Salamandridae_Triturus_macedonicus:13.286908,(Salamandridae_Triturus_cristatus:11.685656,((Salamandridae_Triturus_carnifex:4.217846,(Salamandridae_Triturus_ivanbureschi:3.114456,Salamandridae_Triturus_karelinii:3.114456):1.103390):5.816206,Salamandridae_Triturus_dobrogicus:10.034052):1.651604):1.601253):13.831677,(Salamandridae_Triturus_anatolicus:23.947690,(Salamandridae_Triturus_marmoratus:6.454918,Salamandridae_Triturus_pygmaeus:6.454918):17.492772):3.170895):9.653279):3.158438):5.513002):3.704076,(Salamandridae_Euproctus_montanus:18.183074,Salamandridae_Euproctus_platycephalus:18.183074):30.964305):1.180272):5.903490):3.742754,(((Salamandridae_Echinotriton_chinhaiensis:24.883969,Salamandridae_Echinotriton_andersoni:24.883969):10.995703,((((((Salamandridae_Tylototriton_anhuiensis:0.809856,Salamandridae_Tylototriton_dabienicus:0.809856):16.593237,(Salamandridae_Tylototriton_broadoridgus:11.345598,Salamandridae_Tylototriton_asperrimus:11.345598):6.057495):0.494040,Salamandridae_Tylototriton_wenxianensis:17.897133):7.804147,(Salamandridae_Tylototriton_lizhenchangi:19.359340,Salamandridae_Tylototriton_liuyangensis:19.359340):6.341940):1.703858,((Salamandridae_Tylototriton_hainanensis:13.955053,(Salamandridae_Tylototriton_ziegleri:11.772258,Salamandridae_Tylototriton_notialis:11.772258):2.182795):9.771520,(Salamandridae_Tylototriton_panhai:17.880304,Salamandridae_Tylototriton_vietnamensis:17.880304):5.846268):3.678565):2.877353,((Salamandridae_Tylototriton_pseudoverrucosus:12.421527,Salamandridae_Tylototriton_taliangensis:12.421527):12.900112,((Salamandridae_Tylototriton_kweichowensis:18.274413,((Salamandridae_Tylototriton_ngarsuensis:2.264437,Salamandridae_Tylototriton_shanorum:2.264437):12.718588,Salamandridae_Tylototriton_himalayanus:14.983025):3.291389):3.399917,(((Salamandridae_Tylototriton_anguliceps:12.563088,Salamandridae_Tylototriton_uyenoi:12.563088):3.918660,(Salamandridae_Tylototriton_shanjing:14.521258,(Salamandridae_Tylototriton_verrucosus:13.719305,Salamandridae_Tylototriton_podichthys:13.719305):0.801954):1.960489):1.624422,(Salamandridae_Tylototriton_daweishanensis:1.045980,Salamandridae_Tylototriton_yangi:1.045980):17.060189):3.568160):3.647308):4.960852):5.597181):10.653996,((Salamandridae_Pleurodeles_poireti:9.831012,Salamandridae_Pleurodeles_nebulosus:9.831012):12.584239,Salamandridae_Pleurodeles_waltl:22.415250):24.118417):13.440228):13.126645):4.118254,(Salamandridae_Salamandrina_terdigitata:22.945038,Salamandridae_Salamandrina_perspicillata:22.945038):54.273756):35.482763):10.284236,(((Rhyacotritonidae_Rhyacotriton_variegatus:46.122318,(Rhyacotritonidae_Rhyacotriton_cascadae:42.421957,(Rhyacotritonidae_Rhyacotriton_olympicus:13.111417,Rhyacotritonidae_Rhyacotriton_kezeri:13.111417):29.310540):3.700361):58.143157,(((Amphiumidae_Amphiuma_means:27.382481,Amphiumidae_Amphiuma_pholeter:27.382481):14.485339,Amphiumidae_Amphiuma_tridactylum:41.867820):57.179097,((((((((Plethodontidae_Eurycea_wilderae:36.162743,Plethodontidae_Eurycea_bislineata:36.162743):4.960887,(Plethodontidae_Eurycea_cirrigera:36.183302,(Plethodontidae_Eurycea_aquatica:25.046609,Plethodontidae_Eurycea_junaluska:25.046609):11.136694):4.940327):5.256324,(((Plethodontidae_Eurycea_guttolineata:19.166634,Plethodontidae_Eurycea_lucifuga:19.166634):17.832266,(Plethodontidae_Eurycea_braggi:21.045110,(Plethodontidae_Eurycea_tynerensis:17.845931,(Plethodontidae_Eurycea_spelaea:15.359242,Plethodontidae_Eurycea_nerea:15.359242):2.486688):3.199179):15.953791):2.513864,(((Plethodontidae_Eurycea_sphagnicola:22.642063,Plethodontidae_Eurycea_chamberlaini:22.642063):3.983306,Plethodontidae_Eurycea_hillisi:26.625370):9.583606,((Plethodontidae_Eurycea_paludicola:15.297259,Plethodontidae_Eurycea_quadridigitata:15.297259):16.176877,((Plethodontidae_Eurycea_chisholmensis:3.538120,(Plethodontidae_Eurycea_tonkawae:2.280702,Plethodontidae_Eurycea_naufragia:2.280702):1.257418):23.176468,((Plethodontidae_Eurycea_rathbuni:4.260790,Plethodontidae_Eurycea_waterlooensis:4.260790):11.612095,(Plethodontidae_Eurycea_troglodytes:12.665352,((Plethodontidae_Eurycea_nana:2.785120,(Plethodontidae_Eurycea_sosorum:1.821262,(Plethodontidae_Eurycea_neotenes:1.517603,(Plethodontidae_Eurycea_tridentifera:1.230879,Plethodontidae_Eurycea_pterophila:1.230879):0.286725):0.303658):0.963858):4.290035,Plethodontidae_Eurycea_latitans:7.075154):5.590198):3.207533):10.841703):4.759547):4.734841):3.303788):6.867189):0.153376,Plethodontidae_Haideotriton_wallacei:46.533329):20.835352,Plethodontidae_Urspelerpes_brucei:67.368681):6.630801,((Plethodontidae_Pseudotriton_montanus:57.686703,Plethodontidae_Pseudotriton_ruber:57.686703):0.006440,((Plethodontidae_Gyrinophilus_porphyriticus:22.183350,(Plethodontidae_Gyrinophilus_gulolineatus:10.393859,(Plethodontidae_Gyrinophilus_palleucus:7.375508,Plethodontidae_Gyrinophilus_subterraneus:7.375508):3.018351):11.789491):33.110222,Plethodontidae_Stereochilus_marginatus:55.293572):2.399572):16.306339):6.003315,(((((((((Plethodontidae_Chiropterotriton_multidentatus:20.464992,Plethodontidae_Chiropterotriton_arboreus:20.464992):13.553654,(Plethodontidae_Chiropterotriton_cracens:30.719519,Plethodontidae_Chiropterotriton_cieloensis:30.719519):3.299128):10.209056,(Plethodontidae_Chiropterotriton_priscus:39.453113,(Plethodontidae_Chiropterotriton_magnipes:35.878506,Plethodontidae_Chiropterotriton_miquihuanus:35.878506):3.574608):4.774589):1.464622,(Plethodontidae_Chiropterotriton_mosaueri:40.916950,Plethodontidae_Chiropterotriton_terrestris:40.916950):4.775374):2.596675,(Plethodontidae_Chiropterotriton_chondrostega:45.368604,(((Plethodontidae_Chiropterotriton_chiropterus:19.003344,Plethodontidae_Chiropterotriton_nubilus:19.003344):8.460458,(Plethodontidae_Chiropterotriton_orculus:23.331241,Plethodontidae_Chiropterotriton_lavae:23.331241):4.132561):7.521135,Plethodontidae_Chiropterotriton_dimidiatus:34.984937):10.383667):2.920395):20.757980,((((Plethodontidae_Thorius_lunaris:19.174853,Plethodontidae_Thorius_munificus:19.174853):21.839461,((Plethodontidae_Thorius_aureus:22.904083,Plethodontidae_Thorius_boreas:22.904083):4.384812,((Plethodontidae_Thorius_minutissimus:19.137511,Plethodontidae_Thorius_narisovalis:19.137511):5.785162,((Plethodontidae_Thorius_arboreus:12.674365,Plethodontidae_Thorius_macdougalli:12.674365):7.830396,((Plethodontidae_Thorius_pulmonaris:10.482979,(Plethodontidae_Thorius_omiltemi:6.279034,Plethodontidae_Thorius_grandis:6.279034):4.203946):5.202244,Plethodontidae_Thorius_papaloae:15.685223):4.819539):4.417911):2.366222):13.725419):4.687109,(((Plethodontidae_Thorius_dubitus:26.662674,Plethodontidae_Thorius_troglodytes:26.662674):6.323896,(Plethodontidae_Thorius_magnipes:19.328733,Plethodontidae_Thorius_schmidti:19.328733):13.657837):7.625046,(Plethodontidae_Thorius_insperatus:36.205382,((Plethodontidae_Thorius_maxillabrochus:15.758885,(Plethodontidae_Thorius_minydemus:2.378170,Plethodontidae_Thorius_spilogaster:2.378170):13.380716):18.695262,(Plethodontidae_Thorius_smithi:19.914887,(Plethodontidae_Thorius_narismagnus:11.985263,Plethodontidae_Thorius_pennatulus:11.985263):7.929624):14.539260):1.751235):4.406233):5.089807):23.337260,(Plethodontidae_Parvimolge_townsendi:62.002880,(((Plethodontidae_Ixalotriton_niger:25.780092,Plethodontidae_Ixalotriton_parvus:25.780092):30.902028,(((Plethodontidae_Pseudoeurycea_lineola:46.472839,((Plethodontidae_Pseudoeurycea_werleri:28.581487,((Plethodontidae_Pseudoeurycea_conanti:16.091510,Plethodontidae_Pseudoeurycea_mystax:16.091510):7.700802,Plethodontidae_Pseudoeurycea_obesa:23.792312):4.789175):10.616790,(Plethodontidae_Pseudoeurycea_orchileucos:15.514470,Plethodontidae_Pseudoeurycea_orchimelas:15.514470):23.683807):7.274562):2.686475,((Plethodontidae_Pseudoeurycea_leprosa:21.396980,Plethodontidae_Pseudoeurycea_firscheini:21.396980):13.160308,(Plethodontidae_Pseudoeurycea_granitum:33.081512,(Plethodontidae_Pseudoeurycea_nigromaculata:25.834010,Plethodontidae_Pseudoeurycea_lynchi:25.834010):7.247502):1.475777):14.602025):6.556004,(((Plethodontidae_Pseudoeurycea_ruficauda:37.255723,(Plethodontidae_Pseudoeurycea_aurantia:10.524182,(Plethodontidae_Pseudoeurycea_saltator:2.700201,Plethodontidae_Pseudoeurycea_juarezi:2.700201):7.823982):26.731541):8.751807,Plethodontidae_Pseudoeurycea_unguidentis:46.007530):5.194819,(Plethodontidae_Pseudoeurycea_exspectata:47.229740,((((Plethodontidae_Pseudoeurycea_goebeli:10.291904,Plethodontidae_Pseudoeurycea_sp:10.291904):12.428569,Plethodontidae_Pseudoeurycea_rex:22.720473):8.167474,Plethodontidae_Pseudoeurycea_brunnata:30.887947):4.869588,((Plethodontidae_Pseudoeurycea_papenfussi:19.824310,Plethodontidae_Pseudoeurycea_smithi:19.824310):8.061588,((Plethodontidae_Pseudoeurycea_anitae:10.476326,Plethodontidae_Pseudoeurycea_cochranae:10.476326):10.211375,((Plethodontidae_Pseudoeurycea_gadovii:4.897623,Plethodontidae_Pseudoeurycea_melanomolga:4.897623):14.007660,((Plethodontidae_Pseudoeurycea_mixcoatl:0.280844,Plethodontidae_Pseudoeurycea_tenchalli:0.280844):13.824720,(Plethodontidae_Pseudoeurycea_longicauda:9.621696,(Plethodontidae_Pseudoeurycea_robertsi:4.466808,Plethodontidae_Pseudoeurycea_altamontana:4.466808):5.154888):4.483868):4.799718):1.782419):7.198196):7.871638):11.472205):3.972609):4.512969):0.966802):3.060490,(((((Plethodontidae_Bolitoglossa_tica:23.800169,(Plethodontidae_Bolitoglossa_gracilis:21.904282,((Plethodontidae_Bolitoglossa_subpalmata:16.863761,(Plethodontidae_Bolitoglossa_splendida:14.571297,Plethodontidae_Bolitoglossa_pesrubra:14.571297):2.292464):1.852934,(Plethodontidae_Bolitoglossa_gomezi:16.008442,Plethodontidae_Bolitoglossa_bramei:16.008442):2.708253):3.187587):1.895886):4.800093,Plethodontidae_Bolitoglossa_kamuk:28.600262):17.086101,((Plethodontidae_Bolitoglossa_minutula:14.371126,Plethodontidae_Bolitoglossa_cerroensis:14.371126):29.109131,((Plethodontidae_Bolitoglossa_robinsoni:11.757520,Plethodontidae_Bolitoglossa_aureogularis:11.757520):25.734355,((((Plethodontidae_Bolitoglossa_colonnea:23.388439,Plethodontidae_Bolitoglossa_compacta:23.388439):6.737746,Plethodontidae_Bolitoglossa_schizodactyla:30.126186):2.543637,Plethodontidae_Bolitoglossa_nigrescens:32.669823):3.254282,((((Plethodontidae_Bolitoglossa_mucuyensis:18.451285,Plethodontidae_Bolitoglossa_orestes:18.451285):3.278186,Plethodontidae_Bolitoglossa_leandrae:21.729471):0.658195,(((Plethodontidae_Bolitoglossa_peruviana:14.352614,(Plethodontidae_Bolitoglossa_paraensis:4.346883,Plethodontidae_Bolitoglossa_altamazonica:4.346883):10.005731):3.100933,Plethodontidae_Bolitoglossa_palmata:17.453546):2.157123,Plethodontidae_Bolitoglossa_equatoriana:19.610670):2.776996):5.290861,(Plethodontidae_Bolitoglossa_vallecula:26.466771,((Plethodontidae_Bolitoglossa_lozanoi:22.903883,(Plethodontidae_Bolitoglossa_guaneae:11.055154,Plethodontidae_Bolitoglossa_nicefori:11.055154):11.848729):0.003040,(Plethodontidae_Bolitoglossa_adspersa:17.908112,(Plethodontidae_Bolitoglossa_biseriata:17.905839,Plethodontidae_Bolitoglossa_medemi:17.905839):0.002273):4.998811):3.559848):1.211756):8.245578):1.567770):5.988383):2.206105):8.447544,((((Plethodontidae_Bolitoglossa_dofleini:39.694818,((Plethodontidae_Bolitoglossa_macrinii:11.451356,Plethodontidae_Bolitoglossa_oaxacensis:11.451356):18.572553,(Plethodontidae_Bolitoglossa_zapoteca:19.347383,(Plethodontidae_Bolitoglossa_hermosa:7.475352,Plethodontidae_Bolitoglossa_riletti:7.475352):11.872032):10.676526):9.670908):8.379163,((((Plethodontidae_Bolitoglossa_franklini:7.165613,Plethodontidae_Bolitoglossa_lincolni:7.165613):30.485180,(Plethodontidae_Bolitoglossa_flavimembris:16.662086,((Plethodontidae_Bolitoglossa_suchitanensis:6.475933,Plethodontidae_Bolitoglossa_eremia:6.475933):6.896725,Plethodontidae_Bolitoglossa_morio:13.372659):3.289427):20.988707):1.446386,(Plethodontidae_Bolitoglossa_longissima:35.812454,((((Plethodontidae_Bolitoglossa_synoria:11.679901,Plethodontidae_Bolitoglossa_celaque:11.679901):17.987331,(Plethodontidae_Bolitoglossa_diaphora:27.074986,((Plethodontidae_Bolitoglossa_conanti:19.853800,Plethodontidae_Bolitoglossa_dunni:19.853800):4.251829,Plethodontidae_Bolitoglossa_oresbia:24.105629):2.969356):2.592246):2.737564,(Plethodontidae_Bolitoglossa_cataguana:27.511560,Plethodontidae_Bolitoglossa_porrasorum:27.511560):4.893236):3.400586,Plethodontidae_Bolitoglossa_carri:35.805382):0.007072):3.284725):5.460800,(Plethodontidae_Bolitoglossa_engelhardti:27.817237,((Plethodontidae_Bolitoglossa_cuchumatana:5.619729,Plethodontidae_Bolitoglossa_helmrichi:5.619729):11.302689,Plethodontidae_Bolitoglossa_rostrata:16.922418):10.894819):16.740742):3.516002):3.114489,(((Plethodontidae_Bolitoglossa_nympha:34.520059,((Plethodontidae_Bolitoglossa_occidentalis:17.150614,Plethodontidae_Bolitoglossa_chinanteca:17.150614):14.271916,Plethodontidae_Bolitoglossa_rufescens:31.422529):3.097530):9.437913,(Plethodontidae_Bolitoglossa_stuarti:30.780007,Plethodontidae_Bolitoglossa_hartwegi:30.780007):13.177966):4.648951,((((Plethodontidae_Bolitoglossa_flaviventris:17.898595,((Plethodontidae_Bolitoglossa_mombachoensis:2.142813,Plethodontidae_Bolitoglossa_mexicana:2.142813):3.033634,Plethodontidae_Bolitoglossa_yucatana:5.176448):12.722147):15.837059,Plethodontidae_Bolitoglossa_platydactyla:33.735654):9.535746,Plethodontidae_Bolitoglossa_odonnelli:43.271400):0.002004,Plethodontidae_Bolitoglossa_alberchi:43.273404):5.333519):2.581546):0.002028,Plethodontidae_Bolitoglossa_sombra:51.190497):2.943409):4.416332,((Plethodontidae_Isthmura_corrugata:52.988999,Plethodontidae_Isthmura_sierraoccidentalis:52.988999):0.093725,(Plethodontidae_Aquiloeurycea_galeanae:47.993733,((Plethodontidae_Aquiloeurycea_cephalica:18.112126,Plethodontidae_Aquiloeurycea_quetzalanensis:18.112126):18.634669,Plethodontidae_Aquiloeurycea_cafetalera:36.746795):11.246938):5.088992):5.467514):1.192371):2.260271):7.035803):0.008297):0.966232,((Plethodontidae_Dendrotriton_xolocalcae:34.919164,((Plethodontidae_Dendrotriton_megarhinus:24.451726,(Plethodontidae_Dendrotriton_rabbi:7.687115,Plethodontidae_Dendrotriton_bromeliacius:7.687115):16.764611):6.923754,(Plethodontidae_Dendrotriton_sanctibarbarus:27.657465,(Plethodontidae_Dendrotriton_kekchiorum:15.218506,(Plethodontidae_Dendrotriton_cuchumatanus:10.249367,Plethodontidae_Dendrotriton_chujorum:10.249367):4.969139):12.438959):3.718015):3.543684):32.081398,(((Plethodontidae_Oedipina_nica:34.618542,(Plethodontidae_Oedipina_taylori:27.671395,(Plethodontidae_Oedipina_parvipes:27.668740,(Plethodontidae_Oedipina_berlini:17.467373,Plethodontidae_Oedipina_tomasi:17.467373):10.201367):0.002655):6.947146):20.421607,((Plethodontidae_Cryptotriton_alvarezdeltoroi:19.474913,((Plethodontidae_Cryptotriton_sierraminensis:14.699011,Plethodontidae_Cryptotriton_veraepacis:14.699011):1.749730,((Plethodontidae_Cryptotriton_nasalis:12.461897,Plethodontidae_Cryptotriton_necopinus:12.461897):2.980021,Plethodontidae_Cryptotriton_monzoni:15.441918):1.006823):3.026172):23.386140,Plethodontidae_Bradytriton_silus:42.861053):12.179095):7.649299,(Plethodontidae_Nyctanolis_pernix:60.270886,((Plethodontidae_Nototriton_tomamorum:29.219934,((((Plethodontidae_Nototriton_stuarti:7.162517,Plethodontidae_Nototriton_brodiei:7.162517):2.641150,Plethodontidae_Nototriton_nelsoni:9.803667):11.753833,((Plethodontidae_Nototriton_barbouri:16.079016,Plethodontidae_Nototriton_limnospectator:16.079016):5.471509,Plethodontidae_Nototriton_abscondens:21.550525):0.006975):6.501461,((Plethodontidae_Nototriton_mime:7.930997,Plethodontidae_Nototriton_picucha:7.930997):16.026352,Plethodontidae_Nototriton_lignicola:23.957349):4.101612):1.160973):9.348157,(Plethodontidae_Nototriton_richardi:31.958357,(Plethodontidae_Nototriton_saslaya:24.234855,Plethodontidae_Nototriton_costaricense:24.234855):7.723502):6.609734):21.702795):2.418562):4.311114):3.012650):4.242724,((((Plethodontidae_Batrachoseps_gavilanensis:29.731756,(Plethodontidae_Batrachoseps_gabrieli:27.148185,((Plethodontidae_Batrachoseps_stebbinsi:9.947750,((Plethodontidae_Batrachoseps_bramei:5.882180,Plethodontidae_Batrachoseps_gregarius:5.882180):2.672110,(Plethodontidae_Batrachoseps_nigriventris:7.416920,(Plethodontidae_Batrachoseps_relictus:4.716202,Plethodontidae_Batrachoseps_simatus:4.716202):2.700718):1.137371):1.393460):10.949824,((Plethodontidae_Batrachoseps_diabolicus:11.464885,Plethodontidae_Batrachoseps_regius:11.464885):1.364719,(Plethodontidae_Batrachoseps_altasierrae:8.911562,Plethodontidae_Batrachoseps_kawia:8.911562):3.918042):8.067970):6.250611):2.583571):1.791352,(((Plethodontidae_Batrachoseps_incognitus:22.290982,Plethodontidae_Batrachoseps_minor:22.290982):6.307516,(Plethodontidae_Batrachoseps_luciae:25.359373,Plethodontidae_Batrachoseps_pacificus:25.359373):3.239124):0.009327,Plethodontidae_Batrachoseps_major:28.607825):2.915283):10.478701,Plethodontidae_Batrachoseps_attenuatus:42.001809):25.448560,((Plethodontidae_Batrachoseps_campi:18.220554,Plethodontidae_Batrachoseps_wrighti:18.220554):11.521481,Plethodontidae_Batrachoseps_robustus:29.742036):37.708333):6.805566):1.987207,Plethodontidae_Hemidactylium_scutatum:76.243143):3.759654):2.675481,((Plethodontidae_Karsenia_koreana:74.897983,((Plethodontidae_Aneides_aeneus:57.133715,(Plethodontidae_Aneides_hardii:39.894166,(Plethodontidae_Aneides_flavipunctatus:33.305968,((Plethodontidae_Aneides_ferreus:14.470747,Plethodontidae_Aneides_vagrans:14.470747):17.864367,Plethodontidae_Aneides_lugubris:32.335114):0.970854):6.588198):17.239549):16.633825,(Plethodontidae_Phaeognathus_hubrichti:66.401234,(((((Plethodontidae_Desmognathus_folkertsi:24.737634,Plethodontidae_Desmognathus_marmoratus:24.737634):5.849087,Plethodontidae_Desmognathus_quadramaculatus:30.586721):4.306254,(Plethodontidae_Desmognathus_aeneus:32.477864,Plethodontidae_Desmognathus_imitator:32.477864):2.415111):1.021819,((((Plethodontidae_Desmognathus_auriculatus:22.205857,Plethodontidae_Desmognathus_planiceps:22.205857):4.547223,Plethodontidae_Desmognathus_welteri:26.753079):4.545434,(Plethodontidae_Desmognathus_fuscus:20.741939,Plethodontidae_Desmognathus_orestes:20.741939):10.556575):1.655111,(Plethodontidae_Desmognathus_abditus:32.422473,((Plethodontidae_Desmognathus_brimleyorum:27.821146,Plethodontidae_Desmognathus_valentinei:27.821146):2.682334,(((Plethodontidae_Desmognathus_carolinensis:21.585627,(Plethodontidae_Desmognathus_apalachicolae:10.068795,Plethodontidae_Desmognathus_monticola:10.068795):11.516833):4.372037,(Plethodontidae_Desmognathus_ocoee:13.946519,Plethodontidae_Desmognathus_ochrophaeus:13.946519):12.011144):1.008385,(Plethodontidae_Desmognathus_conanti:17.826398,Plethodontidae_Desmognathus_santeetlah:17.826398):9.139650):3.537431):1.918993):0.531152):2.961169):17.369625,(Plethodontidae_Desmognathus_organi:22.844503,Plethodontidae_Desmognathus_wrighti:22.844503):30.439915):13.116816):7.366306):1.130443):1.218751,((((((Plethodontidae_Hydromantes_ambrosii:16.963478,Plethodontidae_Hydromantes_italicus:16.963478):9.832939,Plethodontidae_Hydromantes_strinatii:26.796416):14.725029,(Plethodontidae_Hydromantes_genei:39.481410,(Plethodontidae_Hydromantes_imperialis:20.605647,(Plethodontidae_Hydromantes_supramontis:18.927782,(Plethodontidae_Hydromantes_flavus:13.356568,Plethodontidae_Hydromantes_sarrabusensis:13.356568):5.571214):1.677865):18.875763):2.040035):11.529505,(Plethodontidae_Hydromantes_shastae:13.651293,(((Plethodontidae_Hydromantes_platycephalus:5.927635,Plethodontidae_Hydromantes_brunus:5.927635):4.872520,Plethodontidae_Hydromantes_samweli:10.800155):1.750403,Plethodontidae_Hydromantes_wintu:12.550558):1.100735):39.399658):20.897744,Plethodontidae_Ensatina_eschscholtzii:73.948695):1.598589,((((Plethodontidae_Plethodon_vehiculum:47.423352,Plethodontidae_Plethodon_dunni:47.423352):12.257123,((Plethodontidae_Plethodon_elongatus:20.730725,Plethodontidae_Plethodon_stormi:20.730725):26.543051,Plethodontidae_Plethodon_asupak:47.273776):12.406698):6.944996,((Plethodontidae_Plethodon_larselli:48.189454,(Plethodontidae_Plethodon_idahoensis:12.121686,Plethodontidae_Plethodon_vandykei:12.121686):36.067768):15.516466,Plethodontidae_Plethodon_neomexicanus:63.705919):2.919551):6.013475,(((((((Plethodontidae_Plethodon_longicrus:2.633213,Plethodontidae_Plethodon_yonahlossee:2.633213):22.882961,(Plethodontidae_Plethodon_caddoensis:21.995596,(Plethodontidae_Plethodon_fourchensis:17.176613,Plethodontidae_Plethodon_ouachitae:17.176613):4.818983):3.520578):5.209069,((((Plethodontidae_Plethodon_shermani:15.960676,((Plethodontidae_Plethodon_variolatus:8.811644,Plethodontidae_Plethodon_chlorobryonis:8.811644):6.193391,(Plethodontidae_Plethodon_cylindraceus:13.310801,(Plethodontidae_Plethodon_oconaluftee:1.685894,Plethodontidae_Plethodon_teyahalee:1.685894):11.624907):1.694235):0.955641):2.052995,(Plethodontidae_Plethodon_chattahoochee:15.243033,Plethodontidae_Plethodon_cheoah:15.243033):2.770639):4.278915,((Plethodontidae_Plethodon_metcalfi:7.541385,Plethodontidae_Plethodon_montanus:7.541385):8.966759,(Plethodontidae_Plethodon_amplus:5.314699,Plethodontidae_Plethodon_meridianus:5.314699):11.193445):5.784442):5.010418,((Plethodontidae_Plethodon_aureolus:13.205317,Plethodontidae_Plethodon_glutinosus:13.205317):7.716358,(Plethodontidae_Plethodon_kiamichi:17.146902,(((Plethodontidae_Plethodon_kisatchie:8.627572,Plethodontidae_Plethodon_mississippi:8.627572):2.350146,(Plethodontidae_Plethodon_grobmani:9.244498,(Plethodontidae_Plethodon_ocmulgee:1.022912,Plethodontidae_Plethodon_savannah:1.022912):8.221585):1.733220):3.198681,(Plethodontidae_Plethodon_sequoyah:8.639655,Plethodontidae_Plethodon_albagula:8.639655):5.536744):2.970503):3.774774):6.381330):3.422238):3.192558,(Plethodontidae_Plethodon_kentucki:30.128074,Plethodontidae_Plethodon_petraeus:30.128074):3.789727):3.742826,Plethodontidae_Plethodon_jordani:37.660627):11.110386,(Plethodontidae_Plethodon_websteri:43.677455,((Plethodontidae_Plethodon_welleri:22.122827,(Plethodontidae_Plethodon_angusticlavius:11.754301,(Plethodontidae_Plethodon_ventralis:7.918683,Plethodontidae_Plethodon_dorsalis:7.918683):3.835618):10.368527):15.631116,((Plethodontidae_Plethodon_punctatus:6.561709,Plethodontidae_Plethodon_wehrlei:6.561709):13.968302,Plethodontidae_Plethodon_dixi:20.530011):17.223933):5.923511):5.093558):5.278501,((Plethodontidae_Plethodon_sherando:29.189030,Plethodontidae_Plethodon_serratus:29.189030):13.760800,(((Plethodontidae_Plethodon_virginia:17.627741,Plethodontidae_Plethodon_hoffmani:17.627741):16.520494,(Plethodontidae_Plethodon_shenandoah:28.404197,Plethodontidae_Plethodon_cinereus:28.404197):5.744038):4.282682,((Plethodontidae_Plethodon_hubrichti:22.969588,Plethodontidae_Plethodon_nettingi:22.969588):4.726379,(Plethodontidae_Plethodon_richmondi:20.060074,Plethodontidae_Plethodon_electromorphus:20.060074):7.635892):10.734951):4.518913):11.099684):18.589432):2.908338):0.569451):6.561543):16.368640):5.218558):8.734525,(Proteidae_Proteus_anguinus:84.131498,((Proteidae_Necturus_lewisi:12.150512,Proteidae_Necturus_punctatus:12.150512):10.888750,(Proteidae_Necturus_maculosus:5.188158,(Proteidae_Necturus_alabamensis:4.454499,Proteidae_Necturus_beyeri:4.454499):0.733659):17.851104):61.092236):28.868502):9.985794):44.996505,((((Sirenidae_Siren_lacertina:24.173260,Sirenidae_Siren_intermedia:24.173260):6.612768,Sirenidae_Siren_reticulata:30.786029):9.443718,(Sirenidae_Pseudobranchus_axanthus:29.149303,Sirenidae_Pseudobranchus_striatus:29.149303):11.080444):125.870253,((Cryptobranchidae_Cryptobranchus_alleganiensis:139.809039,(Cryptobranchidae_Andrias_japonicus:120.687549,Cryptobranchidae_Andrias_davidianus:120.687549):19.121491):17.490961,(((((Hynobiidae_Onychodactylus_zhangyapingi:50.609201,((Hynobiidae_Onychodactylus_nipponoborealis:42.789616,(Hynobiidae_Onychodactylus_japonicus:28.694439,Hynobiidae_Onychodactylus_kinneburi:28.694439):14.095177):2.906308,(Hynobiidae_Onychodactylus_zhaoermii:36.644552,Hynobiidae_Onychodactylus_koreanus:36.644552):9.051373):4.913277):6.426849,Hynobiidae_Onychodactylus_fischeri:57.036050):70.252988,(Hynobiidae_Ranodon_sibiricus:95.141983,(Hynobiidae_Paradactylodon_gorganensis:70.869518,Hynobiidae_Paradactylodon_mustersi:70.869518):24.272465):32.147056):1.038802,((((Hynobiidae_Hynobius_tsurugiensis:54.805483,Hynobiidae_Hynobius_guttatus:54.805483):35.813970,(Hynobiidae_Hynobius_tokyoensis:75.655536,Hynobiidae_Hynobius_vandenburghi:75.655536):14.963917):5.454894,((((Hynobiidae_Hynobius_retardatus:44.469745,((Hynobiidae_Hynobius_glacialis:15.262700,Hynobiidae_Hynobius_sonani:15.262700):28.516356,(Hynobiidae_Hynobius_boulengeri:32.427085,Hynobiidae_Hynobius_kimurae:32.427085):11.351971):0.690688):9.958361,((Hynobiidae_Hynobius_yangi:29.251916,Hynobiidae_Hynobius_quelpaertensis:29.251916):16.181370,(Hynobiidae_Hynobius_stejnegeri:39.800686,(Hynobiidae_Hynobius_hidamontanus:31.731252,Hynobiidae_Hynobius_naevius:31.731252):8.069433):5.632600):8.994820):1.124682,(Hynobiidae_Hynobius_abei:48.904948,((Hynobiidae_Hynobius_takedai:29.323616,Hynobiidae_Hynobius_nigrescens:29.323616):15.153266,Hynobiidae_Hynobius_lichenatus:44.476882):4.428066):6.647840):38.586387,(((((Hynobiidae_Hynobius_okiensis:67.963704,(Hynobiidae_Hynobius_nebulosus:44.865110,(Hynobiidae_Hynobius_tsuensis:36.522801,Hynobiidae_Hynobius_dunni:36.522801):8.342309):23.098594):10.023443,Hynobiidae_Hynobius_leechii:77.987147):10.782709,((Hynobiidae_Hynobius_amjiensis:64.547278,(Hynobiidae_Hynobius_yiwuensis:60.851724,(Hynobiidae_Hynobius_guabangshanensis:37.632940,(Hynobiidae_Hynobius_maoershanensis:29.604160,Hynobiidae_Hynobius_chinensis:29.604160):8.028780):23.218784):3.695555):15.439681,(Hynobiidae_Hynobius_kuishiensis:65.965292,((Hynobiidae_Hynobius_tosashimizuensis:43.479753,Hynobiidae_Hynobius_oyamai:43.479753):10.941626,(Hynobiidae_Hynobius_sematonotos:48.360170,(Hynobiidae_Hynobius_hirosei:40.159189,Hynobiidae_Hynobius_katoi:40.159189):8.200981):6.061209):11.543913):14.021668):8.782896):1.127046,((Hynobiidae_Hynobius_shinichisatoi:60.861176,(Hynobiidae_Hynobius_osumiensis:30.190894,(Hynobiidae_Hynobius_amakusaensis:20.078753,Hynobiidae_Hynobius_ikioi:20.078753):10.112141):30.670282):8.283110,Hynobiidae_Hynobius_fossigenus:69.144286):20.752615):4.229708,(Hynobiidae_Hynobius_formosanus:3.088273,Hynobiidae_Hynobius_arisanensis:3.088273):91.038336):0.012565):1.935172):29.774897,(((Hynobiidae_Batrachuperus_yenyuanensis:79.235929,((Hynobiidae_Batrachuperus_taibaiensis:55.365038,(Hynobiidae_Batrachuperus_karlschmidti:50.327247,Hynobiidae_Batrachuperus_tibetanus:50.327247):5.037790):8.714794,(Hynobiidae_Batrachuperus_pinchonii:51.765769,Hynobiidae_Batrachuperus_londongensis:51.765769):12.314063):15.156098):25.901584,((Hynobiidae_Pseudohynobius_puxiongensis:61.265192,((Hynobiidae_Pseudohynobius_jinfo:32.285174,Hynobiidae_Pseudohynobius_flavomaculatus:32.285174):20.239549,((Hynobiidae_Pseudohynobius_guizhouensis:34.746903,Hynobiidae_Pseudohynobius_kuankuoshuiensis:34.746903):10.359517,Hynobiidae_Pseudohynobius_shuichengensis:45.106420):7.418303):8.740469):30.948832,(Hynobiidae_Liua_shihi:42.791831,Hynobiidae_Liua_tsinpaensis:42.791831):49.422193):12.923489):16.295534,(Hynobiidae_Salamandrella_tridactyla:58.019819,Hynobiidae_Salamandrella_keyserlingii:58.019819):63.413228):4.416197):2.478596):1.011579,Hynobiidae_Pachyhynobius_shangchengensis:129.339420):27.960580):8.800000):1.882299):112.017701,(Pipidae_Xenopus_epitropicalis:45.015149,(Pipidae_Xenopus_fraseri:13.333038,Pipidae_Xenopus_borealis:13.333038):31.682110):234.984851);
((((((((Ambystomatidae_Ambystoma_maculatum:25.682298,(((((((Ambystomatidae_Ambystoma_rosaceum:3.211618,((((Ambystomatidae_Ambystoma_andersoni:1.080881,Ambystomatidae_Ambystoma_taylori:1.080881):0.299623,(Ambystomatidae_Ambystoma_flavipiperatum:1.211303,(Ambystomatidae_Ambystoma_amblycephalum:0.173599,Ambystomatidae_Ambystoma_mavortium:0.173599):1.037704):0.169201):0.070326,Ambystomatidae_Ambystoma_mexicanum:1.450829):0.805054,Ambystomatidae_Ambystoma_velasci:2.255883):0.955736):0.168121,((Ambystomatidae_Ambystoma_ordinarium:1.874547,Ambystomatidae_Ambystoma_dumerilii:1.874547):0.593915,((Ambystomatidae_Ambystoma_rivulare:1.503723,(Ambystomatidae_Ambystoma_altamirani:1.158132,Ambystomatidae_Ambystoma_lermaense:1.158132):0.345591):0.143381,Ambystomatidae_Ambystoma_granulosum:1.647104):0.821358):0.911278):1.912662,Ambystomatidae_Ambystoma_tigrinum:5.292402):1.516709,Ambystomatidae_Ambystoma_californiense:6.809110):11.805195,(((Ambystomatidae_Ambystoma_mabeei:16.661150,((Ambystomatidae_Ambystoma_cingulatum:4.905942,Ambystomatidae_Ambystoma_bishopi:4.905942):10.368943,Ambystomatidae_Ambystoma_annulatum:15.274885):1.386265):0.300964,(Ambystomatidae_Ambystoma_texanum:7.090527,Ambystomatidae_Ambystoma_barbouri:7.090527):9.871586):1.650111,Ambystomatidae_Ambystoma_laterale-jeffersonianum:18.612225):0.002081):2.737028,(Ambystomatidae_Ambystoma_jeffersonianum:13.872363,Ambystomatidae_Ambystoma_laterale:13.872363):7.478971):1.311691,Ambystomatidae_Ambystoma_opacum:22.663025):3.019274):5.699518,Ambystomatidae_Ambystoma_gracile:31.381817):9.446714,Ambystomatidae_Ambystoma_talpoideum:40.828531):34.456328,(Dicamptodontidae_Dicamptodon_aterrimus:7.657474,((Dicamptodontidae_Dicamptodon_ensatus:4.356428,Dicamptodontidae_Dicamptodon_tenebrosus:4.356428):1.497616,Dicamptodontidae_Dicamptodon_copei:5.854044):1.803430):67.627385):37.715141,((((Salamandridae_Chioglossa_lusitanica:36.995597,Salamandridae_Mertensiella_caucasica:36.995597):9.503569,((Salamandridae_Salamandra_algira:13.145348,(Salamandridae_Salamandra_salamandra:11.780235,((Salamandridae_Salamandra_lanzai:8.678679,(Salamandridae_Salamandra_atra:6.301990,Salamandridae_Salamandra_corsica:6.301990):2.376690):1.429541,Salamandridae_Salamandra_infraimmaculata:10.108220):1.672015):1.365113):13.138608,(Salamandridae_Lyciasalamandra_atifi:11.905365,((((Salamandridae_Lyciasalamandra_helverseni:9.400743,Salamandridae_Lyciasalamandra_antalyana:9.400743):0.892916,Salamandridae_Lyciasalamandra_billae:10.293659):0.443061,(Salamandridae_Lyciasalamandra_fazilae:9.558887,Salamandridae_Lyciasalamandra_luschani:9.558887):1.177834):0.372781,Salamandridae_Lyciasalamandra_flavimembris:11.109501):0.795863):14.378591):20.215209):11.709093,((((Salamandridae_Taricha_torosa:15.486152,(Salamandridae_Taricha_granulosa:8.912315,Salamandridae_Taricha_rivularis:8.912315):6.573837):20.844866,(Salamandridae_Notophthalmus_perstriatus:13.980172,(Salamandridae_Notophthalmus_meridionalis:13.107251,Salamandridae_Notophthalmus_viridescens:13.107251):0.872921):22.350846):6.984251,(((((((Salamandridae_Pachytriton_inexpectatus:10.917204,Salamandridae_Pachytriton_moi:10.917204):2.666549,(((Salamandridae_Pachytriton_brevipes:4.802422,Salamandridae_Pachytriton_granulosus:4.802422):3.723386,(((Salamandridae_Pachytriton_airobranchiatus:6.491638,Salamandridae_Pachytriton_xanthospilos:6.491638):0.814760,Salamandridae_Pachytriton_feii:7.306398):0.811046,Salamandridae_Pachytriton_wuguanfui:8.117444):0.408364):1.971864,Salamandridae_Pachytriton_archospotus:10.497672):3.086081):3.716903,((((Salamandridae_Paramesotriton_ermizhaoi:10.769464,((Salamandridae_Paramesotriton_chinensis:8.985947,(Salamandridae_Paramesotriton_qixilingensis:8.358521,(Salamandridae_Paramesotriton_aurantius:6.173604,Salamandridae_Paramesotriton_hongkongensis:6.173604):2.184917):0.627426):1.056210,((Salamandridae_Paramesotriton_fuzhongensis:5.076278,(Salamandridae_Paramesotriton_yunwuensis:4.325358,Salamandridae_Paramesotriton_guanxiensis:4.325358):0.750920):2.066519,Salamandridae_Paramesotriton_deloustali:7.142797):2.899359):0.727307):3.142501,((Salamandridae_Paramesotriton_caudopunctatus:2.599191,Salamandridae_Paramesotriton_wulingensis:2.599191):6.193731,((Salamandridae_Paramesotriton_maolanensis:2.099356,Salamandridae_Paramesotriton_longliensis:2.099356):0.010160,Salamandridae_Paramesotriton_zhijinensis:2.109516):6.683406):5.119042):3.378151,Salamandridae_Paramesotriton_labiatus:17.290116):0.003639,Salamandridae_Laotriton_laoensis:17.293755):0.006902):5.319878,(Salamandridae_Cynops_ensicauda:13.729055,Salamandridae_Cynops_pyrrhogaster:13.729055):8.891479):2.080966,Salamandridae_Cynops_glaucus:24.701500):0.778155,(Salamandridae_Cynops_cyanurus:23.598151,(Salamandridae_Cynops_fudingensis:15.851343,(Salamandridae_Cynops_orientalis:4.234859,Salamandridae_Cynops_orphicus:4.234859):11.616484):7.746808):1.881504):12.486590,(((Salamandridae_Lissotriton_helveticus:26.751915,(((Salamandridae_Lissotriton_vulgaris:3.933647,(Salamandridae_Lissotriton_kosswigi:2.832651,Salamandridae_Lissotriton_montandoni:2.832651):1.100995):14.185688,Salamandridae_Lissotriton_italicus:18.119335):6.396018,Salamandridae_Lissotriton_boscai:24.515353):2.236562):8.244830,((Salamandridae_Calotriton_arnoldi:6.519826,Salamandridae_Calotriton_asper:6.519826):23.987428,(((Salamandridae_Triturus_cristatus:9.276338,((Salamandridae_Triturus_carnifex:3.227012,(Salamandridae_Triturus_ivanbureschi:2.260711,Salamandridae_Triturus_karelinii:2.260711):0.966301):4.592986,(Salamandridae_Triturus_dobrogicus:6.836458,Salamandridae_Triturus_macedonicus:6.836458):0.983541):1.456339):11.131365,(Salamandridae_Triturus_anatolicus:19.448367,(Salamandridae_Triturus_marmoratus:4.310633,Salamandridae_Triturus_pygmaeus:4.310633):15.137734):0.959336):9.267204,(((Salamandridae_Neurergus_derjugini:6.568548,(Salamandridae_Neurergus_crocatus:5.592818,Salamandridae_Neurergus_kaiseri:5.592818):0.975730):5.556069,Salamandridae_Neurergus_strauchii:12.124617):12.635042,(Salamandridae_Ommatotriton_nesterovi:16.626893,Salamandridae_Ichthyosaura_alpestris:16.626893):8.132766):4.915248):0.832347):4.489490):2.476679,(Salamandridae_Euproctus_montanus:11.486547,Salamandridae_Euproctus_platycephalus:11.486547):25.986876):0.492822):5.349024):2.742493,(((Salamandridae_Echinotriton_chinhaiensis:11.959345,Salamandridae_Echinotriton_andersoni:11.959345):6.132603,(((Salamandridae_Tylototriton_lizhenchangi:9.471260,Salamandridae_Tylototriton_liuyangensis:9.471260):2.907457,(((Salamandridae_Tylototriton_notialis:5.521512,(Salamandridae_Tylototriton_hainanensis:4.760528,Salamandridae_Tylototriton_ziegleri:4.760528):0.760984):5.081319,(Salamandridae_Tylototriton_panhai:7.985915,Salamandridae_Tylototriton_vietnamensis:7.985915):2.616917):0.750667,((Salamandridae_Tylototriton_broadoridgus:4.856483,(Salamandridae_Tylototriton_asperrimus:4.555242,(Salamandridae_Tylototriton_anhuiensis:0.154538,Salamandridae_Tylototriton_dabienicus:0.154538):4.400704):0.301241):0.487667,Salamandridae_Tylototriton_wenxianensis:5.344149):6.009349):1.025218):1.462328,((Salamandridae_Tylototriton_pseudoverrucosus:2.552869,Salamandridae_Tylototriton_taliangensis:2.552869):8.218469,(Salamandridae_Tylototriton_kweichowensis:8.590999,((Salamandridae_Tylototriton_uyenoi:6.573369,Salamandridae_Tylototriton_himalayanus:6.573369):1.506085,(((Salamandridae_Tylototriton_shanjing:3.338831,(Salamandridae_Tylototriton_verrucosus:2.891937,Salamandridae_Tylototriton_podichthys:2.891937):0.446894):1.495177,((Salamandridae_Tylototriton_daweishanensis:0.322912,Salamandridae_Tylototriton_yangi:0.322912):3.951599,Salamandridae_Tylototriton_anguliceps:4.274510):0.559498):2.529571,(Salamandridae_Tylototriton_ngarsuensis:2.055660,Salamandridae_Tylototriton_shanorum:2.055660):5.307919):0.715874):0.511546):2.180339):3.069707):4.250903):10.679149,((Salamandridae_Pleurodeles_poireti:5.165159,Salamandridae_Pleurodeles_nebulosus:5.165159):8.063978,Salamandridae_Pleurodeles_waltl:13.229137):15.541960):17.286665):12.150496):4.451177,(Salamandridae_Salamandrina_terdigitata:14.295622,Salamandridae_Salamandrina_perspicillata:14.295622):48.363813):50.340565):15.143324,(((Rhyacotritonidae_Rhyacotriton_cascadae:13.713130,((Rhyacotritonidae_Rhyacotriton_olympicus:2.844526,Rhyacotritonidae_Rhyacotriton_kezeri:2.844526):7.158462,Rhyacotritonidae_Rhyacotriton_variegatus:10.002988):3.710142):92.813374,(((Amphiumidae_Amphiuma_means:11.028314,Amphiumidae_Amphiuma_pholeter:11.028314):10.773989,Amphiumidae_Amphiuma_tridactylum:21.802303):77.288009,((((((((Plethodontidae_Eurycea_wilderae:13.229324,Plethodontidae_Eurycea_bislineata:13.229324):6.096952,(Plethodontidae_Eurycea_cirrigera:17.470125,(Plethodontidae_Eurycea_aquatica:11.283938,Plethodontidae_Eurycea_junaluska:11.283938):6.186187):1.856151):17.826980,(((Plethodontidae_Eurycea_guttolineata:12.148611,Plethodontidae_Eurycea_lucifuga:12.148611):17.043429,(Plethodontidae_Eurycea_tynerensis:17.239944,((Plethodontidae_Eurycea_spelaea:12.706726,Plethodontidae_Eurycea_nerea:12.706726):3.557483,Plethodontidae_Eurycea_braggi:16.264209):0.975736):11.952096):2.745365,(((Plethodontidae_Eurycea_chisholmensis:3.217108,(Plethodontidae_Eurycea_tonkawae:2.492076,Plethodontidae_Eurycea_naufragia:2.492076):0.725032):18.964763,((Plethodontidae_Eurycea_rathbuni:2.780293,Plethodontidae_Eurycea_waterlooensis:2.780293):9.201390,(Plethodontidae_Eurycea_troglodytes:8.844709,((Plethodontidae_Eurycea_nana:1.588701,(Plethodontidae_Eurycea_sosorum:1.306268,(Plethodontidae_Eurycea_neotenes:0.744616,Plethodontidae_Eurycea_pterophila:0.744616):0.561652):0.282433):2.493030,(Plethodontidae_Eurycea_tridentifera:1.203824,Plethodontidae_Eurycea_latitans:1.203824):2.877906):4.762978):3.136975):10.200187):6.378439,(((Plethodontidae_Eurycea_sphagnicola:12.819133,Plethodontidae_Eurycea_chamberlaini:12.819133):7.726804,Plethodontidae_Eurycea_hillisi:20.545937):5.365947,(Plethodontidae_Eurycea_paludicola:8.676129,Plethodontidae_Eurycea_quadridigitata:8.676129):17.235755):2.648426):3.377095):5.215850):0.475436,Plethodontidae_Haideotriton_wallacei:37.628692):14.910367,Plethodontidae_Urspelerpes_brucei:52.539058):5.927751,((Plethodontidae_Pseudotriton_montanus:22.568418,Plethodontidae_Pseudotriton_ruber:22.568418):0.002349,((Plethodontidae_Gyrinophilus_porphyriticus:9.833794,(Plethodontidae_Gyrinophilus_palleucus:4.448544,(Plethodontidae_Gyrinophilus_subterraneus:4.006669,Plethodontidae_Gyrinophilus_gulolineatus:4.006669):0.441875):5.385249):11.566541,Plethodontidae_Stereochilus_marginatus:21.400335):1.170432):35.896042):16.401563,((((((Plethodontidae_Chiropterotriton_lavae:31.742251,((Plethodontidae_Chiropterotriton_chiropterus:21.212744,Plethodontidae_Chiropterotriton_nubilus:21.212744):8.130373,Plethodontidae_Chiropterotriton_orculus:29.343117):2.399134):10.244176,(Plethodontidae_Chiropterotriton_chondrostega:38.123811,(Plethodontidae_Chiropterotriton_dimidiatus:36.647605,((Plethodontidae_Chiropterotriton_priscus:30.528563,(Plethodontidae_Chiropterotriton_magnipes:26.395899,Plethodontidae_Chiropterotriton_miquihuanus:26.395899):4.132664):2.888380,((Plethodontidae_Chiropterotriton_mosaueri:26.314385,Plethodontidae_Chiropterotriton_terrestris:26.314385):5.452751,(Plethodontidae_Chiropterotriton_cracens:25.118653,(Plethodontidae_Chiropterotriton_cieloensis:22.335345,(Plethodontidae_Chiropterotriton_multidentatus:12.617558,Plethodontidae_Chiropterotriton_arboreus:12.617558):9.717786):2.783308):6.648484):1.649807):3.230662):1.476207):3.862615):21.070888,((((Plethodontidae_Thorius_lunaris:8.120749,Plethodontidae_Thorius_munificus:8.120749):22.100563,(((Plethodontidae_Thorius_arboreus:11.227170,Plethodontidae_Thorius_macdougalli:11.227170):4.795142,((Plethodontidae_Thorius_pulmonaris:10.325123,(Plethodontidae_Thorius_omiltemi:5.934805,Plethodontidae_Thorius_grandis:5.934805):4.390317):3.852086,Plethodontidae_Thorius_papaloae:14.177208):1.845104):2.070692,((Plethodontidae_Thorius_aureus:11.452708,Plethodontidae_Thorius_boreas:11.452708):4.047595,(Plethodontidae_Thorius_minutissimus:12.830202,Plethodontidae_Thorius_narisovalis:12.830202):2.670101):2.592701):12.128308):0.714553,(((Plethodontidae_Thorius_troglodytes:18.140194,(Plethodontidae_Thorius_magnipes:15.326099,(Plethodontidae_Thorius_dubitus:12.271291,Plethodontidae_Thorius_schmidti:12.271291):3.054808):2.814096):3.739363,(Plethodontidae_Thorius_insperatus:20.642699,(Plethodontidae_Thorius_maxillabrochus:9.773530,(Plethodontidae_Thorius_minydemus:1.502289,Plethodontidae_Thorius_spilogaster:1.502289):8.271241):10.869169):1.236858):2.785561,(Plethodontidae_Thorius_smithi:17.514067,(Plethodontidae_Thorius_narismagnus:6.874462,Plethodontidae_Thorius_pennatulus:6.874462):10.639605):7.151051):6.270747):31.379415,(Plethodontidae_Parvimolge_townsendi:54.844771,(((Plethodontidae_Ixalotriton_niger:12.739978,Plethodontidae_Ixalotriton_parvus:12.739978):19.638208,(((((Plethodontidae_Pseudoeurycea_conanti:12.252383,Plethodontidae_Pseudoeurycea_mystax:12.252383):4.140127,(Plethodontidae_Pseudoeurycea_obesa:14.463220,Plethodontidae_Pseudoeurycea_werleri:14.463220):1.929290):4.732552,(Plethodontidae_Pseudoeurycea_orchileucos:7.303663,Plethodontidae_Pseudoeurycea_orchimelas:7.303663):13.821399):4.444134,(Plethodontidae_Pseudoeurycea_lineola:21.146054,(Plethodontidae_Pseudoeurycea_leprosa:11.036603,((Plethodontidae_Pseudoeurycea_granitum:7.811861,Plethodontidae_Pseudoeurycea_firscheini:7.811861):2.559883,(Plethodontidae_Pseudoeurycea_nigromaculata:7.230863,Plethodontidae_Pseudoeurycea_lynchi:7.230863):3.140881):0.664859):10.109451):4.423142):5.055227,(((Plethodontidae_Pseudoeurycea_ruficauda:17.331775,(Plethodontidae_Pseudoeurycea_aurantia:3.959160,(Plethodontidae_Pseudoeurycea_saltator:1.475120,Plethodontidae_Pseudoeurycea_juarezi:1.475120):2.484040):13.372615):4.062749,Plethodontidae_Pseudoeurycea_unguidentis:21.394524):4.422595,((Plethodontidae_Pseudoeurycea_rex:11.751806,(Plethodontidae_Pseudoeurycea_brunnata:9.533494,((Plethodontidae_Pseudoeurycea_exspectata:1.860835,Plethodontidae_Pseudoeurycea_goebeli:1.860835):5.365259,Plethodontidae_Pseudoeurycea_sp:7.226094):2.307400):2.218312):4.732053,((Plethodontidae_Pseudoeurycea_papenfussi:8.473946,Plethodontidae_Pseudoeurycea_smithi:8.473946):3.874112,((Plethodontidae_Pseudoeurycea_gadovii:2.009740,Plethodontidae_Pseudoeurycea_melanomolga:2.009740):6.342594,((Plethodontidae_Pseudoeurycea_cochranae:3.399252,Plethodontidae_Pseudoeurycea_anitae:3.399252):4.207519,((Plethodontidae_Pseudoeurycea_mixcoatl:0.145176,Plethodontidae_Pseudoeurycea_tenchalli:0.145176):6.292132,(Plethodontidae_Pseudoeurycea_longicauda:4.321909,(Plethodontidae_Pseudoeurycea_robertsi:1.833543,Plethodontidae_Pseudoeurycea_altamontana:1.833543):2.488367):2.115398):1.169463):0.745563):3.995724):4.135801):9.333259):4.807304):1.753763):20.494122,((((Plethodontidae_Bolitoglossa_colonnea:33.989112,((((Plethodontidae_Bolitoglossa_biseriata:25.422385,((Plethodontidae_Bolitoglossa_vallecula:24.319981,((Plethodontidae_Bolitoglossa_lozanoi:21.978529,(Plethodontidae_Bolitoglossa_adspersa:16.577155,Plethodontidae_Bolitoglossa_medemi:16.577155):5.401375):0.695153,(((Plethodontidae_Bolitoglossa_guaneae:11.067638,Plethodontidae_Bolitoglossa_nicefori:11.067638):7.707975,Plethodontidae_Bolitoglossa_leandrae:18.775613):1.057393,(((Plethodontidae_Bolitoglossa_peruviana:15.779327,(Plethodontidae_Bolitoglossa_paraensis:6.384477,Plethodontidae_Bolitoglossa_altamazonica:6.384477):9.394850):2.154632,Plethodontidae_Bolitoglossa_palmata:17.933959):0.871214,Plethodontidae_Bolitoglossa_equatoriana:18.805173):1.027834):2.840675):1.646298):0.002351,(Plethodontidae_Bolitoglossa_mucuyensis:17.844012,Plethodontidae_Bolitoglossa_orestes:17.844012):6.478320):1.100053):2.845133,Plethodontidae_Bolitoglossa_schizodactyla:28.267518):1.478789,Plethodontidae_Bolitoglossa_nigrescens:29.746307):2.491662,(Plethodontidae_Bolitoglossa_compacta:23.852951,(Plethodontidae_Bolitoglossa_robinsoni:5.671487,Plethodontidae_Bolitoglossa_aureogularis:5.671487):18.181464):8.385018):1.751143):4.092133,(((Plethodontidae_Bolitoglossa_pesrubra:11.739072,(((Plethodontidae_Bolitoglossa_kamuk:6.278766,Plethodontidae_Bolitoglossa_gomezi:6.278766):2.158656,Plethodontidae_Bolitoglossa_bramei:8.437422):2.756659,((Plethodontidae_Bolitoglossa_splendida:9.402460,Plethodontidae_Bolitoglossa_gracilis:9.402460):1.508847,Plethodontidae_Bolitoglossa_tica:10.911307):0.282774):0.544991):2.140666,Plethodontidae_Bolitoglossa_subpalmata:13.879738):15.707268,(Plethodontidae_Bolitoglossa_minutula:5.067410,Plethodontidae_Bolitoglossa_cerroensis:5.067410):24.519596):8.494240):10.576197,(((Plethodontidae_Bolitoglossa_dofleini:39.381442,(((Plethodontidae_Bolitoglossa_franklini:3.501650,Plethodontidae_Bolitoglossa_lincolni:3.501650):29.293092,(((Plethodontidae_Bolitoglossa_macrinii:5.098079,Plethodontidae_Bolitoglossa_oaxacensis:5.098079):16.032452,(Plethodontidae_Bolitoglossa_zapoteca:15.200221,(Plethodontidae_Bolitoglossa_hermosa:7.843678,Plethodontidae_Bolitoglossa_riletti:7.843678):7.356544):5.930310):10.429613,((Plethodontidae_Bolitoglossa_carri:7.980428,Plethodontidae_Bolitoglossa_longissima:7.980428):18.948196,(((Plethodontidae_Bolitoglossa_flavimembris:5.885561,Plethodontidae_Bolitoglossa_suchitanensis:5.885561):0.935411,Plethodontidae_Bolitoglossa_eremia:6.820972):1.996914,Plethodontidae_Bolitoglossa_morio:8.817886):18.110739):4.631520):1.234597):0.623813,(((Plethodontidae_Bolitoglossa_synoria:4.866325,Plethodontidae_Bolitoglossa_celaque:4.866325):17.915074,((Plethodontidae_Bolitoglossa_dunni:16.736614,Plethodontidae_Bolitoglossa_diaphora:16.736614):1.249395,(Plethodontidae_Bolitoglossa_conanti:14.647147,Plethodontidae_Bolitoglossa_oresbia:14.647147):3.338862):4.795390):5.857791,(Plethodontidae_Bolitoglossa_cataguana:27.913583,Plethodontidae_Bolitoglossa_porrasorum:27.913583):0.725607):4.779365):5.962888):5.951216,(Plethodontidae_Bolitoglossa_sombra:44.806368,(((Plethodontidae_Bolitoglossa_nympha:31.370427,((Plethodontidae_Bolitoglossa_occidentalis:17.969048,Plethodontidae_Bolitoglossa_chinanteca:17.969048):10.785137,Plethodontidae_Bolitoglossa_rufescens:28.754185):2.616242):5.548344,(Plethodontidae_Bolitoglossa_stuarti:29.225208,Plethodontidae_Bolitoglossa_hartwegi:29.225208):7.693563):6.326990,((((Plethodontidae_Bolitoglossa_flaviventris:28.129757,((Plethodontidae_Bolitoglossa_mombachoensis:10.022283,Plethodontidae_Bolitoglossa_mexicana:10.022283):12.040674,Plethodontidae_Bolitoglossa_yucatana:22.062957):6.066800):3.814868,Plethodontidae_Bolitoglossa_platydactyla:31.944625):6.169213,Plethodontidae_Bolitoglossa_odonnelli:38.113839):0.002727,Plethodontidae_Bolitoglossa_alberchi:38.116565):5.129196):1.560607):0.526289):1.899017,(Plethodontidae_Bolitoglossa_engelhardti:14.552932,((Plethodontidae_Bolitoglossa_cuchumatana:3.964442,Plethodontidae_Bolitoglossa_helmrichi:3.964442):7.046396,Plethodontidae_Bolitoglossa_rostrata:11.010838):3.542094):32.678743):1.425768):3.517270,((Plethodontidae_Isthmura_corrugata:37.733585,Plethodontidae_Isthmura_sierraoccidentalis:37.733585):0.350349,(Plethodontidae_Aquiloeurycea_galeanae:32.071558,((Plethodontidae_Aquiloeurycea_cephalica:0.699850,Plethodontidae_Aquiloeurycea_quetzalanensis:0.699850):23.133471,Plethodontidae_Aquiloeurycea_cafetalera:23.833321):8.238237):6.012375):14.090779):0.697595):1.972464):7.470509):0.742035):0.570972,(((Plethodontidae_Dendrotriton_kekchiorum:12.684974,(Plethodontidae_Dendrotriton_cuchumatanus:10.579344,Plethodontidae_Dendrotriton_chujorum:10.579344):2.105630):8.953211,((Plethodontidae_Dendrotriton_sanctibarbarus:15.157385,(Plethodontidae_Dendrotriton_rabbi:11.937023,(Plethodontidae_Dendrotriton_xolocalcae:11.930858,Plethodontidae_Dendrotriton_bromeliacius:11.930858):0.006166):3.220361):3.434352,Plethodontidae_Dendrotriton_megarhinus:18.591737):3.046447):38.721218,(Plethodontidae_Nyctanolis_pernix:54.229883,(((Plethodontidae_Nototriton_saslaya:20.405352,Plethodontidae_Nototriton_costaricense:20.405352):2.324379,((Plethodontidae_Nototriton_tomamorum:14.938319,((((Plethodontidae_Nototriton_abscondens:7.275182,(Plethodontidae_Nototriton_stuarti:5.290966,Plethodontidae_Nototriton_brodiei:5.290966):1.984215):1.914688,Plethodontidae_Nototriton_nelsoni:9.189870):3.448197,(Plethodontidae_Nototriton_barbouri:8.131944,Plethodontidae_Nototriton_limnospectator:8.131944):4.506124):1.743371,((Plethodontidae_Nototriton_mime:3.663951,Plethodontidae_Nototriton_picucha:3.663951):7.288163,Plethodontidae_Nototriton_lignicola:10.952114):3.429325):0.556880):5.626138,Plethodontidae_Nototriton_richardi:20.564456):2.165275):28.492633,(((Plethodontidae_Oedipina_nica:31.448209,(Plethodontidae_Oedipina_taylori:25.865331,(Plethodontidae_Oedipina_berlini:18.478836,Plethodontidae_Oedipina_tomasi:18.478836):7.386496):5.582878):0.001258,Plethodontidae_Oedipina_parvipes:31.449467):14.375409,(((Plethodontidae_Cryptotriton_alvarezdeltoroi:16.134448,((Plethodontidae_Cryptotriton_necopinus:13.452030,Plethodontidae_Cryptotriton_sierraminensis:13.452030):1.673542,(Plethodontidae_Cryptotriton_veraepacis:12.800894,Plethodontidae_Cryptotriton_monzoni:12.800894):2.324678):1.008876):7.064152,Plethodontidae_Cryptotriton_nasalis:23.198600):16.317704,Plethodontidae_Bradytriton_silus:39.516304):6.308573):5.397489):3.007518):6.129519):3.268884):4.397326,((((Plethodontidae_Batrachoseps_gavilanensis:19.898805,(Plethodontidae_Batrachoseps_gabrieli:18.541155,((Plethodontidae_Batrachoseps_stebbinsi:7.958524,((Plethodontidae_Batrachoseps_bramei:4.462771,Plethodontidae_Batrachoseps_gregarius:4.462771):2.239653,(Plethodontidae_Batrachoseps_relictus:4.464175,(Plethodontidae_Batrachoseps_simatus:3.572693,Plethodontidae_Batrachoseps_nigriventris:3.572693):0.891482):2.238249):1.256100):5.992163,(Plethodontidae_Batrachoseps_diabolicus:9.623772,(Plethodontidae_Batrachoseps_regius:7.786501,(Plethodontidae_Batrachoseps_altasierrae:5.691392,Plethodontidae_Batrachoseps_kawia:5.691392):2.095109):1.837271):4.326915):4.590468):1.357651):0.781186,(((Plethodontidae_Batrachoseps_incognitus:5.301109,Plethodontidae_Batrachoseps_minor:5.301109):4.957621,(Plethodontidae_Batrachoseps_luciae:8.741842,Plethodontidae_Batrachoseps_pacificus:8.741842):1.516888):0.026413,Plethodontidae_Batrachoseps_major:10.285143):10.394848):6.453368,Plethodontidae_Batrachoseps_attenuatus:27.133359):22.781552,((Plethodontidae_Batrachoseps_campi:7.951772,Plethodontidae_Batrachoseps_wrighti:7.951772):3.536281,Plethodontidae_Batrachoseps_robustus:11.488053):38.426858):18.110701):2.640345,Plethodontidae_Hemidactylium_scutatum:70.665956):4.202416):3.409137,(((((((Plethodontidae_Hydromantes_ambrosii:4.749269,Plethodontidae_Hydromantes_italicus:4.749269):4.239175,Plethodontidae_Hydromantes_strinatii:8.988444):9.419268,(Plethodontidae_Hydromantes_genei:18.027216,(Plethodontidae_Hydromantes_sarrabusensis:10.661064,((Plethodontidae_Hydromantes_flavus:9.251440,Plethodontidae_Hydromantes_imperialis:9.251440):1.407208,Plethodontidae_Hydromantes_supramontis:10.658648):0.002416):7.366152):0.380497):8.412852,(Plethodontidae_Hydromantes_shastae:7.911736,(((Plethodontidae_Hydromantes_platycephalus:5.366796,Plethodontidae_Hydromantes_brunus:5.366796):0.963031,Plethodontidae_Hydromantes_samweli:6.329827):0.686819,Plethodontidae_Hydromantes_wintu:7.016647):0.895089):18.908829):12.448876,Plethodontidae_Ensatina_eschscholtzii:39.269441):1.563619,((Plethodontidae_Aneides_aeneus:31.312054,(Plethodontidae_Aneides_hardii:24.420288,(Plethodontidae_Aneides_lugubris:20.729314,(Plethodontidae_Aneides_flavipunctatus:17.108301,(Plethodontidae_Aneides_ferreus:7.377360,Plethodontidae_Aneides_vagrans:7.377360):9.730942):3.621012):3.690975):6.891766):7.988346,(Plethodontidae_Phaeognathus_hubrichti:35.089637,((((Plethodontidae_Desmognathus_folkertsi:13.539689,Plethodontidae_Desmognathus_marmoratus:13.539689):4.181492,Plethodontidae_Desmognathus_quadramaculatus:17.721181):1.883139,((Plethodontidae_Desmognathus_imitator:17.416877,Plethodontidae_Desmognathus_aeneus:17.416877):1.354181,((((Plethodontidae_Desmognathus_auriculatus:12.459315,Plethodontidae_Desmognathus_planiceps:12.459315):2.590145,Plethodontidae_Desmognathus_welteri:15.049460):1.772190,(Plethodontidae_Desmognathus_fuscus:7.898199,Plethodontidae_Desmognathus_orestes:7.898199):8.923450):0.907505,(Plethodontidae_Desmognathus_abditus:17.232658,((Plethodontidae_Desmognathus_brimleyorum:14.851253,Plethodontidae_Desmognathus_valentinei:14.851253):1.467811,((Plethodontidae_Desmognathus_carolinensis:12.915622,(Plethodontidae_Desmognathus_apalachicolae:5.249609,Plethodontidae_Desmognathus_monticola:5.249609):7.666013):2.440274,((Plethodontidae_Desmognathus_ocoee:9.104638,Plethodontidae_Desmognathus_ochrophaeus:9.104638):5.181521,(Plethodontidae_Desmognathus_conanti:11.273301,Plethodontidae_Desmognathus_santeetlah:11.273301):3.012858):1.069737):0.963168):0.913594):0.496497):1.041903):0.833263):7.841361,(Plethodontidae_Desmognathus_organi:8.120037,Plethodontidae_Desmognathus_wrighti:8.120037):19.325645):7.643955):4.210764):1.532660):1.413573,(((((Plethodontidae_Plethodon_vehiculum:16.539717,Plethodontidae_Plethodon_dunni:16.539717):7.814901,((Plethodontidae_Plethodon_elongatus:7.171065,Plethodontidae_Plethodon_stormi:7.171065):6.388148,Plethodontidae_Plethodon_asupak:13.559213):10.795405):6.618361,((Plethodontidae_Plethodon_larselli:20.292205,(Plethodontidae_Plethodon_idahoensis:8.758620,Plethodontidae_Plethodon_vandykei:8.758620):11.533585):8.270900,Plethodontidae_Plethodon_neomexicanus:28.563104):2.409875):8.195184,((((((Plethodontidae_Plethodon_caddoensis:10.177737,(Plethodontidae_Plethodon_fourchensis:8.851918,Plethodontidae_Plethodon_ouachitae:8.851918):1.325819):4.107538,(((((Plethodontidae_Plethodon_oconaluftee:0.194270,Plethodontidae_Plethodon_teyahalee:0.194270):6.340473,((Plethodontidae_Plethodon_shermani:4.978757,(Plethodontidae_Plethodon_variolatus:3.020377,Plethodontidae_Plethodon_chlorobryonis:3.020377):1.958380):0.243938,Plethodontidae_Plethodon_cylindraceus:5.222695):1.312048):1.126590,(Plethodontidae_Plethodon_chattahoochee:6.669042,Plethodontidae_Plethodon_cheoah:6.669042):0.992290):2.766159,((Plethodontidae_Plethodon_metcalfi:3.582750,Plethodontidae_Plethodon_montanus:3.582750):3.299715,(Plethodontidae_Plethodon_amplus:2.546090,Plethodontidae_Plethodon_meridianus:2.546090):4.336375):3.545027):2.808086,((Plethodontidae_Plethodon_aureolus:7.590944,Plethodontidae_Plethodon_glutinosus:7.590944):2.784331,(Plethodontidae_Plethodon_kiamichi:8.749160,((Plethodontidae_Plethodon_kisatchie:3.009562,Plethodontidae_Plethodon_mississippi:3.009562):2.265736,(Plethodontidae_Plethodon_grobmani:4.638084,((Plethodontidae_Plethodon_sequoyah:1.942334,Plethodontidae_Plethodon_albagula:1.942334):1.618885,(Plethodontidae_Plethodon_ocmulgee:0.320084,Plethodontidae_Plethodon_savannah:0.320084):3.241136):1.076865):0.637214):3.473862):1.626115):2.860303):1.049697):1.405929,((Plethodontidae_Plethodon_longicrus:1.354188,Plethodontidae_Plethodon_yonahlossee:1.354188):12.918371,(Plethodontidae_Plethodon_kentucki:12.837398,Plethodontidae_Plethodon_petraeus:12.837398):1.435160):1.418646):1.751491,Plethodontidae_Plethodon_jordani:17.442695):6.691578,(Plethodontidae_Plethodon_websteri:21.888023,((Plethodontidae_Plethodon_welleri:12.578545,(Plethodontidae_Plethodon_angusticlavius:8.581961,(Plethodontidae_Plethodon_ventralis:5.805638,Plethodontidae_Plethodon_dorsalis:5.805638):2.776323):3.996584):6.853727,((Plethodontidae_Plethodon_punctatus:3.733638,Plethodontidae_Plethodon_wehrlei:3.733638):5.901526,Plethodontidae_Plethodon_dixi:9.635164):9.797108):2.455752):2.246249):2.283264,((Plethodontidae_Plethodon_sherando:12.934146,Plethodontidae_Plethodon_serratus:12.934146):5.707900,((Plethodontidae_Plethodon_shenandoah:9.254108,Plethodontidae_Plethodon_cinereus:9.254108):2.618739,(((Plethodontidae_Plethodon_hubrichti:5.300545,Plethodontidae_Plethodon_nettingi:5.300545):1.429530,(Plethodontidae_Plethodon_richmondi:5.384586,Plethodontidae_Plethodon_electromorphus:5.384586):1.345489):3.372036,(Plethodontidae_Plethodon_virginia:5.211580,Plethodontidae_Plethodon_hoffmani:5.211580):4.890531):1.770737):6.769199):7.775490):12.750627):2.500486,Plethodontidae_Karsenia_koreana:41.668648):0.577984):36.030876):20.812804):7.436191):6.473496,(Proteidae_Proteus_anguinus:75.282249,((Proteidae_Necturus_lewisi:7.542498,Proteidae_Necturus_punctatus:7.542498):10.210457,(Proteidae_Necturus_maculosus:3.704489,(Proteidae_Necturus_alabamensis:3.395370,Proteidae_Necturus_beyeri:3.395370):0.309119):14.048466):57.529294):37.717751):15.143324):45.303886,((((Sirenidae_Siren_lacertina:11.137200,Sirenidae_Siren_intermedia:11.137200):4.215630,Sirenidae_Siren_reticulata:15.352829):4.156453,(Sirenidae_Pseudobranchus_axanthus:10.773290,Sirenidae_Pseudobranchus_striatus:10.773290):8.735993):146.590717,((Cryptobranchidae_Cryptobranchus_alleganiensis:56.000000,(Cryptobranchidae_Andrias_japonicus:22.467932,Cryptobranchidae_Andrias_davidianus:22.467932):33.532068):102.950000,(((((Hynobiidae_Onychodactylus_zhangyapingi:21.934623,((Hynobiidae_Onychodactylus_nipponoborealis:18.714925,(Hynobiidae_Onychodactylus_japonicus:16.574555,Hynobiidae_Onychodactylus_kinneburi:16.574555):2.140370):1.750367,(Hynobiidae_Onychodactylus_zhaoermii:15.697380,Hynobiidae_Onychodactylus_koreanus:15.697380):4.767912):1.469331):1.959140,Hynobiidae_Onychodactylus_fischeri:23.893764):25.579422,(Hynobiidae_Ranodon_sibiricus:18.412076,(Hynobiidae_Paradactylodon_gorganensis:11.141195,Hynobiidae_Paradactylodon_mustersi:11.141195):7.270880):31.061110):1.479079,((((((Hynobiidae_Hynobius_retardatus:11.448352,(Hynobiidae_Hynobius_boulengeri:8.894589,Hynobiidae_Hynobius_kimurae:8.894589):2.553763):2.857952,(Hynobiidae_Hynobius_sonani:13.152948,(Hynobiidae_Hynobius_stejnegeri:11.557678,((Hynobiidae_Hynobius_hidamontanus:8.676151,Hynobiidae_Hynobius_naevius:8.676151):2.081221,(Hynobiidae_Hynobius_yangi:6.980721,Hynobiidae_Hynobius_quelpaertensis:6.980721):3.776651):0.800305):1.595270):1.153356):0.249452,(Hynobiidae_Hynobius_abei:11.443350,((Hynobiidae_Hynobius_takedai:5.718836,Hynobiidae_Hynobius_nigrescens:5.718836):4.929720,Hynobiidae_Hynobius_lichenatus:10.648556):0.794794):3.112406):8.613923,((((Hynobiidae_Hynobius_okiensis:12.497058,(Hynobiidae_Hynobius_tsuensis:8.919515,(Hynobiidae_Hynobius_dunni:7.138077,Hynobiidae_Hynobius_nebulosus:7.138077):1.781438):3.577543):1.661598,Hynobiidae_Hynobius_leechii:14.158656):1.316717,((Hynobiidae_Hynobius_yiwuensis:11.115500,((Hynobiidae_Hynobius_guabangshanensis:4.467561,(Hynobiidae_Hynobius_maoershanensis:3.886815,Hynobiidae_Hynobius_chinensis:3.886815):0.580746):4.759994,Hynobiidae_Hynobius_amjiensis:9.227555):1.887945):1.735112,(Hynobiidae_Hynobius_kuishiensis:9.733676,((Hynobiidae_Hynobius_tsurugiensis:1.035363,Hynobiidae_Hynobius_guttatus:1.035363):7.471077,(Hynobiidae_Hynobius_sematonotos:7.131690,((Hynobiidae_Hynobius_hirosei:5.913055,Hynobiidae_Hynobius_katoi:5.913055):0.928588,(Hynobiidae_Hynobius_tosashimizuensis:6.617880,Hynobiidae_Hynobius_oyamai:6.617880):0.223763):0.290047):1.374750):1.227236):3.116937):2.624761):2.077911,((Hynobiidae_Hynobius_tokyoensis:8.516050,Hynobiidae_Hynobius_vandenburghi:8.516050):8.314828,(Hynobiidae_Hynobius_shinichisatoi:3.340465,(Hynobiidae_Hynobius_amakusaensis:2.223620,(Hynobiidae_Hynobius_ikioi:1.089484,Hynobiidae_Hynobius_osumiensis:1.089484):1.134136):1.116845):13.490412):0.722407):5.616394):2.247874,(Hynobiidae_Hynobius_fossigenus:24.489322,(Hynobiidae_Hynobius_glacialis:6.015334,(Hynobiidae_Hynobius_formosanus:0.306773,Hynobiidae_Hynobius_arisanensis:0.306773):5.708560):18.473988):0.928232):12.467651,(((Hynobiidae_Batrachuperus_yenyuanensis:11.106308,((Hynobiidae_Batrachuperus_pinchonii:7.212175,(Hynobiidae_Batrachuperus_taibaiensis:6.458383,(Hynobiidae_Batrachuperus_karlschmidti:4.701571,Hynobiidae_Batrachuperus_tibetanus:4.701571):1.756812):0.753792):0.758323,Hynobiidae_Batrachuperus_londongensis:7.970498):3.135810):8.928889,((Hynobiidae_Pseudohynobius_puxiongensis:12.660198,((Hynobiidae_Pseudohynobius_jinfo:3.942530,Hynobiidae_Pseudohynobius_flavomaculatus:3.942530):7.007739,((Hynobiidae_Pseudohynobius_guizhouensis:8.039248,Hynobiidae_Pseudohynobius_kuankuoshuiensis:8.039248):2.297666,Hynobiidae_Pseudohynobius_shuichengensis:10.336914):0.613355):1.709929):5.563109,(Hynobiidae_Liua_shihi:6.476973,Hynobiidae_Liua_tsinpaensis:6.476973):11.746334):1.811889):15.200728,(Hynobiidae_Salamandrella_tridactyla:7.938156,Hynobiidae_Salamandrella_keyserlingii:7.938156):27.297768):2.649280):13.067060):1.549775,Hynobiidae_Pachyhynobius_shangchengensis:52.502040):106.447960):7.150000):7.347210):106.552790,(Pipidae_Xenopus_epitropicalis:50.796466,(Pipidae_Xenopus_fraseri:14.851561,Pipidae_Xenopus_borealis:14.851561):35.944905):229.203534);
((((((((Ambystomatidae_Ambystoma_maculatum:24.062727,(((((((((Ambystomatidae_Ambystoma_ordinarium:3.030705,(Ambystomatidae_Ambystoma_andersoni:1.897589,Ambystomatidae_Ambystoma_dumerilii:1.897589):1.133116):1.075973,((Ambystomatidae_Ambystoma_taylori:3.064046,((Ambystomatidae_Ambystoma_flavipiperatum:1.695920,Ambystomatidae_Ambystoma_velasci:1.695920):0.668178,(Ambystomatidae_Ambystoma_amblycephalum:0.638771,Ambystomatidae_Ambystoma_mavortium:0.638771):1.725327):0.699947):0.005149,Ambystomatidae_Ambystoma_mexicanum:3.069195):1.037483):0.515006,((Ambystomatidae_Ambystoma_rivulare:2.139193,(Ambystomatidae_Ambystoma_altamirani:2.125687,Ambystomatidae_Ambystoma_lermaense:2.125687):0.013506):1.151393,(Ambystomatidae_Ambystoma_rosaceum:2.809543,Ambystomatidae_Ambystoma_granulosum:2.809543):0.481043):1.331097):0.396759,Ambystomatidae_Ambystoma_tigrinum:5.018443):1.351813,Ambystomatidae_Ambystoma_californiense:6.370256):11.802458,(((Ambystomatidae_Ambystoma_cingulatum:4.299936,Ambystomatidae_Ambystoma_bishopi:4.299936):11.226253,Ambystomatidae_Ambystoma_annulatum:15.526189):1.663397,((Ambystomatidae_Ambystoma_texanum:6.367822,Ambystomatidae_Ambystoma_barbouri:6.367822):7.663397,Ambystomatidae_Ambystoma_mabeei:14.031219):3.158367):0.983128):1.260632,(Ambystomatidae_Ambystoma_jeffersonianum:13.205533,Ambystomatidae_Ambystoma_laterale:13.205533):6.227813):1.664960,Ambystomatidae_Ambystoma_opacum:21.098306):1.189009,Ambystomatidae_Ambystoma_laterale-jeffersonianum:22.287315):1.775411):3.723064,Ambystomatidae_Ambystoma_gracile:27.785790):12.551760,Ambystomatidae_Ambystoma_talpoideum:40.337551):36.357023,(Dicamptodontidae_Dicamptodon_tenebrosus:6.616741,((Dicamptodontidae_Dicamptodon_copei:5.480613,Dicamptodontidae_Dicamptodon_aterrimus:5.480613):0.527318,Dicamptodontidae_Dicamptodon_ensatus:6.007931):0.608810):70.077833):36.305426,((((Salamandridae_Chioglossa_lusitanica:39.173826,Salamandridae_Mertensiella_caucasica:39.173826):8.711093,((Salamandridae_Salamandra_salamandra:13.346164,(((Salamandridae_Salamandra_lanzai:7.765212,(Salamandridae_Salamandra_atra:5.681069,Salamandridae_Salamandra_corsica:5.681069):2.084144):1.638199,Salamandridae_Salamandra_infraimmaculata:9.403411):2.354773,Salamandridae_Salamandra_algira:11.758184):1.587980):13.327686,(Salamandridae_Lyciasalamandra_billae:13.373747,(Salamandridae_Lyciasalamandra_fazilae:11.724923,((Salamandridae_Lyciasalamandra_luschani:10.347034,((Salamandridae_Lyciasalamandra_helverseni:8.886465,Salamandridae_Lyciasalamandra_antalyana:8.886465):1.158625,Salamandridae_Lyciasalamandra_atifi:10.045090):0.301944):0.855678,Salamandridae_Lyciasalamandra_flavimembris:11.202712):0.522211):1.648824):13.300103):21.211069):14.647358,((((Salamandridae_Taricha_torosa:20.774254,(Salamandridae_Taricha_granulosa:9.910380,Salamandridae_Taricha_rivularis:9.910380):10.863875):17.196987,(Salamandridae_Notophthalmus_perstriatus:14.738149,(Salamandridae_Notophthalmus_meridionalis:12.663756,Salamandridae_Notophthalmus_viridescens:12.663756):2.074393):23.233092):7.735369,((((((Salamandridae_Pachytriton_inexpectatus:8.414484,Salamandridae_Pachytriton_moi:8.414484):3.645649,(Salamandridae_Pachytriton_archospotus:9.325759,(((Salamandridae_Pachytriton_airobranchiatus:6.561830,(Salamandridae_Pachytriton_xanthospilos:5.354023,Salamandridae_Pachytriton_wuguanfui:5.354023):1.207807):1.165155,Salamandridae_Pachytriton_feii:7.726985):0.824538,(Salamandridae_Pachytriton_brevipes:4.946409,Salamandridae_Pachytriton_granulosus:4.946409):3.605114):0.774236):2.734374):5.773306,((((Salamandridae_Paramesotriton_ermizhaoi:11.648491,((Salamandridae_Paramesotriton_chinensis:9.610228,(Salamandridae_Paramesotriton_qixilingensis:9.009063,(Salamandridae_Paramesotriton_aurantius:6.121125,Salamandridae_Paramesotriton_hongkongensis:6.121125):2.887939):0.601165):1.111875,((Salamandridae_Paramesotriton_yunwuensis:5.526837,(Salamandridae_Paramesotriton_guanxiensis:4.692715,Salamandridae_Paramesotriton_fuzhongensis:4.692715):0.834122):2.043790,Salamandridae_Paramesotriton_deloustali:7.570626):3.151477):0.926388):3.591825,((Salamandridae_Paramesotriton_caudopunctatus:3.210633,Salamandridae_Paramesotriton_wulingensis:3.210633):6.809829,((Salamandridae_Paramesotriton_maolanensis:2.140146,Salamandridae_Paramesotriton_longliensis:2.140146):0.021465,Salamandridae_Paramesotriton_zhijinensis:2.161610):7.858851):5.219854):2.387175,Salamandridae_Paramesotriton_labiatus:17.627492):0.009198,Salamandridae_Laotriton_laoensis:17.636690):0.196750):4.769393,(Salamandridae_Cynops_ensicauda:14.971250,Salamandridae_Cynops_pyrrhogaster:14.971250):7.631582):3.734652,((Salamandridae_Cynops_glaucus:20.851192,Salamandridae_Cynops_cyanurus:20.851192):3.030261,(Salamandridae_Cynops_fudingensis:15.214942,(Salamandridae_Cynops_orientalis:3.864417,Salamandridae_Cynops_orphicus:3.864417):11.350525):8.666511):2.456031):13.987001,(((Salamandridae_Lissotriton_helveticus:31.239568,(((Salamandridae_Lissotriton_vulgaris:3.625617,(Salamandridae_Lissotriton_kosswigi:2.438512,Salamandridae_Lissotriton_montandoni:2.438512):1.187105):15.539611,Salamandridae_Lissotriton_italicus:19.165229):7.249005,Salamandridae_Lissotriton_boscai:26.414233):4.825334):4.505613,((Salamandridae_Ichthyosaura_alpestris:28.337192,(((Salamandridae_Neurergus_derjugini:6.988399,(Salamandridae_Neurergus_crocatus:4.791863,Salamandridae_Neurergus_kaiseri:4.791863):2.196536):5.072304,Salamandridae_Neurergus_strauchii:12.060703):13.252761,Salamandridae_Ommatotriton_nesterovi:25.313464):3.023728):3.608618,((Salamandridae_Calotriton_arnoldi:1.428939,Salamandridae_Calotriton_asper:1.428939):27.403594,(((Salamandridae_Triturus_dobrogicus:7.600698,Salamandridae_Triturus_cristatus:7.600698):0.846095,((Salamandridae_Triturus_carnifex:2.655127,(Salamandridae_Triturus_ivanbureschi:1.895066,Salamandridae_Triturus_karelinii:1.895066):0.760060):5.214319,Salamandridae_Triturus_macedonicus:7.869446):0.577347):11.491446,(Salamandridae_Triturus_anatolicus:16.882559,(Salamandridae_Triturus_marmoratus:5.038344,Salamandridae_Triturus_pygmaeus:5.038344):11.844214):3.055681):8.894294):3.113277):3.799370):3.608094,(Salamandridae_Euproctus_montanus:13.449847,Salamandridae_Euproctus_platycephalus:13.449847):25.903428):0.971211):5.382125):2.765964,(((Salamandridae_Echinotriton_chinhaiensis:11.605068,Salamandridae_Echinotriton_andersoni:11.605068):7.396108,(((Salamandridae_Tylototriton_lizhenchangi:8.523106,Salamandridae_Tylototriton_liuyangensis:8.523106):3.859853,(((Salamandridae_Tylototriton_hainanensis:4.953421,(Salamandridae_Tylototriton_ziegleri:4.317520,Salamandridae_Tylototriton_notialis:4.317520):0.635901):5.587502,(Salamandridae_Tylototriton_panhai:8.803685,Salamandridae_Tylototriton_vietnamensis:8.803685):1.737237):0.964636,(((Salamandridae_Tylototriton_anhuiensis:0.216041,Salamandridae_Tylototriton_dabienicus:0.216041):4.757964,(Salamandridae_Tylototriton_broadoridgus:3.353832,Salamandridae_Tylototriton_asperrimus:3.353832):1.620173):0.309915,Salamandridae_Tylototriton_wenxianensis:5.283920):6.221638):0.877401):1.540397,((Salamandridae_Tylototriton_pseudoverrucosus:4.094798,Salamandridae_Tylototriton_taliangensis:4.094798):5.989524,((Salamandridae_Tylototriton_kweichowensis:7.482933,(Salamandridae_Tylototriton_uyenoi:6.728916,((Salamandridae_Tylototriton_shanjing:3.628066,(Salamandridae_Tylototriton_verrucosus:3.335662,Salamandridae_Tylototriton_podichthys:3.335662):0.292404):1.119588,((Salamandridae_Tylototriton_daweishanensis:0.207558,Salamandridae_Tylototriton_yangi:0.207558):3.818420,Salamandridae_Tylototriton_anguliceps:4.025978):0.721676):1.981263):0.754017):0.302992,(Salamandridae_Tylototriton_himalayanus:6.101203,(Salamandridae_Tylototriton_ngarsuensis:2.349831,Salamandridae_Tylototriton_shanorum:2.349831):3.751372):1.684723):2.298396):3.839034):5.077820):11.261133,((Salamandridae_Pleurodeles_poireti:5.367308,Salamandridae_Pleurodeles_nebulosus:5.367308):7.298753,Salamandridae_Pleurodeles_waltl:12.666062):17.596247):18.210265):14.059703):6.929560,(Salamandridae_Salamandrina_terdigitata:12.408133,Salamandridae_Salamandrina_perspicillata:12.408133):57.053703):43.538164):9.667768,(((Rhyacotritonidae_Rhyacotriton_variegatus:14.815237,(Rhyacotritonidae_Rhyacotriton_cascadae:13.420337,(Rhyacotritonidae_Rhyacotriton_olympicus:3.678608,Rhyacotritonidae_Rhyacotriton_kezeri:3.678608):9.741729):1.394899):89.429058,(((Amphiumidae_Amphiuma_means:9.972433,Amphiumidae_Amphiuma_pholeter:9.972433):11.232159,Amphiumidae_Amphiuma_tridactylum:21.204592):76.943561,(((((((Plethodontidae_Eurycea_bislineata:27.687508,((Plethodontidae_Eurycea_cirrigera:12.805618,(Plethodontidae_Eurycea_aquatica:8.713084,Plethodontidae_Eurycea_junaluska:8.713084):4.092534):2.730258,Plethodontidae_Eurycea_wilderae:15.535876):12.151631):4.812652,(((((Plethodontidae_Eurycea_sphagnicola:15.284565,Plethodontidae_Eurycea_chamberlaini:15.284565):4.734769,Plethodontidae_Eurycea_hillisi:20.019334):5.407426,(Plethodontidae_Eurycea_guttolineata:12.011448,Plethodontidae_Eurycea_lucifuga:12.011448):13.415311):2.303249,(Plethodontidae_Eurycea_braggi:16.401797,(Plethodontidae_Eurycea_tynerensis:15.415273,(Plethodontidae_Eurycea_spelaea:10.856947,Plethodontidae_Eurycea_nerea:10.856947):4.558327):0.986524):11.328212):1.425550,((Plethodontidae_Eurycea_paludicola:12.906859,Plethodontidae_Eurycea_quadridigitata:12.906859):11.973366,((Plethodontidae_Eurycea_chisholmensis:2.458134,(Plethodontidae_Eurycea_tonkawae:1.840936,Plethodontidae_Eurycea_naufragia:1.840936):0.617198):16.436457,((Plethodontidae_Eurycea_rathbuni:2.060493,Plethodontidae_Eurycea_waterlooensis:2.060493):7.055579,(Plethodontidae_Eurycea_troglodytes:7.505410,(((Plethodontidae_Eurycea_neotenes:1.069295,(Plethodontidae_Eurycea_tridentifera:0.990569,Plethodontidae_Eurycea_pterophila:0.990569):0.078726):0.083652,(Plethodontidae_Eurycea_nana:0.892443,Plethodontidae_Eurycea_sosorum:0.892443):0.260504):1.941249,Plethodontidae_Eurycea_latitans:3.094197):4.411213):1.610662):9.778519):5.985635):4.275333):3.344601):0.090522,Plethodontidae_Haideotriton_wallacei:32.590681):13.291140,Plethodontidae_Urspelerpes_brucei:45.881821):4.504924,((Plethodontidae_Pseudotriton_montanus:23.928735,Plethodontidae_Pseudotriton_ruber:23.928735):0.114630,((Plethodontidae_Gyrinophilus_porphyriticus:10.061390,(Plethodontidae_Gyrinophilus_subterraneus:5.418594,(Plethodontidae_Gyrinophilus_gulolineatus:2.656218,Plethodontidae_Gyrinophilus_palleucus:2.656218):2.762376):4.642796):13.240739,Plethodontidae_Stereochilus_marginatus:23.302129):0.741237):26.343380):19.952421,((((((((Plethodontidae_Chiropterotriton_priscus:23.572907,Plethodontidae_Chiropterotriton_miquihuanus:23.572907):5.328186,((Plethodontidae_Chiropterotriton_chondrostega:26.511712,(Plethodontidae_Chiropterotriton_magnipes:23.630369,Plethodontidae_Chiropterotriton_mosaueri:23.630369):2.881343):1.420872,(Plethodontidae_Chiropterotriton_cracens:20.825708,(Plethodontidae_Chiropterotriton_cieloensis:17.134521,(Plethodontidae_Chiropterotriton_multidentatus:11.647000,Plethodontidae_Chiropterotriton_arboreus:11.647000):5.487521):3.691188):7.106875):0.968510):2.138068,Plethodontidae_Chiropterotriton_terrestris:31.039161):7.639810,((Plethodontidae_Chiropterotriton_lavae:26.189288,((Plethodontidae_Chiropterotriton_chiropterus:17.327743,Plethodontidae_Chiropterotriton_nubilus:17.327743):6.885382,Plethodontidae_Chiropterotriton_orculus:24.213126):1.976163):6.440694,Plethodontidae_Chiropterotriton_dimidiatus:32.629982):6.048988):21.619491,((((Plethodontidae_Thorius_lunaris:9.491383,Plethodontidae_Thorius_munificus:9.491383):17.280745,((Plethodontidae_Thorius_arboreus:14.183373,Plethodontidae_Thorius_macdougalli:14.183373):2.295231,(((Plethodontidae_Thorius_pulmonaris:10.126666,(Plethodontidae_Thorius_omiltemi:6.945406,Plethodontidae_Thorius_grandis:6.945406):3.181260):3.457239,Plethodontidae_Thorius_papaloae:13.583905):2.298556,((Plethodontidae_Thorius_aureus:9.557793,Plethodontidae_Thorius_boreas:9.557793):4.102024,(Plethodontidae_Thorius_minutissimus:11.838347,Plethodontidae_Thorius_narisovalis:11.838347):1.821470):2.222644):0.596144):10.293524):1.044022,(((Plethodontidae_Thorius_dubitus:14.753369,Plethodontidae_Thorius_troglodytes:14.753369):3.744605,(Plethodontidae_Thorius_magnipes:14.540760,Plethodontidae_Thorius_schmidti:14.540760):3.957214):4.418278,(Plethodontidae_Thorius_insperatus:19.392125,((Plethodontidae_Thorius_smithi:12.861643,(Plethodontidae_Thorius_narismagnus:7.190372,Plethodontidae_Thorius_pennatulus:7.190372):5.671272):4.171297,(Plethodontidae_Thorius_maxillabrochus:7.545167,(Plethodontidae_Thorius_minydemus:1.391775,Plethodontidae_Thorius_spilogaster:1.391775):6.153392):9.487774):2.359185):3.524126):4.899898):32.360609,(Plethodontidae_Parvimolge_townsendi:53.610750,(((Plethodontidae_Ixalotriton_niger:11.242663,Plethodontidae_Ixalotriton_parvus:11.242663):22.262722,((((((Plethodontidae_Pseudoeurycea_mystax:14.204751,Plethodontidae_Pseudoeurycea_conanti:14.204751):2.799502,Plethodontidae_Pseudoeurycea_obesa:17.004253):1.385491,Plethodontidae_Pseudoeurycea_werleri:18.389744):6.262177,(Plethodontidae_Pseudoeurycea_orchileucos:7.079746,Plethodontidae_Pseudoeurycea_orchimelas:7.079746):17.572175):2.280628,(Plethodontidae_Pseudoeurycea_lineola:22.364548,(((Plethodontidae_Pseudoeurycea_nigromaculata:8.572145,Plethodontidae_Pseudoeurycea_lynchi:8.572145):4.748327,Plethodontidae_Pseudoeurycea_granitum:13.320472):0.862660,(Plethodontidae_Pseudoeurycea_firscheini:7.639286,Plethodontidae_Pseudoeurycea_leprosa:7.639286):6.543846):8.181416):4.568002):4.419001,(((Plethodontidae_Pseudoeurycea_aurantia:4.128596,(Plethodontidae_Pseudoeurycea_saltator:1.096504,Plethodontidae_Pseudoeurycea_juarezi:1.096504):3.032092):13.936705,(Plethodontidae_Pseudoeurycea_unguidentis:11.262969,Plethodontidae_Pseudoeurycea_ruficauda:11.262969):6.802331):9.496945,((Plethodontidae_Pseudoeurycea_sp:10.214290,(Plethodontidae_Pseudoeurycea_rex:8.061096,(Plethodontidae_Pseudoeurycea_brunnata:6.006944,(Plethodontidae_Pseudoeurycea_exspectata:2.741966,Plethodontidae_Pseudoeurycea_goebeli:2.741966):3.264979):2.054152):2.153194):6.159133,((Plethodontidae_Pseudoeurycea_papenfussi:8.223656,Plethodontidae_Pseudoeurycea_smithi:8.223656):3.916889,((Plethodontidae_Pseudoeurycea_gadovii:2.436234,Plethodontidae_Pseudoeurycea_melanomolga:2.436234):6.353605,((Plethodontidae_Pseudoeurycea_cochranae:3.442852,Plethodontidae_Pseudoeurycea_anitae:3.442852):4.451964,((Plethodontidae_Pseudoeurycea_mixcoatl:0.318624,Plethodontidae_Pseudoeurycea_tenchalli:0.318624):5.685490,(Plethodontidae_Pseudoeurycea_longicauda:3.720109,(Plethodontidae_Pseudoeurycea_robertsi:1.749378,Plethodontidae_Pseudoeurycea_altamontana:1.749378):1.970731):2.284005):1.890701):0.895024):3.350706):4.232877):11.188823):3.789305):2.153834):18.473799,(((((Plethodontidae_Bolitoglossa_robinsoni:6.752257,Plethodontidae_Bolitoglossa_aureogularis:6.752257):21.991897,((((Plethodontidae_Bolitoglossa_guaneae:11.023667,Plethodontidae_Bolitoglossa_nicefori:11.023667):10.371129,((Plethodontidae_Bolitoglossa_adspersa:16.014687,Plethodontidae_Bolitoglossa_leandrae:16.014687):2.700365,(((Plethodontidae_Bolitoglossa_equatoriana:11.423508,Plethodontidae_Bolitoglossa_peruviana:11.423508):4.490763,(Plethodontidae_Bolitoglossa_paraensis:7.112763,Plethodontidae_Bolitoglossa_altamazonica:7.112763):8.801507):0.779578,(Plethodontidae_Bolitoglossa_lozanoi:12.517919,Plethodontidae_Bolitoglossa_palmata:12.517919):4.175930):2.021203):2.679744):0.999259,(((Plethodontidae_Bolitoglossa_mucuyensis:11.409129,Plethodontidae_Bolitoglossa_orestes:11.409129):2.337937,Plethodontidae_Bolitoglossa_vallecula:13.747066):6.163475,Plethodontidae_Bolitoglossa_medemi:19.910541):2.483514):4.944586,(Plethodontidae_Bolitoglossa_colonnea:22.585117,(Plethodontidae_Bolitoglossa_compacta:19.909690,(Plethodontidae_Bolitoglossa_schizodactyla:14.289299,Plethodontidae_Bolitoglossa_nigrescens:14.289299):5.620391):2.675427):4.753524):1.405513):4.050562,(((Plethodontidae_Bolitoglossa_pesrubra:11.223283,(Plethodontidae_Bolitoglossa_subpalmata:10.387345,Plethodontidae_Bolitoglossa_splendida:10.387345):0.835938):0.420120,((Plethodontidae_Bolitoglossa_tica:10.728965,((Plethodontidae_Bolitoglossa_kamuk:8.073335,Plethodontidae_Bolitoglossa_gomezi:8.073335):1.507511,Plethodontidae_Bolitoglossa_bramei:9.580847):1.148118):0.865287,Plethodontidae_Bolitoglossa_gracilis:11.594252):0.049151):14.805775,(Plethodontidae_Bolitoglossa_minutula:3.867879,Plethodontidae_Bolitoglossa_cerroensis:3.867879):22.581299):6.345539):14.697051,((Plethodontidae_Bolitoglossa_sombra:44.349067,(((Plethodontidae_Bolitoglossa_nympha:31.399252,((Plethodontidae_Bolitoglossa_occidentalis:19.343962,Plethodontidae_Bolitoglossa_chinanteca:19.343962):11.075456,Plethodontidae_Bolitoglossa_rufescens:30.419418):0.979834):6.614064,(Plethodontidae_Bolitoglossa_stuarti:15.688665,Plethodontidae_Bolitoglossa_hartwegi:15.688665):22.324650):5.108850,((Plethodontidae_Bolitoglossa_platydactyla:22.334383,(Plethodontidae_Bolitoglossa_odonnelli:5.027583,Plethodontidae_Bolitoglossa_alberchi:5.027583):17.306800):19.511406,(((Plethodontidae_Bolitoglossa_mombachoensis:5.211927,Plethodontidae_Bolitoglossa_mexicana:5.211927):4.573714,Plethodontidae_Bolitoglossa_yucatana:9.785641):24.391124,Plethodontidae_Bolitoglossa_flaviventris:34.176765):7.669024):1.276377):1.226901):0.576588,((((Plethodontidae_Bolitoglossa_macrinii:4.581667,Plethodontidae_Bolitoglossa_oaxacensis:4.581667):18.748274,(Plethodontidae_Bolitoglossa_zapoteca:20.994270,(Plethodontidae_Bolitoglossa_hermosa:10.360244,Plethodontidae_Bolitoglossa_riletti:10.360244):10.634026):2.335672):9.816477,Plethodontidae_Bolitoglossa_dofleini:33.146418):6.096392,(((Plethodontidae_Bolitoglossa_biseriata:17.555656,Plethodontidae_Bolitoglossa_engelhardti:17.555656):6.570378,((Plethodontidae_Bolitoglossa_cuchumatana:5.326926,Plethodontidae_Bolitoglossa_helmrichi:5.326926):9.007408,Plethodontidae_Bolitoglossa_rostrata:14.334334):9.791700):10.188484,((((Plethodontidae_Bolitoglossa_synoria:4.650087,Plethodontidae_Bolitoglossa_celaque:4.650087):16.363923,((Plethodontidae_Bolitoglossa_diaphora:17.984849,Plethodontidae_Bolitoglossa_dunni:17.984849):0.443418,(Plethodontidae_Bolitoglossa_conanti:12.612893,Plethodontidae_Bolitoglossa_oresbia:12.612893):5.815374):2.585743):1.500494,(Plethodontidae_Bolitoglossa_carri:22.317385,(Plethodontidae_Bolitoglossa_cataguana:17.791240,Plethodontidae_Bolitoglossa_longissima:17.791240):4.526145):0.197119):5.354639,(Plethodontidae_Bolitoglossa_porrasorum:22.956333,((Plethodontidae_Bolitoglossa_franklini:2.936372,Plethodontidae_Bolitoglossa_lincolni:2.936372):19.759531,(Plethodontidae_Bolitoglossa_flavimembris:9.227540,(Plethodontidae_Bolitoglossa_morio:6.328739,(Plethodontidae_Bolitoglossa_suchitanensis:2.347535,Plethodontidae_Bolitoglossa_eremia:2.347535):3.981204):2.898801):13.468363):0.260429):4.912810):6.445375):4.928293):5.682844):2.566114):3.679994,((Plethodontidae_Isthmura_corrugata:43.001257,Plethodontidae_Isthmura_sierraoccidentalis:43.001257):0.140360,(Plethodontidae_Aquiloeurycea_galeanae:39.165768,((Plethodontidae_Aquiloeurycea_cephalica:0.572364,Plethodontidae_Aquiloeurycea_quetzalanensis:0.572364):38.565190,Plethodontidae_Aquiloeurycea_cafetalera:39.137554):0.028214):3.975849):8.030145):0.807422):1.631566):6.566009):0.121703):0.787359,(((Plethodontidae_Dendrotriton_chujorum:11.051376,(Plethodontidae_Dendrotriton_kekchiorum:6.942865,Plethodontidae_Dendrotriton_cuchumatanus:6.942865):4.108510):8.377620,(Plethodontidae_Dendrotriton_sanctibarbarus:15.620198,(((Plethodontidae_Dendrotriton_rabbi:8.605938,Plethodontidae_Dendrotriton_bromeliacius:8.605938):3.472811,Plethodontidae_Dendrotriton_xolocalcae:12.078749):1.024697,Plethodontidae_Dendrotriton_megarhinus:13.103446):2.516752):3.808798):36.787573,(((Plethodontidae_Nototriton_saslaya:15.545076,Plethodontidae_Nototriton_costaricense:15.545076):6.827392,(((Plethodontidae_Nototriton_tomamorum:15.446463,(Plethodontidae_Nototriton_lignicola:14.878599,(Plethodontidae_Nototriton_abscondens:14.356892,(((Plethodontidae_Nototriton_stuarti:4.496252,Plethodontidae_Nototriton_brodiei:4.496252):3.098137,Plethodontidae_Nototriton_nelsoni:7.594389):5.536474,(Plethodontidae_Nototriton_barbouri:9.123298,Plethodontidae_Nototriton_limnospectator:9.123298):4.007565):1.226029):0.521707):0.567864):1.116329,(Plethodontidae_Nototriton_mime:2.894262,Plethodontidae_Nototriton_picucha:2.894262):13.668530):4.279357,Plethodontidae_Nototriton_richardi:20.842148):1.530321):30.084266,((((Plethodontidae_Oedipina_nica:32.279021,(Plethodontidae_Oedipina_taylori:25.193278,(Plethodontidae_Oedipina_berlini:19.090339,Plethodontidae_Oedipina_tomasi:19.090339):6.102940):7.085742):4.157684,Plethodontidae_Oedipina_parvipes:36.436704):10.414257,((Plethodontidae_Cryptotriton_monzoni:19.531471,(Plethodontidae_Cryptotriton_alvarezdeltoroi:16.337140,(Plethodontidae_Cryptotriton_veraepacis:14.623031,(Plethodontidae_Cryptotriton_sierraminensis:13.640005,(Plethodontidae_Cryptotriton_necopinus:11.529842,Plethodontidae_Cryptotriton_nasalis:11.529842):2.110163):0.983025):1.714109):3.194331):18.042370,Plethodontidae_Bradytriton_silus:37.573841):9.277120):3.856549,Plethodontidae_Nyctanolis_pernix:50.707511):1.749224):3.759834):4.869252):2.921309,((((Plethodontidae_Batrachoseps_gavilanensis:19.456916,(Plethodontidae_Batrachoseps_gabrieli:17.718396,((Plethodontidae_Batrachoseps_stebbinsi:7.917141,((Plethodontidae_Batrachoseps_bramei:4.131686,Plethodontidae_Batrachoseps_gregarius:4.131686):2.240604,((Plethodontidae_Batrachoseps_relictus:3.484676,Plethodontidae_Batrachoseps_simatus:3.484676):2.326071,Plethodontidae_Batrachoseps_nigriventris:5.810747):0.561544):1.544850):6.283315,(Plethodontidae_Batrachoseps_diabolicus:8.981213,(Plethodontidae_Batrachoseps_regius:7.030364,(Plethodontidae_Batrachoseps_altasierrae:5.412014,Plethodontidae_Batrachoseps_kawia:5.412014):1.618350):1.950849):5.219243):3.517940):1.738520):0.431231,((Plethodontidae_Batrachoseps_incognitus:5.349362,Plethodontidae_Batrachoseps_minor:5.349362):3.727966,(Plethodontidae_Batrachoseps_luciae:8.477132,(Plethodontidae_Batrachoseps_major:7.302976,Plethodontidae_Batrachoseps_pacificus:7.302976):1.174157):0.600196):10.810818):6.581560,Plethodontidae_Batrachoseps_attenuatus:26.469706):26.928054,((Plethodontidae_Batrachoseps_campi:9.493285,Plethodontidae_Batrachoseps_wrighti:9.493285):2.022870,Plethodontidae_Batrachoseps_robustus:11.516155):41.881605):10.609369):2.431303,Plethodontidae_Hemidactylium_scutatum:66.438432):3.900733):3.958159,((((Plethodontidae_Hydromantes_genei:22.009539,((Plethodontidae_Hydromantes_sarrabusensis:14.663789,(Plethodontidae_Hydromantes_imperialis:11.767165,(Plethodontidae_Hydromantes_supramontis:11.029096,Plethodontidae_Hydromantes_flavus:11.029096):0.738069):2.896624):6.113711,((Plethodontidae_Hydromantes_ambrosii:4.738757,Plethodontidae_Hydromantes_italicus:4.738757):4.091356,Plethodontidae_Hydromantes_strinatii:8.830113):11.947388):1.232039):10.327756,(Plethodontidae_Hydromantes_shastae:7.364105,(((Plethodontidae_Hydromantes_platycephalus:2.812892,Plethodontidae_Hydromantes_brunus:2.812892):2.452355,Plethodontidae_Hydromantes_samweli:5.265246):0.952779,Plethodontidae_Hydromantes_wintu:6.218025):1.146080):24.973190):12.770430,(Plethodontidae_Ensatina_eschscholtzii:44.191343,((Plethodontidae_Aneides_aeneus:32.349511,(Plethodontidae_Aneides_hardii:21.364370,(Plethodontidae_Aneides_lugubris:18.794730,(Plethodontidae_Aneides_flavipunctatus:17.493036,(Plethodontidae_Aneides_ferreus:7.911925,Plethodontidae_Aneides_vagrans:7.911925):9.581111):1.301694):2.569639):10.985141):10.706543,(Plethodontidae_Phaeognathus_hubrichti:38.634415,((((Plethodontidae_Desmognathus_folkertsi:12.495691,Plethodontidae_Desmognathus_marmoratus:12.495691):4.799552,Plethodontidae_Desmognathus_quadramaculatus:17.295243):1.971803,((Plethodontidae_Desmognathus_imitator:16.993154,Plethodontidae_Desmognathus_aeneus:16.993154):1.068985,((((Plethodontidae_Desmognathus_auriculatus:12.172170,Plethodontidae_Desmognathus_planiceps:12.172170):2.439086,Plethodontidae_Desmognathus_welteri:14.611256):1.765497,(Plethodontidae_Desmognathus_fuscus:10.654539,Plethodontidae_Desmognathus_orestes:10.654539):5.722214):0.979003,(Plethodontidae_Desmognathus_abditus:16.624968,((Plethodontidae_Desmognathus_brimleyorum:14.403886,Plethodontidae_Desmognathus_valentinei:14.403886):1.472066,((Plethodontidae_Desmognathus_conanti:10.995436,Plethodontidae_Desmognathus_santeetlah:10.995436):3.477956,((Plethodontidae_Desmognathus_carolinensis:11.907042,(Plethodontidae_Desmognathus_apalachicolae:6.582709,Plethodontidae_Desmognathus_monticola:6.582709):5.324333):2.458905,(Plethodontidae_Desmognathus_ocoee:8.023320,Plethodontidae_Desmognathus_ochrophaeus:8.023320):6.342626):0.107445):1.402561):0.749015):0.730789):0.706383):1.204907):10.810449,(Plethodontidae_Desmognathus_organi:9.605354,Plethodontidae_Desmognathus_wrighti:9.605354):20.472141):8.556920):4.421639):1.135289):0.916382):1.271407,(((((Plethodontidae_Plethodon_vehiculum:16.321180,Plethodontidae_Plethodon_dunni:16.321180):7.630665,((Plethodontidae_Plethodon_elongatus:4.894789,Plethodontidae_Plethodon_stormi:4.894789):7.984687,Plethodontidae_Plethodon_asupak:12.879476):11.072369):7.548834,((Plethodontidae_Plethodon_larselli:22.893498,(Plethodontidae_Plethodon_idahoensis:7.991357,Plethodontidae_Plethodon_vandykei:7.991357):14.902142):6.670443,Plethodontidae_Plethodon_neomexicanus:29.563941):1.936737):10.576029,(((((Plethodontidae_Plethodon_longicrus:1.912062,Plethodontidae_Plethodon_yonahlossee:1.912062):13.849785,((Plethodontidae_Plethodon_kentucki:12.684123,Plethodontidae_Plethodon_petraeus:12.684123):2.456883,((Plethodontidae_Plethodon_caddoensis:11.832419,(Plethodontidae_Plethodon_fourchensis:9.175243,Plethodontidae_Plethodon_ouachitae:9.175243):2.657176):2.272821,((((Plethodontidae_Plethodon_shermani:6.366654,((Plethodontidae_Plethodon_variolatus:2.715752,Plethodontidae_Plethodon_chlorobryonis:2.715752):3.206948,((Plethodontidae_Plethodon_oconaluftee:0.226587,Plethodontidae_Plethodon_teyahalee:0.226587):4.891771,Plethodontidae_Plethodon_cylindraceus:5.118358):0.804342):0.443954):0.761315,(Plethodontidae_Plethodon_chattahoochee:6.056787,Plethodontidae_Plethodon_cheoah:6.056787):1.071182):2.423407,((Plethodontidae_Plethodon_metcalfi:2.888473,Plethodontidae_Plethodon_montanus:2.888473):4.108384,(Plethodontidae_Plethodon_amplus:2.375360,Plethodontidae_Plethodon_meridianus:2.375360):4.621498):2.554519):3.160267,((Plethodontidae_Plethodon_aureolus:5.785381,Plethodontidae_Plethodon_glutinosus:5.785381):3.542013,(Plethodontidae_Plethodon_kiamichi:7.763988,((Plethodontidae_Plethodon_sequoyah:3.303635,Plethodontidae_Plethodon_albagula:3.303635):2.631648,((Plethodontidae_Plethodon_ocmulgee:0.428857,Plethodontidae_Plethodon_savannah:0.428857):3.662635,((Plethodontidae_Plethodon_kisatchie:2.239016,Plethodontidae_Plethodon_mississippi:2.239016):1.190199,Plethodontidae_Plethodon_grobmani:3.429215):0.662277):1.843791):1.828704):1.563406):3.384249):1.393597):1.035766):0.620841):1.681078,Plethodontidae_Plethodon_jordani:17.442925):8.399114,(Plethodontidae_Plethodon_websteri:23.284390,((Plethodontidae_Plethodon_welleri:12.654945,(Plethodontidae_Plethodon_angusticlavius:8.896339,(Plethodontidae_Plethodon_ventralis:5.469576,Plethodontidae_Plethodon_dorsalis:5.469576):3.426763):3.758606):7.171414,((Plethodontidae_Plethodon_punctatus:4.085574,Plethodontidae_Plethodon_wehrlei:4.085574):6.717716,Plethodontidae_Plethodon_dixi:10.803291):9.023068):3.458031):2.557648):2.683204,((Plethodontidae_Plethodon_sherando:14.825007,Plethodontidae_Plethodon_serratus:14.825007):5.645965,(((Plethodontidae_Plethodon_hubrichti:7.294179,Plethodontidae_Plethodon_nettingi:7.294179):1.898978,(Plethodontidae_Plethodon_richmondi:5.887298,Plethodontidae_Plethodon_electromorphus:5.887298):3.305859):5.608880,((Plethodontidae_Plethodon_virginia:4.779421,Plethodontidae_Plethodon_hoffmani:4.779421):7.156698,(Plethodontidae_Plethodon_shenandoah:9.185684,Plethodontidae_Plethodon_cinereus:9.185684):2.750435):2.865919):5.668934):8.054270):13.551464):3.360147,Plethodontidae_Karsenia_koreana:45.436853):0.942279):27.918191):23.850828):6.096142):8.755705,(Proteidae_Proteus_anguinus:75.776705,((Proteidae_Necturus_lewisi:11.840365,Proteidae_Necturus_punctatus:11.840365):6.723501,(Proteidae_Necturus_maculosus:2.636812,(Proteidae_Necturus_alabamensis:2.310914,Proteidae_Necturus_beyeri:2.310914):0.325899):15.927054):57.212838):37.223295):9.667768):57.033463,((((Sirenidae_Siren_lacertina:11.368402,Sirenidae_Siren_intermedia:11.368402):3.921522,Sirenidae_Siren_reticulata:15.289924):3.612387,(Sirenidae_Pseudobranchus_axanthus:10.931535,Sirenidae_Pseudobranchus_striatus:10.931535):7.970775):147.197689,((Cryptobranchidae_Cryptobranchus_alleganiensis:57.812373,(Cryptobranchidae_Andrias_japonicus:19.637721,Cryptobranchidae_Andrias_davidianus:19.637721):38.174652):99.487627,(((((Hynobiidae_Onychodactylus_zhangyapingi:17.857772,((Hynobiidae_Onychodactylus_nipponoborealis:14.865211,(Hynobiidae_Onychodactylus_japonicus:9.685693,Hynobiidae_Onychodactylus_kinneburi:9.685693):5.179518):1.762074,(Hynobiidae_Onychodactylus_zhaoermii:13.059038,Hynobiidae_Onychodactylus_koreanus:13.059038):3.568247):1.230487):1.566020,Hynobiidae_Onychodactylus_fischeri:19.423792):26.709443,(Hynobiidae_Ranodon_sibiricus:21.811178,(Hynobiidae_Paradactylodon_gorganensis:8.970942,Hynobiidae_Paradactylodon_mustersi:8.970942):12.840237):24.322057):0.378780,((((((Hynobiidae_Hynobius_retardatus:11.612450,((Hynobiidae_Hynobius_glacialis:3.323967,Hynobiidae_Hynobius_sonani:3.323967):7.380954,(Hynobiidae_Hynobius_boulengeri:8.042854,Hynobiidae_Hynobius_kimurae:8.042854):2.662067):0.907530):2.155744,((Hynobiidae_Hynobius_yangi:5.774512,Hynobiidae_Hynobius_quelpaertensis:5.774512):6.141560,(Hynobiidae_Hynobius_stejnegeri:11.404445,(Hynobiidae_Hynobius_hidamontanus:9.933385,Hynobiidae_Hynobius_naevius:9.933385):1.471060):0.511627):1.852123):0.292067,(Hynobiidae_Hynobius_abei:11.305376,((Hynobiidae_Hynobius_takedai:4.972573,Hynobiidae_Hynobius_nigrescens:4.972573):4.896596,Hynobiidae_Hynobius_lichenatus:9.869169):1.436207):2.754885):6.668732,((((Hynobiidae_Hynobius_okiensis:10.254386,(Hynobiidae_Hynobius_tsuensis:8.397703,(Hynobiidae_Hynobius_dunni:7.519424,Hynobiidae_Hynobius_nebulosus:7.519424):0.878278):1.856683):1.950961,Hynobiidae_Hynobius_leechii:12.205347):1.790148,(((Hynobiidae_Hynobius_yiwuensis:8.339508,(Hynobiidae_Hynobius_kuishiensis:8.092599,(Hynobiidae_Hynobius_chinensis:5.399630,(Hynobiidae_Hynobius_guabangshanensis:4.771661,Hynobiidae_Hynobius_maoershanensis:4.771661):0.627968):2.692969):0.246909):1.074234,Hynobiidae_Hynobius_amjiensis:9.413742):2.551999,((Hynobiidae_Hynobius_tsurugiensis:2.315308,Hynobiidae_Hynobius_guttatus:2.315308):7.338553,((Hynobiidae_Hynobius_katoi:7.009576,((Hynobiidae_Hynobius_sematonotos:4.011009,Hynobiidae_Hynobius_hirosei:4.011009):1.880152,Hynobiidae_Hynobius_oyamai:5.891161):1.118414):1.754177,Hynobiidae_Hynobius_tosashimizuensis:8.763753):0.890109):2.311879):2.029754):2.133237,(Hynobiidae_Hynobius_tokyoensis:9.004717,Hynobiidae_Hynobius_vandenburghi:9.004717):7.124016):4.600262):1.019901,((Hynobiidae_Hynobius_shinichisatoi:4.770098,(Hynobiidae_Hynobius_amakusaensis:2.888837,(Hynobiidae_Hynobius_ikioi:1.867268,Hynobiidae_Hynobius_osumiensis:1.867268):1.021569):1.881261):12.225878,(Hynobiidae_Hynobius_fossigenus:15.468026,(Hynobiidae_Hynobius_formosanus:0.005635,Hynobiidae_Hynobius_arisanensis:0.005635):15.462391):1.527950):4.752920):8.094515,(((Hynobiidae_Batrachuperus_yenyuanensis:11.315114,((Hynobiidae_Batrachuperus_taibaiensis:7.409243,(Hynobiidae_Batrachuperus_karlschmidti:5.492262,Hynobiidae_Batrachuperus_tibetanus:5.492262):1.916981):0.759687,(Hynobiidae_Batrachuperus_londongensis:6.058982,Hynobiidae_Batrachuperus_pinchonii:6.058982):2.109947):3.146185):8.101410,((Hynobiidae_Pseudohynobius_puxiongensis:10.482595,((Hynobiidae_Pseudohynobius_jinfo:3.029912,Hynobiidae_Pseudohynobius_flavomaculatus:3.029912):6.129000,((Hynobiidae_Pseudohynobius_guizhouensis:5.954324,Hynobiidae_Pseudohynobius_kuankuoshuiensis:5.954324):2.074281,Hynobiidae_Pseudohynobius_shuichengensis:8.028605):1.130307):1.323682):6.568719,(Hynobiidae_Liua_shihi:5.488552,Hynobiidae_Liua_tsinpaensis:5.488552):11.562761):2.365211):7.827656,(Hynobiidae_Salamandrella_tridactyla:9.492854,Hynobiidae_Salamandrella_keyserlingii:9.492854):17.751326):2.599230):16.668605):0.868464,Hynobiidae_Pachyhynobius_shangchengensis:47.380479):109.919521):8.800000):13.601231):100.185488,(Pipidae_Xenopus_epitropicalis:48.230570,(Pipidae_Xenopus_fraseri:14.723737,Pipidae_Xenopus_borealis:14.723737):33.506833):231.656149);
((((((((Ambystomatidae_Ambystoma_maculatum:30.830496,((((((((Ambystomatidae_Ambystoma_ordinarium:8.334616,Ambystomatidae_Ambystoma_dumerilii:8.334616):0.275092,((((Ambystomatidae_Ambystoma_rosaceum:6.092538,(Ambystomatidae_Ambystoma_andersoni:3.581088,Ambystomatidae_Ambystoma_taylori:3.581088):2.511450):0.268724,((Ambystomatidae_Ambystoma_flavipiperatum:2.620615,Ambystomatidae_Ambystoma_velasci:2.620615):2.431440,(Ambystomatidae_Ambystoma_amblycephalum:2.366778,Ambystomatidae_Ambystoma_mavortium:2.366778):2.685278):1.309206):0.483067,Ambystomatidae_Ambystoma_mexicanum:6.844328):1.197348,((Ambystomatidae_Ambystoma_lermaense:6.048027,(Ambystomatidae_Ambystoma_rivulare:6.037579,Ambystomatidae_Ambystoma_altamirani:6.037579):0.010448):0.981082,Ambystomatidae_Ambystoma_granulosum:7.029109):1.012567):0.568032):2.639780,Ambystomatidae_Ambystoma_tigrinum:11.249488):0.964675,Ambystomatidae_Ambystoma_californiense:12.214164):9.332991,(((Ambystomatidae_Ambystoma_cingulatum:3.657899,Ambystomatidae_Ambystoma_bishopi:3.657899):13.543681,Ambystomatidae_Ambystoma_annulatum:17.201580):1.944710,((Ambystomatidae_Ambystoma_texanum:8.130234,Ambystomatidae_Ambystoma_barbouri:8.130234):9.888923,Ambystomatidae_Ambystoma_mabeei:18.019157):1.127133):2.400864):1.348175,(Ambystomatidae_Ambystoma_jeffersonianum:16.856191,Ambystomatidae_Ambystoma_laterale:16.856191):6.039139):2.938916,Ambystomatidae_Ambystoma_opacum:25.834245):3.027040,Ambystomatidae_Ambystoma_laterale-jeffersonianum:28.861285):1.969211):6.945085,Ambystomatidae_Ambystoma_gracile:37.775581):10.680656,Ambystomatidae_Ambystoma_talpoideum:48.456237):34.408570,((Dicamptodontidae_Dicamptodon_copei:9.679469,(Dicamptodontidae_Dicamptodon_ensatus:7.097043,Dicamptodontidae_Dicamptodon_tenebrosus:7.097043):2.582427):3.854977,Dicamptodontidae_Dicamptodon_aterrimus:13.534447):69.330360):29.978512,((((Salamandridae_Chioglossa_lusitanica:49.745773,Salamandridae_Mertensiella_caucasica:49.745773):12.812194,((Salamandridae_Salamandra_salamandra:22.094128,((Salamandridae_Salamandra_lanzai:17.789649,((Salamandridae_Salamandra_atra:12.501240,Salamandridae_Salamandra_corsica:12.501240):3.639154,Salamandridae_Salamandra_infraimmaculata:16.140394):1.649255):3.770909,Salamandridae_Salamandra_algira:21.560558):0.533570):15.662515,((((Salamandridae_Lyciasalamandra_fazilae:12.545416,Salamandridae_Lyciasalamandra_luschani:12.545416):2.058234,(Salamandridae_Lyciasalamandra_billae:13.184646,Salamandridae_Lyciasalamandra_helverseni:13.184646):1.419004):0.379685,(Salamandridae_Lyciasalamandra_antalyana:13.515148,Salamandridae_Lyciasalamandra_flavimembris:13.515148):1.468187):1.667199,Salamandridae_Lyciasalamandra_atifi:16.650534):21.106108):24.801325):10.807768,((((Salamandridae_Taricha_torosa:34.054141,(Salamandridae_Taricha_granulosa:16.339921,Salamandridae_Taricha_rivularis:16.339921):17.714220):17.991020,(Salamandridae_Notophthalmus_meridionalis:23.941533,(Salamandridae_Notophthalmus_viridescens:18.836826,Salamandridae_Notophthalmus_perstriatus:18.836826):5.104707):28.103627):6.498291,((((((Salamandridae_Pachytriton_inexpectatus:19.562194,Salamandridae_Pachytriton_moi:19.562194):4.930107,(Salamandridae_Pachytriton_archospotus:19.273397,(((Salamandridae_Pachytriton_brevipes:10.996694,Salamandridae_Pachytriton_granulosus:10.996694):5.598993,((Salamandridae_Pachytriton_airobranchiatus:11.809171,Salamandridae_Pachytriton_xanthospilos:11.809171):2.513374,Salamandridae_Pachytriton_wuguanfui:14.322544):2.273142):1.226630,Salamandridae_Pachytriton_feii:17.822316):1.451081):5.218903):4.139452,((((((Salamandridae_Paramesotriton_fuzhongensis:6.279181,(Salamandridae_Paramesotriton_yunwuensis:5.651059,Salamandridae_Paramesotriton_guanxiensis:5.651059):0.628123):3.429362,Salamandridae_Paramesotriton_deloustali:9.708543):4.575980,(Salamandridae_Paramesotriton_ermizhaoi:13.351137,((Salamandridae_Paramesotriton_aurantius:7.376541,Salamandridae_Paramesotriton_hongkongensis:7.376541):3.790722,(Salamandridae_Paramesotriton_chinensis:9.987576,Salamandridae_Paramesotriton_qixilingensis:9.987576):1.179686):2.183874):0.933386):8.098191,((Salamandridae_Paramesotriton_caudopunctatus:3.910319,Salamandridae_Paramesotriton_wulingensis:3.910319):10.662701,((Salamandridae_Paramesotriton_maolanensis:3.914747,Salamandridae_Paramesotriton_longliensis:3.914747):0.719798,Salamandridae_Paramesotriton_zhijinensis:4.634545):9.938475):7.809695):5.737699,Salamandridae_Paramesotriton_labiatus:28.120414):0.005441,Salamandridae_Laotriton_laoensis:28.125855):0.505898):5.526856,(Salamandridae_Cynops_ensicauda:21.192589,Salamandridae_Cynops_pyrrhogaster:21.192589):12.966020):2.888315,((Salamandridae_Cynops_glaucus:30.765142,Salamandridae_Cynops_cyanurus:30.765142):3.677758,(Salamandridae_Cynops_fudingensis:22.600147,(Salamandridae_Cynops_orientalis:7.375838,Salamandridae_Cynops_orphicus:7.375838):15.224309):11.842754):2.604023):14.460542,(((Salamandridae_Lissotriton_helveticus:38.040947,(((Salamandridae_Lissotriton_vulgaris:4.352322,(Salamandridae_Lissotriton_kosswigi:3.431404,Salamandridae_Lissotriton_montandoni:3.431404):0.920918):20.440275,Salamandridae_Lissotriton_italicus:24.792597):7.960880,Salamandridae_Lissotriton_boscai:32.753477):5.287470):9.344072,((Salamandridae_Ichthyosaura_alpestris:37.845340,((Salamandridae_Neurergus_kaiseri:17.222813,((Salamandridae_Neurergus_strauchii:11.118080,Salamandridae_Neurergus_derjugini:11.118080):3.440602,Salamandridae_Neurergus_crocatus:14.558683):2.664130):20.619177,Salamandridae_Ommatotriton_nesterovi:37.841989):0.003351):5.077282,((Salamandridae_Calotriton_arnoldi:2.785039,Salamandridae_Calotriton_asper:2.785039):36.919685,((Salamandridae_Triturus_macedonicus:15.621555,(Salamandridae_Triturus_dobrogicus:12.876115,(Salamandridae_Triturus_cristatus:11.084521,(Salamandridae_Triturus_carnifex:4.740890,(Salamandridae_Triturus_ivanbureschi:3.600013,Salamandridae_Triturus_karelinii:3.600013):1.140877):6.343632):1.791593):2.745440):13.516963,(Salamandridae_Triturus_anatolicus:29.133311,(Salamandridae_Triturus_marmoratus:6.588704,Salamandridae_Triturus_pygmaeus:6.588704):22.544607):0.005207):10.566206):3.217898):4.462396):3.360089,(Salamandridae_Euproctus_montanus:18.665878,Salamandridae_Euproctus_platycephalus:18.665878):32.079230):0.762358):7.035985):3.061454,(((Salamandridae_Echinotriton_chinhaiensis:24.648340,Salamandridae_Echinotriton_andersoni:24.648340):11.134952,((((Salamandridae_Tylototriton_hainanensis:12.279127,(Salamandridae_Tylototriton_ziegleri:10.124364,Salamandridae_Tylototriton_notialis:10.124364):2.154763):11.044119,(Salamandridae_Tylototriton_panhai:17.390615,Salamandridae_Tylototriton_vietnamensis:17.390615):5.932631):2.743282,((((Salamandridae_Tylototriton_anhuiensis:0.007424,Salamandridae_Tylototriton_dabienicus:0.007424):14.590003,(Salamandridae_Tylototriton_broadoridgus:12.387172,Salamandridae_Tylototriton_asperrimus:12.387172):2.210255):2.516395,Salamandridae_Tylototriton_wenxianensis:17.113822):6.865229,(Salamandridae_Tylototriton_lizhenchangi:19.676109,Salamandridae_Tylototriton_liuyangensis:19.676109):4.302942):2.087478):4.023914,((Salamandridae_Tylototriton_pseudoverrucosus:14.242006,Salamandridae_Tylototriton_taliangensis:14.242006):11.821161,(((Salamandridae_Tylototriton_verrucosus:15.019115,(Salamandridae_Tylototriton_podichthys:14.491799,Salamandridae_Tylototriton_shanjing:14.491799):0.527316):2.456920,((Salamandridae_Tylototriton_daweishanensis:3.890154,Salamandridae_Tylototriton_yangi:3.890154):12.390342,(Salamandridae_Tylototriton_anguliceps:13.592902,Salamandridae_Tylototriton_uyenoi:13.592902):2.687593):1.195539):4.618184,(Salamandridae_Tylototriton_himalayanus:19.682694,(Salamandridae_Tylototriton_kweichowensis:17.791930,(Salamandridae_Tylototriton_ngarsuensis:6.661330,Salamandridae_Tylototriton_shanorum:6.661330):11.130600):1.890764):2.411525):3.968949):4.027276):5.692849):9.683942,((Salamandridae_Pleurodeles_poireti:10.609500,Salamandridae_Pleurodeles_nebulosus:10.609500):11.403781,Salamandridae_Pleurodeles_waltl:22.013281):23.453953):16.137670):11.760831):5.793938,(Salamandridae_Salamandrina_terdigitata:29.083095,Salamandridae_Salamandrina_perspicillata:29.083095):50.076579):33.683646):12.764379,(((Rhyacotritonidae_Rhyacotriton_variegatus:39.499034,(Rhyacotritonidae_Rhyacotriton_cascadae:31.279567,(Rhyacotritonidae_Rhyacotriton_olympicus:7.338448,Rhyacotritonidae_Rhyacotriton_kezeri:7.338448):23.941118):8.219467):63.181187,(((Amphiumidae_Amphiuma_means:17.806768,Amphiumidae_Amphiuma_pholeter:17.806768):9.189266,Amphiumidae_Amphiuma_tridactylum:26.996034):69.702732,(((((((Plethodontidae_Eurycea_bislineata:36.476172,((Plethodontidae_Eurycea_aquatica:20.098229,Plethodontidae_Eurycea_junaluska:20.098229):9.979299,(Plethodontidae_Eurycea_wilderae:25.790344,Plethodontidae_Eurycea_cirrigera:25.790344):4.287184):6.398644):6.409355,((Plethodontidae_Eurycea_braggi:24.214590,(Plethodontidae_Eurycea_tynerensis:21.982331,(Plethodontidae_Eurycea_spelaea:16.995864,Plethodontidae_Eurycea_nerea:16.995864):4.986468):2.232259):15.298404,((((Plethodontidae_Eurycea_naufragia:3.187562,(Plethodontidae_Eurycea_chisholmensis:2.243252,Plethodontidae_Eurycea_tonkawae:2.243252):0.944310):23.712973,((Plethodontidae_Eurycea_rathbuni:4.373395,Plethodontidae_Eurycea_waterlooensis:4.373395):13.768859,(Plethodontidae_Eurycea_troglodytes:12.939068,((Plethodontidae_Eurycea_nana:2.631969,(Plethodontidae_Eurycea_sosorum:1.244573,(Plethodontidae_Eurycea_neotenes:0.860389,Plethodontidae_Eurycea_pterophila:0.860389):0.384184):1.387396):3.000115,(Plethodontidae_Eurycea_tridentifera:2.393379,Plethodontidae_Eurycea_latitans:2.393379):3.238705):7.306984):5.203186):8.758281):6.968817,(((Plethodontidae_Eurycea_sphagnicola:16.182093,Plethodontidae_Eurycea_chamberlaini:16.182093):3.110503,Plethodontidae_Eurycea_hillisi:19.292596):8.946873,(Plethodontidae_Eurycea_paludicola:15.749887,Plethodontidae_Eurycea_quadridigitata:15.749887):12.489582):5.629883):3.599721,(Plethodontidae_Eurycea_guttolineata:16.891561,Plethodontidae_Eurycea_lucifuga:16.891561):20.577512):2.043921):3.372533):1.756154,Plethodontidae_Haideotriton_wallacei:44.641682):19.472307,Plethodontidae_Urspelerpes_brucei:64.113989):5.966220,((Plethodontidae_Pseudotriton_montanus:51.962669,Plethodontidae_Pseudotriton_ruber:51.962669):0.005847,((Plethodontidae_Gyrinophilus_porphyriticus:22.961545,(Plethodontidae_Gyrinophilus_gulolineatus:11.605015,(Plethodontidae_Gyrinophilus_palleucus:8.116110,Plethodontidae_Gyrinophilus_subterraneus:8.116110):3.488905):11.356530):27.906645,Plethodontidae_Stereochilus_marginatus:50.868190):1.100327):18.111692):5.347173,(((((((Plethodontidae_Chiropterotriton_magnipes:35.532339,((Plethodontidae_Chiropterotriton_cracens:26.898158,(Plethodontidae_Chiropterotriton_cieloensis:22.568499,(Plethodontidae_Chiropterotriton_multidentatus:13.231347,Plethodontidae_Chiropterotriton_arboreus:13.231347):9.337152):4.329659):7.539757,((Plethodontidae_Chiropterotriton_miquihuanus:27.768816,Plethodontidae_Chiropterotriton_terrestris:27.768816):3.732669,(Plethodontidae_Chiropterotriton_mosaueri:27.046824,Plethodontidae_Chiropterotriton_priscus:27.046824):4.454661):2.936431):1.094423):3.846595,Plethodontidae_Chiropterotriton_chondrostega:39.378934):4.319563,((Plethodontidae_Chiropterotriton_lavae:30.268342,((Plethodontidae_Chiropterotriton_chiropterus:18.422063,Plethodontidae_Chiropterotriton_nubilus:18.422063):9.191419,Plethodontidae_Chiropterotriton_orculus:27.613483):2.654860):6.133819,Plethodontidae_Chiropterotriton_dimidiatus:36.402161):7.296336):19.831205,((((Plethodontidae_Thorius_lunaris:10.749648,Plethodontidae_Thorius_munificus:10.749648):21.575076,(((Plethodontidae_Thorius_aureus:13.333399,Plethodontidae_Thorius_boreas:13.333399):6.001084,(Plethodontidae_Thorius_minutissimus:15.514795,Plethodontidae_Thorius_narisovalis:15.514795):3.819688):3.263879,((Plethodontidae_Thorius_arboreus:11.090602,Plethodontidae_Thorius_macdougalli:11.090602):8.659293,(((Plethodontidae_Thorius_omiltemi:7.452933,Plethodontidae_Thorius_grandis:7.452933):4.638644,Plethodontidae_Thorius_pulmonaris:12.091577):4.296642,Plethodontidae_Thorius_papaloae:16.388218):3.361676):2.848468):9.726361):5.564218,(((Plethodontidae_Thorius_dubitus:24.970286,Plethodontidae_Thorius_troglodytes:24.970286):3.700933,(Plethodontidae_Thorius_magnipes:22.116825,Plethodontidae_Thorius_schmidti:22.116825):6.554394):4.142631,(Plethodontidae_Thorius_insperatus:29.981696,((Plethodontidae_Thorius_smithi:18.557031,(Plethodontidae_Thorius_narismagnus:8.948824,Plethodontidae_Thorius_pennatulus:8.948824):9.608207):9.527021,(Plethodontidae_Thorius_maxillabrochus:13.614922,(Plethodontidae_Thorius_minydemus:2.422888,Plethodontidae_Thorius_spilogaster:2.422888):11.192034):14.469130):1.897643):2.832154):5.075092):25.510159,(Plethodontidae_Parvimolge_townsendi:54.805349,(((Plethodontidae_Ixalotriton_niger:22.734202,Plethodontidae_Ixalotriton_parvus:22.734202):26.918050,((((((Plethodontidae_Pseudoeurycea_nigromaculata:15.785658,Plethodontidae_Pseudoeurycea_lynchi:15.785658):10.264513,Plethodontidae_Pseudoeurycea_granitum:26.050171):4.481819,(Plethodontidae_Pseudoeurycea_firscheini:18.682322,Plethodontidae_Pseudoeurycea_leprosa:18.682322):11.849668):11.140094,(((((Plethodontidae_Pseudoeurycea_mystax:16.539918,Plethodontidae_Pseudoeurycea_conanti:16.539918):2.553635,Plethodontidae_Pseudoeurycea_obesa:19.093553):2.585889,Plethodontidae_Pseudoeurycea_werleri:21.679442):10.929797,(Plethodontidae_Pseudoeurycea_orchileucos:15.517408,Plethodontidae_Pseudoeurycea_orchimelas:15.517408):17.091830):5.394567,Plethodontidae_Pseudoeurycea_lineola:38.003805):3.668278):4.650779,((Plethodontidae_Pseudoeurycea_aurantia:11.551370,(Plethodontidae_Pseudoeurycea_saltator:2.721770,Plethodontidae_Pseudoeurycea_juarezi:2.721770):8.829600):26.872437,(((Plethodontidae_Pseudoeurycea_exspectata:8.641407,Plethodontidae_Pseudoeurycea_goebeli:8.641407):6.731045,Plethodontidae_Pseudoeurycea_unguidentis:15.372452):11.545897,Plethodontidae_Pseudoeurycea_ruficauda:26.918349):11.505458):7.899055):2.435157,(Plethodontidae_Pseudoeurycea_brunnata:36.847584,((Plethodontidae_Pseudoeurycea_sp:20.110716,Plethodontidae_Pseudoeurycea_rex:20.110716):12.976505,((Plethodontidae_Pseudoeurycea_papenfussi:19.388260,Plethodontidae_Pseudoeurycea_smithi:19.388260):7.600893,((Plethodontidae_Pseudoeurycea_gadovii:6.524418,Plethodontidae_Pseudoeurycea_melanomolga:6.524418):12.394135,((Plethodontidae_Pseudoeurycea_cochranae:9.844684,Plethodontidae_Pseudoeurycea_anitae:9.844684):7.149711,((Plethodontidae_Pseudoeurycea_mixcoatl:0.648683,Plethodontidae_Pseudoeurycea_tenchalli:0.648683):13.530230,(Plethodontidae_Pseudoeurycea_longicauda:9.570554,(Plethodontidae_Pseudoeurycea_robertsi:4.677938,Plethodontidae_Pseudoeurycea_altamontana:4.677938):4.892616):4.608359):2.815482):1.924158):8.070600):6.098069):3.760363):11.910435):0.894232):3.066605,(((((Plethodontidae_Bolitoglossa_robinsoni:9.161335,Plethodontidae_Bolitoglossa_aureogularis:9.161335):25.235348,((((Plethodontidae_Bolitoglossa_mucuyensis:24.062444,Plethodontidae_Bolitoglossa_vallecula:24.062444):2.279388,((Plethodontidae_Bolitoglossa_adspersa:18.049851,Plethodontidae_Bolitoglossa_medemi:18.049851):5.968673,(Plethodontidae_Bolitoglossa_biseriata:21.540156,((Plethodontidae_Bolitoglossa_equatoriana:18.370087,(Plethodontidae_Bolitoglossa_lozanoi:16.822997,Plethodontidae_Bolitoglossa_palmata:16.822997):1.547089):1.238857,(((Plethodontidae_Bolitoglossa_guaneae:11.448785,Plethodontidae_Bolitoglossa_nicefori:11.448785):6.017684,Plethodontidae_Bolitoglossa_leandrae:17.466469):0.481912,(Plethodontidae_Bolitoglossa_peruviana:13.946275,(Plethodontidae_Bolitoglossa_paraensis:6.375834,Plethodontidae_Bolitoglossa_altamazonica:6.375834):7.570440):4.002106):1.660563):1.931213):2.478368):2.323308):1.526484,Plethodontidae_Bolitoglossa_orestes:27.868317):5.243886,(Plethodontidae_Bolitoglossa_colonnea:29.830236,((Plethodontidae_Bolitoglossa_compacta:23.324993,Plethodontidae_Bolitoglossa_schizodactyla:23.324993):4.128430,Plethodontidae_Bolitoglossa_nigrescens:27.453422):2.376814):3.281967):1.284481):4.332562,((Plethodontidae_Bolitoglossa_subpalmata:18.209186,(Plethodontidae_Bolitoglossa_splendida:14.516907,(Plethodontidae_Bolitoglossa_gomezi:11.759090,(((Plethodontidae_Bolitoglossa_tica:9.020683,(Plethodontidae_Bolitoglossa_gracilis:7.647162,Plethodontidae_Bolitoglossa_kamuk:7.647162):1.373522):0.081997,Plethodontidae_Bolitoglossa_pesrubra:9.102681):1.315126,Plethodontidae_Bolitoglossa_bramei:10.417807):1.341283):2.757817):3.692279):13.156925,(Plethodontidae_Bolitoglossa_minutula:19.026912,Plethodontidae_Bolitoglossa_cerroensis:19.026912):12.339199):7.363135):7.830747,((((((Plethodontidae_Bolitoglossa_occidentalis:16.117375,Plethodontidae_Bolitoglossa_chinanteca:16.117375):13.730110,(Plethodontidae_Bolitoglossa_rufescens:26.460449,Plethodontidae_Bolitoglossa_nympha:26.460449):3.387035):6.367613,(Plethodontidae_Bolitoglossa_stuarti:23.301530,Plethodontidae_Bolitoglossa_hartwegi:23.301530):12.913568):5.217462,((Plethodontidae_Bolitoglossa_platydactyla:31.047204,(Plethodontidae_Bolitoglossa_odonnelli:22.512292,Plethodontidae_Bolitoglossa_alberchi:22.512292):8.534912):7.986326,((Plethodontidae_Bolitoglossa_mexicana:4.303961,(Plethodontidae_Bolitoglossa_yucatana:3.746092,Plethodontidae_Bolitoglossa_mombachoensis:3.746092):0.557869):28.248916,Plethodontidae_Bolitoglossa_flaviventris:32.552878):6.480653):2.399029):0.002221,Plethodontidae_Bolitoglossa_sombra:41.434780):2.797195,(Plethodontidae_Bolitoglossa_dofleini:41.509425,(((Plethodontidae_Bolitoglossa_franklini:3.475849,Plethodontidae_Bolitoglossa_lincolni:3.475849):28.914021,(((((Plethodontidae_Bolitoglossa_diaphora:19.389867,Plethodontidae_Bolitoglossa_dunni:19.389867):2.346551,(Plethodontidae_Bolitoglossa_conanti:18.457514,Plethodontidae_Bolitoglossa_oresbia:18.457514):3.278904):2.364756,(Plethodontidae_Bolitoglossa_flavimembris:13.404698,(Plethodontidae_Bolitoglossa_morio:10.796898,(Plethodontidae_Bolitoglossa_suchitanensis:3.895974,Plethodontidae_Bolitoglossa_eremia:3.895974):6.900923):2.607800):10.696476):3.995850,(Plethodontidae_Bolitoglossa_synoria:15.298371,Plethodontidae_Bolitoglossa_celaque:15.298371):12.798653):2.197035,(Plethodontidae_Bolitoglossa_porrasorum:30.289122,(Plethodontidae_Bolitoglossa_cataguana:22.754998,Plethodontidae_Bolitoglossa_longissima:22.754998):7.534124):0.004936):2.095812):4.465425,((Plethodontidae_Bolitoglossa_carri:32.042450,(Plethodontidae_Bolitoglossa_engelhardti:18.594129,((Plethodontidae_Bolitoglossa_cuchumatana:4.200649,Plethodontidae_Bolitoglossa_helmrichi:4.200649):8.740418,Plethodontidae_Bolitoglossa_rostrata:12.941067):5.653062):13.448321):0.044632,((Plethodontidae_Bolitoglossa_macrinii:11.403745,Plethodontidae_Bolitoglossa_oaxacensis:11.403745):11.244100,(Plethodontidae_Bolitoglossa_zapoteca:14.042599,(Plethodontidae_Bolitoglossa_hermosa:5.668399,Plethodontidae_Bolitoglossa_riletti:5.668399):8.374200):8.605246):9.439237):4.768213):4.654130):2.722551):2.328017):4.791906,((Plethodontidae_Isthmura_corrugata:43.195291,Plethodontidae_Isthmura_sierraoccidentalis:43.195291):0.023829,(Plethodontidae_Aquiloeurycea_cafetalera:43.215704,(Plethodontidae_Aquiloeurycea_galeanae:35.200872,(Plethodontidae_Aquiloeurycea_cephalica:1.690038,Plethodontidae_Aquiloeurycea_quetzalanensis:1.690038):33.510833):8.014833):0.003416):8.132779):1.366957):2.086492):8.593752):0.130602):0.950844,(((Plethodontidae_Dendrotriton_chujorum:17.678124,(Plethodontidae_Dendrotriton_kekchiorum:12.753248,Plethodontidae_Dendrotriton_cuchumatanus:12.753248):4.924875):13.075607,(Plethodontidae_Dendrotriton_sanctibarbarus:26.119597,(Plethodontidae_Dendrotriton_xolocalcae:23.654138,(Plethodontidae_Dendrotriton_megarhinus:19.696646,(Plethodontidae_Dendrotriton_rabbi:14.078553,Plethodontidae_Dendrotriton_bromeliacius:14.078553):5.618093):3.957492):2.465459):4.634134):29.034465,(((((Plethodontidae_Nototriton_nelsoni:21.380542,((Plethodontidae_Nototriton_mime:5.397146,Plethodontidae_Nototriton_picucha:5.397146):11.418449,Plethodontidae_Nototriton_tomamorum:16.815595):4.564947):2.858729,(Plethodontidae_Nototriton_abscondens:23.489723,((Plethodontidae_Nototriton_stuarti:11.398983,Plethodontidae_Nototriton_brodiei:11.398983):10.647119,(Plethodontidae_Nototriton_barbouri:12.492854,Plethodontidae_Nototriton_limnospectator:12.492854):9.553249):1.443621):0.749547):0.004274,Plethodontidae_Nototriton_lignicola:24.243545):8.648773,(Plethodontidae_Nototriton_richardi:29.596065,(Plethodontidae_Nototriton_saslaya:25.516759,Plethodontidae_Nototriton_costaricense:25.516759):4.079306):3.296253):23.461409,(((Plethodontidae_Oedipina_nica:29.355135,(Plethodontidae_Oedipina_taylori:22.274849,(Plethodontidae_Oedipina_parvipes:22.272414,(Plethodontidae_Oedipina_berlini:16.898932,Plethodontidae_Oedipina_tomasi:16.898932):5.373482):0.002435):7.080286):17.581236,((Plethodontidae_Cryptotriton_monzoni:17.787624,(Plethodontidae_Cryptotriton_alvarezdeltoroi:14.964307,(Plethodontidae_Cryptotriton_veraepacis:14.499977,(Plethodontidae_Cryptotriton_sierraminensis:13.232252,(Plethodontidae_Cryptotriton_necopinus:10.837681,Plethodontidae_Cryptotriton_nasalis:10.837681):2.394571):1.267725):0.464331):2.823316):18.783754,Plethodontidae_Bradytriton_silus:36.571377):10.364993):6.662365,Plethodontidae_Nyctanolis_pernix:53.598735):2.754992):3.434469):4.692350):4.522684,((((Plethodontidae_Batrachoseps_gavilanensis:26.399287,(Plethodontidae_Batrachoseps_gabrieli:24.117882,((Plethodontidae_Batrachoseps_stebbinsi:8.583995,((Plethodontidae_Batrachoseps_bramei:4.994964,Plethodontidae_Batrachoseps_gregarius:4.994964):2.421231,((Plethodontidae_Batrachoseps_relictus:4.664637,Plethodontidae_Batrachoseps_simatus:4.664637):1.600845,Plethodontidae_Batrachoseps_nigriventris:6.265482):1.150713):1.167800):8.937594,((Plethodontidae_Batrachoseps_altasierrae:8.621963,Plethodontidae_Batrachoseps_kawia:8.621963):2.030265,(Plethodontidae_Batrachoseps_diabolicus:8.933226,Plethodontidae_Batrachoseps_regius:8.933226):1.719002):6.869360):6.596293):2.281405):1.167053,((Plethodontidae_Batrachoseps_incognitus:18.484017,Plethodontidae_Batrachoseps_minor:18.484017):4.405032,(Plethodontidae_Batrachoseps_luciae:20.928942,(Plethodontidae_Batrachoseps_major:20.231465,Plethodontidae_Batrachoseps_pacificus:20.231465):0.697477):1.960107):4.677291):10.132929,Plethodontidae_Batrachoseps_attenuatus:37.699269):24.882276,((Plethodontidae_Batrachoseps_campi:13.909210,Plethodontidae_Batrachoseps_wrighti:13.909210):8.592641,Plethodontidae_Batrachoseps_robustus:22.501851):40.079694):6.421685):2.224508,Plethodontidae_Hemidactylium_scutatum:71.227738):4.199644):3.011014,((Plethodontidae_Karsenia_koreana:70.990520,(((((Plethodontidae_Hydromantes_ambrosii:12.007474,Plethodontidae_Hydromantes_italicus:12.007474):11.392242,Plethodontidae_Hydromantes_strinatii:23.399717):15.225014,(Plethodontidae_Hydromantes_genei:35.916458,(Plethodontidae_Hydromantes_sarrabusensis:23.148863,((Plethodontidae_Hydromantes_imperialis:15.913717,Plethodontidae_Hydromantes_flavus:15.913717):3.918691,Plethodontidae_Hydromantes_supramontis:19.832409):3.316454):12.767595):2.708273):9.794695,(Plethodontidae_Hydromantes_shastae:12.138540,((Plethodontidae_Hydromantes_platycephalus:5.144847,Plethodontidae_Hydromantes_brunus:5.144847):3.696106,(Plethodontidae_Hydromantes_samweli:8.100738,Plethodontidae_Hydromantes_wintu:8.100738):0.740215):3.297587):36.280887):21.659125,(((Plethodontidae_Aneides_aeneus:51.284668,(Plethodontidae_Aneides_hardii:34.842037,(Plethodontidae_Aneides_lugubris:28.606097,(Plethodontidae_Aneides_flavipunctatus:25.465519,(Plethodontidae_Aneides_ferreus:11.615784,Plethodontidae_Aneides_vagrans:11.615784):13.849735):3.140579):6.235940):16.442631):16.318600,(Plethodontidae_Phaeognathus_hubrichti:60.184425,((((Plethodontidae_Desmognathus_folkertsi:21.438277,Plethodontidae_Desmognathus_marmoratus:21.438277):4.987350,Plethodontidae_Desmognathus_quadramaculatus:26.425627):3.629989,((Plethodontidae_Desmognathus_fuscus:17.940634,Plethodontidae_Desmognathus_orestes:17.940634):9.665030,(((Plethodontidae_Desmognathus_valentinei:21.920119,((Plethodontidae_Desmognathus_conanti:14.715290,Plethodontidae_Desmognathus_santeetlah:14.715290):4.352845,(Plethodontidae_Desmognathus_carolinensis:17.448413,(Plethodontidae_Desmognathus_apalachicolae:7.835799,Plethodontidae_Desmognathus_monticola:7.835799):9.612614):1.619722):2.851984):1.088965,((Plethodontidae_Desmognathus_abditus:20.284272,Plethodontidae_Desmognathus_imitator:20.284272):2.136408,((Plethodontidae_Desmognathus_ocoee:10.414754,Plethodontidae_Desmognathus_ochrophaeus:10.414754):9.233140,((Plethodontidae_Desmognathus_auriculatus:14.178698,Plethodontidae_Desmognathus_planiceps:14.178698):2.579006,Plethodontidae_Desmognathus_welteri:16.757704):2.890191):2.772785):0.588403):1.440632,(Plethodontidae_Desmognathus_brimleyorum:22.684060,Plethodontidae_Desmognathus_aeneus:22.684060):1.765655):3.155948):2.449952):17.763567,(Plethodontidae_Desmognathus_organi:20.962761,Plethodontidae_Desmognathus_wrighti:20.962761):26.856422):12.365242):7.418842):1.539948,Plethodontidae_Ensatina_eschscholtzii:69.143215):0.935336):0.911969):0.844408,((((Plethodontidae_Plethodon_vehiculum:40.624633,Plethodontidae_Plethodon_dunni:40.624633):16.252442,((Plethodontidae_Plethodon_elongatus:16.452225,Plethodontidae_Plethodon_stormi:16.452225):29.846868,Plethodontidae_Plethodon_asupak:46.299093):10.577982):5.434555,((Plethodontidae_Plethodon_larselli:44.010731,(Plethodontidae_Plethodon_idahoensis:8.017150,Plethodontidae_Plethodon_vandykei:8.017150):35.993581):13.226282,Plethodontidae_Plethodon_neomexicanus:57.237013):5.074617):6.882369,(((((((Plethodontidae_Plethodon_longicrus:1.964564,Plethodontidae_Plethodon_yonahlossee:1.964564):22.646342,(Plethodontidae_Plethodon_fourchensis:19.468514,(Plethodontidae_Plethodon_ouachitae:17.854802,Plethodontidae_Plethodon_caddoensis:17.854802):1.613711):5.142392):5.064627,(((((Plethodontidae_Plethodon_chattahoochee:14.719278,((Plethodontidae_Plethodon_variolatus:7.616643,Plethodontidae_Plethodon_chlorobryonis:7.616643):5.896450,((Plethodontidae_Plethodon_oconaluftee:2.328223,Plethodontidae_Plethodon_teyahalee:2.328223):9.285705,Plethodontidae_Plethodon_cylindraceus:11.613928):1.899165):1.206184):1.221656,Plethodontidae_Plethodon_shermani:15.940933):1.556158,Plethodontidae_Plethodon_cheoah:17.497092):4.086490,((Plethodontidae_Plethodon_metcalfi:6.273498,Plethodontidae_Plethodon_montanus:6.273498):8.769777,(Plethodontidae_Plethodon_amplus:6.267871,Plethodontidae_Plethodon_meridianus:6.267871):8.775404):6.540307):5.654302,((Plethodontidae_Plethodon_aureolus:13.755474,Plethodontidae_Plethodon_glutinosus:13.755474):8.001824,(Plethodontidae_Plethodon_kiamichi:18.926408,((Plethodontidae_Plethodon_sequoyah:8.263887,Plethodontidae_Plethodon_albagula:8.263887):4.839941,((Plethodontidae_Plethodon_ocmulgee:1.035007,Plethodontidae_Plethodon_savannah:1.035007):9.382327,((Plethodontidae_Plethodon_kisatchie:5.974185,Plethodontidae_Plethodon_mississippi:5.974185):2.117130,Plethodontidae_Plethodon_grobmani:8.091315):2.326018):2.686494):5.822580):2.830890):5.480586):2.437649):2.096228,(Plethodontidae_Plethodon_kentucki:27.998967,Plethodontidae_Plethodon_petraeus:27.998967):3.772794):4.209474,Plethodontidae_Plethodon_jordani:35.981235):12.325656,(((Plethodontidae_Plethodon_punctatus:8.598740,Plethodontidae_Plethodon_wehrlei:8.598740):12.292584,Plethodontidae_Plethodon_dixi:20.891324):22.641799,(Plethodontidae_Plethodon_websteri:41.170044,(Plethodontidae_Plethodon_welleri:22.277771,(Plethodontidae_Plethodon_angusticlavius:14.140345,(Plethodontidae_Plethodon_ventralis:9.492155,Plethodontidae_Plethodon_dorsalis:9.492155):4.648191):8.137426):18.892273):2.363079):4.773768):4.250934,((Plethodontidae_Plethodon_sherando:32.500490,Plethodontidae_Plethodon_serratus:32.500490):9.306331,((Plethodontidae_Plethodon_shenandoah:28.417239,Plethodontidae_Plethodon_cinereus:28.417239):6.472898,(((Plethodontidae_Plethodon_hubrichti:14.599535,Plethodontidae_Plethodon_nettingi:14.599535):5.127912,(Plethodontidae_Plethodon_richmondi:12.318170,Plethodontidae_Plethodon_electromorphus:12.318170):7.409277):10.870763,(Plethodontidae_Plethodon_virginia:18.710598,Plethodontidae_Plethodon_hoffmani:18.710598):11.887613):4.291926):6.916684):10.751005):16.636173):2.640929):6.603467):18.260370):5.981455):10.319779,(Proteidae_Proteus_anguinus:82.007528,((Proteidae_Necturus_lewisi:13.479780,Proteidae_Necturus_punctatus:13.479780):7.673977,(Proteidae_Necturus_maculosus:7.119457,(Proteidae_Necturus_alabamensis:4.940908,Proteidae_Necturus_beyeri:4.940908):2.178549):14.034300):60.853771):30.992472):12.607699):43.046931,((((Sirenidae_Siren_lacertina:20.944982,Sirenidae_Siren_intermedia:20.944982):5.712275,Sirenidae_Siren_reticulata:26.657257):9.685308,(Sirenidae_Pseudobranchus_axanthus:22.714879,Sirenidae_Pseudobranchus_striatus:22.714879):13.627687):129.757434,((Cryptobranchidae_Cryptobranchus_alleganiensis:139.318281,(Cryptobranchidae_Andrias_japonicus:122.019211,Cryptobranchidae_Andrias_davidianus:122.019211):17.299069):17.981719,((((Hynobiidae_Onychodactylus_fischeri:49.928471,((Hynobiidae_Onychodactylus_zhaoermii:35.634190,Hynobiidae_Onychodactylus_koreanus:35.634190):11.036482,(((Hynobiidae_Onychodactylus_nipponoborealis:40.223974,Hynobiidae_Onychodactylus_japonicus:40.223974):2.662236,Hynobiidae_Onychodactylus_zhangyapingi:42.886210):1.241255,Hynobiidae_Onychodactylus_kinneburi:44.127466):2.543206):3.257799):73.109378,(Hynobiidae_Ranodon_sibiricus:88.581807,(Hynobiidae_Paradactylodon_gorganensis:50.595228,Hynobiidae_Paradactylodon_mustersi:50.595228):37.986579):34.456042):1.765452,((((Hynobiidae_Hynobius_tokyoensis:66.227635,(Hynobiidae_Hynobius_oyamai:47.787240,Hynobiidae_Hynobius_vandenburghi:47.787240):18.440395):18.512290,((((Hynobiidae_Hynobius_retardatus:38.057544,((Hynobiidae_Hynobius_glacialis:9.472873,Hynobiidae_Hynobius_sonani:9.472873):27.275031,(Hynobiidae_Hynobius_boulengeri:30.018076,Hynobiidae_Hynobius_kimurae:30.018076):6.729828):1.309640):6.524002,(Hynobiidae_Hynobius_stejnegeri:37.431385,((Hynobiidae_Hynobius_hidamontanus:27.846382,Hynobiidae_Hynobius_naevius:27.846382):5.346646,(Hynobiidae_Hynobius_yangi:19.604640,Hynobiidae_Hynobius_quelpaertensis:19.604640):13.588388):4.238357):7.150161):2.542446,(Hynobiidae_Hynobius_abei:40.766193,((Hynobiidae_Hynobius_takedai:24.369111,Hynobiidae_Hynobius_nigrescens:24.369111):13.867033,Hynobiidae_Hynobius_lichenatus:38.236144):2.530048):6.357799):36.759117,(((Hynobiidae_Hynobius_fossigenus:61.521210,(Hynobiidae_Hynobius_shinichisatoi:24.546474,((Hynobiidae_Hynobius_amakusaensis:5.169968,Hynobiidae_Hynobius_ikioi:5.169968):9.527082,Hynobiidae_Hynobius_osumiensis:14.697050):9.849424):36.974736):15.158666,((Hynobiidae_Hynobius_okiensis:59.416689,(Hynobiidae_Hynobius_tsuensis:39.368424,(Hynobiidae_Hynobius_dunni:32.835864,Hynobiidae_Hynobius_nebulosus:32.835864):6.532560):20.048265):11.569796,Hynobiidae_Hynobius_leechii:70.986485):5.693391):3.114598,((Hynobiidae_Hynobius_yiwuensis:64.809975,(((Hynobiidae_Hynobius_maoershanensis:29.785519,(Hynobiidae_Hynobius_chinensis:20.701981,Hynobiidae_Hynobius_guabangshanensis:20.701981):9.083538):18.928792,Hynobiidae_Hynobius_kuishiensis:48.714311):5.295461,Hynobiidae_Hynobius_amjiensis:54.009772):10.800203):7.039574,((Hynobiidae_Hynobius_tsurugiensis:32.324264,Hynobiidae_Hynobius_guttatus:32.324264):35.706113,((Hynobiidae_Hynobius_katoi:49.786797,(Hynobiidae_Hynobius_sematonotos:32.318044,Hynobiidae_Hynobius_hirosei:32.318044):17.468753):8.556010,Hynobiidae_Hynobius_tosashimizuensis:58.342807):9.687570):3.819171):7.944925):4.088635):0.856816):7.529330,(Hynobiidae_Hynobius_formosanus:0.020968,Hynobiidae_Hynobius_arisanensis:0.020968):92.248286):29.412343,(((Hynobiidae_Batrachuperus_yenyuanensis:71.932020,((Hynobiidae_Batrachuperus_taibaiensis:49.152425,(Hynobiidae_Batrachuperus_karlschmidti:42.623973,Hynobiidae_Batrachuperus_tibetanus:42.623973):6.528452):8.617310,(Hynobiidae_Batrachuperus_londongensis:48.638964,Hynobiidae_Batrachuperus_pinchonii:48.638964):9.130771):14.162285):28.589279,((Hynobiidae_Pseudohynobius_puxiongensis:68.590823,((Hynobiidae_Pseudohynobius_jinfo:40.959232,Hynobiidae_Pseudohynobius_flavomaculatus:40.959232):16.725288,((Hynobiidae_Pseudohynobius_guizhouensis:30.204783,Hynobiidae_Pseudohynobius_kuankuoshuiensis:30.204783):15.471383,Hynobiidae_Pseudohynobius_shuichengensis:45.676166):12.008353):10.906303):27.471057,(Hynobiidae_Liua_shihi:40.145279,Hynobiidae_Liua_tsinpaensis:40.145279):55.916600):4.459419):15.274737,(Hynobiidae_Salamandrella_tridactyla:54.699198,Hynobiidae_Salamandrella_keyserlingii:54.699198):61.096838):5.885562):3.121703):2.286851,Hynobiidae_Pachyhynobius_shangchengensis:127.090152):30.209848):8.800000):2.554630):111.345370,(Pipidae_Xenopus_epitropicalis:44.407105,(Pipidae_Xenopus_fraseri:11.177714,Pipidae_Xenopus_borealis:11.177714):33.229391):235.592895);
((((((((Ambystomatidae_Ambystoma_maculatum:26.734937,(((Ambystomatidae_Ambystoma_laterale-jeffersonianum:18.576896,((((Ambystomatidae_Ambystoma_flavipiperatum:2.583425,Ambystomatidae_Ambystoma_velasci:2.583425):1.613327,(Ambystomatidae_Ambystoma_amblycephalum:0.102088,Ambystomatidae_Ambystoma_mavortium:0.102088):4.094664):0.010389,(((Ambystomatidae_Ambystoma_lermaense:2.072928,((Ambystomatidae_Ambystoma_granulosum:1.402649,Ambystomatidae_Ambystoma_rivulare:1.402649):0.455641,(Ambystomatidae_Ambystoma_rosaceum:1.564818,Ambystomatidae_Ambystoma_altamirani:1.564818):0.293472):0.214638):1.740153,(Ambystomatidae_Ambystoma_andersoni:3.434074,(Ambystomatidae_Ambystoma_mexicanum:3.433033,((Ambystomatidae_Ambystoma_tigrinum:2.692400,Ambystomatidae_Ambystoma_californiense:2.692400):0.476226,(Ambystomatidae_Ambystoma_ordinarium:1.887888,Ambystomatidae_Ambystoma_dumerilii:1.887888):1.280738):0.264407):0.001040):0.379008):0.067701,Ambystomatidae_Ambystoma_taylori:3.880783):0.326357):13.051304,(((Ambystomatidae_Ambystoma_cingulatum:3.975975,Ambystomatidae_Ambystoma_bishopi:3.975975):11.006108,Ambystomatidae_Ambystoma_annulatum:14.982084):1.208921,((Ambystomatidae_Ambystoma_texanum:6.620174,Ambystomatidae_Ambystoma_barbouri:6.620174):7.097727,Ambystomatidae_Ambystoma_mabeei:13.717901):2.473104):1.067440):1.318452):0.644088,(Ambystomatidae_Ambystoma_jeffersonianum:13.166088,Ambystomatidae_Ambystoma_laterale:13.166088):6.054897):2.676744,Ambystomatidae_Ambystoma_opacum:21.897728):4.837208):4.561502,Ambystomatidae_Ambystoma_gracile:31.296439):13.998669,Ambystomatidae_Ambystoma_talpoideum:45.295108):27.377277,((Dicamptodontidae_Dicamptodon_ensatus:5.637119,Dicamptodontidae_Dicamptodon_tenebrosus:5.637119):0.060872,(Dicamptodontidae_Dicamptodon_aterrimus:4.617084,Dicamptodontidae_Dicamptodon_copei:4.617084):1.080907):66.974394):40.327615,((((Salamandridae_Chioglossa_lusitanica:36.348410,Salamandridae_Mertensiella_caucasica:36.348410):11.689943,((Salamandridae_Salamandra_salamandra:13.184292,(Salamandridae_Salamandra_algira:13.041650,((Salamandridae_Salamandra_lanzai:8.706998,(Salamandridae_Salamandra_atra:6.223904,Salamandridae_Salamandra_corsica:6.223904):2.483094):1.717552,Salamandridae_Salamandra_infraimmaculata:10.424549):2.617101):0.142642):9.897641,((((Salamandridae_Lyciasalamandra_fazilae:10.222640,(Salamandridae_Lyciasalamandra_luschani:8.626640,Salamandridae_Lyciasalamandra_atifi:8.626640):1.595999):0.688666,(Salamandridae_Lyciasalamandra_billae:10.025277,Salamandridae_Lyciasalamandra_helverseni:10.025277):0.886029):0.589900,Salamandridae_Lyciasalamandra_flavimembris:11.501205):0.899597,Salamandridae_Lyciasalamandra_antalyana:12.400802):10.681130):24.956420):13.591268,((((Salamandridae_Taricha_torosa:19.852017,(Salamandridae_Taricha_granulosa:10.422111,Salamandridae_Taricha_rivularis:10.422111):9.429905):16.743814,(Salamandridae_Notophthalmus_perstriatus:14.117663,(Salamandridae_Notophthalmus_meridionalis:11.621807,Salamandridae_Notophthalmus_viridescens:11.621807):2.495856):22.478167):7.192812,((((((Salamandridae_Pachytriton_inexpectatus:11.879893,Salamandridae_Pachytriton_moi:11.879893):2.934171,(Salamandridae_Pachytriton_archospotus:10.759150,(((Salamandridae_Pachytriton_brevipes:4.979882,Salamandridae_Pachytriton_granulosus:4.979882):3.267876,((Salamandridae_Pachytriton_airobranchiatus:6.461356,Salamandridae_Pachytriton_xanthospilos:6.461356):0.689932,Salamandridae_Pachytriton_wuguanfui:7.151288):1.096469):0.523153,Salamandridae_Pachytriton_feii:8.770910):1.988239):4.054914):2.702496,((((((Salamandridae_Paramesotriton_aurantius:6.748626,Salamandridae_Paramesotriton_hongkongensis:6.748626):2.465663,(Salamandridae_Paramesotriton_chinensis:8.515603,Salamandridae_Paramesotriton_qixilingensis:8.515603):0.698686):1.391485,(((Salamandridae_Paramesotriton_fuzhongensis:5.336103,(Salamandridae_Paramesotriton_yunwuensis:4.587920,Salamandridae_Paramesotriton_guanxiensis:4.587920):0.748182):2.420398,Salamandridae_Paramesotriton_deloustali:7.756500):2.186570,Salamandridae_Paramesotriton_ermizhaoi:9.943070):0.662704):3.742785,((Salamandridae_Paramesotriton_caudopunctatus:2.635177,Salamandridae_Paramesotriton_wulingensis:2.635177):6.986380,((Salamandridae_Paramesotriton_maolanensis:1.922449,Salamandridae_Paramesotriton_longliensis:1.922449):0.436312,Salamandridae_Paramesotriton_zhijinensis:2.358761):7.262797):4.727001):2.972532,Salamandridae_Paramesotriton_labiatus:17.321091):0.006955,Salamandridae_Laotriton_laoensis:17.328046):0.188514):5.316721,(Salamandridae_Cynops_ensicauda:18.551793,Salamandridae_Cynops_pyrrhogaster:18.551793):4.281488):2.643372,((Salamandridae_Cynops_glaucus:19.880112,Salamandridae_Cynops_cyanurus:19.880112):2.918726,(Salamandridae_Cynops_fudingensis:14.687878,(Salamandridae_Cynops_orientalis:4.941572,Salamandridae_Cynops_orphicus:4.941572):9.746306):8.110960):2.677816):13.857776,(((Salamandridae_Lissotriton_helveticus:28.174116,(((Salamandridae_Lissotriton_kosswigi:3.334140,(Salamandridae_Lissotriton_montandoni:1.825998,Salamandridae_Lissotriton_vulgaris:1.825998):1.508141):13.916251,Salamandridae_Lissotriton_italicus:17.250390):7.281728,Salamandridae_Lissotriton_boscai:24.532118):3.641998):6.884933,((Salamandridae_Calotriton_arnoldi:3.337068,Salamandridae_Calotriton_asper:3.337068):28.117138,((((Salamandridae_Triturus_dobrogicus:7.367011,((Salamandridae_Triturus_carnifex:3.294257,(Salamandridae_Triturus_ivanbureschi:2.339973,Salamandridae_Triturus_karelinii:2.339973):0.954284):3.549030,Salamandridae_Triturus_macedonicus:6.843287):0.523724):1.688134,Salamandridae_Triturus_cristatus:9.055145):8.577127,(Salamandridae_Triturus_anatolicus:17.542396,(Salamandridae_Triturus_marmoratus:5.148532,Salamandridae_Triturus_pygmaeus:5.148532):12.393865):0.089876):12.488021,(((Salamandridae_Neurergus_derjugini:7.686342,(Salamandridae_Neurergus_crocatus:6.208570,Salamandridae_Neurergus_kaiseri:6.208570):1.477772):4.202673,Salamandridae_Neurergus_strauchii:11.889015):14.882307,(Salamandridae_Ommatotriton_nesterovi:26.763182,Salamandridae_Ichthyosaura_alpestris:26.763182):0.008140):3.348971):1.333913):3.604842):3.421760,(Salamandridae_Euproctus_montanus:12.714204,Salamandridae_Euproctus_platycephalus:12.714204):25.766604):0.853621):4.454213):4.027708,(((Salamandridae_Echinotriton_chinhaiensis:14.130076,Salamandridae_Echinotriton_andersoni:14.130076):5.998828,((((Salamandridae_Tylototriton_ziegleri:4.677516,(Salamandridae_Tylototriton_notialis:4.091622,Salamandridae_Tylototriton_hainanensis:4.091622):0.585894):6.613173,(Salamandridae_Tylototriton_panhai:8.851861,Salamandridae_Tylototriton_vietnamensis:8.851861):2.438829):1.084077,((((Salamandridae_Tylototriton_anhuiensis:0.652846,Salamandridae_Tylototriton_dabienicus:0.652846):5.741449,(Salamandridae_Tylototriton_broadoridgus:3.655653,Salamandridae_Tylototriton_asperrimus:3.655653):2.738642):0.971394,Salamandridae_Tylototriton_wenxianensis:7.365689):4.515637,(Salamandridae_Tylototriton_lizhenchangi:9.268306,Salamandridae_Tylototriton_liuyangensis:9.268306):2.613020):0.493440):1.413677,((Salamandridae_Tylototriton_pseudoverrucosus:4.083859,Salamandridae_Tylototriton_taliangensis:4.083859):5.722749,(((Salamandridae_Tylototriton_podichthys:6.213549,((Salamandridae_Tylototriton_anguliceps:5.711918,((Salamandridae_Tylototriton_shanjing:5.335751,Salamandridae_Tylototriton_uyenoi:5.335751):0.375936,Salamandridae_Tylototriton_verrucosus:5.711686):0.000232):0.247786,(Salamandridae_Tylototriton_daweishanensis:0.291190,Salamandridae_Tylototriton_yangi:0.291190):5.668514):0.253845):1.426813,Salamandridae_Tylototriton_kweichowensis:7.640362):0.436858,(Salamandridae_Tylototriton_himalayanus:6.483960,(Salamandridae_Tylototriton_ngarsuensis:2.558497,Salamandridae_Tylototriton_shanorum:2.558497):3.925463):1.593261):1.729388):3.981836):6.340461):11.218595,((Salamandridae_Pleurodeles_poireti:5.498900,Salamandridae_Pleurodeles_nebulosus:5.498900):9.126721,Salamandridae_Pleurodeles_waltl:14.625621):16.721879):16.468851):13.813271):7.846638,(Salamandridae_Salamandrina_terdigitata:13.707471,Salamandridae_Salamandrina_perspicillata:13.707471):55.768787):43.523742):13.037661,(((Rhyacotritonidae_Rhyacotriton_variegatus:18.947094,(Rhyacotritonidae_Rhyacotriton_cascadae:14.253479,(Rhyacotritonidae_Rhyacotriton_olympicus:3.328706,Rhyacotritonidae_Rhyacotriton_kezeri:3.328706):10.924773):4.693615):84.043466,(((Amphiumidae_Amphiuma_means:10.287223,Amphiumidae_Amphiuma_pholeter:10.287223):9.919913,Amphiumidae_Amphiuma_tridactylum:20.207136):76.578152,(((((((Plethodontidae_Eurycea_bislineata:20.572095,((Plethodontidae_Eurycea_aquatica:11.905696,Plethodontidae_Eurycea_junaluska:11.905696):5.366673,(Plethodontidae_Eurycea_wilderae:13.106578,Plethodontidae_Eurycea_cirrigera:13.106578):4.165791):3.299726):11.088896,((((Plethodontidae_Eurycea_chisholmensis:2.737846,(Plethodontidae_Eurycea_tonkawae:1.831353,Plethodontidae_Eurycea_naufragia:1.831353):0.906493):15.973800,((Plethodontidae_Eurycea_rathbuni:2.678850,Plethodontidae_Eurycea_waterlooensis:2.678850):7.149921,(Plethodontidae_Eurycea_troglodytes:7.327608,((Plethodontidae_Eurycea_nana:1.374731,(Plethodontidae_Eurycea_sosorum:0.965752,(Plethodontidae_Eurycea_neotenes:0.749412,Plethodontidae_Eurycea_pterophila:0.749412):0.216340):0.408978):1.583919,(Plethodontidae_Eurycea_tridentifera:1.412149,Plethodontidae_Eurycea_latitans:1.412149):1.546501):4.368958):2.501163):8.882875):5.933825,(((Plethodontidae_Eurycea_sphagnicola:12.826547,Plethodontidae_Eurycea_chamberlaini:12.826547):4.054035,Plethodontidae_Eurycea_hillisi:16.880582):4.490682,(Plethodontidae_Eurycea_paludicola:10.050943,Plethodontidae_Eurycea_quadridigitata:10.050943):11.320321):3.274207):3.785719,((Plethodontidae_Eurycea_guttolineata:12.236588,Plethodontidae_Eurycea_lucifuga:12.236588):14.534524,(Plethodontidae_Eurycea_tynerensis:15.517005,(Plethodontidae_Eurycea_braggi:13.675271,(Plethodontidae_Eurycea_nerea:11.974509,Plethodontidae_Eurycea_spelaea:11.974509):1.700762):1.841734):11.254107):1.660077):3.229802):0.039161,Plethodontidae_Haideotriton_wallacei:31.700152):18.477053,Plethodontidae_Urspelerpes_brucei:50.177205):5.252576,((Plethodontidae_Pseudotriton_montanus:22.623247,Plethodontidae_Pseudotriton_ruber:22.623247):0.014039,((Plethodontidae_Gyrinophilus_porphyriticus:8.623259,(Plethodontidae_Gyrinophilus_gulolineatus:4.783241,(Plethodontidae_Gyrinophilus_palleucus:3.387657,Plethodontidae_Gyrinophilus_subterraneus:3.387657):1.395584):3.840018):13.166370,Plethodontidae_Stereochilus_marginatus:21.789629):0.847657):32.792496):15.609516,((((((((Plethodontidae_Chiropterotriton_mosaueri:27.428160,Plethodontidae_Chiropterotriton_priscus:27.428160):5.670749,(Plethodontidae_Chiropterotriton_magnipes:31.126275,Plethodontidae_Chiropterotriton_miquihuanus:31.126275):1.972634):1.580653,(Plethodontidae_Chiropterotriton_terrestris:33.158162,(Plethodontidae_Chiropterotriton_cracens:27.240294,(Plethodontidae_Chiropterotriton_cieloensis:22.265529,(Plethodontidae_Chiropterotriton_multidentatus:14.462014,Plethodontidae_Chiropterotriton_arboreus:14.462014):7.803515):4.974766):5.917868):1.521400):4.966917,(Plethodontidae_Chiropterotriton_chondrostega:37.879088,((Plethodontidae_Chiropterotriton_lavae:27.050467,((Plethodontidae_Chiropterotriton_chiropterus:17.856620,Plethodontidae_Chiropterotriton_nubilus:17.856620):8.046102,Plethodontidae_Chiropterotriton_orculus:25.902722):1.147745):6.351937,Plethodontidae_Chiropterotriton_dimidiatus:33.402404):4.476684):1.767391):19.755321,((((Plethodontidae_Thorius_lunaris:7.638400,Plethodontidae_Thorius_munificus:7.638400):20.824427,((Plethodontidae_Thorius_aureus:12.121275,Plethodontidae_Thorius_boreas:12.121275):8.225372,((Plethodontidae_Thorius_minutissimus:13.455442,Plethodontidae_Thorius_narisovalis:13.455442):5.361722,((Plethodontidae_Thorius_arboreus:12.407323,Plethodontidae_Thorius_macdougalli:12.407323):3.419457,(((Plethodontidae_Thorius_omiltemi:6.901943,Plethodontidae_Thorius_grandis:6.901943):3.588683,Plethodontidae_Thorius_pulmonaris:10.490626):2.574537,Plethodontidae_Thorius_papaloae:13.065163):2.761617):2.990384):1.529483):8.116180):2.581638,((Plethodontidae_Thorius_dubitus:23.489704,((Plethodontidae_Thorius_magnipes:10.914048,Plethodontidae_Thorius_schmidti:10.914048):11.064345,(Plethodontidae_Thorius_insperatus:19.048753,((Plethodontidae_Thorius_smithi:11.541808,(Plethodontidae_Thorius_narismagnus:6.129167,Plethodontidae_Thorius_pennatulus:6.129167):5.412642):6.065713,(Plethodontidae_Thorius_maxillabrochus:8.262241,(Plethodontidae_Thorius_minydemus:1.141467,Plethodontidae_Thorius_spilogaster:1.141467):7.120774):9.345280):1.441232):2.929640):1.511311):1.470541,Plethodontidae_Thorius_troglodytes:24.960245):6.084220):28.002686,(Plethodontidae_Parvimolge_townsendi:51.592593,(((Plethodontidae_Ixalotriton_niger:12.104399,Plethodontidae_Ixalotriton_parvus:12.104399):33.911960,((((Plethodontidae_Pseudoeurycea_lineola:19.356821,((Plethodontidae_Pseudoeurycea_granitum:13.210783,(Plethodontidae_Pseudoeurycea_firscheini:6.249486,Plethodontidae_Pseudoeurycea_leprosa:6.249486):6.961297):1.635651,(Plethodontidae_Pseudoeurycea_nigromaculata:8.945705,Plethodontidae_Pseudoeurycea_lynchi:8.945705):5.900729):4.510387):6.250597,((((Plethodontidae_Pseudoeurycea_mystax:12.776843,Plethodontidae_Pseudoeurycea_conanti:12.776843):2.394403,Plethodontidae_Pseudoeurycea_obesa:15.171246):1.582150,Plethodontidae_Pseudoeurycea_werleri:16.753395):5.794463,(Plethodontidae_Pseudoeurycea_orchileucos:7.459375,Plethodontidae_Pseudoeurycea_orchimelas:7.459375):15.088483):3.059561):2.437089,((Plethodontidae_Pseudoeurycea_aurantia:4.668436,(Plethodontidae_Pseudoeurycea_saltator:1.540920,Plethodontidae_Pseudoeurycea_juarezi:1.540920):3.127516):16.191801,(Plethodontidae_Pseudoeurycea_unguidentis:12.766363,Plethodontidae_Pseudoeurycea_ruficauda:12.766363):8.093874):7.184271):1.997110,(((Plethodontidae_Pseudoeurycea_papenfussi:8.825145,Plethodontidae_Pseudoeurycea_smithi:8.825145):6.243130,((Plethodontidae_Pseudoeurycea_gadovii:2.339724,Plethodontidae_Pseudoeurycea_melanomolga:2.339724):7.920772,((Plethodontidae_Pseudoeurycea_cochranae:6.876896,Plethodontidae_Pseudoeurycea_anitae:6.876896):2.354692,((Plethodontidae_Pseudoeurycea_mixcoatl:0.286344,Plethodontidae_Pseudoeurycea_tenchalli:0.286344):6.661518,(Plethodontidae_Pseudoeurycea_longicauda:5.094548,(Plethodontidae_Pseudoeurycea_robertsi:2.062124,Plethodontidae_Pseudoeurycea_altamontana:2.062124):3.032424):1.853314):2.283726):1.028908):4.807779):3.122368,(Plethodontidae_Pseudoeurycea_brunnata:15.561161,(((Plethodontidae_Pseudoeurycea_exspectata:5.584413,Plethodontidae_Pseudoeurycea_goebeli:5.584413):2.606920,Plethodontidae_Pseudoeurycea_sp:8.191333):4.352294,Plethodontidae_Pseudoeurycea_rex:12.543628):3.017533):2.629482):11.850975):15.974741):3.856953,(((((((Plethodontidae_Bolitoglossa_tica:8.736336,(Plethodontidae_Bolitoglossa_gomezi:8.383073,(Plethodontidae_Bolitoglossa_bramei:7.293499,Plethodontidae_Bolitoglossa_kamuk:7.293499):1.089574):0.353263):2.589409,(Plethodontidae_Bolitoglossa_gracilis:11.289953,Plethodontidae_Bolitoglossa_splendida:11.289953):0.035792):0.790763,Plethodontidae_Bolitoglossa_pesrubra:12.116508):0.002682,Plethodontidae_Bolitoglossa_subpalmata:12.119190):21.135822,((Plethodontidae_Bolitoglossa_minutula:4.974787,Plethodontidae_Bolitoglossa_cerroensis:4.974787):27.081639,((((((Plethodontidae_Bolitoglossa_guaneae:14.147274,Plethodontidae_Bolitoglossa_nicefori:14.147274):5.418479,Plethodontidae_Bolitoglossa_leandrae:19.565753):1.952726,(Plethodontidae_Bolitoglossa_paraensis:6.909716,Plethodontidae_Bolitoglossa_altamazonica:6.909716):14.608762):0.001848,(((Plethodontidae_Bolitoglossa_adspersa:16.834483,((Plethodontidae_Bolitoglossa_biseriata:9.664248,Plethodontidae_Bolitoglossa_medemi:9.664248):2.677175,Plethodontidae_Bolitoglossa_peruviana:12.341423):4.493060):2.073032,((Plethodontidae_Bolitoglossa_lozanoi:14.874058,Plethodontidae_Bolitoglossa_palmata:14.874058):3.893971,Plethodontidae_Bolitoglossa_equatoriana:18.768028):0.139487):0.002441,((Plethodontidae_Bolitoglossa_orestes:11.165548,Plethodontidae_Bolitoglossa_mucuyensis:11.165548):1.573276,Plethodontidae_Bolitoglossa_vallecula:12.738824):6.171133):2.610370):5.339978,((Plethodontidae_Bolitoglossa_nigrescens:21.286072,Plethodontidae_Bolitoglossa_colonnea:21.286072):0.246938,(Plethodontidae_Bolitoglossa_compacta:19.013783,Plethodontidae_Bolitoglossa_schizodactyla:19.013783):2.519227):5.327295):0.732759,(Plethodontidae_Bolitoglossa_robinsoni:5.290303,Plethodontidae_Bolitoglossa_aureogularis:5.290303):22.302760):4.463363):1.198585):11.555238,((((((Plethodontidae_Bolitoglossa_occidentalis:16.761743,Plethodontidae_Bolitoglossa_chinanteca:16.761743):10.081838,(Plethodontidae_Bolitoglossa_rufescens:24.612267,Plethodontidae_Bolitoglossa_nympha:24.612267):2.231314):6.282536,(Plethodontidae_Bolitoglossa_stuarti:18.830294,Plethodontidae_Bolitoglossa_hartwegi:18.830294):14.295822):7.718521,((Plethodontidae_Bolitoglossa_platydactyla:16.123445,(Plethodontidae_Bolitoglossa_odonnelli:16.110387,Plethodontidae_Bolitoglossa_alberchi:16.110387):0.013058):23.216223,((Plethodontidae_Bolitoglossa_yucatana:9.599002,(Plethodontidae_Bolitoglossa_mombachoensis:4.890503,Plethodontidae_Bolitoglossa_mexicana:4.890503):4.708499):18.051594,Plethodontidae_Bolitoglossa_flaviventris:27.650596):11.689072):1.504970):1.193785,Plethodontidae_Bolitoglossa_sombra:42.038422):0.572835,((Plethodontidae_Bolitoglossa_dofleini:27.842881,((Plethodontidae_Bolitoglossa_macrinii:6.955147,Plethodontidae_Bolitoglossa_oaxacensis:6.955147):13.472753,(Plethodontidae_Bolitoglossa_zapoteca:17.634727,(Plethodontidae_Bolitoglossa_hermosa:9.519685,Plethodontidae_Bolitoglossa_riletti:9.519685):8.115042):2.793174):7.414981):5.091216,((Plethodontidae_Bolitoglossa_carri:24.027163,((((((Plethodontidae_Bolitoglossa_franklini:3.411165,Plethodontidae_Bolitoglossa_lincolni:3.411165):14.968884,((Plethodontidae_Bolitoglossa_diaphora:14.192584,Plethodontidae_Bolitoglossa_dunni:14.192584):1.297144,(Plethodontidae_Bolitoglossa_conanti:11.746236,Plethodontidae_Bolitoglossa_oresbia:11.746236):3.743492):2.890321):2.002855,((Plethodontidae_Bolitoglossa_flavimembris:7.719619,(Plethodontidae_Bolitoglossa_morio:5.811407,(Plethodontidae_Bolitoglossa_suchitanensis:2.125523,Plethodontidae_Bolitoglossa_eremia:2.125523):3.685885):1.908212):10.135490,(Plethodontidae_Bolitoglossa_synoria:4.201312,Plethodontidae_Bolitoglossa_celaque:4.201312):13.653797):2.527794):1.342649,Plethodontidae_Bolitoglossa_porrasorum:21.725553):0.089767,Plethodontidae_Bolitoglossa_cataguana:21.815320):0.960783,Plethodontidae_Bolitoglossa_longissima:22.776103):1.251060):4.411587,(Plethodontidae_Bolitoglossa_engelhardti:14.565473,((Plethodontidae_Bolitoglossa_cuchumatana:5.502640,Plethodontidae_Bolitoglossa_helmrichi:5.502640):4.441013,Plethodontidae_Bolitoglossa_rostrata:9.943652):4.621821):13.873276):4.495348):9.677160):2.198992):4.299557,((Plethodontidae_Isthmura_corrugata:36.492212,Plethodontidae_Isthmura_sierraoccidentalis:36.492212):1.107740,(Plethodontidae_Aquiloeurycea_cafetalera:36.745238,(Plethodontidae_Aquiloeurycea_galeanae:32.720632,(Plethodontidae_Aquiloeurycea_cephalica:0.449937,Plethodontidae_Aquiloeurycea_quetzalanensis:0.449937):32.270696):4.024606):0.854714):11.509853):0.763506):1.719281):7.454558):0.354648):0.909718,(((Plethodontidae_Dendrotriton_chujorum:9.204593,(Plethodontidae_Dendrotriton_kekchiorum:6.406775,Plethodontidae_Dendrotriton_cuchumatanus:6.406775):2.797819):11.057633,(Plethodontidae_Dendrotriton_sanctibarbarus:16.358740,(Plethodontidae_Dendrotriton_xolocalcae:15.084898,(Plethodontidae_Dendrotriton_megarhinus:11.644895,(Plethodontidae_Dendrotriton_rabbi:7.210607,Plethodontidae_Dendrotriton_bromeliacius:7.210607):4.434288):3.440004):1.273842):3.903486):36.387005,(Plethodontidae_Nyctanolis_pernix:52.066092,(((Plethodontidae_Nototriton_costaricense:22.632098,Plethodontidae_Nototriton_richardi:22.632098):0.720812,(Plethodontidae_Nototriton_saslaya:22.795441,(((((Plethodontidae_Nototriton_nelsoni:11.089954,(Plethodontidae_Nototriton_mime:2.368824,Plethodontidae_Nototriton_picucha:2.368824):8.721130):2.164913,(Plethodontidae_Nototriton_stuarti:5.723565,Plethodontidae_Nototriton_brodiei:5.723565):7.531302):1.144093,Plethodontidae_Nototriton_abscondens:14.398960):0.002936,(Plethodontidae_Nototriton_lignicola:14.316777,(Plethodontidae_Nototriton_barbouri:12.127391,Plethodontidae_Nototriton_limnospectator:12.127391):2.189386):0.085119):4.109293,Plethodontidae_Nototriton_tomamorum:18.511189):4.284252):0.557470):25.383973,((Plethodontidae_Oedipina_nica:29.921872,(((Plethodontidae_Oedipina_taylori:23.435528,Plethodontidae_Oedipina_tomasi:23.435528):1.517234,Plethodontidae_Oedipina_berlini:24.952761):1.196111,Plethodontidae_Oedipina_parvipes:26.148873):3.772999):13.394871,((Plethodontidae_Cryptotriton_nasalis:19.301958,((Plethodontidae_Cryptotriton_sierraminensis:10.317969,Plethodontidae_Cryptotriton_necopinus:10.317969):3.694152,((Plethodontidae_Cryptotriton_monzoni:12.030195,Plethodontidae_Cryptotriton_alvarezdeltoroi:12.030195):0.565190,Plethodontidae_Cryptotriton_veraepacis:12.595385):1.416736):5.289837):15.604328,Plethodontidae_Bradytriton_silus:34.906285):8.410457):5.420141):3.329209):4.583139):3.662286):4.400171,((((Plethodontidae_Batrachoseps_gavilanensis:19.635499,(Plethodontidae_Batrachoseps_gabrieli:18.392501,((Plethodontidae_Batrachoseps_stebbinsi:8.651261,((Plethodontidae_Batrachoseps_bramei:5.001823,Plethodontidae_Batrachoseps_gregarius:5.001823):2.310408,((Plethodontidae_Batrachoseps_relictus:4.050364,Plethodontidae_Batrachoseps_simatus:4.050364):1.992219,Plethodontidae_Batrachoseps_nigriventris:6.042583):1.269647):1.339031):5.904934,((Plethodontidae_Batrachoseps_altasierrae:7.082810,Plethodontidae_Batrachoseps_kawia:7.082810):1.666764,(Plethodontidae_Batrachoseps_diabolicus:8.021401,Plethodontidae_Batrachoseps_regius:8.021401):0.728173):5.806621):3.836306):1.242998):0.657017,((Plethodontidae_Batrachoseps_incognitus:6.250521,Plethodontidae_Batrachoseps_minor:6.250521):3.971130,(Plethodontidae_Batrachoseps_luciae:9.534396,(Plethodontidae_Batrachoseps_major:8.920772,Plethodontidae_Batrachoseps_pacificus:8.920772):0.613624):0.687255):10.070864):6.492741,Plethodontidae_Batrachoseps_attenuatus:26.785257):24.719758,((Plethodontidae_Batrachoseps_campi:9.721339,Plethodontidae_Batrachoseps_wrighti:9.721339):3.267967,Plethodontidae_Batrachoseps_robustus:12.989306):38.515710):13.206673):2.195405,Plethodontidae_Hemidactylium_scutatum:66.907093):4.132204):4.287383,((((Plethodontidae_Aneides_aeneus:28.727372,(Plethodontidae_Aneides_hardii:21.138803,(Plethodontidae_Aneides_lugubris:19.093596,(Plethodontidae_Aneides_flavipunctatus:17.168404,(Plethodontidae_Aneides_ferreus:8.338717,Plethodontidae_Aneides_vagrans:8.338717):8.829687):1.925192):2.045207):7.588569):11.265187,(Plethodontidae_Phaeognathus_hubrichti:34.884916,((((Plethodontidae_Desmognathus_folkertsi:14.060147,Plethodontidae_Desmognathus_marmoratus:14.060147):4.145650,Plethodontidae_Desmognathus_quadramaculatus:18.205797):1.525074,((Plethodontidae_Desmognathus_fuscus:13.840180,Plethodontidae_Desmognathus_orestes:13.840180):5.184232,((Plethodontidae_Desmognathus_aeneus:15.058535,Plethodontidae_Desmognathus_imitator:15.058535):3.127307,((Plethodontidae_Desmognathus_valentinei:15.478713,(Plethodontidae_Desmognathus_brimleyorum:14.801967,((Plethodontidae_Desmognathus_conanti:10.296660,Plethodontidae_Desmognathus_santeetlah:10.296660):3.008576,(Plethodontidae_Desmognathus_carolinensis:11.798085,(Plethodontidae_Desmognathus_apalachicolae:5.350082,Plethodontidae_Desmognathus_monticola:5.350082):6.448003):1.507151):1.496731):0.676746):0.900135,(Plethodontidae_Desmognathus_abditus:15.604543,((Plethodontidae_Desmognathus_ocoee:7.818282,Plethodontidae_Desmognathus_ochrophaeus:7.818282):7.025088,((Plethodontidae_Desmognathus_auriculatus:10.457144,Plethodontidae_Desmognathus_planiceps:10.457144):2.303222,Plethodontidae_Desmognathus_welteri:12.760365):2.083005):0.761172):0.774305):1.806993):0.838571):0.706458):7.530148,(Plethodontidae_Desmognathus_organi:8.618104,Plethodontidae_Desmognathus_wrighti:8.618104):18.642914):7.623897):5.107643):1.609189,(Plethodontidae_Ensatina_eschscholtzii:40.482712,((((Plethodontidae_Hydromantes_ambrosii:7.638070,Plethodontidae_Hydromantes_italicus:7.638070):2.177690,Plethodontidae_Hydromantes_strinatii:9.815761):12.525273,(Plethodontidae_Hydromantes_genei:21.447410,(((Plethodontidae_Hydromantes_sarrabusensis:9.927106,Plethodontidae_Hydromantes_supramontis:9.927106):1.238164,Plethodontidae_Hydromantes_flavus:11.165270):1.341275,Plethodontidae_Hydromantes_imperialis:12.506545):8.940865):0.893623):6.617758,(Plethodontidae_Hydromantes_shastae:9.689145,((Plethodontidae_Hydromantes_platycephalus:5.231451,Plethodontidae_Hydromantes_brunus:5.231451):2.899320,(Plethodontidae_Hydromantes_samweli:7.726724,Plethodontidae_Hydromantes_wintu:7.726724):0.404048):1.558374):19.269647):11.523920):1.119036):1.003899,(((((Plethodontidae_Plethodon_vehiculum:14.544216,Plethodontidae_Plethodon_dunni:14.544216):9.372950,((Plethodontidae_Plethodon_elongatus:7.068504,Plethodontidae_Plethodon_stormi:7.068504):6.690478,Plethodontidae_Plethodon_asupak:13.758983):10.158183):6.701635,((Plethodontidae_Plethodon_larselli:22.233651,(Plethodontidae_Plethodon_idahoensis:7.001428,Plethodontidae_Plethodon_vandykei:7.001428):15.232222):7.407100,Plethodontidae_Plethodon_neomexicanus:29.640750):0.978050):8.037580,(((((((Plethodontidae_Plethodon_fourchensis:9.385729,Plethodontidae_Plethodon_ouachitae:9.385729):1.745824,Plethodontidae_Plethodon_caddoensis:11.131553):2.700321,(Plethodontidae_Plethodon_longicrus:1.091834,Plethodontidae_Plethodon_yonahlossee:1.091834):12.740040):1.977420,(((((((Plethodontidae_Plethodon_oconaluftee:0.894009,Plethodontidae_Plethodon_teyahalee:0.894009):4.065831,Plethodontidae_Plethodon_cylindraceus:4.959840):0.748355,(Plethodontidae_Plethodon_shermani:5.224318,(Plethodontidae_Plethodon_variolatus:2.726552,Plethodontidae_Plethodon_chlorobryonis:2.726552):2.497766):0.483877):1.028840,(Plethodontidae_Plethodon_chattahoochee:5.340565,Plethodontidae_Plethodon_cheoah:5.340565):1.396471):2.402835,((Plethodontidae_Plethodon_metcalfi:2.396113,Plethodontidae_Plethodon_montanus:2.396113):4.169797,(Plethodontidae_Plethodon_amplus:2.167916,Plethodontidae_Plethodon_meridianus:2.167916):4.397994):2.573961):3.771006,((Plethodontidae_Plethodon_aureolus:5.975617,Plethodontidae_Plethodon_glutinosus:5.975617):4.135294,(Plethodontidae_Plethodon_kiamichi:7.342284,((Plethodontidae_Plethodon_sequoyah:3.552432,Plethodontidae_Plethodon_albagula:3.552432):2.098758,((Plethodontidae_Plethodon_kisatchie:2.808874,Plethodontidae_Plethodon_mississippi:2.808874):0.885219,(Plethodontidae_Plethodon_grobmani:2.650793,(Plethodontidae_Plethodon_ocmulgee:0.576396,Plethodontidae_Plethodon_savannah:0.576396):2.074397):1.043299):1.957098):1.691094):2.768627):2.799965):1.640369,(Plethodontidae_Plethodon_kentucki:11.560135,Plethodontidae_Plethodon_petraeus:11.560135):2.991110):1.258049):1.628171,Plethodontidae_Plethodon_jordani:17.437466):7.139839,(Plethodontidae_Plethodon_websteri:21.582977,((Plethodontidae_Plethodon_welleri:13.271601,(Plethodontidae_Plethodon_angusticlavius:8.969268,(Plethodontidae_Plethodon_ventralis:5.969088,Plethodontidae_Plethodon_dorsalis:5.969088):3.000180):4.302334):6.766193,((Plethodontidae_Plethodon_punctatus:3.002883,Plethodontidae_Plethodon_wehrlei:3.002883):6.841086,Plethodontidae_Plethodon_dixi:9.843969):10.193825):1.545183):2.994327):3.331116,((Plethodontidae_Plethodon_sherando:13.685499,Plethodontidae_Plethodon_serratus:13.685499):6.195000,((Plethodontidae_Plethodon_shenandoah:9.054541,Plethodontidae_Plethodon_cinereus:9.054541):4.913874,(((Plethodontidae_Plethodon_hubrichti:6.180802,Plethodontidae_Plethodon_nettingi:6.180802):2.269125,(Plethodontidae_Plethodon_richmondi:6.053211,Plethodontidae_Plethodon_electromorphus:6.053211):2.396715):3.460165,(Plethodontidae_Plethodon_virginia:5.963703,Plethodontidae_Plethodon_hoffmani:5.963703):5.946388):2.058324):5.912084):8.027922):10.747959):2.553788,Plethodontidae_Karsenia_koreana:41.210167):1.395479):32.721034):21.458607):6.205272):10.009440,(Proteidae_Proteus_anguinus:84.900800,((Proteidae_Necturus_lewisi:9.269417,Proteidae_Necturus_punctatus:9.269417):5.743755,(Proteidae_Necturus_maculosus:2.320044,(Proteidae_Necturus_alabamensis:1.875600,Proteidae_Necturus_beyeri:1.875600):0.444444):12.693128):69.887628):28.099200):13.037661):43.811652,((((Sirenidae_Siren_lacertina:11.550282,Sirenidae_Siren_intermedia:11.550282):4.156725,Sirenidae_Siren_reticulata:15.707007):5.664068,(Sirenidae_Pseudobranchus_axanthus:13.153874,Sirenidae_Pseudobranchus_striatus:13.153874):8.217201):144.728925,((Cryptobranchidae_Cryptobranchus_alleganiensis:56.000000,(Cryptobranchidae_Andrias_japonicus:22.120783,Cryptobranchidae_Andrias_davidianus:22.120783):33.879217):101.300000,((((Hynobiidae_Onychodactylus_fischeri:26.546440,(Hynobiidae_Onychodactylus_zhangyapingi:23.930847,((Hynobiidae_Onychodactylus_nipponoborealis:19.093685,(Hynobiidae_Onychodactylus_japonicus:9.043006,Hynobiidae_Onychodactylus_kinneburi:9.043006):10.050679):2.593263,(Hynobiidae_Onychodactylus_zhaoermii:15.306214,Hynobiidae_Onychodactylus_koreanus:15.306214):6.380735):2.243898):2.615593):28.571188,(Hynobiidae_Ranodon_sibiricus:20.544330,(Hynobiidae_Paradactylodon_gorganensis:8.653797,Hynobiidae_Paradactylodon_mustersi:8.653797):11.890533):34.573298):0.629320,(((((Hynobiidae_Hynobius_tokyoensis:10.267144,Hynobiidae_Hynobius_vandenburghi:10.267144):11.005024,((((Hynobiidae_Hynobius_retardatus:11.334701,((Hynobiidae_Hynobius_glacialis:3.475522,Hynobiidae_Hynobius_sonani:3.475522):7.507297,(Hynobiidae_Hynobius_boulengeri:9.092477,Hynobiidae_Hynobius_kimurae:9.092477):1.890343):0.351882):2.130757,((Hynobiidae_Hynobius_hidamontanus:8.790437,Hynobiidae_Hynobius_naevius:8.790437):2.469057,(Hynobiidae_Hynobius_stejnegeri:9.664572,(Hynobiidae_Hynobius_yangi:7.185266,Hynobiidae_Hynobius_quelpaertensis:7.185266):2.479305):1.594923):2.205963):0.299323,(Hynobiidae_Hynobius_abei:10.933892,((Hynobiidae_Hynobius_takedai:4.990280,Hynobiidae_Hynobius_nigrescens:4.990280):4.868281,Hynobiidae_Hynobius_lichenatus:9.858561):1.075330):2.830889):7.172319,(((Hynobiidae_Hynobius_okiensis:12.283700,(Hynobiidae_Hynobius_tsuensis:8.808856,(Hynobiidae_Hynobius_dunni:7.295738,Hynobiidae_Hynobius_nebulosus:7.295738):1.513118):3.474844):2.808386,Hynobiidae_Hynobius_leechii:15.092086):3.400598,((Hynobiidae_Hynobius_yiwuensis:12.745027,((Hynobiidae_Hynobius_chinensis:5.418097,(Hynobiidae_Hynobius_guabangshanensis:4.815297,Hynobiidae_Hynobius_maoershanensis:4.815297):0.602801):5.907652,Hynobiidae_Hynobius_amjiensis:11.325749):1.419278):2.080008,((Hynobiidae_Hynobius_kuishiensis:10.748719,((Hynobiidae_Hynobius_oyamai:7.006369,Hynobiidae_Hynobius_tosashimizuensis:7.006369):1.887104,(Hynobiidae_Hynobius_sematonotos:7.394616,(Hynobiidae_Hynobius_katoi:6.053436,Hynobiidae_Hynobius_hirosei:6.053436):1.341181):1.498857):1.855246):2.032957,(Hynobiidae_Hynobius_shinichisatoi:4.114517,((Hynobiidae_Hynobius_ikioi:2.028365,Hynobiidae_Hynobius_osumiensis:2.028365):1.310491,Hynobiidae_Hynobius_amakusaensis:3.338856):0.775661):8.667158):2.043359):3.667649):2.444416):0.335067):0.572649,(Hynobiidae_Hynobius_tsurugiensis:1.951884,Hynobiidae_Hynobius_guttatus:1.951884):19.892932):2.035086,(Hynobiidae_Hynobius_fossigenus:12.154375,(Hynobiidae_Hynobius_formosanus:0.206922,Hynobiidae_Hynobius_arisanensis:0.206922):11.947453):11.725528):25.846252,(((Hynobiidae_Batrachuperus_yenyuanensis:12.625587,((Hynobiidae_Batrachuperus_pinchonii:9.604144,((Hynobiidae_Batrachuperus_taibaiensis:7.402864,Hynobiidae_Batrachuperus_karlschmidti:7.402864):0.432019,Hynobiidae_Batrachuperus_tibetanus:7.834883):1.769261):0.697813,Hynobiidae_Batrachuperus_londongensis:10.301957):2.323630):7.298901,((Hynobiidae_Pseudohynobius_puxiongensis:11.625467,((Hynobiidae_Pseudohynobius_jinfo:4.566710,Hynobiidae_Pseudohynobius_flavomaculatus:4.566710):5.661719,((Hynobiidae_Pseudohynobius_guizhouensis:7.056036,Hynobiidae_Pseudohynobius_kuankuoshuiensis:7.056036):2.094358,Hynobiidae_Pseudohynobius_shuichengensis:9.150394):1.078036):1.397037):6.089053,(Hynobiidae_Liua_shihi:5.465667,Hynobiidae_Liua_tsinpaensis:5.465667):12.248852):2.209968):8.222819,(Hynobiidae_Salamandrella_tridactyla:8.346645,Hynobiidae_Salamandrella_keyserlingii:8.346645):19.800662):21.578847):6.020793):0.881001,Hynobiidae_Pachyhynobius_shangchengensis:56.627949):100.672051):8.800000):3.749313):108.995031,(Pipidae_Xenopus_epitropicalis:46.993638,(Pipidae_Xenopus_fraseri:14.204646,Pipidae_Xenopus_borealis:14.204646):32.788992):231.850706);
((((((((Ambystomatidae_Ambystoma_maculatum:26.195189,(((((((Ambystomatidae_Ambystoma_flavipiperatum:2.489413,(Ambystomatidae_Ambystoma_rosaceum:2.120253,Ambystomatidae_Ambystoma_velasci:2.120253):0.369160):0.797852,(Ambystomatidae_Ambystoma_amblycephalum:0.685386,Ambystomatidae_Ambystoma_mavortium:0.685386):2.601878):1.009798,((Ambystomatidae_Ambystoma_andersoni:3.520491,Ambystomatidae_Ambystoma_mexicanum:3.520491):0.507381,(Ambystomatidae_Ambystoma_californiense:3.803200,(Ambystomatidae_Ambystoma_tigrinum:2.781401,((Ambystomatidae_Ambystoma_granulosum:1.142057,(Ambystomatidae_Ambystoma_lermaense:1.013100,(Ambystomatidae_Ambystoma_altamirani:1.009935,Ambystomatidae_Ambystoma_rivulare:1.009935):0.003165):0.128957):1.144718,(Ambystomatidae_Ambystoma_ordinarium:2.283021,Ambystomatidae_Ambystoma_dumerilii:2.283021):0.003754):0.494626):1.021799):0.224673):0.269190):0.227978,Ambystomatidae_Ambystoma_taylori:4.525041):15.449270,(((Ambystomatidae_Ambystoma_cingulatum:3.942237,Ambystomatidae_Ambystoma_bishopi:3.942237):14.048297,(Ambystomatidae_Ambystoma_laterale-jeffersonianum:13.782544,Ambystomatidae_Ambystoma_annulatum:13.782544):4.207990):0.866035,((Ambystomatidae_Ambystoma_texanum:6.604696,Ambystomatidae_Ambystoma_barbouri:6.604696):9.293621,Ambystomatidae_Ambystoma_mabeei:15.898317):2.958252):1.117741):1.961172,(Ambystomatidae_Ambystoma_jeffersonianum:15.509140,Ambystomatidae_Ambystoma_laterale:15.509140):6.426343):1.124900,Ambystomatidae_Ambystoma_opacum:23.060382):3.134807):4.694166,Ambystomatidae_Ambystoma_gracile:30.889356):9.410588,Ambystomatidae_Ambystoma_talpoideum:40.299943):33.021608,((Dicamptodontidae_Dicamptodon_copei:5.888783,(Dicamptodontidae_Dicamptodon_tenebrosus:4.828829,Dicamptodontidae_Dicamptodon_ensatus:4.828829):1.059954):2.099746,Dicamptodontidae_Dicamptodon_aterrimus:7.988529):65.333022):39.678449,((((Salamandridae_Chioglossa_lusitanica:36.589887,Salamandridae_Mertensiella_caucasica:36.589887):8.852068,((Salamandridae_Salamandra_algira:12.533615,(((Salamandridae_Salamandra_lanzai:8.069662,(Salamandridae_Salamandra_atra:5.921338,Salamandridae_Salamandra_corsica:5.921338):2.148324):0.862489,Salamandridae_Salamandra_infraimmaculata:8.932151):1.055149,Salamandridae_Salamandra_salamandra:9.987300):2.546315):11.083960,((Salamandridae_Lyciasalamandra_billae:10.853683,Salamandridae_Lyciasalamandra_flavimembris:10.853683):0.956968,(Salamandridae_Lyciasalamandra_fazilae:10.944786,((Salamandridae_Lyciasalamandra_helverseni:9.337107,Salamandridae_Lyciasalamandra_antalyana:9.337107):0.978510,(Salamandridae_Lyciasalamandra_luschani:9.287763,Salamandridae_Lyciasalamandra_atifi:9.287763):1.027854):0.629168):0.865866):11.806923):21.824380):13.653184,((((Salamandridae_Taricha_torosa:17.321613,(Salamandridae_Taricha_granulosa:11.381929,Salamandridae_Taricha_rivularis:11.381929):5.939684):15.936579,(Salamandridae_Notophthalmus_perstriatus:14.298581,(Salamandridae_Notophthalmus_meridionalis:10.764476,Salamandridae_Notophthalmus_viridescens:10.764476):3.534106):18.959611):9.159937,(((((Salamandridae_Pachytriton_feii:11.520109,(((Salamandridae_Pachytriton_xanthospilos:7.910485,(Salamandridae_Pachytriton_wuguanfui:6.184683,Salamandridae_Pachytriton_airobranchiatus:6.184683):1.725802):1.870447,((Salamandridae_Pachytriton_inexpectatus:6.071476,Salamandridae_Pachytriton_moi:6.071476):2.200025,Salamandridae_Pachytriton_archospotus:8.271501):1.509430):1.049917,(Salamandridae_Pachytriton_brevipes:6.257720,Salamandridae_Pachytriton_granulosus:6.257720):4.573128):0.689260):6.345604,((((((Salamandridae_Paramesotriton_aurantius:7.316349,Salamandridae_Paramesotriton_hongkongensis:7.316349):1.641560,(Salamandridae_Paramesotriton_chinensis:8.203515,Salamandridae_Paramesotriton_qixilingensis:8.203515):0.754395):1.440067,(((Salamandridae_Paramesotriton_fuzhongensis:5.110969,(Salamandridae_Paramesotriton_yunwuensis:4.619286,Salamandridae_Paramesotriton_guanxiensis:4.619286):0.491683):2.127648,Salamandridae_Paramesotriton_deloustali:7.238617):2.435226,Salamandridae_Paramesotriton_ermizhaoi:9.673843):0.724132):4.160211,((Salamandridae_Paramesotriton_caudopunctatus:2.382561,Salamandridae_Paramesotriton_wulingensis:2.382561):7.035526,((Salamandridae_Paramesotriton_maolanensis:2.906532,Salamandridae_Paramesotriton_longliensis:2.906532):0.003167,Salamandridae_Paramesotriton_zhijinensis:2.909699):6.508388):5.140100):3.299589,Salamandridae_Paramesotriton_labiatus:17.857776):0.003567,Salamandridae_Laotriton_laoensis:17.861344):0.004370):5.044543,(Salamandridae_Cynops_ensicauda:18.011091,Salamandridae_Cynops_pyrrhogaster:18.011091):4.899165):2.263745,((Salamandridae_Cynops_glaucus:21.493042,Salamandridae_Cynops_cyanurus:21.493042):1.767982,(Salamandridae_Cynops_fudingensis:12.174124,(Salamandridae_Cynops_orientalis:3.896634,Salamandridae_Cynops_orphicus:3.896634):8.277490):11.086900):1.912978):12.515063,(((Salamandridae_Lissotriton_helveticus:28.540320,(((Salamandridae_Lissotriton_vulgaris:3.191546,(Salamandridae_Lissotriton_kosswigi:2.618506,Salamandridae_Lissotriton_montandoni:2.618506):0.573040):15.346264,Salamandridae_Lissotriton_italicus:18.537810):7.399801,Salamandridae_Lissotriton_boscai:25.937611):2.602709):6.359108,((Salamandridae_Ichthyosaura_alpestris:28.307661,(((Salamandridae_Neurergus_derjugini:6.620986,(Salamandridae_Neurergus_crocatus:6.166876,Salamandridae_Neurergus_kaiseri:6.166876):0.454110):5.020484,Salamandridae_Neurergus_strauchii:11.641470):15.552680,Salamandridae_Ommatotriton_nesterovi:27.194150):1.113511):3.434544,((Salamandridae_Calotriton_arnoldi:2.597515,Salamandridae_Calotriton_asper:2.597515):26.254913,((((Salamandridae_Triturus_carnifex:2.831728,(Salamandridae_Triturus_ivanbureschi:1.795915,Salamandridae_Triturus_karelinii:1.795915):1.035813):4.817103,Salamandridae_Triturus_macedonicus:7.648831):0.522898,(Salamandridae_Triturus_cristatus:7.476900,Salamandridae_Triturus_dobrogicus:7.476900):0.694829):10.626700,(Salamandridae_Triturus_anatolicus:17.470162,(Salamandridae_Triturus_marmoratus:4.677017,Salamandridae_Triturus_pygmaeus:4.677017):12.793145):1.328267):10.053999):2.889777):3.157224):2.270198,(Salamandridae_Euproctus_montanus:9.751992,Salamandridae_Euproctus_platycephalus:9.751992):27.417634):0.519439):4.729064):3.303361,(((Salamandridae_Echinotriton_chinhaiensis:13.644918,Salamandridae_Echinotriton_andersoni:13.644918):5.975331,(((Salamandridae_Tylototriton_lizhenchangi:8.888366,Salamandridae_Tylototriton_liuyangensis:8.888366):3.249699,(((Salamandridae_Tylototriton_ziegleri:5.146454,(Salamandridae_Tylototriton_notialis:4.391781,Salamandridae_Tylototriton_hainanensis:4.391781):0.754672):5.108746,(Salamandridae_Tylototriton_panhai:8.833679,Salamandridae_Tylototriton_vietnamensis:8.833679):1.421521):1.363840,(((Salamandridae_Tylototriton_anhuiensis:0.000171,Salamandridae_Tylototriton_dabienicus:0.000171):5.825803,(Salamandridae_Tylototriton_broadoridgus:4.604453,Salamandridae_Tylototriton_asperrimus:4.604453):1.221521):0.195051,Salamandridae_Tylototriton_wenxianensis:6.021025):5.598014):0.519026):2.131273,((Salamandridae_Tylototriton_pseudoverrucosus:3.208238,Salamandridae_Tylototriton_taliangensis:3.208238):6.318066,((((Salamandridae_Tylototriton_uyenoi:6.338501,((Salamandridae_Tylototriton_daweishanensis:0.003941,Salamandridae_Tylototriton_yangi:0.003941):4.465607,Salamandridae_Tylototriton_anguliceps:4.469548):1.868954):0.403586,((Salamandridae_Tylototriton_verrucosus:4.465825,Salamandridae_Tylototriton_shanjing:4.465825):0.366657,Salamandridae_Tylototriton_podichthys:4.832483):1.909605):0.850626,Salamandridae_Tylototriton_kweichowensis:7.592713):0.812113,(Salamandridae_Tylototriton_himalayanus:7.253978,(Salamandridae_Tylototriton_ngarsuensis:2.026345,Salamandridae_Tylototriton_shanorum:2.026345):5.227632):1.150848):1.121479):4.743034):5.350911):9.510565,((Salamandridae_Pleurodeles_poireti:5.286074,Salamandridae_Pleurodeles_nebulosus:5.286074):7.344778,Salamandridae_Pleurodeles_waltl:12.630852):16.499962):16.590676):13.373649):4.662867,(Salamandridae_Salamandrina_terdigitata:12.391137,Salamandridae_Salamandrina_perspicillata:12.391137):51.366868):49.241994):20.517126,(((Rhyacotritonidae_Rhyacotriton_cascadae:16.591773,((Rhyacotritonidae_Rhyacotriton_olympicus:3.943734,Rhyacotritonidae_Rhyacotriton_kezeri:3.943734):8.997665,Rhyacotritonidae_Rhyacotriton_variegatus:12.941400):3.650373):84.617484,(((Amphiumidae_Amphiuma_means:10.528280,Amphiumidae_Amphiuma_pholeter:10.528280):9.928611,Amphiumidae_Amphiuma_tridactylum:20.456891):73.168878,((((((((Plethodontidae_Eurycea_wilderae:15.680428,Plethodontidae_Eurycea_bislineata:15.680428):3.592667,((Plethodontidae_Eurycea_aquatica:10.151587,Plethodontidae_Eurycea_junaluska:10.151587):4.170190,Plethodontidae_Eurycea_cirrigera:14.321776):4.951319):14.786193,((Plethodontidae_Eurycea_tynerensis:16.718767,(Plethodontidae_Eurycea_braggi:14.669979,(Plethodontidae_Eurycea_nerea:12.651678,Plethodontidae_Eurycea_spelaea:12.651678):2.018301):2.048787):13.026639,((((Plethodontidae_Eurycea_chisholmensis:2.917964,(Plethodontidae_Eurycea_tonkawae:2.067559,Plethodontidae_Eurycea_naufragia:2.067559):0.850405):15.855540,((Plethodontidae_Eurycea_rathbuni:2.201700,Plethodontidae_Eurycea_waterlooensis:2.201700):8.498334,(Plethodontidae_Eurycea_troglodytes:7.557684,((Plethodontidae_Eurycea_nana:2.148461,(Plethodontidae_Eurycea_sosorum:1.727956,(Plethodontidae_Eurycea_neotenes:1.485872,(Plethodontidae_Eurycea_tridentifera:1.030786,Plethodontidae_Eurycea_pterophila:1.030786):0.455086):0.242083):0.420505):1.377533,Plethodontidae_Eurycea_latitans:3.525994):4.031690):3.142350):8.073470):6.739438,((Plethodontidae_Eurycea_sphagnicola:16.573740,(Plethodontidae_Eurycea_chamberlaini:11.999413,Plethodontidae_Eurycea_hillisi:11.999413):4.574327):5.212012,(Plethodontidae_Eurycea_paludicola:11.924835,Plethodontidae_Eurycea_quadridigitata:11.924835):9.860917):3.727189):2.987270,(Plethodontidae_Eurycea_guttolineata:11.902507,Plethodontidae_Eurycea_lucifuga:11.902507):16.597704):1.245194):4.313883):0.003573,Plethodontidae_Haideotriton_wallacei:34.062861):17.760963,Plethodontidae_Urspelerpes_brucei:51.823824):3.254736,((Plethodontidae_Pseudotriton_montanus:20.714871,Plethodontidae_Pseudotriton_ruber:20.714871):0.756067,((Plethodontidae_Gyrinophilus_porphyriticus:8.840922,(Plethodontidae_Gyrinophilus_palleucus:4.553147,(Plethodontidae_Gyrinophilus_subterraneus:4.002008,Plethodontidae_Gyrinophilus_gulolineatus:4.002008):0.551139):4.287775):11.384107,Plethodontidae_Stereochilus_marginatus:20.225029):1.245909):33.607622):15.747849,((((((((Plethodontidae_Chiropterotriton_miquihuanus:25.892773,Plethodontidae_Chiropterotriton_mosaueri:25.892773):3.740811,Plethodontidae_Chiropterotriton_priscus:29.633583):2.755482,((Plethodontidae_Chiropterotriton_chondrostega:29.010152,Plethodontidae_Chiropterotriton_magnipes:29.010152):1.971852,(Plethodontidae_Chiropterotriton_terrestris:26.671883,(Plethodontidae_Chiropterotriton_cracens:24.290272,(Plethodontidae_Chiropterotriton_cieloensis:19.111187,(Plethodontidae_Chiropterotriton_multidentatus:12.671860,Plethodontidae_Chiropterotriton_arboreus:12.671860):6.439326):5.179085):2.381612):4.310121):1.407061):6.298173,((Plethodontidae_Chiropterotriton_lavae:22.552169,((Plethodontidae_Chiropterotriton_chiropterus:15.974732,Plethodontidae_Chiropterotriton_nubilus:15.974732):5.117470,Plethodontidae_Chiropterotriton_orculus:21.092202):1.459967):7.938353,Plethodontidae_Chiropterotriton_dimidiatus:30.490522):8.196716):22.076925,((((Plethodontidae_Thorius_lunaris:8.159784,Plethodontidae_Thorius_munificus:8.159784):18.372739,((Plethodontidae_Thorius_aureus:12.294229,Plethodontidae_Thorius_boreas:12.294229):6.352126,((Plethodontidae_Thorius_minutissimus:14.389278,Plethodontidae_Thorius_narisovalis:14.389278):3.212018,((Plethodontidae_Thorius_arboreus:12.246217,Plethodontidae_Thorius_macdougalli:12.246217):2.775183,(((Plethodontidae_Thorius_omiltemi:7.748656,Plethodontidae_Thorius_grandis:7.748656):2.662466,Plethodontidae_Thorius_pulmonaris:10.411122):2.230753,Plethodontidae_Thorius_papaloae:12.641875):2.379526):2.579896):1.045059):7.886168):3.739858,((Plethodontidae_Thorius_magnipes:10.584925,Plethodontidae_Thorius_schmidti:10.584925):9.332960,((Plethodontidae_Thorius_insperatus:16.500663,((Plethodontidae_Thorius_smithi:11.613825,(Plethodontidae_Thorius_narismagnus:7.637845,Plethodontidae_Thorius_pennatulus:7.637845):3.975980):3.664856,(Plethodontidae_Thorius_maxillabrochus:7.019059,(Plethodontidae_Thorius_minydemus:0.937034,Plethodontidae_Thorius_spilogaster:0.937034):6.082024):8.259623):1.221982):1.703763,(Plethodontidae_Thorius_troglodytes:16.380788,Plethodontidae_Thorius_dubitus:16.380788):1.823639):1.713459):10.354496):29.755847,(Plethodontidae_Parvimolge_townsendi:52.100383,(((Plethodontidae_Ixalotriton_niger:11.185145,Plethodontidae_Ixalotriton_parvus:11.185145):22.753379,((((Plethodontidae_Pseudoeurycea_lineola:20.901723,((Plethodontidae_Pseudoeurycea_firscheini:7.662789,Plethodontidae_Pseudoeurycea_leprosa:7.662789):2.893247,((Plethodontidae_Pseudoeurycea_nigromaculata:6.660512,Plethodontidae_Pseudoeurycea_lynchi:6.660512):3.358274,Plethodontidae_Pseudoeurycea_granitum:10.018786):0.537250):10.345688):3.629166,(((Plethodontidae_Pseudoeurycea_obesa:13.557279,Plethodontidae_Pseudoeurycea_werleri:13.557279):2.311119,(Plethodontidae_Pseudoeurycea_mystax:13.867185,Plethodontidae_Pseudoeurycea_conanti:13.867185):2.001213):4.007289,(Plethodontidae_Pseudoeurycea_orchileucos:7.159789,Plethodontidae_Pseudoeurycea_orchimelas:7.159789):12.715898):4.655202):2.582574,((Plethodontidae_Pseudoeurycea_aurantia:3.766356,(Plethodontidae_Pseudoeurycea_saltator:0.972198,Plethodontidae_Pseudoeurycea_juarezi:0.972198):2.794158):15.755163,(Plethodontidae_Pseudoeurycea_unguidentis:15.666455,Plethodontidae_Pseudoeurycea_ruficauda:15.666455):3.855064):7.591944):3.006579,(((Plethodontidae_Pseudoeurycea_papenfussi:7.294101,Plethodontidae_Pseudoeurycea_smithi:7.294101):6.194404,((Plethodontidae_Pseudoeurycea_gadovii:2.318605,Plethodontidae_Pseudoeurycea_melanomolga:2.318605):7.245136,((Plethodontidae_Pseudoeurycea_cochranae:3.897414,Plethodontidae_Pseudoeurycea_anitae:3.897414):4.090484,((Plethodontidae_Pseudoeurycea_mixcoatl:0.192553,Plethodontidae_Pseudoeurycea_tenchalli:0.192553):6.113262,(Plethodontidae_Pseudoeurycea_longicauda:4.682853,(Plethodontidae_Pseudoeurycea_robertsi:2.078503,Plethodontidae_Pseudoeurycea_altamontana:2.078503):2.604350):1.622963):1.682083):1.575843):3.924764):4.301218,(((Plethodontidae_Pseudoeurycea_exspectata:3.121511,Plethodontidae_Pseudoeurycea_goebeli:3.121511):3.459744,Plethodontidae_Pseudoeurycea_sp:6.581255):5.543738,(Plethodontidae_Pseudoeurycea_rex:6.993080,Plethodontidae_Pseudoeurycea_brunnata:6.993080):5.131913):5.664729):12.330319):3.818483):16.796776,(((((((Plethodontidae_Bolitoglossa_nigrescens:17.220844,Plethodontidae_Bolitoglossa_colonnea:17.220844):2.970119,(Plethodontidae_Bolitoglossa_compacta:15.127136,Plethodontidae_Bolitoglossa_schizodactyla:15.127136):5.063827):7.518878,(Plethodontidae_Bolitoglossa_leandrae:20.153083,((Plethodontidae_Bolitoglossa_paraensis:5.477908,Plethodontidae_Bolitoglossa_altamazonica:5.477908):13.673292,(((Plethodontidae_Bolitoglossa_guaneae:10.830635,Plethodontidae_Bolitoglossa_nicefori:10.830635):4.749506,Plethodontidae_Bolitoglossa_equatoriana:15.580141):2.586168,(((Plethodontidae_Bolitoglossa_adspersa:13.672949,((Plethodontidae_Bolitoglossa_biseriata:8.394194,Plethodontidae_Bolitoglossa_medemi:8.394194):1.655200,Plethodontidae_Bolitoglossa_peruviana:10.049394):3.623555):1.217020,(Plethodontidae_Bolitoglossa_lozanoi:10.392175,Plethodontidae_Bolitoglossa_palmata:10.392175):4.497794):1.428317,((Plethodontidae_Bolitoglossa_orestes:12.097897,Plethodontidae_Bolitoglossa_mucuyensis:12.097897):1.611065,Plethodontidae_Bolitoglossa_vallecula:13.708961):2.609325):1.848023):0.984891):1.001883):7.556758):0.698914,(Plethodontidae_Bolitoglossa_robinsoni:5.185038,Plethodontidae_Bolitoglossa_aureogularis:5.185038):23.223717):2.529687,((Plethodontidae_Bolitoglossa_kamuk:12.389718,((Plethodontidae_Bolitoglossa_tica:8.611455,Plethodontidae_Bolitoglossa_bramei:8.611455):1.629811,((Plethodontidae_Bolitoglossa_pesrubra:9.601491,(Plethodontidae_Bolitoglossa_subpalmata:9.110629,Plethodontidae_Bolitoglossa_splendida:9.110629):0.490862):0.532178,(Plethodontidae_Bolitoglossa_gomezi:8.686768,Plethodontidae_Bolitoglossa_gracilis:8.686768):1.446900):0.107598):2.148452):9.259651,(Plethodontidae_Bolitoglossa_minutula:4.370807,Plethodontidae_Bolitoglossa_cerroensis:4.370807):17.278563):9.289073):15.206893,(((Plethodontidae_Bolitoglossa_engelhardti:17.912445,((Plethodontidae_Bolitoglossa_cuchumatana:4.985807,Plethodontidae_Bolitoglossa_helmrichi:4.985807):5.229560,Plethodontidae_Bolitoglossa_rostrata:10.215366):7.697079):25.079030,(((Plethodontidae_Bolitoglossa_nympha:29.134589,((Plethodontidae_Bolitoglossa_occidentalis:18.078238,Plethodontidae_Bolitoglossa_chinanteca:18.078238):9.758772,Plethodontidae_Bolitoglossa_rufescens:27.837010):1.297578):6.558262,(Plethodontidae_Bolitoglossa_stuarti:26.920714,Plethodontidae_Bolitoglossa_hartwegi:26.920714):8.772137):4.827736,((Plethodontidae_Bolitoglossa_flaviventris:33.945313,((Plethodontidae_Bolitoglossa_mexicana:6.118194,(Plethodontidae_Bolitoglossa_yucatana:5.645396,Plethodontidae_Bolitoglossa_mombachoensis:5.645396):0.472797):23.552334,Plethodontidae_Bolitoglossa_platydactyla:29.670528):4.274785):4.238075,(Plethodontidae_Bolitoglossa_odonnelli:38.175546,Plethodontidae_Bolitoglossa_alberchi:38.175546):0.007842):2.337199):2.470888):0.951696,((Plethodontidae_Bolitoglossa_sombra:27.033023,((Plethodontidae_Bolitoglossa_carri:12.728144,Plethodontidae_Bolitoglossa_dofleini:12.728144):14.092561,((Plethodontidae_Bolitoglossa_macrinii:7.811319,Plethodontidae_Bolitoglossa_oaxacensis:7.811319):14.180178,(Plethodontidae_Bolitoglossa_zapoteca:18.288213,(Plethodontidae_Bolitoglossa_hermosa:8.313362,Plethodontidae_Bolitoglossa_riletti:8.313362):9.974851):3.703284):4.829208):0.212318):5.733723,(((((Plethodontidae_Bolitoglossa_porrasorum:18.765830,(Plethodontidae_Bolitoglossa_flavimembris:7.865306,(Plethodontidae_Bolitoglossa_morio:6.386689,(Plethodontidae_Bolitoglossa_suchitanensis:3.630097,Plethodontidae_Bolitoglossa_eremia:3.630097):2.756592):1.478617):10.900524):2.435203,(Plethodontidae_Bolitoglossa_synoria:4.684283,Plethodontidae_Bolitoglossa_celaque:4.684283):16.516751):1.698243,((Plethodontidae_Bolitoglossa_franklini:2.578190,Plethodontidae_Bolitoglossa_lincolni:2.578190):17.981008,(Plethodontidae_Bolitoglossa_diaphora:17.086334,(Plethodontidae_Bolitoglossa_dunni:14.195871,(Plethodontidae_Bolitoglossa_conanti:10.442374,Plethodontidae_Bolitoglossa_oresbia:10.442374):3.753498):2.890462):3.472864):2.340078):1.608225,Plethodontidae_Bolitoglossa_cataguana:24.507501):2.856521,Plethodontidae_Bolitoglossa_longissima:27.364022):5.402724):11.176425):2.202164):3.990287,((Plethodontidae_Isthmura_corrugata:41.526200,Plethodontidae_Isthmura_sierraoccidentalis:41.526200):0.039815,(Plethodontidae_Aquiloeurycea_galeanae:39.026320,(Plethodontidae_Aquiloeurycea_cephalica:29.025227,(Plethodontidae_Aquiloeurycea_cafetalera:29.001499,Plethodontidae_Aquiloeurycea_quetzalanensis:29.001499):0.023728):10.001093):2.539694):8.569608):0.599678):1.365082):7.927845):0.735935):0.403830,(((Plethodontidae_Dendrotriton_chujorum:11.440529,(Plethodontidae_Dendrotriton_kekchiorum:8.812124,Plethodontidae_Dendrotriton_cuchumatanus:8.812124):2.628404):8.235313,((Plethodontidae_Dendrotriton_sanctibarbarus:13.402162,(Plethodontidae_Dendrotriton_xolocalcae:11.562565,(Plethodontidae_Dendrotriton_rabbi:7.413782,Plethodontidae_Dendrotriton_bromeliacius:7.413782):4.148784):1.839597):1.183718,Plethodontidae_Dendrotriton_megarhinus:14.585881):5.089960):34.931788,(((Plethodontidae_Nototriton_tomamorum:19.768993,((Plethodontidae_Nototriton_abscondens:15.983122,(((Plethodontidae_Nototriton_nelsoni:7.190705,(Plethodontidae_Nototriton_stuarti:3.994779,Plethodontidae_Nototriton_brodiei:3.994779):3.195926):5.190632,(Plethodontidae_Nototriton_barbouri:7.809690,Plethodontidae_Nototriton_limnospectator:7.809690):4.571647):2.779175,Plethodontidae_Nototriton_lignicola:15.160512):0.822610):2.711488,(Plethodontidae_Nototriton_mime:4.233594,Plethodontidae_Nototriton_picucha:4.233594):14.461016):1.074383):2.761178,((Plethodontidae_Nototriton_costaricense:14.665479,Plethodontidae_Nototriton_richardi:14.665479):1.800533,Plethodontidae_Nototriton_saslaya:16.466013):6.064158):27.003015,(((Plethodontidae_Oedipina_nica:28.109628,(((Plethodontidae_Oedipina_tomasi:15.390085,Plethodontidae_Oedipina_berlini:15.390085):6.782610,Plethodontidae_Oedipina_taylori:22.172695):5.595081,Plethodontidae_Oedipina_parvipes:27.767776):0.341852):13.911912,((Plethodontidae_Cryptotriton_monzoni:17.771000,(((Plethodontidae_Cryptotriton_veraepacis:11.608482,Plethodontidae_Cryptotriton_sierraminensis:11.608482):4.254956,Plethodontidae_Cryptotriton_alvarezdeltoroi:15.863438):0.327539,(Plethodontidae_Cryptotriton_necopinus:12.987828,Plethodontidae_Cryptotriton_nasalis:12.987828):3.203149):1.580023):17.971446,Plethodontidae_Bradytriton_silus:35.742446):6.279094):6.107374,Plethodontidae_Nyctanolis_pernix:48.128914):1.404271):5.074443):6.560363):3.304073,((((Plethodontidae_Batrachoseps_gavilanensis:17.266560,(Plethodontidae_Batrachoseps_gabrieli:15.823117,((Plethodontidae_Batrachoseps_stebbinsi:7.807638,((Plethodontidae_Batrachoseps_bramei:5.192886,Plethodontidae_Batrachoseps_gregarius:5.192886):1.789757,(Plethodontidae_Batrachoseps_relictus:4.573398,(Plethodontidae_Batrachoseps_simatus:3.787678,Plethodontidae_Batrachoseps_nigriventris:3.787678):0.785719):2.409245):0.824995):5.184689,(Plethodontidae_Batrachoseps_altasierrae:8.935097,((Plethodontidae_Batrachoseps_diabolicus:6.671388,Plethodontidae_Batrachoseps_kawia:6.671388):1.189337,Plethodontidae_Batrachoseps_regius:7.860724):1.074373):4.057230):2.830790):1.443444):0.437661,((Plethodontidae_Batrachoseps_incognitus:12.154942,Plethodontidae_Batrachoseps_minor:12.154942):2.319693,(Plethodontidae_Batrachoseps_luciae:11.916664,(Plethodontidae_Batrachoseps_major:10.161997,Plethodontidae_Batrachoseps_pacificus:10.161997):1.754667):2.557971):3.229585):7.450561,Plethodontidae_Batrachoseps_attenuatus:25.154781):23.648964,((Plethodontidae_Batrachoseps_campi:6.268991,Plethodontidae_Batrachoseps_wrighti:6.268991):2.124630,Plethodontidae_Batrachoseps_robustus:8.393621):40.410125):15.668320):2.971513,Plethodontidae_Hemidactylium_scutatum:67.443579):3.382831):3.364004,(((Plethodontidae_Karsenia_koreana:39.597414,((Plethodontidae_Aneides_aeneus:28.353328,(Plethodontidae_Aneides_hardii:19.472971,(Plethodontidae_Aneides_lugubris:16.721860,(Plethodontidae_Aneides_flavipunctatus:14.935607,(Plethodontidae_Aneides_ferreus:6.846299,Plethodontidae_Aneides_vagrans:6.846299):8.089308):1.786253):2.751111):8.880357):10.164221,(Plethodontidae_Phaeognathus_hubrichti:35.149461,((((Plethodontidae_Desmognathus_aeneus:16.838846,((Plethodontidae_Desmognathus_folkertsi:10.735170,Plethodontidae_Desmognathus_marmoratus:10.735170):4.026328,Plethodontidae_Desmognathus_quadramaculatus:14.761498):2.077348):0.241198,((Plethodontidae_Desmognathus_fuscus:7.865957,Plethodontidae_Desmognathus_orestes:7.865957):7.790307,((Plethodontidae_Desmognathus_abditus:13.190996,(Plethodontidae_Desmognathus_welteri:12.190181,(Plethodontidae_Desmognathus_ocoee:7.523714,Plethodontidae_Desmognathus_ochrophaeus:7.523714):4.666466):1.000816):1.866779,((Plethodontidae_Desmognathus_auriculatus:12.416278,Plethodontidae_Desmognathus_planiceps:12.416278):2.328830,(Plethodontidae_Desmognathus_valentinei:14.089199,(Plethodontidae_Desmognathus_brimleyorum:13.314643,((Plethodontidae_Desmognathus_conanti:10.059322,Plethodontidae_Desmognathus_santeetlah:10.059322):2.517597,(Plethodontidae_Desmognathus_carolinensis:10.920711,(Plethodontidae_Desmognathus_apalachicolae:4.806994,Plethodontidae_Desmognathus_monticola:4.806994):6.113717):1.656207):0.737724):0.774556):0.655910):0.312667):0.598489):1.423780):2.199211,Plethodontidae_Desmognathus_imitator:19.279255):7.611998,(Plethodontidae_Desmognathus_organi:7.275127,Plethodontidae_Desmognathus_wrighti:7.275127):19.616125):8.258209):3.368088):1.079866):1.959983,(Plethodontidae_Ensatina_eschscholtzii:40.752212,((((Plethodontidae_Hydromantes_ambrosii:2.677484,Plethodontidae_Hydromantes_italicus:2.677484):5.351187,Plethodontidae_Hydromantes_strinatii:8.028671):11.280397,(Plethodontidae_Hydromantes_genei:19.177910,(((Plethodontidae_Hydromantes_flavus:8.865251,Plethodontidae_Hydromantes_supramontis:8.865251):1.439563,Plethodontidae_Hydromantes_imperialis:10.304814):1.859121,Plethodontidae_Hydromantes_sarrabusensis:12.163935):7.013974):0.131159):8.879729,(Plethodontidae_Hydromantes_shastae:7.034032,(Plethodontidae_Hydromantes_wintu:6.320719,((Plethodontidae_Hydromantes_platycephalus:3.783408,Plethodontidae_Hydromantes_brunus:3.783408):1.921196,Plethodontidae_Hydromantes_samweli:5.704605):0.616114):0.713313):21.154766):12.563414):0.805186):1.082672,((((Plethodontidae_Plethodon_vehiculum:18.264291,Plethodontidae_Plethodon_dunni:18.264291):7.325723,((Plethodontidae_Plethodon_elongatus:5.773357,Plethodontidae_Plethodon_stormi:5.773357):6.869489,Plethodontidae_Plethodon_asupak:12.642846):12.947168):7.018252,((Plethodontidae_Plethodon_larselli:23.741311,(Plethodontidae_Plethodon_idahoensis:5.540852,Plethodontidae_Plethodon_vandykei:5.540852):18.200459):7.582053,Plethodontidae_Plethodon_neomexicanus:31.323364):1.284901):6.507811,((((((Plethodontidae_Plethodon_longicrus:0.725508,Plethodontidae_Plethodon_yonahlossee:0.725508):13.384830,(Plethodontidae_Plethodon_kentucki:11.987015,Plethodontidae_Plethodon_petraeus:11.987015):2.123322):1.137564,(((Plethodontidae_Plethodon_fourchensis:9.331343,Plethodontidae_Plethodon_ouachitae:9.331343):1.245517,Plethodontidae_Plethodon_caddoensis:10.576860):3.245830,(((((((Plethodontidae_Plethodon_oconaluftee:0.459854,Plethodontidae_Plethodon_teyahalee:0.459854):3.954911,Plethodontidae_Plethodon_cylindraceus:4.414765):1.068432,(Plethodontidae_Plethodon_variolatus:3.228529,Plethodontidae_Plethodon_chlorobryonis:3.228529):2.254668):0.341076,(Plethodontidae_Plethodon_chattahoochee:4.559553,Plethodontidae_Plethodon_cheoah:4.559553):1.264721):1.248735,Plethodontidae_Plethodon_shermani:7.073008):2.209132,((Plethodontidae_Plethodon_metcalfi:3.196765,Plethodontidae_Plethodon_montanus:3.196765):4.045210,(Plethodontidae_Plethodon_amplus:2.375602,Plethodontidae_Plethodon_meridianus:2.375602):4.866373):2.040164):2.481747,((Plethodontidae_Plethodon_aureolus:6.262570,Plethodontidae_Plethodon_glutinosus:6.262570):2.746390,(Plethodontidae_Plethodon_kiamichi:7.382379,((Plethodontidae_Plethodon_sequoyah:3.346094,Plethodontidae_Plethodon_albagula:3.346094):2.247334,((Plethodontidae_Plethodon_kisatchie:2.963895,Plethodontidae_Plethodon_mississippi:2.963895):0.977505,(Plethodontidae_Plethodon_grobmani:2.682849,(Plethodontidae_Plethodon_ocmulgee:0.178657,Plethodontidae_Plethodon_savannah:0.178657):2.504192):1.258551):1.652029):1.788951):1.626581):2.754926):2.058804):1.425211):1.686176,Plethodontidae_Plethodon_jordani:16.934077):8.279423,(Plethodontidae_Plethodon_websteri:22.518694,((Plethodontidae_Plethodon_welleri:13.597519,(Plethodontidae_Plethodon_angusticlavius:9.601648,(Plethodontidae_Plethodon_ventralis:6.975253,Plethodontidae_Plethodon_dorsalis:6.975253):2.626395):3.995871):6.709898,((Plethodontidae_Plethodon_punctatus:3.232611,Plethodontidae_Plethodon_wehrlei:3.232611):7.107682,Plethodontidae_Plethodon_dixi:10.340293):9.967124):2.211277):2.694806):3.032915,((Plethodontidae_Plethodon_sherando:15.044697,Plethodontidae_Plethodon_serratus:15.044697):5.244901,((Plethodontidae_Plethodon_shenandoah:7.857127,Plethodontidae_Plethodon_cinereus:7.857127):7.347415,((Plethodontidae_Plethodon_nettingi:7.992968,((Plethodontidae_Plethodon_richmondi:5.089195,Plethodontidae_Plethodon_electromorphus:5.089195):1.980818,Plethodontidae_Plethodon_hubrichti:7.070013):0.922955):3.749247,(Plethodontidae_Plethodon_virginia:6.384403,Plethodontidae_Plethodon_hoffmani:6.384403):5.357813):3.462326):5.085056):7.956817):10.869661):3.523994):31.550343):19.435356):7.583487):11.787660,(Proteidae_Proteus_anguinus:74.806637,((Proteidae_Necturus_lewisi:11.241086,Proteidae_Necturus_punctatus:11.241086):7.399353,(Proteidae_Necturus_maculosus:2.324621,(Proteidae_Necturus_alabamensis:1.986542,Proteidae_Necturus_beyeri:1.986542):0.338079):16.315818):56.166198):38.190280):20.520210):34.763487,((((Sirenidae_Siren_lacertina:9.958880,Sirenidae_Siren_intermedia:9.958880):4.970342,Sirenidae_Siren_reticulata:14.929222):5.844073,(Sirenidae_Pseudobranchus_axanthus:12.765225,Sirenidae_Pseudobranchus_striatus:12.765225):8.008070):145.326705,((Cryptobranchidae_Cryptobranchus_alleganiensis:56.000000,(Cryptobranchidae_Andrias_japonicus:27.837692,Cryptobranchidae_Andrias_davidianus:27.837692):28.162308):101.300000,((((Hynobiidae_Onychodactylus_fischeri:19.760934,(Hynobiidae_Onychodactylus_zhangyapingi:18.641384,((Hynobiidae_Onychodactylus_nipponoborealis:17.418890,(Hynobiidae_Onychodactylus_japonicus:11.656563,Hynobiidae_Onychodactylus_kinneburi:11.656563):5.762327):0.426336,(Hynobiidae_Onychodactylus_zhaoermii:13.155512,Hynobiidae_Onychodactylus_koreanus:13.155512):4.689714):0.796158):1.119550):25.025047,(Hynobiidae_Ranodon_sibiricus:22.738986,(Hynobiidae_Paradactylodon_gorganensis:10.661727,Hynobiidae_Paradactylodon_mustersi:10.661727):12.077259):22.046994):0.302484,((Hynobiidae_Hynobius_fossigenus:21.734886,((Hynobiidae_Hynobius_formosanus:0.130998,Hynobiidae_Hynobius_arisanensis:0.130998):20.737461,((((Hynobiidae_Hynobius_retardatus:10.920803,((Hynobiidae_Hynobius_glacialis:5.211849,Hynobiidae_Hynobius_sonani:5.211849):5.197993,(Hynobiidae_Hynobius_boulengeri:7.644552,Hynobiidae_Hynobius_kimurae:7.644552):2.765289):0.510962):1.340308,(Hynobiidae_Hynobius_stejnegeri:10.630373,((Hynobiidae_Hynobius_yangi:5.252778,Hynobiidae_Hynobius_quelpaertensis:5.252778):4.037247,(Hynobiidae_Hynobius_hidamontanus:8.175527,Hynobiidae_Hynobius_naevius:8.175527):1.114498):1.340348):1.630738):0.505984,(Hynobiidae_Hynobius_abei:10.605940,((Hynobiidae_Hynobius_takedai:4.434477,Hynobiidae_Hynobius_nigrescens:4.434477):5.550222,Hynobiidae_Hynobius_lichenatus:9.984700):0.621241):2.161155):6.590697,(((((Hynobiidae_Hynobius_okiensis:10.573227,(Hynobiidae_Hynobius_tsuensis:8.198437,(Hynobiidae_Hynobius_dunni:7.323743,Hynobiidae_Hynobius_nebulosus:7.323743):0.874694):2.374789):1.875703,Hynobiidae_Hynobius_leechii:12.448930):1.317544,(((Hynobiidae_Hynobius_kuishiensis:7.334634,Hynobiidae_Hynobius_amjiensis:7.334634):2.300773,(Hynobiidae_Hynobius_yiwuensis:9.035083,(Hynobiidae_Hynobius_guabangshanensis:4.592217,(Hynobiidae_Hynobius_maoershanensis:3.725372,Hynobiidae_Hynobius_chinensis:3.725372):0.866845):4.442866):0.600325):2.091204,((Hynobiidae_Hynobius_tsurugiensis:2.129555,Hynobiidae_Hynobius_guttatus:2.129555):8.733277,((Hynobiidae_Hynobius_katoi:7.234042,((Hynobiidae_Hynobius_hirosei:4.867813,Hynobiidae_Hynobius_oyamai:4.867813):0.830761,Hynobiidae_Hynobius_sematonotos:5.698573):1.535469):1.645954,Hynobiidae_Hynobius_tosashimizuensis:8.879996):1.982836):0.863780):2.039861):1.499786,(Hynobiidae_Hynobius_shinichisatoi:5.048340,((Hynobiidae_Hynobius_ikioi:1.806343,Hynobiidae_Hynobius_osumiensis:1.806343):0.735661,Hynobiidae_Hynobius_amakusaensis:2.542004):2.506336):10.217920):1.490284,(Hynobiidae_Hynobius_tokyoensis:10.203873,Hynobiidae_Hynobius_vandenburghi:10.203873):6.552670):2.601249):1.510667):0.866427):15.721257,(((Hynobiidae_Batrachuperus_yenyuanensis:10.647971,((Hynobiidae_Batrachuperus_pinchonii:6.621879,((Hynobiidae_Batrachuperus_tibetanus:4.163755,Hynobiidae_Batrachuperus_karlschmidti:4.163755):1.195326,Hynobiidae_Batrachuperus_taibaiensis:5.359081):1.262798):0.724698,Hynobiidae_Batrachuperus_londongensis:7.346578):3.301393):8.016963,((Hynobiidae_Pseudohynobius_puxiongensis:10.547732,((Hynobiidae_Pseudohynobius_jinfo:3.856980,Hynobiidae_Pseudohynobius_flavomaculatus:3.856980):5.565757,((Hynobiidae_Pseudohynobius_guizhouensis:6.481698,Hynobiidae_Pseudohynobius_kuankuoshuiensis:6.481698):1.864039,Hynobiidae_Pseudohynobius_shuichengensis:8.345737):1.076999):1.124996):4.614932,(Hynobiidae_Liua_shihi:5.035142,Hynobiidae_Liua_tsinpaensis:5.035142):10.127521):3.502270):11.204189,(Hynobiidae_Salamandrella_tridactyla:12.377781,Hynobiidae_Salamandrella_keyserlingii:12.377781):17.491342):7.587020):7.632322):0.264753,Hynobiidae_Pachyhynobius_shangchengensis:45.353218):111.946782):8.800000):2.180613):111.069679,(Pipidae_Xenopus_epitropicalis:47.089628,(Pipidae_Xenopus_fraseri:14.716898,Pipidae_Xenopus_borealis:14.716898):32.372730):232.260664);
((((((((Ambystomatidae_Ambystoma_maculatum:25.510810,(((((Ambystomatidae_Ambystoma_tigrinum:4.615890,((((Ambystomatidae_Ambystoma_mexicanum:0.943725,Ambystomatidae_Ambystoma_flavipiperatum:0.943725):1.633663,(Ambystomatidae_Ambystoma_amblycephalum:0.394573,Ambystomatidae_Ambystoma_mavortium:0.394573):2.182815):0.555028,((Ambystomatidae_Ambystoma_rosaceum:2.458240,Ambystomatidae_Ambystoma_velasci:2.458240):0.544669,(((Ambystomatidae_Ambystoma_rivulare:1.845934,Ambystomatidae_Ambystoma_altamirani:1.845934):0.004031,Ambystomatidae_Ambystoma_lermaense:1.849965):0.404839,(((Ambystomatidae_Ambystoma_ordinarium:1.275304,Ambystomatidae_Ambystoma_dumerilii:1.275304):0.444124,Ambystomatidae_Ambystoma_granulosum:1.719428):0.348922,Ambystomatidae_Ambystoma_andersoni:2.068350):0.186455):0.748105):0.129506):0.288868,Ambystomatidae_Ambystoma_taylori:3.421284):1.194606):3.501197,Ambystomatidae_Ambystoma_californiense:8.117087):10.487871,(((Ambystomatidae_Ambystoma_cingulatum:4.251625,Ambystomatidae_Ambystoma_bishopi:4.251625):10.798424,(Ambystomatidae_Ambystoma_laterale-jeffersonianum:13.104382,Ambystomatidae_Ambystoma_annulatum:13.104382):1.945667):2.010290,((Ambystomatidae_Ambystoma_texanum:5.594902,Ambystomatidae_Ambystoma_barbouri:5.594902):9.728556,Ambystomatidae_Ambystoma_mabeei:15.323458):1.736882):1.544618):1.906313,(Ambystomatidae_Ambystoma_jeffersonianum:14.829751,Ambystomatidae_Ambystoma_laterale:14.829751):5.681519):1.858792,Ambystomatidae_Ambystoma_opacum:22.370062):3.140748):5.114908,Ambystomatidae_Ambystoma_gracile:30.625718):8.538725,Ambystomatidae_Ambystoma_talpoideum:39.164443):38.914408,((Dicamptodontidae_Dicamptodon_copei:5.858947,(Dicamptodontidae_Dicamptodon_tenebrosus:4.139072,Dicamptodontidae_Dicamptodon_ensatus:4.139072):1.719875):0.576914,Dicamptodontidae_Dicamptodon_aterrimus:6.435861):71.642990):34.650457,((((Salamandridae_Chioglossa_lusitanica:35.907071,Salamandridae_Mertensiella_caucasica:35.907071):7.805195,((((Salamandridae_Salamandra_lanzai:8.468160,(Salamandridae_Salamandra_atra:6.659609,Salamandridae_Salamandra_corsica:6.659609):1.808552):1.377055,Salamandridae_Salamandra_infraimmaculata:9.845216):2.234098,(Salamandridae_Salamandra_salamandra:11.319839,Salamandridae_Salamandra_algira:11.319839):0.759475):11.159354,((((Salamandridae_Lyciasalamandra_antalyana:9.342990,Salamandridae_Lyciasalamandra_luschani:9.342990):1.576164,(Salamandridae_Lyciasalamandra_billae:10.517695,Salamandridae_Lyciasalamandra_atifi:10.517695):0.401460):0.413484,(Salamandridae_Lyciasalamandra_helverseni:10.500595,Salamandridae_Lyciasalamandra_flavimembris:10.500595):0.832044):1.785246,Salamandridae_Lyciasalamandra_fazilae:13.117884):10.120784):20.473598):14.295841,((((Salamandridae_Taricha_torosa:16.207908,(Salamandridae_Taricha_granulosa:9.269754,Salamandridae_Taricha_rivularis:9.269754):6.938155):19.279287,(Salamandridae_Notophthalmus_meridionalis:16.360307,(Salamandridae_Notophthalmus_viridescens:13.343701,Salamandridae_Notophthalmus_perstriatus:13.343701):3.016607):19.126888):7.057579,((Salamandridae_Euproctus_montanus:12.475665,Salamandridae_Euproctus_platycephalus:12.475665):25.975069,((((((Salamandridae_Pachytriton_inexpectatus:12.182184,Salamandridae_Pachytriton_moi:12.182184):3.754682,(Salamandridae_Pachytriton_archospotus:10.571562,(((Salamandridae_Pachytriton_brevipes:3.632378,Salamandridae_Pachytriton_granulosus:3.632378):4.546408,(Salamandridae_Pachytriton_airobranchiatus:6.768753,(Salamandridae_Pachytriton_xanthospilos:5.832518,Salamandridae_Pachytriton_wuguanfui:5.832518):0.936235):1.410033):0.521511,Salamandridae_Pachytriton_feii:8.700297):1.871265):5.365304):1.959310,((((((Salamandridae_Paramesotriton_aurantius:5.923548,Salamandridae_Paramesotriton_hongkongensis:5.923548):2.972218,(Salamandridae_Paramesotriton_chinensis:7.955389,Salamandridae_Paramesotriton_qixilingensis:7.955389):0.940378):1.290757,(((Salamandridae_Paramesotriton_yunwuensis:4.929604,(Salamandridae_Paramesotriton_guanxiensis:4.166899,Salamandridae_Paramesotriton_fuzhongensis:4.166899):0.762705):1.338905,Salamandridae_Paramesotriton_deloustali:6.268509):3.189172,Salamandridae_Paramesotriton_ermizhaoi:9.457681):0.728843):4.199874,((Salamandridae_Paramesotriton_caudopunctatus:1.946914,Salamandridae_Paramesotriton_wulingensis:1.946914):7.610415,((Salamandridae_Paramesotriton_maolanensis:1.784489,Salamandridae_Paramesotriton_longliensis:1.784489):0.542291,Salamandridae_Paramesotriton_zhijinensis:2.326781):7.230549):4.829067):3.358987,Salamandridae_Paramesotriton_labiatus:17.745383):0.120384,Salamandridae_Laotriton_laoensis:17.865767):0.030408):5.406350,(Salamandridae_Cynops_ensicauda:17.790959,Salamandridae_Cynops_pyrrhogaster:17.790959):5.511566):1.584114,((Salamandridae_Cynops_glaucus:19.486197,Salamandridae_Cynops_cyanurus:19.486197):3.005045,(Salamandridae_Cynops_fudingensis:13.494180,(Salamandridae_Cynops_orientalis:3.715065,Salamandridae_Cynops_orphicus:3.715065):9.779115):8.997063):2.395397):11.884561,((Salamandridae_Lissotriton_helveticus:28.358867,(((Salamandridae_Lissotriton_kosswigi:3.910801,(Salamandridae_Lissotriton_montandoni:2.357443,Salamandridae_Lissotriton_vulgaris:2.357443):1.553357):13.376670,Salamandridae_Lissotriton_italicus:17.287471):7.396740,Salamandridae_Lissotriton_boscai:24.684210):3.674657):5.651462,((Salamandridae_Ommatotriton_nesterovi:25.522735,(Salamandridae_Ichthyosaura_alpestris:22.351762,((Salamandridae_Neurergus_kaiseri:6.825485,(Salamandridae_Neurergus_derjugini:5.806845,Salamandridae_Neurergus_crocatus:5.806845):1.018640):6.220154,Salamandridae_Neurergus_strauchii:13.045639):9.306123):3.170973):5.404713,((Salamandridae_Calotriton_arnoldi:1.192973,Salamandridae_Calotriton_asper:1.192973):25.393354,((((Salamandridae_Triturus_carnifex:2.774851,(Salamandridae_Triturus_ivanbureschi:2.166946,Salamandridae_Triturus_karelinii:2.166946):0.607905):4.800596,(Salamandridae_Triturus_dobrogicus:6.957082,Salamandridae_Triturus_macedonicus:6.957082):0.618365):1.553823,Salamandridae_Triturus_cristatus:9.129271):9.687518,(Salamandridae_Triturus_anatolicus:16.166543,(Salamandridae_Triturus_marmoratus:5.123588,Salamandridae_Triturus_pygmaeus:5.123588):11.042955):2.650246):7.769538):4.341120):3.082882):2.760871):1.679534):4.094041):2.947157,(((Salamandridae_Echinotriton_chinhaiensis:13.038813,Salamandridae_Echinotriton_andersoni:13.038813):4.436569,((((Salamandridae_Tylototriton_notialis:4.603962,(Salamandridae_Tylototriton_hainanensis:3.850200,Salamandridae_Tylototriton_ziegleri:3.850200):0.753762):5.842361,(Salamandridae_Tylototriton_panhai:8.459104,Salamandridae_Tylototriton_vietnamensis:8.459104):1.987219):1.079723,((((Salamandridae_Tylototriton_anhuiensis:0.138269,Salamandridae_Tylototriton_dabienicus:0.138269):5.702464,(Salamandridae_Tylototriton_broadoridgus:4.315192,Salamandridae_Tylototriton_asperrimus:4.315192):1.525541):0.000559,Salamandridae_Tylototriton_wenxianensis:5.841292):3.511145,(Salamandridae_Tylototriton_lizhenchangi:7.722029,Salamandridae_Tylototriton_liuyangensis:7.722029):1.630407):2.173609):1.711027,((Salamandridae_Tylototriton_pseudoverrucosus:4.029472,Salamandridae_Tylototriton_taliangensis:4.029472):5.506853,(Salamandridae_Tylototriton_kweichowensis:7.565411,(Salamandridae_Tylototriton_himalayanus:7.358931,(((Salamandridae_Tylototriton_daweishanensis:0.335023,Salamandridae_Tylototriton_yangi:0.335023):5.588463,((Salamandridae_Tylototriton_shanjing:4.641632,(Salamandridae_Tylototriton_podichthys:4.302754,Salamandridae_Tylototriton_verrucosus:4.302754):0.338878):1.054082,(Salamandridae_Tylototriton_anguliceps:5.204375,Salamandridae_Tylototriton_uyenoi:5.204375):0.491340):0.227771):0.929412,(Salamandridae_Tylototriton_ngarsuensis:2.430081,Salamandridae_Tylototriton_shanorum:2.430081):4.422817):0.506033):0.206480):1.970914):3.700748):4.238310):10.502186,((Salamandridae_Pleurodeles_poireti:7.034564,Salamandridae_Pleurodeles_nebulosus:7.034564):6.344471,Salamandridae_Pleurodeles_waltl:13.379035):14.598533):17.514363):12.516176):6.554290,(Salamandridae_Salamandrina_terdigitata:11.762401,Salamandridae_Salamandrina_perspicillata:11.762401):52.799996):48.166911):13.925306,(((Rhyacotritonidae_Rhyacotriton_cascadae:13.920870,((Rhyacotritonidae_Rhyacotriton_olympicus:2.977394,Rhyacotritonidae_Rhyacotriton_kezeri:2.977394):9.326221,Rhyacotritonidae_Rhyacotriton_variegatus:12.303615):1.617255):90.043281,(((Amphiumidae_Amphiuma_means:11.400979,Amphiumidae_Amphiuma_pholeter:11.400979):8.107230,Amphiumidae_Amphiuma_tridactylum:19.508209):78.974945,((((((((Plethodontidae_Eurycea_wilderae:19.034129,Plethodontidae_Eurycea_bislineata:19.034129):3.693352,((Plethodontidae_Eurycea_aquatica:13.944387,Plethodontidae_Eurycea_junaluska:13.944387):5.510237,Plethodontidae_Eurycea_cirrigera:19.454624):3.272857):9.204118,((((Plethodontidae_Eurycea_chisholmensis:3.532843,(Plethodontidae_Eurycea_tonkawae:2.107147,Plethodontidae_Eurycea_naufragia:2.107147):1.425696):18.577426,((Plethodontidae_Eurycea_rathbuni:2.927580,Plethodontidae_Eurycea_waterlooensis:2.927580):9.949726,(Plethodontidae_Eurycea_troglodytes:7.322985,((Plethodontidae_Eurycea_nana:1.501560,(Plethodontidae_Eurycea_sosorum:1.178920,(Plethodontidae_Eurycea_neotenes:0.863347,(Plethodontidae_Eurycea_tridentifera:0.328388,Plethodontidae_Eurycea_pterophila:0.328388):0.534960):0.315572):0.322641):2.858888,Plethodontidae_Eurycea_latitans:4.360448):2.962538):5.554320):9.232964):4.525249,((Plethodontidae_Eurycea_hillisi:16.442610,(Plethodontidae_Eurycea_sphagnicola:14.263674,Plethodontidae_Eurycea_chamberlaini:14.263674):2.178937):6.480757,(Plethodontidae_Eurycea_paludicola:11.013838,Plethodontidae_Eurycea_quadridigitata:11.013838):11.909530):3.712151):2.176184,((Plethodontidae_Eurycea_guttolineata:11.363061,Plethodontidae_Eurycea_lucifuga:11.363061):15.264786,(Plethodontidae_Eurycea_braggi:16.447810,((Plethodontidae_Eurycea_nerea:12.301963,Plethodontidae_Eurycea_spelaea:12.301963):3.250061,Plethodontidae_Eurycea_tynerensis:15.552024):0.895785):10.180037):2.183855):3.119896):0.002699,Plethodontidae_Haideotriton_wallacei:31.934297):17.337281,Plethodontidae_Urspelerpes_brucei:49.271579):5.586262,((Plethodontidae_Pseudotriton_montanus:24.340193,Plethodontidae_Pseudotriton_ruber:24.340193):0.008636,((Plethodontidae_Gyrinophilus_porphyriticus:9.481828,(Plethodontidae_Gyrinophilus_subterraneus:5.488167,(Plethodontidae_Gyrinophilus_gulolineatus:2.996103,Plethodontidae_Gyrinophilus_palleucus:2.996103):2.492064):3.993660):13.835427,Plethodontidae_Stereochilus_marginatus:23.317255):1.031574):30.509012):20.950248,((((((Plethodontidae_Chiropterotriton_priscus:37.325916,((Plethodontidae_Chiropterotriton_cracens:28.348539,(Plethodontidae_Chiropterotriton_cieloensis:22.683799,(Plethodontidae_Chiropterotriton_multidentatus:14.908878,Plethodontidae_Chiropterotriton_arboreus:14.908878):7.774920):5.664740):6.598537,Plethodontidae_Chiropterotriton_terrestris:34.947076):2.378840):4.104106,(((((Plethodontidae_Chiropterotriton_chiropterus:19.370003,Plethodontidae_Chiropterotriton_nubilus:19.370003):6.321347,(Plethodontidae_Chiropterotriton_orculus:20.074581,Plethodontidae_Chiropterotriton_lavae:20.074581):5.616769):5.924711,Plethodontidae_Chiropterotriton_dimidiatus:31.616061):9.022169,(Plethodontidae_Chiropterotriton_magnipes:35.606736,Plethodontidae_Chiropterotriton_miquihuanus:35.606736):5.031493):0.169854,(Plethodontidae_Chiropterotriton_mosaueri:35.090609,Plethodontidae_Chiropterotriton_chondrostega:35.090609):5.717475):0.621938):22.801428,((((Plethodontidae_Thorius_lunaris:7.651129,Plethodontidae_Thorius_munificus:7.651129):18.438356,(Plethodontidae_Thorius_minutissimus:19.742314,(Plethodontidae_Thorius_narisovalis:18.665041,(((Plethodontidae_Thorius_arboreus:11.111958,Plethodontidae_Thorius_macdougalli:11.111958):3.247705,(((Plethodontidae_Thorius_omiltemi:7.082717,Plethodontidae_Thorius_grandis:7.082717):3.037816,Plethodontidae_Thorius_pulmonaris:10.120534):3.208285,Plethodontidae_Thorius_papaloae:13.328818):1.030844):1.063134,(Plethodontidae_Thorius_aureus:9.994909,Plethodontidae_Thorius_boreas:9.994909):5.427887):3.242245):1.077273):6.347171):3.165274,((Plethodontidae_Thorius_insperatus:20.762082,((Plethodontidae_Thorius_smithi:14.267612,(Plethodontidae_Thorius_narismagnus:6.550754,Plethodontidae_Thorius_pennatulus:6.550754):7.716859):4.931447,(Plethodontidae_Thorius_maxillabrochus:8.176967,(Plethodontidae_Thorius_minydemus:1.466985,Plethodontidae_Thorius_spilogaster:1.466985):6.709982):11.022093):1.563023):2.396418,((Plethodontidae_Thorius_troglodytes:15.358313,Plethodontidae_Thorius_dubitus:15.358313):3.086410,(Plethodontidae_Thorius_magnipes:10.993876,Plethodontidae_Thorius_schmidti:10.993876):7.450848):4.713776):6.096259):34.975089,(Plethodontidae_Parvimolge_townsendi:57.864577,(((Plethodontidae_Ixalotriton_niger:11.756146,Plethodontidae_Ixalotriton_parvus:11.756146):20.553022,((((Plethodontidae_Pseudoeurycea_lineola:20.185716,((Plethodontidae_Pseudoeurycea_firscheini:7.383699,Plethodontidae_Pseudoeurycea_leprosa:7.383699):5.655175,((Plethodontidae_Pseudoeurycea_nigromaculata:8.452730,Plethodontidae_Pseudoeurycea_lynchi:8.452730):4.581272,Plethodontidae_Pseudoeurycea_granitum:13.034003):0.004871):7.146843):5.836835,(((Plethodontidae_Pseudoeurycea_conanti:13.896402,Plethodontidae_Pseudoeurycea_obesa:13.896402):1.838376,(Plethodontidae_Pseudoeurycea_werleri:14.519654,Plethodontidae_Pseudoeurycea_mystax:14.519654):1.215124):6.395119,(Plethodontidae_Pseudoeurycea_orchileucos:8.150902,Plethodontidae_Pseudoeurycea_orchimelas:8.150902):13.978995):3.892653):2.400333,((Plethodontidae_Pseudoeurycea_aurantia:4.622833,(Plethodontidae_Pseudoeurycea_saltator:1.237406,Plethodontidae_Pseudoeurycea_juarezi:1.237406):3.385427):16.316381,(Plethodontidae_Pseudoeurycea_unguidentis:14.930990,Plethodontidae_Pseudoeurycea_ruficauda:14.930990):6.008224):7.483670):2.731363,((Plethodontidae_Pseudoeurycea_brunnata:15.529699,((Plethodontidae_Pseudoeurycea_papenfussi:6.731780,Plethodontidae_Pseudoeurycea_smithi:6.731780):5.641936,((Plethodontidae_Pseudoeurycea_gadovii:1.680127,Plethodontidae_Pseudoeurycea_melanomolga:1.680127):7.536158,((Plethodontidae_Pseudoeurycea_cochranae:2.771732,Plethodontidae_Pseudoeurycea_anitae:2.771732):5.478108,((Plethodontidae_Pseudoeurycea_mixcoatl:0.168355,Plethodontidae_Pseudoeurycea_tenchalli:0.168355):6.215381,(Plethodontidae_Pseudoeurycea_longicauda:3.801072,(Plethodontidae_Pseudoeurycea_robertsi:1.941998,Plethodontidae_Pseudoeurycea_altamontana:1.941998):1.859075):2.582663):1.866104):0.966444):3.157432):3.155983):0.001532,((Plethodontidae_Pseudoeurycea_goebeli:2.411548,Plethodontidae_Pseudoeurycea_sp:2.411548):6.330630,(Plethodontidae_Pseudoeurycea_exspectata:6.531631,Plethodontidae_Pseudoeurycea_rex:6.531631):2.210547):6.789054):15.623015):1.154921):23.289007,((((((Plethodontidae_Bolitoglossa_nigrescens:22.621414,Plethodontidae_Bolitoglossa_compacta:22.621414):13.457135,(Plethodontidae_Bolitoglossa_colonnea:34.596112,(Plethodontidae_Bolitoglossa_schizodactyla:30.877520,(((Plethodontidae_Bolitoglossa_biseriata:15.016766,Plethodontidae_Bolitoglossa_medemi:15.016766):7.272128,Plethodontidae_Bolitoglossa_vallecula:22.288894):3.390932,(((Plethodontidae_Bolitoglossa_adspersa:16.191427,((Plethodontidae_Bolitoglossa_lozanoi:14.057262,Plethodontidae_Bolitoglossa_palmata:14.057262):2.118075,Plethodontidae_Bolitoglossa_peruviana:16.175337):0.016090):2.594542,(Plethodontidae_Bolitoglossa_equatoriana:18.552439,(((Plethodontidae_Bolitoglossa_nicefori:13.305671,Plethodontidae_Bolitoglossa_leandrae:13.305671):1.648903,(Plethodontidae_Bolitoglossa_paraensis:5.924918,Plethodontidae_Bolitoglossa_altamazonica:5.924918):9.029656):1.415577,Plethodontidae_Bolitoglossa_guaneae:16.370151):2.182288):0.233530):4.230042,(Plethodontidae_Bolitoglossa_orestes:22.402679,Plethodontidae_Bolitoglossa_mucuyensis:22.402679):0.613332):2.663815):5.197694):3.718591):1.482438):1.708061,(Plethodontidae_Bolitoglossa_robinsoni:6.785138,Plethodontidae_Bolitoglossa_aureogularis:6.785138):31.001473):3.424694,((((Plethodontidae_Bolitoglossa_pesrubra:9.721007,(Plethodontidae_Bolitoglossa_subpalmata:7.753614,Plethodontidae_Bolitoglossa_splendida:7.753614):1.967392):1.300826,(Plethodontidae_Bolitoglossa_bramei:7.492292,Plethodontidae_Bolitoglossa_gomezi:7.492292):3.529541):1.091042,(Plethodontidae_Bolitoglossa_tica:12.112802,(Plethodontidae_Bolitoglossa_gracilis:8.758146,Plethodontidae_Bolitoglossa_kamuk:8.758146):3.354657):0.000073):12.131410,(Plethodontidae_Bolitoglossa_minutula:7.671182,Plethodontidae_Bolitoglossa_cerroensis:7.671182):16.573103):16.967020):9.849192,((Plethodontidae_Bolitoglossa_sombra:47.637729,(((Plethodontidae_Bolitoglossa_nympha:31.899578,((Plethodontidae_Bolitoglossa_occidentalis:17.528998,Plethodontidae_Bolitoglossa_chinanteca:17.528998):11.107841,Plethodontidae_Bolitoglossa_rufescens:28.636839):3.262739):7.965794,(Plethodontidae_Bolitoglossa_stuarti:18.884257,Plethodontidae_Bolitoglossa_hartwegi:18.884257):20.981115):5.898159,((Plethodontidae_Bolitoglossa_platydactyla:36.694141,(Plethodontidae_Bolitoglossa_flaviventris:30.441590,(Plethodontidae_Bolitoglossa_yucatana:16.582190,(Plethodontidae_Bolitoglossa_mombachoensis:6.955351,Plethodontidae_Bolitoglossa_mexicana:6.955351):9.626839):13.859400):6.252551):4.827411,(Plethodontidae_Bolitoglossa_odonnelli:19.362245,Plethodontidae_Bolitoglossa_alberchi:19.362245):22.159306):4.241980):1.874197):0.847478,(Plethodontidae_Bolitoglossa_dofleini:35.696079,(((((Plethodontidae_Bolitoglossa_macrinii:6.817063,Plethodontidae_Bolitoglossa_oaxacensis:6.817063):10.816121,(Plethodontidae_Bolitoglossa_zapoteca:13.395873,(Plethodontidae_Bolitoglossa_hermosa:5.518174,Plethodontidae_Bolitoglossa_riletti:5.518174):7.877699):4.237311):7.331306,(Plethodontidae_Bolitoglossa_engelhardti:15.401332,((Plethodontidae_Bolitoglossa_cuchumatana:4.380216,Plethodontidae_Bolitoglossa_helmrichi:4.380216):6.553886,Plethodontidae_Bolitoglossa_rostrata:10.934102):4.467230):9.563158):2.124478,((Plethodontidae_Bolitoglossa_porrasorum:22.229046,((Plethodontidae_Bolitoglossa_franklini:2.059371,Plethodontidae_Bolitoglossa_lincolni:2.059371):19.767945,(Plethodontidae_Bolitoglossa_cataguana:21.812446,(((Plethodontidae_Bolitoglossa_flavimembris:9.282534,(Plethodontidae_Bolitoglossa_morio:6.677008,(Plethodontidae_Bolitoglossa_suchitanensis:2.909053,Plethodontidae_Bolitoglossa_eremia:2.909053):3.767955):2.605526):10.045190,((Plethodontidae_Bolitoglossa_conanti:11.420410,Plethodontidae_Bolitoglossa_oresbia:11.420410):5.886128,(Plethodontidae_Bolitoglossa_diaphora:14.820951,Plethodontidae_Bolitoglossa_dunni:14.820951):2.485588):2.021186):0.633022,(Plethodontidae_Bolitoglossa_synoria:5.263600,Plethodontidae_Bolitoglossa_celaque:5.263600):14.697146):1.851700):0.014870):0.401730):2.103594,Plethodontidae_Bolitoglossa_longissima:24.332640):2.756327):0.055977,Plethodontidae_Bolitoglossa_carri:27.144944):8.551135):12.789128):2.575290):3.658237,((Plethodontidae_Isthmura_corrugata:40.655725,Plethodontidae_Isthmura_sierraoccidentalis:40.655725):0.028432,((Plethodontidae_Aquiloeurycea_galeanae:31.460250,(Plethodontidae_Aquiloeurycea_cephalica:1.205140,Plethodontidae_Aquiloeurycea_quetzalanensis:1.205140):30.255111):9.013386,Plethodontidae_Aquiloeurycea_cafetalera:40.473636):0.210521):14.034576):0.879441):2.266402):6.365272):0.001602):0.984447,(((Plethodontidae_Dendrotriton_chujorum:11.591029,(Plethodontidae_Dendrotriton_kekchiorum:8.217195,Plethodontidae_Dendrotriton_cuchumatanus:8.217195):3.373834):9.954416,((Plethodontidae_Dendrotriton_xolocalcae:15.082432,((Plethodontidae_Dendrotriton_rabbi:8.741737,Plethodontidae_Dendrotriton_bromeliacius:8.741737):5.285455,Plethodontidae_Dendrotriton_sanctibarbarus:14.027191):1.055240):1.060908,Plethodontidae_Dendrotriton_megarhinus:16.143339):5.402105):39.368901,(Plethodontidae_Nyctanolis_pernix:56.604586,(((Plethodontidae_Nototriton_richardi:23.456327,((((Plethodontidae_Nototriton_barbouri:11.638250,Plethodontidae_Nototriton_limnospectator:11.638250):1.874924,(Plethodontidae_Nototriton_lignicola:12.786159,(Plethodontidae_Nototriton_nelsoni:7.723889,(Plethodontidae_Nototriton_stuarti:4.676699,Plethodontidae_Nototriton_brodiei:4.676699):3.047190):5.062270):0.727015):1.079465,Plethodontidae_Nototriton_abscondens:14.592638):1.813711,(Plethodontidae_Nototriton_tomamorum:13.077128,(Plethodontidae_Nototriton_mime:8.414784,Plethodontidae_Nototriton_picucha:8.414784):4.662344):3.329221):7.049978):1.901803,(Plethodontidae_Nototriton_costaricense:19.214527,Plethodontidae_Nototriton_saslaya:19.214527):6.143603):27.710821,((Plethodontidae_Oedipina_nica:25.757872,((Plethodontidae_Oedipina_tomasi:19.382477,Plethodontidae_Oedipina_taylori:19.382477):2.307629,(Plethodontidae_Oedipina_parvipes:17.820385,Plethodontidae_Oedipina_berlini:17.820385):3.869721):4.067766):24.385944,((Plethodontidae_Cryptotriton_nasalis:21.826018,((Plethodontidae_Cryptotriton_monzoni:15.524759,(Plethodontidae_Cryptotriton_veraepacis:14.264807,(Plethodontidae_Cryptotriton_sierraminensis:13.526845,Plethodontidae_Cryptotriton_alvarezdeltoroi:13.526845):0.737962):1.259952):2.404551,Plethodontidae_Cryptotriton_necopinus:17.929310):3.896708):18.595253,Plethodontidae_Bradytriton_silus:40.421271):9.722545):2.925136):3.535635):4.309759):4.301552):3.848926,((((Plethodontidae_Batrachoseps_gavilanensis:21.391164,(Plethodontidae_Batrachoseps_gabrieli:19.935169,((Plethodontidae_Batrachoseps_stebbinsi:9.202478,((Plethodontidae_Batrachoseps_bramei:5.110661,Plethodontidae_Batrachoseps_gregarius:5.110661):2.290526,(Plethodontidae_Batrachoseps_nigriventris:6.269947,(Plethodontidae_Batrachoseps_relictus:4.234570,Plethodontidae_Batrachoseps_simatus:4.234570):2.035377):1.131240):1.801291):6.139100,((Plethodontidae_Batrachoseps_altasierrae:5.402114,Plethodontidae_Batrachoseps_kawia:5.402114):3.052814,(Plethodontidae_Batrachoseps_regius:7.683165,Plethodontidae_Batrachoseps_diabolicus:7.683165):0.771763):6.886649):4.593592):1.455995):0.275198,((Plethodontidae_Batrachoseps_incognitus:6.679168,Plethodontidae_Batrachoseps_minor:6.679168):3.344268,(Plethodontidae_Batrachoseps_luciae:8.774123,(Plethodontidae_Batrachoseps_major:8.549458,Plethodontidae_Batrachoseps_pacificus:8.549458):0.224666):1.249313):11.642926):8.298950,Plethodontidae_Batrachoseps_attenuatus:29.965312):24.961958,((Plethodontidae_Batrachoseps_campi:7.376607,Plethodontidae_Batrachoseps_wrighti:7.376607):3.514801,Plethodontidae_Batrachoseps_robustus:10.891408):44.035862):14.137553):2.863051,Plethodontidae_Hemidactylium_scutatum:71.927873):3.880215):3.769705,((((Plethodontidae_Aneides_aeneus:29.821817,(Plethodontidae_Aneides_hardii:19.404783,(Plethodontidae_Aneides_lugubris:17.633732,(Plethodontidae_Aneides_flavipunctatus:15.367343,(Plethodontidae_Aneides_ferreus:7.549744,Plethodontidae_Aneides_vagrans:7.549744):7.817599):2.266389):1.771051):10.417034):11.297589,(Plethodontidae_Phaeognathus_hubrichti:35.784038,(((((Plethodontidae_Desmognathus_folkertsi:11.856673,Plethodontidae_Desmognathus_marmoratus:11.856673):3.044121,Plethodontidae_Desmognathus_quadramaculatus:14.900794):3.055502,((Plethodontidae_Desmognathus_abditus:16.727098,((Plethodontidae_Desmognathus_brimleyorum:15.430034,((Plethodontidae_Desmognathus_valentinei:12.651542,(Plethodontidae_Desmognathus_conanti:10.923002,Plethodontidae_Desmognathus_santeetlah:10.923002):1.728541):1.790875,(Plethodontidae_Desmognathus_carolinensis:12.336949,(Plethodontidae_Desmognathus_apalachicolae:5.619159,Plethodontidae_Desmognathus_monticola:5.619159):6.717790):2.105469):0.987616):0.858679,((Plethodontidae_Desmognathus_fuscus:6.246543,Plethodontidae_Desmognathus_orestes:6.246543):9.349355,((Plethodontidae_Desmognathus_ocoee:7.766507,Plethodontidae_Desmognathus_ochrophaeus:7.766507):6.064340,(Plethodontidae_Desmognathus_welteri:12.718156,(Plethodontidae_Desmognathus_auriculatus:10.847654,Plethodontidae_Desmognathus_planiceps:10.847654):1.870502):1.112691):1.765051):0.692815):0.438385):0.954694,Plethodontidae_Desmognathus_aeneus:17.681792):0.274504):1.419933,Plethodontidae_Desmognathus_imitator:19.376229):8.308516,(Plethodontidae_Desmognathus_organi:8.163857,Plethodontidae_Desmognathus_wrighti:8.163857):19.520888):8.099293):5.335368):1.731016,(Plethodontidae_Ensatina_eschscholtzii:41.567636,((((Plethodontidae_Hydromantes_ambrosii:4.981383,Plethodontidae_Hydromantes_italicus:4.981383):4.573690,Plethodontidae_Hydromantes_strinatii:9.555073):11.277081,(Plethodontidae_Hydromantes_genei:20.691446,((Plethodontidae_Hydromantes_flavus:10.629111,(Plethodontidae_Hydromantes_sarrabusensis:8.474863,Plethodontidae_Hydromantes_supramontis:8.474863):2.154248):1.190345,Plethodontidae_Hydromantes_imperialis:11.819456):8.871989):0.140708):8.423702,(Plethodontidae_Hydromantes_shastae:7.540823,((Plethodontidae_Hydromantes_platycephalus:3.832278,Plethodontidae_Hydromantes_brunus:3.832278):3.002250,(Plethodontidae_Hydromantes_samweli:5.278192,Plethodontidae_Hydromantes_wintu:5.278192):1.556336):0.706296):21.715032):12.311780):1.282786):1.191609,(Plethodontidae_Karsenia_koreana:43.026524,((((Plethodontidae_Plethodon_vehiculum:14.336298,Plethodontidae_Plethodon_dunni:14.336298):8.942474,((Plethodontidae_Plethodon_elongatus:7.278869,Plethodontidae_Plethodon_stormi:7.278869):8.526215,Plethodontidae_Plethodon_asupak:15.805084):7.473688):5.489557,((Plethodontidae_Plethodon_larselli:21.398434,(Plethodontidae_Plethodon_idahoensis:6.489370,Plethodontidae_Plethodon_vandykei:6.489370):14.909064):5.895080,Plethodontidae_Plethodon_neomexicanus:27.293514):1.474815):11.777008,((((((Plethodontidae_Plethodon_longicrus:0.674073,Plethodontidae_Plethodon_yonahlossee:0.674073):13.476038,(Plethodontidae_Plethodon_kentucki:12.685437,Plethodontidae_Plethodon_petraeus:12.685437):1.464673):0.682513,(((Plethodontidae_Plethodon_fourchensis:8.013559,Plethodontidae_Plethodon_ouachitae:8.013559):2.327333,Plethodontidae_Plethodon_caddoensis:10.340892):3.222659,(((((Plethodontidae_Plethodon_shermani:5.328580,((Plethodontidae_Plethodon_oconaluftee:0.186017,Plethodontidae_Plethodon_teyahalee:0.186017):3.876152,Plethodontidae_Plethodon_cylindraceus:4.062169):1.266411):0.489785,(Plethodontidae_Plethodon_variolatus:3.289288,Plethodontidae_Plethodon_chlorobryonis:3.289288):2.529078):0.909339,(Plethodontidae_Plethodon_chattahoochee:5.649325,Plethodontidae_Plethodon_cheoah:5.649325):1.078379):2.454944,((Plethodontidae_Plethodon_metcalfi:2.861869,Plethodontidae_Plethodon_montanus:2.861869):3.757531,(Plethodontidae_Plethodon_amplus:2.621572,Plethodontidae_Plethodon_meridianus:2.621572):3.997829):2.563248):2.873787,((Plethodontidae_Plethodon_aureolus:5.484413,Plethodontidae_Plethodon_glutinosus:5.484413):3.651218,(Plethodontidae_Plethodon_kiamichi:6.915107,((Plethodontidae_Plethodon_sequoyah:2.738217,Plethodontidae_Plethodon_albagula:2.738217):2.708996,(Plethodontidae_Plethodon_kisatchie:3.918013,(Plethodontidae_Plethodon_mississippi:3.320472,(Plethodontidae_Plethodon_grobmani:2.870510,(Plethodontidae_Plethodon_ocmulgee:0.274064,Plethodontidae_Plethodon_savannah:0.274064):2.596446):0.449963):0.597541):1.529199):1.467894):2.220524):2.920805):1.507115):1.269073):1.850399,Plethodontidae_Plethodon_jordani:16.683023):8.086175,(Plethodontidae_Plethodon_websteri:22.470703,((Plethodontidae_Plethodon_welleri:12.211588,(Plethodontidae_Plethodon_angusticlavius:8.233110,(Plethodontidae_Plethodon_ventralis:6.419223,Plethodontidae_Plethodon_dorsalis:6.419223):1.813887):3.978477):7.424354,((Plethodontidae_Plethodon_punctatus:2.647101,Plethodontidae_Plethodon_wehrlei:2.647101):7.070362,Plethodontidae_Plethodon_dixi:9.717464):9.918478):2.834761):2.298494):3.621852,((Plethodontidae_Plethodon_sherando:17.021645,Plethodontidae_Plethodon_serratus:17.021645):3.222912,((Plethodontidae_Plethodon_shenandoah:7.747323,Plethodontidae_Plethodon_cinereus:7.747323):4.060175,((Plethodontidae_Plethodon_nettingi:7.262370,((Plethodontidae_Plethodon_richmondi:5.001570,Plethodontidae_Plethodon_electromorphus:5.001570):1.538162,Plethodontidae_Plethodon_hubrichti:6.539733):0.722637):3.197765,(Plethodontidae_Plethodon_virginia:6.732024,Plethodontidae_Plethodon_hoffmani:6.732024):3.728110):1.347364):8.437059):8.146492):12.154288):2.481187):1.015507):35.535763):18.905361):5.480997):9.035849,(Proteidae_Proteus_anguinus:78.627164,((Proteidae_Necturus_lewisi:7.631030,Proteidae_Necturus_punctatus:7.631030):8.148376,(Proteidae_Necturus_maculosus:3.376359,(Proteidae_Necturus_alabamensis:2.659270,Proteidae_Necturus_beyeri:2.659270):0.717089):12.403048):62.847758):34.372836):13.654614):43.661654,((((Sirenidae_Siren_lacertina:11.775277,Sirenidae_Siren_intermedia:11.775277):4.186789,Sirenidae_Siren_reticulata:15.962066):4.190779,(Sirenidae_Pseudobranchus_axanthus:12.202008,Sirenidae_Pseudobranchus_striatus:12.202008):7.950838):145.947155,((Cryptobranchidae_Cryptobranchus_alleganiensis:56.000000,(Cryptobranchidae_Andrias_japonicus:15.016676,Cryptobranchidae_Andrias_davidianus:15.016676):40.983324):101.300000,((((Hynobiidae_Onychodactylus_fischeri:23.202602,(Hynobiidae_Onychodactylus_zhangyapingi:20.302948,((Hynobiidae_Onychodactylus_nipponoborealis:17.045521,(Hynobiidae_Onychodactylus_japonicus:10.842578,Hynobiidae_Onychodactylus_kinneburi:10.842578):6.202943):1.272457,(Hynobiidae_Onychodactylus_zhaoermii:15.160411,Hynobiidae_Onychodactylus_koreanus:15.160411):3.157567):1.984970):2.899655):23.999830,(Hynobiidae_Ranodon_sibiricus:18.892730,(Hynobiidae_Paradactylodon_gorganensis:5.718283,Hynobiidae_Paradactylodon_mustersi:5.718283):13.174447):28.309702):1.083093,(((Hynobiidae_Hynobius_formosanus:0.167368,Hynobiidae_Hynobius_arisanensis:0.167368):24.527398,((((Hynobiidae_Hynobius_retardatus:12.050589,((Hynobiidae_Hynobius_glacialis:3.931253,Hynobiidae_Hynobius_sonani:3.931253):7.743684,(Hynobiidae_Hynobius_boulengeri:9.274668,Hynobiidae_Hynobius_kimurae:9.274668):2.400268):0.375652):1.457475,(Hynobiidae_Hynobius_stejnegeri:11.547614,((Hynobiidae_Hynobius_yangi:7.450273,Hynobiidae_Hynobius_quelpaertensis:7.450273):3.496115,(Hynobiidae_Hynobius_hidamontanus:8.492167,Hynobiidae_Hynobius_naevius:8.492167):2.454222):0.601226):1.960450):0.535274,(Hynobiidae_Hynobius_abei:11.773830,((Hynobiidae_Hynobius_takedai:5.230557,Hynobiidae_Hynobius_nigrescens:5.230557):5.438230,Hynobiidae_Hynobius_lichenatus:10.668787):1.105043):2.269508):6.992414,(((((Hynobiidae_Hynobius_okiensis:12.919197,(Hynobiidae_Hynobius_tsuensis:9.032479,(Hynobiidae_Hynobius_dunni:8.010849,Hynobiidae_Hynobius_nebulosus:8.010849):1.021630):3.886718):1.131683,Hynobiidae_Hynobius_leechii:14.050880):1.598991,((Hynobiidae_Hynobius_yiwuensis:12.473730,((Hynobiidae_Hynobius_chinensis:5.323096,(Hynobiidae_Hynobius_guabangshanensis:4.616563,Hynobiidae_Hynobius_maoershanensis:4.616563):0.706533):4.414299,Hynobiidae_Hynobius_amjiensis:9.737395):2.736336):1.258076,(Hynobiidae_Hynobius_kuishiensis:9.985533,((Hynobiidae_Hynobius_tsurugiensis:1.324652,Hynobiidae_Hynobius_guttatus:1.324652):8.658180,(((Hynobiidae_Hynobius_hirosei:7.256250,(Hynobiidae_Hynobius_fossigenus:6.980397,Hynobiidae_Hynobius_katoi:6.980397):0.275853):0.973581,Hynobiidae_Hynobius_sematonotos:8.229831):0.495620,(Hynobiidae_Hynobius_oyamai:6.812946,Hynobiidae_Hynobius_tosashimizuensis:6.812946):1.912506):1.257380):0.002701):3.746273):1.918065):1.868013,((Hynobiidae_Hynobius_osumiensis:2.728912,Hynobiidae_Hynobius_amakusaensis:2.728912):0.663789,(Hynobiidae_Hynobius_ikioi:2.344273,Hynobiidae_Hynobius_shinichisatoi:2.344273):1.048428):14.125183):2.063314,(Hynobiidae_Hynobius_tokyoensis:9.480547,Hynobiidae_Hynobius_vandenburghi:9.480547):10.100652):1.454553):3.659014):20.627918,(((Hynobiidae_Batrachuperus_yenyuanensis:11.392011,(((Hynobiidae_Batrachuperus_tibetanus:4.879095,Hynobiidae_Batrachuperus_karlschmidti:4.879095):1.618465,Hynobiidae_Batrachuperus_taibaiensis:6.497560):1.251139,(Hynobiidae_Batrachuperus_londongensis:6.489243,Hynobiidae_Batrachuperus_pinchonii:6.489243):1.259456):3.643312):7.840656,((Hynobiidae_Pseudohynobius_puxiongensis:12.801153,((Hynobiidae_Pseudohynobius_jinfo:3.230340,Hynobiidae_Pseudohynobius_flavomaculatus:3.230340):8.031429,((Hynobiidae_Pseudohynobius_guizhouensis:7.672801,Hynobiidae_Pseudohynobius_kuankuoshuiensis:7.672801):2.378721,Hynobiidae_Pseudohynobius_shuichengensis:10.051522):1.210247):1.539384):4.935796,(Hynobiidae_Liua_shihi:6.195418,Hynobiidae_Liua_tsinpaensis:6.195418):11.541530):1.495718):9.883154,(Hynobiidae_Salamandrella_tridactyla:8.914606,Hynobiidae_Salamandrella_keyserlingii:8.914606):20.201216):16.206862):2.962842):1.179727,Hynobiidae_Pachyhynobius_shangchengensis:49.465252):107.834748):8.800000):4.216268):109.683732,(Pipidae_Xenopus_epitropicalis:47.399320,(Pipidae_Xenopus_fraseri:13.567604,Pipidae_Xenopus_borealis:13.567604):33.831716):232.600680);
((((((((Ambystomatidae_Ambystoma_maculatum:26.512039,((((((Ambystomatidae_Ambystoma_rosaceum:5.061543,Ambystomatidae_Ambystoma_californiense:5.061543):0.645595,(((Ambystomatidae_Ambystoma_ordinarium:2.509355,Ambystomatidae_Ambystoma_dumerilii:2.509355):1.163340,(Ambystomatidae_Ambystoma_taylori:2.470509,((Ambystomatidae_Ambystoma_mexicanum:1.036039,Ambystomatidae_Ambystoma_andersoni:1.036039):1.306460,((Ambystomatidae_Ambystoma_velasci:1.538443,(Ambystomatidae_Ambystoma_amblycephalum:0.107647,Ambystomatidae_Ambystoma_mavortium:0.107647):1.430796):0.060966,Ambystomatidae_Ambystoma_flavipiperatum:1.599409):0.743091):0.128009):1.202186):0.606883,Ambystomatidae_Ambystoma_tigrinum:4.279577):1.427561):0.456743,(Ambystomatidae_Ambystoma_granulosum:1.572035,((Ambystomatidae_Ambystoma_lermaense:1.471316,Ambystomatidae_Ambystoma_altamirani:1.471316):0.003066,Ambystomatidae_Ambystoma_rivulare:1.474382):0.097653):4.591846):13.281705,((Ambystomatidae_Ambystoma_laterale-jeffersonianum:12.844454,Ambystomatidae_Ambystoma_annulatum:12.844454):5.223052,((Ambystomatidae_Ambystoma_cingulatum:4.102471,Ambystomatidae_Ambystoma_bishopi:4.102471):12.799339,((Ambystomatidae_Ambystoma_texanum:5.933282,Ambystomatidae_Ambystoma_barbouri:5.933282):9.520267,Ambystomatidae_Ambystoma_mabeei:15.453549):1.448261):1.165697):1.378079):1.976849,(Ambystomatidae_Ambystoma_jeffersonianum:15.466309,Ambystomatidae_Ambystoma_laterale:15.466309):5.956126):1.032365,Ambystomatidae_Ambystoma_opacum:22.454800):4.057239):5.977477,Ambystomatidae_Ambystoma_gracile:32.489516):7.788422,Ambystomatidae_Ambystoma_talpoideum:40.277938):34.446920,((Dicamptodontidae_Dicamptodon_ensatus:5.682215,(Dicamptodontidae_Dicamptodon_copei:4.891752,Dicamptodontidae_Dicamptodon_tenebrosus:4.891752):0.790463):1.334065,Dicamptodontidae_Dicamptodon_aterrimus:7.016280):67.708578):38.275142,((((Salamandridae_Chioglossa_lusitanica:39.360056,Salamandridae_Mertensiella_caucasica:39.360056):7.911740,((Salamandridae_Salamandra_algira:13.795482,(((Salamandridae_Salamandra_lanzai:8.425358,(Salamandridae_Salamandra_atra:5.933107,Salamandridae_Salamandra_corsica:5.933107):2.492251):1.796970,Salamandridae_Salamandra_infraimmaculata:10.222328):2.014374,Salamandridae_Salamandra_salamandra:12.236702):1.558780):10.637982,((Salamandridae_Lyciasalamandra_billae:11.146907,(Salamandridae_Lyciasalamandra_fazilae:10.459261,((Salamandridae_Lyciasalamandra_antalyana:8.784002,Salamandridae_Lyciasalamandra_helverseni:8.784002):1.029478,(Salamandridae_Lyciasalamandra_luschani:8.742942,Salamandridae_Lyciasalamandra_atifi:8.742942):1.070538):0.645781):0.687646):1.514904,Salamandridae_Lyciasalamandra_flavimembris:12.661811):11.771652):22.838332):12.233889,((((Salamandridae_Taricha_torosa:18.520173,(Salamandridae_Taricha_granulosa:9.419025,Salamandridae_Taricha_rivularis:9.419025):9.101148):14.181494,(Salamandridae_Notophthalmus_meridionalis:15.757875,(Salamandridae_Notophthalmus_viridescens:12.810964,Salamandridae_Notophthalmus_perstriatus:12.810964):2.946911):16.943792):10.654430,((((((Salamandridae_Pachytriton_inexpectatus:12.014221,Salamandridae_Pachytriton_moi:12.014221):4.573089,(Salamandridae_Pachytriton_archospotus:9.534339,((Salamandridae_Pachytriton_brevipes:4.337691,Salamandridae_Pachytriton_granulosus:4.337691):3.908052,((Salamandridae_Pachytriton_airobranchiatus:6.946367,(Salamandridae_Pachytriton_xanthospilos:5.841511,Salamandridae_Pachytriton_wuguanfui:5.841511):1.104856):0.958281,Salamandridae_Pachytriton_feii:7.904648):0.341095):1.288596):7.052971):2.085832,((((Salamandridae_Paramesotriton_ermizhaoi:11.770077,((Salamandridae_Paramesotriton_chinensis:9.297855,(Salamandridae_Paramesotriton_qixilingensis:8.120189,(Salamandridae_Paramesotriton_aurantius:5.585497,Salamandridae_Paramesotriton_hongkongensis:5.585497):2.534692):1.177666):1.063250,((Salamandridae_Paramesotriton_yunwuensis:4.385532,(Salamandridae_Paramesotriton_guanxiensis:3.825251,Salamandridae_Paramesotriton_fuzhongensis:3.825251):0.560282):2.219975,Salamandridae_Paramesotriton_deloustali:6.605508):3.755597):1.408972):3.737347,((Salamandridae_Paramesotriton_caudopunctatus:1.953045,Salamandridae_Paramesotriton_wulingensis:1.953045):8.304809,((Salamandridae_Paramesotriton_maolanensis:0.818437,Salamandridae_Paramesotriton_longliensis:0.818437):2.467357,Salamandridae_Paramesotriton_zhijinensis:3.285794):6.972060):5.249571):2.894133,Salamandridae_Paramesotriton_labiatus:18.401557):0.005055,Salamandridae_Laotriton_laoensis:18.406613):0.266529):5.436007,(Salamandridae_Cynops_ensicauda:15.699633,Salamandridae_Cynops_pyrrhogaster:15.699633):8.409516):2.354032,((Salamandridae_Cynops_glaucus:22.288474,Salamandridae_Cynops_cyanurus:22.288474):1.531493,(Salamandridae_Cynops_fudingensis:12.932360,(Salamandridae_Cynops_orientalis:3.751395,Salamandridae_Cynops_orphicus:3.751395):9.180965):10.887607):2.643213):12.016209,(((((Salamandridae_Lissotriton_helveticus:18.395069,(Salamandridae_Lissotriton_kosswigi:3.761451,(Salamandridae_Lissotriton_montandoni:2.377224,Salamandridae_Lissotriton_vulgaris:2.377224):1.384227):14.633618):1.095038,Salamandridae_Lissotriton_italicus:19.490108):6.298071,Salamandridae_Lissotriton_boscai:25.788178):9.027573,((Salamandridae_Ichthyosaura_alpestris:25.908598,((Salamandridae_Neurergus_derjugini:6.124545,(Salamandridae_Neurergus_crocatus:4.663461,Salamandridae_Neurergus_kaiseri:4.663461):1.461084):3.718737,Salamandridae_Neurergus_strauchii:9.843282):16.065316):4.923151,((Salamandridae_Calotriton_arnoldi:2.022932,Salamandridae_Calotriton_asper:2.022932):26.936305,(Salamandridae_Ommatotriton_nesterovi:26.516240,(((Salamandridae_Triturus_dobrogicus:7.323109,(Salamandridae_Triturus_macedonicus:6.362570,(Salamandridae_Triturus_carnifex:2.489615,(Salamandridae_Triturus_ivanbureschi:1.869713,Salamandridae_Triturus_karelinii:1.869713):0.619901):3.872956):0.960538):1.842990,Salamandridae_Triturus_cristatus:9.166099):11.056871,(Salamandridae_Triturus_anatolicus:18.700098,(Salamandridae_Triturus_marmoratus:6.464126,Salamandridae_Triturus_pygmaeus:6.464126):12.235972):1.522872):6.293270):2.442997):1.872512):3.984002):2.904394,(Salamandridae_Euproctus_montanus:13.326071,Salamandridae_Euproctus_platycephalus:13.326071):24.394075):0.759244):4.876707):4.280589,(((Salamandridae_Echinotriton_chinhaiensis:12.023151,Salamandridae_Echinotriton_andersoni:12.023151):7.068138,((((Salamandridae_Tylototriton_hainanensis:5.071335,(Salamandridae_Tylototriton_ziegleri:3.894869,Salamandridae_Tylototriton_notialis:3.894869):1.176465):4.986175,(Salamandridae_Tylototriton_panhai:7.697184,Salamandridae_Tylototriton_vietnamensis:7.697184):2.360326):1.130467,((((Salamandridae_Tylototriton_anhuiensis:0.135392,Salamandridae_Tylototriton_dabienicus:0.135392):4.673730,(Salamandridae_Tylototriton_broadoridgus:3.038314,Salamandridae_Tylototriton_asperrimus:3.038314):1.770808):0.498520,Salamandridae_Tylototriton_wenxianensis:5.307641):4.673968,(Salamandridae_Tylototriton_lizhenchangi:6.524430,Salamandridae_Tylototriton_liuyangensis:6.524430):3.457180):1.206367):2.651763,((Salamandridae_Tylototriton_pseudoverrucosus:2.737327,Salamandridae_Tylototriton_taliangensis:2.737327):7.712508,(Salamandridae_Tylototriton_kweichowensis:8.673995,(((Salamandridae_Tylototriton_shanjing:4.470365,(Salamandridae_Tylototriton_podichthys:4.108786,Salamandridae_Tylototriton_verrucosus:4.108786):0.361579):2.073684,(Salamandridae_Tylototriton_anguliceps:6.219012,(Salamandridae_Tylototriton_uyenoi:5.172131,(Salamandridae_Tylototriton_daweishanensis:0.516782,Salamandridae_Tylototriton_yangi:0.516782):4.655349):1.046881):0.325037):1.806782,((Salamandridae_Tylototriton_ngarsuensis:2.759594,Salamandridae_Tylototriton_shanorum:2.759594):3.266509,Salamandridae_Tylototriton_himalayanus:6.026103):2.324728):0.323164):1.775841):3.389904):5.251549):9.988622,((Salamandridae_Pleurodeles_poireti:5.262008,Salamandridae_Pleurodeles_nebulosus:5.262008):7.175410,Salamandridae_Pleurodeles_waltl:12.437417):16.642494):18.556775):11.868999):6.951315,(Salamandridae_Salamandrina_terdigitata:12.393314,Salamandridae_Salamandrina_perspicillata:12.393314):54.063686):46.543000):13.201941,(((Rhyacotritonidae_Rhyacotriton_variegatus:13.288950,(Rhyacotritonidae_Rhyacotriton_cascadae:10.334055,(Rhyacotritonidae_Rhyacotriton_olympicus:2.151781,Rhyacotritonidae_Rhyacotriton_kezeri:2.151781):8.182273):2.954895):90.886600,(((Amphiumidae_Amphiuma_means:12.346329,Amphiumidae_Amphiuma_pholeter:12.346329):8.296596,Amphiumidae_Amphiuma_tridactylum:20.642925):77.072332,((((((((Plethodontidae_Eurycea_wilderae:14.870968,Plethodontidae_Eurycea_bislineata:14.870968):2.177677,((Plethodontidae_Eurycea_aquatica:11.302963,Plethodontidae_Eurycea_junaluska:11.302963):3.801262,Plethodontidae_Eurycea_cirrigera:15.104225):1.944420):18.303306,((((Plethodontidae_Eurycea_chisholmensis:3.521992,(Plethodontidae_Eurycea_tonkawae:3.022759,Plethodontidae_Eurycea_naufragia:3.022759):0.499233):17.251518,((Plethodontidae_Eurycea_rathbuni:1.472186,Plethodontidae_Eurycea_waterlooensis:1.472186):8.612626,(Plethodontidae_Eurycea_troglodytes:7.869278,(((Plethodontidae_Eurycea_neotenes:1.064656,(Plethodontidae_Eurycea_tridentifera:0.619555,Plethodontidae_Eurycea_pterophila:0.619555):0.445101):0.079780,(Plethodontidae_Eurycea_nana:1.058675,Plethodontidae_Eurycea_sosorum:1.058675):0.085761):2.706041,Plethodontidae_Eurycea_latitans:3.850477):4.018801):2.215533):10.688699):6.839107,((Plethodontidae_Eurycea_hillisi:17.234509,(Plethodontidae_Eurycea_sphagnicola:12.876077,Plethodontidae_Eurycea_chamberlaini:12.876077):4.358432):7.802925,(Plethodontidae_Eurycea_paludicola:16.107740,Plethodontidae_Eurycea_quadridigitata:16.107740):8.929694):2.575183):3.078976,((Plethodontidae_Eurycea_guttolineata:11.556770,Plethodontidae_Eurycea_lucifuga:11.556770):17.207875,(Plethodontidae_Eurycea_tynerensis:14.730472,(Plethodontidae_Eurycea_braggi:13.000905,(Plethodontidae_Eurycea_nerea:9.938282,Plethodontidae_Eurycea_spelaea:9.938282):3.062622):1.729567):14.034173):1.926948):4.660358):0.043369,Plethodontidae_Haideotriton_wallacei:35.395320):15.759770,Plethodontidae_Urspelerpes_brucei:51.155090):6.600464,((Plethodontidae_Pseudotriton_montanus:21.869496,Plethodontidae_Pseudotriton_ruber:21.869496):0.096538,((Plethodontidae_Gyrinophilus_porphyriticus:9.051496,(Plethodontidae_Gyrinophilus_subterraneus:4.822697,(Plethodontidae_Gyrinophilus_gulolineatus:2.997192,Plethodontidae_Gyrinophilus_palleucus:2.997192):1.825505):4.228799):11.754815,Plethodontidae_Stereochilus_marginatus:20.806311):1.159723):35.789520):17.912284,(((((((Plethodontidae_Chiropterotriton_lavae:32.669419,((Plethodontidae_Chiropterotriton_chiropterus:22.211194,Plethodontidae_Chiropterotriton_nubilus:22.211194):8.965286,Plethodontidae_Chiropterotriton_orculus:31.176480):1.492939):8.157921,Plethodontidae_Chiropterotriton_dimidiatus:40.827340):6.137470,((Plethodontidae_Chiropterotriton_magnipes:31.223900,(Plethodontidae_Chiropterotriton_mosaueri:26.512424,Plethodontidae_Chiropterotriton_chondrostega:26.512424):4.711475):1.380575,((Plethodontidae_Chiropterotriton_miquihuanus:23.843318,Plethodontidae_Chiropterotriton_priscus:23.843318):7.508282,((Plethodontidae_Chiropterotriton_cracens:24.596201,(Plethodontidae_Chiropterotriton_cieloensis:19.819418,(Plethodontidae_Chiropterotriton_multidentatus:12.485807,Plethodontidae_Chiropterotriton_arboreus:12.485807):7.333611):4.776783):5.714335,Plethodontidae_Chiropterotriton_terrestris:30.310536):1.041064):1.252874):14.360336):16.654901,((((Plethodontidae_Thorius_lunaris:7.690492,Plethodontidae_Thorius_munificus:7.690492):18.204106,(((Plethodontidae_Thorius_arboreus:10.316520,Plethodontidae_Thorius_macdougalli:10.316520):4.718291,(((Plethodontidae_Thorius_omiltemi:6.585266,Plethodontidae_Thorius_grandis:6.585266):3.058798,Plethodontidae_Thorius_pulmonaris:9.644064):3.165867,Plethodontidae_Thorius_papaloae:12.809931):2.224881):2.354603,((Plethodontidae_Thorius_aureus:9.579258,Plethodontidae_Thorius_boreas:9.579258):5.205802,(Plethodontidae_Thorius_minutissimus:11.098342,Plethodontidae_Thorius_narisovalis:11.098342):3.686718):2.604354):8.505184):3.749286,((Plethodontidae_Thorius_insperatus:20.176211,((Plethodontidae_Thorius_smithi:11.573152,(Plethodontidae_Thorius_narismagnus:5.896241,Plethodontidae_Thorius_pennatulus:5.896241):5.676911):6.762620,(Plethodontidae_Thorius_maxillabrochus:7.404856,(Plethodontidae_Thorius_minydemus:1.315727,Plethodontidae_Thorius_spilogaster:1.315727):6.089128):10.930917):1.840438):3.898757,((Plethodontidae_Thorius_troglodytes:15.685533,Plethodontidae_Thorius_dubitus:15.685533):2.233060,(Plethodontidae_Thorius_magnipes:13.932501,Plethodontidae_Thorius_schmidti:13.932501):3.986091):6.156375):5.568916):33.043167,(Plethodontidae_Parvimolge_townsendi:56.550017,(((Plethodontidae_Ixalotriton_niger:11.316833,Plethodontidae_Ixalotriton_parvus:11.316833):20.711720,((((Plethodontidae_Pseudoeurycea_lineola:20.813210,((Plethodontidae_Pseudoeurycea_firscheini:7.841268,Plethodontidae_Pseudoeurycea_leprosa:7.841268):5.670244,((Plethodontidae_Pseudoeurycea_nigromaculata:10.689567,Plethodontidae_Pseudoeurycea_lynchi:10.689567):2.821411,Plethodontidae_Pseudoeurycea_granitum:13.510979):0.000534):7.301697):5.348738,(((Plethodontidae_Pseudoeurycea_conanti:14.205444,Plethodontidae_Pseudoeurycea_mystax:14.205444):4.253735,(Plethodontidae_Pseudoeurycea_obesa:15.836609,Plethodontidae_Pseudoeurycea_werleri:15.836609):2.622569):4.196481,(Plethodontidae_Pseudoeurycea_orchileucos:8.129483,Plethodontidae_Pseudoeurycea_orchimelas:8.129483):14.526177):3.506288):3.076382,((Plethodontidae_Pseudoeurycea_aurantia:4.276692,(Plethodontidae_Pseudoeurycea_saltator:1.585997,Plethodontidae_Pseudoeurycea_juarezi:1.585997):2.690696):17.052116,(Plethodontidae_Pseudoeurycea_unguidentis:14.954144,Plethodontidae_Pseudoeurycea_ruficauda:14.954144):6.374665):7.909521):1.930675,(((Plethodontidae_Pseudoeurycea_papenfussi:7.393594,Plethodontidae_Pseudoeurycea_smithi:7.393594):4.836795,((Plethodontidae_Pseudoeurycea_gadovii:2.449030,Plethodontidae_Pseudoeurycea_melanomolga:2.449030):6.155299,((Plethodontidae_Pseudoeurycea_cochranae:2.857216,Plethodontidae_Pseudoeurycea_anitae:2.857216):4.769172,((Plethodontidae_Pseudoeurycea_mixcoatl:0.303696,Plethodontidae_Pseudoeurycea_tenchalli:0.303696):6.237913,(Plethodontidae_Pseudoeurycea_longicauda:4.591870,(Plethodontidae_Pseudoeurycea_robertsi:2.043440,Plethodontidae_Pseudoeurycea_altamontana:2.043440):2.548431):1.949738):1.084780):0.977940):3.626061):3.918928,((Plethodontidae_Pseudoeurycea_goebeli:2.165158,Plethodontidae_Pseudoeurycea_sp:2.165158):8.249201,(Plethodontidae_Pseudoeurycea_brunnata:8.591277,(Plethodontidae_Pseudoeurycea_exspectata:5.400811,Plethodontidae_Pseudoeurycea_rex:5.400811):3.190466):1.823082):5.734958):15.019688):0.859548):22.633616,((((Plethodontidae_Bolitoglossa_colonnea:32.943037,(((Plethodontidae_Bolitoglossa_nigrescens:25.882674,Plethodontidae_Bolitoglossa_schizodactyla:25.882674):3.304806,((Plethodontidae_Bolitoglossa_lozanoi:21.623184,((Plethodontidae_Bolitoglossa_guaneae:10.133060,Plethodontidae_Bolitoglossa_nicefori:10.133060):9.617229,(Plethodontidae_Bolitoglossa_leandrae:19.538274,((Plethodontidae_Bolitoglossa_peruviana:15.258488,(Plethodontidae_Bolitoglossa_paraensis:5.766699,Plethodontidae_Bolitoglossa_altamazonica:5.766699):9.491789):1.963883,(Plethodontidae_Bolitoglossa_palmata:14.472634,Plethodontidae_Bolitoglossa_equatoriana:14.472634):2.749737):2.315904):0.212015):1.872895):1.742972,(Plethodontidae_Bolitoglossa_vallecula:22.936530,(Plethodontidae_Bolitoglossa_orestes:21.497734,(((Plethodontidae_Bolitoglossa_biseriata:15.976438,Plethodontidae_Bolitoglossa_medemi:15.976438):0.020268,Plethodontidae_Bolitoglossa_adspersa:15.996706):4.539151,Plethodontidae_Bolitoglossa_mucuyensis:20.535858):0.961876):1.438796):0.429626):5.821324):3.335067,(Plethodontidae_Bolitoglossa_compacta:28.882036,(Plethodontidae_Bolitoglossa_robinsoni:6.369273,Plethodontidae_Bolitoglossa_aureogularis:6.369273):22.512764):3.640510):0.420490):7.029233,((((Plethodontidae_Bolitoglossa_pesrubra:10.622074,(Plethodontidae_Bolitoglossa_subpalmata:8.527430,Plethodontidae_Bolitoglossa_splendida:8.527430):2.094644):0.663312,(Plethodontidae_Bolitoglossa_tica:11.271060,((Plethodontidae_Bolitoglossa_kamuk:8.222697,Plethodontidae_Bolitoglossa_bramei:8.222697):2.280193,Plethodontidae_Bolitoglossa_gomezi:10.502890):0.768170):0.014326):1.367239,Plethodontidae_Bolitoglossa_gracilis:12.652625):21.763235,(Plethodontidae_Bolitoglossa_minutula:3.664507,Plethodontidae_Bolitoglossa_cerroensis:3.664507):30.751353):5.556411):9.108067,((((Plethodontidae_Bolitoglossa_nympha:30.501635,((Plethodontidae_Bolitoglossa_occidentalis:22.938997,Plethodontidae_Bolitoglossa_chinanteca:22.938997):5.599367,Plethodontidae_Bolitoglossa_rufescens:28.538364):1.963272):7.171915,(Plethodontidae_Bolitoglossa_stuarti:25.091275,Plethodontidae_Bolitoglossa_hartwegi:25.091275):12.582276):7.020656,((Plethodontidae_Bolitoglossa_platydactyla:36.167233,(Plethodontidae_Bolitoglossa_flaviventris:32.854808,(Plethodontidae_Bolitoglossa_yucatana:13.198239,(Plethodontidae_Bolitoglossa_mombachoensis:4.564811,Plethodontidae_Bolitoglossa_mexicana:4.564811):8.633428):19.656570):3.312425):5.938405,(Plethodontidae_Bolitoglossa_odonnelli:29.485105,Plethodontidae_Bolitoglossa_alberchi:29.485105):12.620533):2.588568):2.589941,((Plethodontidae_Bolitoglossa_sombra:32.777384,Plethodontidae_Bolitoglossa_dofleini:32.777384):0.005873,((Plethodontidae_Bolitoglossa_engelhardti:11.330546,((Plethodontidae_Bolitoglossa_cuchumatana:3.611961,Plethodontidae_Bolitoglossa_helmrichi:3.611961):5.908134,Plethodontidae_Bolitoglossa_rostrata:9.520095):1.810450):18.415099,(((((Plethodontidae_Bolitoglossa_franklini:3.336353,Plethodontidae_Bolitoglossa_lincolni:3.336353):17.209612,Plethodontidae_Bolitoglossa_porrasorum:20.545965):1.190907,((((Plethodontidae_Bolitoglossa_flavimembris:7.252298,(Plethodontidae_Bolitoglossa_morio:4.415988,(Plethodontidae_Bolitoglossa_suchitanensis:1.088252,Plethodontidae_Bolitoglossa_eremia:1.088252):3.327736):2.836310):11.385505,((Plethodontidae_Bolitoglossa_conanti:14.310163,Plethodontidae_Bolitoglossa_oresbia:14.310163):1.619132,(Plethodontidae_Bolitoglossa_diaphora:14.130649,Plethodontidae_Bolitoglossa_dunni:14.130649):1.798645):2.708508):1.052919,(Plethodontidae_Bolitoglossa_synoria:7.675785,Plethodontidae_Bolitoglossa_celaque:7.675785):12.014936):1.133447,(Plethodontidae_Bolitoglossa_longissima:18.179117,Plethodontidae_Bolitoglossa_cataguana:18.179117):2.645051):0.912704):4.214455,Plethodontidae_Bolitoglossa_carri:25.951327):2.270894,((Plethodontidae_Bolitoglossa_macrinii:12.778424,Plethodontidae_Bolitoglossa_oaxacensis:12.778424):7.428269,(Plethodontidae_Bolitoglossa_zapoteca:15.183317,(Plethodontidae_Bolitoglossa_hermosa:7.321709,Plethodontidae_Bolitoglossa_riletti:7.321709):7.861608):5.023376):8.015529):1.523423):3.037612):14.500891):1.796190):4.205216,((Plethodontidae_Isthmura_corrugata:35.270880,Plethodontidae_Isthmura_sierraoccidentalis:35.270880):1.134279,(Plethodontidae_Aquiloeurycea_galeanae:32.923541,(Plethodontidae_Aquiloeurycea_cafetalera:22.379148,(Plethodontidae_Aquiloeurycea_cephalica:1.184923,Plethodontidae_Aquiloeurycea_quetzalanensis:1.184923):21.194225):10.544393):3.481618):16.880394):1.376615):1.887849):6.137034):0.932660):0.976366,(((Plethodontidae_Dendrotriton_chujorum:12.728546,(Plethodontidae_Dendrotriton_kekchiorum:7.047168,Plethodontidae_Dendrotriton_cuchumatanus:7.047168):5.681377):8.679789,(((Plethodontidae_Dendrotriton_xolocalcae:14.188527,Plethodontidae_Dendrotriton_sanctibarbarus:14.188527):3.063039,(Plethodontidae_Dendrotriton_rabbi:5.620067,Plethodontidae_Dendrotriton_bromeliacius:5.620067):11.631500):1.151625,Plethodontidae_Dendrotriton_megarhinus:18.403192):3.005143):39.243671,(((Plethodontidae_Oedipina_nica:30.283956,(((Plethodontidae_Oedipina_berlini:20.417782,Plethodontidae_Oedipina_tomasi:20.417782):5.360739,Plethodontidae_Oedipina_taylori:25.778520):2.507756,Plethodontidae_Oedipina_parvipes:28.286277):1.997680):18.651899,((Plethodontidae_Cryptotriton_nasalis:21.605974,((Plethodontidae_Cryptotriton_monzoni:15.451101,(Plethodontidae_Cryptotriton_veraepacis:13.369616,(Plethodontidae_Cryptotriton_sierraminensis:11.746275,Plethodontidae_Cryptotriton_alvarezdeltoroi:11.746275):1.623341):2.081484):2.193889,Plethodontidae_Cryptotriton_necopinus:17.644990):3.960984):19.508634,Plethodontidae_Bradytriton_silus:41.114608):7.821248):6.166149,(Plethodontidae_Nyctanolis_pernix:52.598528,(((((Plethodontidae_Nototriton_barbouri:7.826555,Plethodontidae_Nototriton_limnospectator:7.826555):5.197460,(Plethodontidae_Nototriton_nelsoni:7.634204,(Plethodontidae_Nototriton_stuarti:4.783312,Plethodontidae_Nototriton_brodiei:4.783312):2.850892):5.389811):0.705675,Plethodontidae_Nototriton_abscondens:13.729690):3.224904,(Plethodontidae_Nototriton_tomamorum:15.427886,(Plethodontidae_Nototriton_lignicola:14.199652,(Plethodontidae_Nototriton_mime:4.008595,Plethodontidae_Nototriton_picucha:4.008595):10.191057):1.228234):1.526708):6.505622,(Plethodontidae_Nototriton_richardi:18.458172,(Plethodontidae_Nototriton_costaricense:16.124349,Plethodontidae_Nototriton_saslaya:16.124349):2.333823):5.002044):29.138312):2.503477):5.550001):3.944072):4.059030,((((Plethodontidae_Batrachoseps_gabrieli:17.542398,((Plethodontidae_Batrachoseps_stebbinsi:7.815058,((Plethodontidae_Batrachoseps_bramei:5.613042,Plethodontidae_Batrachoseps_gregarius:5.613042):1.517677,(Plethodontidae_Batrachoseps_nigriventris:5.810428,(Plethodontidae_Batrachoseps_relictus:3.867134,Plethodontidae_Batrachoseps_simatus:3.867134):1.943294):1.320290):0.684339):6.028423,((Plethodontidae_Batrachoseps_altasierrae:6.734322,Plethodontidae_Batrachoseps_kawia:6.734322):3.345387,(Plethodontidae_Batrachoseps_regius:8.806536,Plethodontidae_Batrachoseps_diabolicus:8.806536):1.273173):3.763771):3.698918):0.867590,((((Plethodontidae_Batrachoseps_incognitus:6.681611,Plethodontidae_Batrachoseps_minor:6.681611):3.525073,(Plethodontidae_Batrachoseps_luciae:9.653537,Plethodontidae_Batrachoseps_pacificus:9.653537):0.553147):0.285087,Plethodontidae_Batrachoseps_major:10.491771):2.675902,Plethodontidae_Batrachoseps_gavilanensis:13.167674):5.242314):6.065912,Plethodontidae_Batrachoseps_attenuatus:24.475900):32.145724,((Plethodontidae_Batrachoseps_campi:7.312062,Plethodontidae_Batrachoseps_wrighti:7.312062):2.781576,Plethodontidae_Batrachoseps_robustus:10.093638):46.527987):12.033484):2.443866,Plethodontidae_Hemidactylium_scutatum:71.098975):4.568863):3.822501,(((((Plethodontidae_Plethodon_vehiculum:19.065476,Plethodontidae_Plethodon_dunni:19.065476):6.467157,((Plethodontidae_Plethodon_elongatus:7.578124,Plethodontidae_Plethodon_stormi:7.578124):7.457687,Plethodontidae_Plethodon_asupak:15.035811):10.496822):4.733739,((Plethodontidae_Plethodon_larselli:21.264415,(Plethodontidae_Plethodon_idahoensis:7.385072,Plethodontidae_Plethodon_vandykei:7.385072):13.879343):6.704025,Plethodontidae_Plethodon_neomexicanus:27.968439):2.297933):11.164141,(((((Plethodontidae_Plethodon_kentucki:13.756108,Plethodontidae_Plethodon_petraeus:13.756108):2.104358,(((Plethodontidae_Plethodon_longicrus:1.150924,Plethodontidae_Plethodon_yonahlossee:1.150924):11.680254,((Plethodontidae_Plethodon_fourchensis:8.870561,Plethodontidae_Plethodon_ouachitae:8.870561):2.044950,Plethodontidae_Plethodon_caddoensis:10.915512):1.915667):1.275512,((((((Plethodontidae_Plethodon_oconaluftee:0.129553,Plethodontidae_Plethodon_teyahalee:0.129553):5.380380,Plethodontidae_Plethodon_cylindraceus:5.509932):0.583706,((Plethodontidae_Plethodon_variolatus:2.563361,Plethodontidae_Plethodon_chlorobryonis:2.563361):3.255827,Plethodontidae_Plethodon_shermani:5.819187):0.274451):0.839190,(Plethodontidae_Plethodon_chattahoochee:5.739509,Plethodontidae_Plethodon_cheoah:5.739509):1.193320):3.246167,((Plethodontidae_Plethodon_metcalfi:3.623755,Plethodontidae_Plethodon_montanus:3.623755):3.715518,(Plethodontidae_Plethodon_amplus:2.887349,Plethodontidae_Plethodon_meridianus:2.887349):4.451924):2.839723):2.671025,((Plethodontidae_Plethodon_aureolus:6.148325,Plethodontidae_Plethodon_glutinosus:6.148325):3.546073,(Plethodontidae_Plethodon_kiamichi:6.960392,((Plethodontidae_Plethodon_sequoyah:3.341524,Plethodontidae_Plethodon_albagula:3.341524):2.070343,((Plethodontidae_Plethodon_ocmulgee:0.367671,Plethodontidae_Plethodon_savannah:0.367671):3.625193,((Plethodontidae_Plethodon_kisatchie:2.742477,Plethodontidae_Plethodon_mississippi:2.742477):0.834074,Plethodontidae_Plethodon_grobmani:3.576552):0.416312):1.419003):1.548524):2.734006):3.155624):1.256669):1.753776):1.383377,Plethodontidae_Plethodon_jordani:17.243843):10.278370,(Plethodontidae_Plethodon_websteri:24.478560,((Plethodontidae_Plethodon_welleri:14.017259,(Plethodontidae_Plethodon_angusticlavius:8.805240,(Plethodontidae_Plethodon_ventralis:6.666514,Plethodontidae_Plethodon_dorsalis:6.666514):2.138726):5.212019):8.665223,((Plethodontidae_Plethodon_punctatus:3.275003,Plethodontidae_Plethodon_wehrlei:3.275003):8.171085,Plethodontidae_Plethodon_dixi:11.446088):11.236393):1.796079):3.043653):3.140217,((Plethodontidae_Plethodon_shenandoah:17.594045,Plethodontidae_Plethodon_cinereus:17.594045):4.891593,(((Plethodontidae_Plethodon_sherando:11.882909,Plethodontidae_Plethodon_serratus:11.882909):6.030439,(Plethodontidae_Plethodon_nettingi:9.746805,((Plethodontidae_Plethodon_richmondi:5.922927,Plethodontidae_Plethodon_electromorphus:5.922927):3.180991,Plethodontidae_Plethodon_hubrichti:9.103918):0.642887):8.166543):2.849319,(Plethodontidae_Plethodon_virginia:5.340851,Plethodontidae_Plethodon_hoffmani:5.340851):15.421817):1.722970):8.176792):10.768084):3.923349,((((((Plethodontidae_Hydromantes_ambrosii:5.254337,Plethodontidae_Hydromantes_italicus:5.254337):4.753526,Plethodontidae_Hydromantes_strinatii:10.007864):11.205218,(Plethodontidae_Hydromantes_genei:20.043151,((Plethodontidae_Hydromantes_imperialis:10.314369,Plethodontidae_Hydromantes_supramontis:10.314369):1.440938,(Plethodontidae_Hydromantes_flavus:10.854653,Plethodontidae_Hydromantes_sarrabusensis:10.854653):0.900655):8.287844):1.169930):9.310700,(Plethodontidae_Hydromantes_shastae:9.285030,(((Plethodontidae_Hydromantes_brunus:4.619135,Plethodontidae_Hydromantes_platycephalus:4.619135):2.009154,Plethodontidae_Hydromantes_samweli:6.628289):1.149551,Plethodontidae_Hydromantes_wintu:7.777840):1.507190):21.238751):13.036066,(((Plethodontidae_Aneides_aeneus:29.304659,(Plethodontidae_Aneides_hardii:21.921563,(Plethodontidae_Aneides_lugubris:19.630564,(Plethodontidae_Aneides_flavipunctatus:17.905179,(Plethodontidae_Aneides_ferreus:8.225093,Plethodontidae_Aneides_vagrans:8.225093):9.680086):1.725385):2.290998):7.383097):11.830873,(Plethodontidae_Phaeognathus_hubrichti:36.089143,((((Plethodontidae_Desmognathus_folkertsi:11.815047,Plethodontidae_Desmognathus_marmoratus:11.815047):2.349111,Plethodontidae_Desmognathus_quadramaculatus:14.164158):4.985178,((Plethodontidae_Desmognathus_abditus:16.977524,(((Plethodontidae_Desmognathus_brimleyorum:15.083832,((Plethodontidae_Desmognathus_conanti:10.279687,Plethodontidae_Desmognathus_santeetlah:10.279687):3.900268,(Plethodontidae_Desmognathus_carolinensis:12.083886,(Plethodontidae_Desmognathus_apalachicolae:5.226126,Plethodontidae_Desmognathus_monticola:5.226126):6.857760):2.096070):0.903877):0.434901,Plethodontidae_Desmognathus_valentinei:15.518734):1.121635,((Plethodontidae_Desmognathus_fuscus:6.745565,Plethodontidae_Desmognathus_orestes:6.745565):8.782953,((Plethodontidae_Desmognathus_ocoee:7.436744,Plethodontidae_Desmognathus_ochrophaeus:7.436744):7.185286,(Plethodontidae_Desmognathus_welteri:12.857778,(Plethodontidae_Desmognathus_auriculatus:11.439934,Plethodontidae_Desmognathus_planiceps:11.439934):1.417844):1.764252):0.906488):1.111851):0.337154):0.867458,(Plethodontidae_Desmognathus_imitator:16.479799,Plethodontidae_Desmognathus_aeneus:16.479799):1.365182):1.304355):9.181078,(Plethodontidae_Desmognathus_organi:9.280757,Plethodontidae_Desmognathus_wrighti:9.280757):19.049657):7.758729):5.046389):1.603887,Plethodontidae_Ensatina_eschscholtzii:42.739419):0.820428):1.178437,Plethodontidae_Karsenia_koreana:44.738284):0.615579):34.136477):18.224917):6.460294):8.809924,(Proteidae_Proteus_anguinus:77.053519,((Proteidae_Necturus_lewisi:8.107795,Proteidae_Necturus_punctatus:8.107795):9.060744,(Proteidae_Necturus_beyeri:2.741676,(Proteidae_Necturus_maculosus:1.675478,Proteidae_Necturus_alabamensis:1.675478):1.066198):14.426862):59.884980):35.931955):13.216467):42.568141,((((Sirenidae_Siren_lacertina:11.037276,Sirenidae_Siren_intermedia:11.037276):5.132434,Sirenidae_Siren_reticulata:16.169710):4.938973,(Sirenidae_Pseudobranchus_axanthus:13.282456,Sirenidae_Pseudobranchus_striatus:13.282456):7.826227):144.991317,((Cryptobranchidae_Cryptobranchus_alleganiensis:56.523244,(Cryptobranchidae_Andrias_japonicus:26.421048,Cryptobranchidae_Andrias_davidianus:26.421048):30.102195):100.776756,((((Hynobiidae_Onychodactylus_fischeri:26.426526,(Hynobiidae_Onychodactylus_zhangyapingi:24.087810,((Hynobiidae_Onychodactylus_nipponoborealis:20.811724,(Hynobiidae_Onychodactylus_japonicus:12.794359,Hynobiidae_Onychodactylus_kinneburi:12.794359):8.017365):1.180569,(Hynobiidae_Onychodactylus_zhaoermii:14.471598,Hynobiidae_Onychodactylus_koreanus:14.471598):7.520695):2.095517):2.338716):29.751815,(Hynobiidae_Ranodon_sibiricus:20.016226,(Hynobiidae_Paradactylodon_gorganensis:5.970974,Hynobiidae_Paradactylodon_mustersi:5.970974):14.045252):36.162114):1.290552,(((Hynobiidae_Hynobius_formosanus:0.084453,Hynobiidae_Hynobius_arisanensis:0.084453):23.213721,((Hynobiidae_Hynobius_shinichisatoi:5.489902,((Hynobiidae_Hynobius_ikioi:2.050968,Hynobiidae_Hynobius_osumiensis:2.050968):1.096893,Hynobiidae_Hynobius_amakusaensis:3.147861):2.342041):15.935816,((((Hynobiidae_Hynobius_okiensis:11.696089,(Hynobiidae_Hynobius_tsuensis:8.434679,(Hynobiidae_Hynobius_dunni:7.325862,Hynobiidae_Hynobius_nebulosus:7.325862):1.108817):3.261409):3.475225,Hynobiidae_Hynobius_leechii:15.171314):3.748048,((Hynobiidae_Hynobius_yiwuensis:12.698537,((Hynobiidae_Hynobius_chinensis:4.957068,(Hynobiidae_Hynobius_guabangshanensis:4.470451,Hynobiidae_Hynobius_maoershanensis:4.470451):0.486617):5.809754,Hynobiidae_Hynobius_amjiensis:10.766822):1.931715):3.165716,(((Hynobiidae_Hynobius_tsurugiensis:0.770534,Hynobiidae_Hynobius_guttatus:0.770534):12.228363,(((Hynobiidae_Hynobius_fossigenus:9.340729,(Hynobiidae_Hynobius_katoi:9.141729,Hynobiidae_Hynobius_hirosei:9.141729):0.199000):0.736531,Hynobiidae_Hynobius_sematonotos:10.077260):0.884948,(Hynobiidae_Hynobius_oyamai:9.879280,Hynobiidae_Hynobius_tosashimizuensis:9.879280):1.082928):2.036689):0.000813,Hynobiidae_Hynobius_kuishiensis:12.999710):2.864543):3.055109):1.008925,((Hynobiidae_Hynobius_tokyoensis:14.621604,Hynobiidae_Hynobius_vandenburghi:14.621604):5.179441,(((Hynobiidae_Hynobius_retardatus:11.192860,((Hynobiidae_Hynobius_glacialis:3.743177,Hynobiidae_Hynobius_sonani:3.743177):7.178421,(Hynobiidae_Hynobius_boulengeri:8.843409,Hynobiidae_Hynobius_kimurae:8.843409):2.078189):0.271262):1.575023,(Hynobiidae_Hynobius_stejnegeri:11.189661,((Hynobiidae_Hynobius_yangi:6.518056,Hynobiidae_Hynobius_quelpaertensis:6.518056):3.621728,(Hynobiidae_Hynobius_hidamontanus:8.906547,Hynobiidae_Hynobius_naevius:8.906547):1.233237):1.049877):1.578222):0.755038,(Hynobiidae_Hynobius_abei:11.383425,((Hynobiidae_Hynobius_takedai:4.553684,Hynobiidae_Hynobius_nigrescens:4.553684):6.171957,Hynobiidae_Hynobius_lichenatus:10.725641):0.657783):2.139496):6.278124):0.127243):1.497430):1.872457):29.809150,(((Hynobiidae_Batrachuperus_yenyuanensis:9.612978,(((Hynobiidae_Batrachuperus_tibetanus:3.472632,Hynobiidae_Batrachuperus_karlschmidti:3.472632):2.387461,Hynobiidae_Batrachuperus_taibaiensis:5.860094):1.401687,(Hynobiidae_Batrachuperus_londongensis:5.887158,Hynobiidae_Batrachuperus_pinchonii:5.887158):1.374623):2.351197):8.735261,((Hynobiidae_Pseudohynobius_puxiongensis:11.690515,((Hynobiidae_Pseudohynobius_jinfo:5.554025,Hynobiidae_Pseudohynobius_flavomaculatus:5.554025):4.773656,((Hynobiidae_Pseudohynobius_guizhouensis:7.405199,Hynobiidae_Pseudohynobius_kuankuoshuiensis:7.405199):1.819788,Hynobiidae_Pseudohynobius_shuichengensis:9.224987):1.102695):1.362834):4.780363,(Hynobiidae_Liua_shihi:4.945726,Hynobiidae_Liua_tsinpaensis:4.945726):11.525152):1.877361):6.863364,(Hynobiidae_Salamandrella_tridactyla:9.768868,Hynobiidae_Salamandrella_keyserlingii:9.768868):15.442736):27.895721):4.361568):1.105113,Hynobiidae_Pachyhynobius_shangchengensis:58.574006):98.725994):8.800000):2.670083):111.229917,(Pipidae_Xenopus_epitropicalis:47.406249,(Pipidae_Xenopus_fraseri:14.396345,Pipidae_Xenopus_borealis:14.396345):33.009905):232.593751);
(((((((((Ambystomatidae_Ambystoma_maculatum:32.921403,((((((Ambystomatidae_Ambystoma_rosaceum:10.378964,Ambystomatidae_Ambystoma_californiense:10.378964):1.513159,(((Ambystomatidae_Ambystoma_ordinarium:8.494106,(Ambystomatidae_Ambystoma_andersoni:4.598931,Ambystomatidae_Ambystoma_dumerilii:4.598931):3.895174):0.290816,(Ambystomatidae_Ambystoma_taylori:7.113691,(Ambystomatidae_Ambystoma_mexicanum:6.167220,((Ambystomatidae_Ambystoma_amblycephalum:0.676908,Ambystomatidae_Ambystoma_mavortium:0.676908):4.586291,(Ambystomatidae_Ambystoma_flavipiperatum:3.249336,Ambystomatidae_Ambystoma_velasci:3.249336):2.013863):0.904021):0.946471):1.671231):1.459084,Ambystomatidae_Ambystoma_tigrinum:10.244006):1.648117):0.424190,(Ambystomatidae_Ambystoma_granulosum:9.486124,((Ambystomatidae_Ambystoma_lermaense:8.854671,Ambystomatidae_Ambystoma_altamirani:8.854671):0.017866,Ambystomatidae_Ambystoma_rivulare:8.872537):0.613587):2.830189):9.775422,((Ambystomatidae_Ambystoma_laterale-jeffersonianum:17.176453,Ambystomatidae_Ambystoma_annulatum:17.176453):4.000450,((Ambystomatidae_Ambystoma_cingulatum:4.386979,Ambystomatidae_Ambystoma_bishopi:4.386979):15.652675,((Ambystomatidae_Ambystoma_texanum:8.152898,Ambystomatidae_Ambystoma_barbouri:8.152898):9.412381,Ambystomatidae_Ambystoma_mabeei:17.565279):2.474375):1.137249):0.914831):2.772713,(Ambystomatidae_Ambystoma_jeffersonianum:19.426950,Ambystomatidae_Ambystoma_laterale:19.426950):5.437498):3.216131,Ambystomatidae_Ambystoma_opacum:28.080579):4.840825):5.639329,Ambystomatidae_Ambystoma_gracile:38.560732):11.217222,Ambystomatidae_Ambystoma_talpoideum:49.777954):31.694531,(Dicamptodontidae_Dicamptodon_tenebrosus:10.809285,(Dicamptodontidae_Dicamptodon_ensatus:9.640319,(Dicamptodontidae_Dicamptodon_aterrimus:7.966729,Dicamptodontidae_Dicamptodon_copei:7.966729):1.673589):1.168966):70.663200):29.550525,((((Salamandridae_Chioglossa_lusitanica:48.125648,Salamandridae_Mertensiella_caucasica:48.125648):8.555088,(((Salamandridae_Salamandra_salamandra:21.145579,(Salamandridae_Salamandra_algira:19.593682,Salamandridae_Salamandra_infraimmaculata:19.593682):1.551897):2.475798,(Salamandridae_Salamandra_lanzai:20.490466,(Salamandridae_Salamandra_atra:14.362859,Salamandridae_Salamandra_corsica:14.362859):6.127607):3.130912):13.671949,((((Salamandridae_Lyciasalamandra_fazilae:11.720159,Salamandridae_Lyciasalamandra_luschani:11.720159):2.662786,Salamandridae_Lyciasalamandra_atifi:14.382945):0.707882,((Salamandridae_Lyciasalamandra_antalyana:12.335572,Salamandridae_Lyciasalamandra_billae:12.335572):2.077969,Salamandridae_Lyciasalamandra_helverseni:14.413540):0.677287):2.107584,Salamandridae_Lyciasalamandra_flavimembris:17.198412):20.094915):19.387410):13.341927,((((Salamandridae_Taricha_torosa:28.040821,(Salamandridae_Taricha_granulosa:14.985268,Salamandridae_Taricha_rivularis:14.985268):13.055553):21.209347,(Salamandridae_Notophthalmus_meridionalis:25.483491,(Salamandridae_Notophthalmus_viridescens:21.271306,Salamandridae_Notophthalmus_perstriatus:21.271306):4.212186):23.766677):4.891904,((((((Salamandridae_Pachytriton_inexpectatus:19.087741,Salamandridae_Pachytriton_moi:19.087741):5.715457,((Salamandridae_Pachytriton_brevipes:10.926781,Salamandridae_Pachytriton_granulosus:10.926781):7.039706,(((Salamandridae_Pachytriton_xanthospilos:13.371484,(Salamandridae_Pachytriton_wuguanfui:11.014107,Salamandridae_Pachytriton_airobranchiatus:11.014107):2.357377):2.070085,Salamandridae_Pachytriton_feii:15.441569):1.431574,Salamandridae_Pachytriton_archospotus:16.873143):1.093344):6.836711):1.392885,((((Salamandridae_Paramesotriton_ermizhaoi:15.035680,((Salamandridae_Paramesotriton_chinensis:11.325517,(Salamandridae_Paramesotriton_qixilingensis:9.865673,(Salamandridae_Paramesotriton_aurantius:6.082454,Salamandridae_Paramesotriton_hongkongensis:6.082454):3.783219):1.459844):1.608785,((Salamandridae_Paramesotriton_yunwuensis:6.249808,(Salamandridae_Paramesotriton_guanxiensis:5.446682,Salamandridae_Paramesotriton_fuzhongensis:5.446682):0.803126):2.850625,Salamandridae_Paramesotriton_deloustali:9.100432):3.833870):2.101378):4.918843,((Salamandridae_Paramesotriton_caudopunctatus:2.728828,Salamandridae_Paramesotriton_wulingensis:2.728828):9.989468,((Salamandridae_Paramesotriton_maolanensis:2.975363,Salamandridae_Paramesotriton_longliensis:2.975363):1.008602,Salamandridae_Paramesotriton_zhijinensis:3.983965):8.734331):7.236228):5.246781,Salamandridae_Paramesotriton_labiatus:25.201305):0.004710,Salamandridae_Laotriton_laoensis:25.206015):0.990069):6.036497,(Salamandridae_Cynops_ensicauda:23.290325,Salamandridae_Cynops_pyrrhogaster:23.290325):8.942256):3.714400,((Salamandridae_Cynops_glaucus:29.425374,Salamandridae_Cynops_cyanurus:29.425374):4.019386,(Salamandridae_Cynops_fudingensis:21.828406,(Salamandridae_Cynops_orientalis:7.567284,Salamandridae_Cynops_orphicus:7.567284):14.261122):11.616353):2.502220):12.519638,(((Salamandridae_Ichthyosaura_alpestris:39.079107,((((Salamandridae_Lissotriton_vulgaris:3.336722,(Salamandridae_Lissotriton_kosswigi:2.505698,Salamandridae_Lissotriton_montandoni:2.505698):0.831024):17.127284,Salamandridae_Lissotriton_italicus:20.464006):8.893194,Salamandridae_Lissotriton_boscai:29.357200):4.602362,Salamandridae_Lissotriton_helveticus:33.959562):5.119545):4.325624,((((Salamandridae_Neurergus_kaiseri:7.737458,(Salamandridae_Neurergus_derjugini:6.232466,Salamandridae_Neurergus_crocatus:6.232466):1.504991):6.391159,Salamandridae_Neurergus_strauchii:14.128617):23.199522,((Salamandridae_Calotriton_arnoldi:2.567681,Salamandridae_Calotriton_asper:2.567681):33.284263,((Salamandridae_Triturus_dobrogicus:12.208011,((Salamandridae_Triturus_carnifex:4.109175,(Salamandridae_Triturus_ivanbureschi:2.615292,Salamandridae_Triturus_karelinii:2.615292):1.493883):6.035848,(Salamandridae_Triturus_macedonicus:8.954972,Salamandridae_Triturus_cristatus:8.954972):1.190051):2.062989):13.308514,(Salamandridae_Triturus_anatolicus:25.511951,(Salamandridae_Triturus_marmoratus:7.071139,Salamandridae_Triturus_pygmaeus:7.071139):18.440812):0.004574):10.335419):1.476195):2.179485,Salamandridae_Ommatotriton_nesterovi:39.507624):3.897107):4.257465,(Salamandridae_Euproctus_montanus:14.320569,Salamandridae_Euproctus_platycephalus:14.320569):33.341626):0.804422):5.675454):4.087269,(((Salamandridae_Echinotriton_chinhaiensis:22.628699,Salamandridae_Echinotriton_andersoni:22.628699):10.765126,((((Salamandridae_Tylototriton_ziegleri:12.224905,(Salamandridae_Tylototriton_notialis:10.652650,Salamandridae_Tylototriton_hainanensis:10.652650):1.572256):10.747491,(Salamandridae_Tylototriton_panhai:19.244189,Salamandridae_Tylototriton_vietnamensis:19.244189):3.728208):2.898470,((((Salamandridae_Tylototriton_anhuiensis:0.007231,Salamandridae_Tylototriton_dabienicus:0.007231):16.013094,(Salamandridae_Tylototriton_broadoridgus:10.468640,Salamandridae_Tylototriton_asperrimus:10.468640):5.551685):1.010416,Salamandridae_Tylototriton_wenxianensis:17.030741):6.369559,(Salamandridae_Tylototriton_lizhenchangi:19.201900,Salamandridae_Tylototriton_liuyangensis:19.201900):4.198400):2.470566):2.746781,((Salamandridae_Tylototriton_pseudoverrucosus:16.518346,Salamandridae_Tylototriton_taliangensis:16.518346):7.126710,(((Salamandridae_Tylototriton_ngarsuensis:3.413521,Salamandridae_Tylototriton_shanorum:3.413521):12.677598,Salamandridae_Tylototriton_himalayanus:16.091119):3.390467,(Salamandridae_Tylototriton_kweichowensis:18.193743,(((Salamandridae_Tylototriton_shanjing:11.121072,(Salamandridae_Tylototriton_podichthys:10.145048,Salamandridae_Tylototriton_verrucosus:10.145048):0.976024):3.194544,(Salamandridae_Tylototriton_anguliceps:10.546522,(Salamandridae_Tylototriton_daweishanensis:1.680597,Salamandridae_Tylototriton_yangi:1.680597):8.865925):3.769095):2.091715,Salamandridae_Tylototriton_uyenoi:16.407332):1.786411):1.287844):4.163470):4.972591):4.776178):10.572303,((Salamandridae_Pleurodeles_poireti:10.811838,Salamandridae_Pleurodeles_nebulosus:10.811838):13.199924,Salamandridae_Pleurodeles_waltl:24.011762):19.954366):14.263212):11.793323):4.356680,(Salamandridae_Salamandrina_terdigitata:19.901330,Salamandridae_Salamandrina_perspicillata:19.901330):54.478014):36.643666):10.094896,(((Rhyacotritonidae_Rhyacotriton_variegatus:45.937685,(Rhyacotritonidae_Rhyacotriton_cascadae:38.619950,(Rhyacotritonidae_Rhyacotriton_olympicus:7.681595,Rhyacotritonidae_Rhyacotriton_kezeri:7.681595):30.938355):7.317735):58.095105,(((Amphiumidae_Amphiuma_means:23.620699,Amphiumidae_Amphiuma_pholeter:23.620699):15.487428,Amphiumidae_Amphiuma_tridactylum:39.108128):59.342392,((((((((Plethodontidae_Eurycea_wilderae:34.372024,Plethodontidae_Eurycea_bislineata:34.372024):5.875231,((Plethodontidae_Eurycea_aquatica:25.980241,Plethodontidae_Eurycea_junaluska:25.980241):8.005932,Plethodontidae_Eurycea_cirrigera:33.986173):6.261082):9.095483,((Plethodontidae_Eurycea_tynerensis:26.671426,(Plethodontidae_Eurycea_braggi:23.575527,(Plethodontidae_Eurycea_nerea:19.280407,Plethodontidae_Eurycea_spelaea:19.280407):4.295120):3.095898):18.226169,((((Plethodontidae_Eurycea_chisholmensis:5.433967,(Plethodontidae_Eurycea_tonkawae:3.194680,Plethodontidae_Eurycea_naufragia:3.194680):2.239287):27.767140,((Plethodontidae_Eurycea_rathbuni:4.796290,Plethodontidae_Eurycea_waterlooensis:4.796290):18.600933,(Plethodontidae_Eurycea_troglodytes:15.771884,((Plethodontidae_Eurycea_tridentifera:4.068663,(Plethodontidae_Eurycea_pterophila:2.779910,((Plethodontidae_Eurycea_nana:2.193183,Plethodontidae_Eurycea_sosorum:2.193183):0.449216,Plethodontidae_Eurycea_neotenes:2.642399):0.137511):1.288753):5.014759,Plethodontidae_Eurycea_latitans:9.083422):6.688461):7.625340):9.803884):7.004738,((Plethodontidae_Eurycea_hillisi:21.995751,(Plethodontidae_Eurycea_sphagnicola:17.270836,Plethodontidae_Eurycea_chamberlaini:17.270836):4.724915):11.513566,(Plethodontidae_Eurycea_paludicola:18.332003,Plethodontidae_Eurycea_quadridigitata:18.332003):15.177314):6.696528):2.847129,(Plethodontidae_Eurycea_guttolineata:19.786552,Plethodontidae_Eurycea_lucifuga:19.786552):23.266422):1.844620):4.445144):0.003490,Plethodontidae_Haideotriton_wallacei:49.346229):17.485962,Plethodontidae_Urspelerpes_brucei:66.832191):5.984730,((Plethodontidae_Pseudotriton_montanus:55.574985,Plethodontidae_Pseudotriton_ruber:55.574985):1.570991,((Plethodontidae_Gyrinophilus_porphyriticus:23.278495,(Plethodontidae_Gyrinophilus_gulolineatus:13.480116,(Plethodontidae_Gyrinophilus_palleucus:9.689791,Plethodontidae_Gyrinophilus_subterraneus:9.689791):3.790325):9.798378):32.006428,Plethodontidae_Stereochilus_marginatus:55.284923):1.861054):15.670945):5.993258,((((((Plethodontidae_Chiropterotriton_mosaueri:42.091558,Plethodontidae_Chiropterotriton_chondrostega:42.091558):3.682820,((Plethodontidae_Chiropterotriton_terrestris:43.229463,(Plethodontidae_Chiropterotriton_priscus:43.225411,(Plethodontidae_Chiropterotriton_cracens:32.364090,(Plethodontidae_Chiropterotriton_cieloensis:26.829659,(Plethodontidae_Chiropterotriton_multidentatus:15.580716,Plethodontidae_Chiropterotriton_arboreus:15.580716):11.248943):5.534431):10.861320):0.004052):1.209118,(((Plethodontidae_Chiropterotriton_orculus:25.732856,(Plethodontidae_Chiropterotriton_lavae:23.618629,(Plethodontidae_Chiropterotriton_chiropterus:16.053072,Plethodontidae_Chiropterotriton_nubilus:16.053072):7.565557):2.114227):6.911495,Plethodontidae_Chiropterotriton_dimidiatus:32.644352):10.888585,(Plethodontidae_Chiropterotriton_miquihuanus:40.425418,Plethodontidae_Chiropterotriton_magnipes:40.425418):3.107519):0.905644):1.335798):22.379266,((((Plethodontidae_Thorius_lunaris:11.959270,Plethodontidae_Thorius_munificus:11.959270):28.149536,((Plethodontidae_Thorius_aureus:19.016710,Plethodontidae_Thorius_boreas:19.016710):5.737021,((Plethodontidae_Thorius_minutissimus:19.084557,Plethodontidae_Thorius_narisovalis:19.084557):3.914900,((Plethodontidae_Thorius_arboreus:14.241307,Plethodontidae_Thorius_macdougalli:14.241307):5.021729,(((Plethodontidae_Thorius_omiltemi:7.373329,Plethodontidae_Thorius_grandis:7.373329):3.781095,Plethodontidae_Thorius_pulmonaris:11.154424):4.831041,Plethodontidae_Thorius_papaloae:15.985465):3.277571):3.736420):1.754275):15.355075):3.924254,(((Plethodontidae_Thorius_smithi:21.929432,(Plethodontidae_Thorius_narismagnus:15.295454,Plethodontidae_Thorius_pennatulus:15.295454):6.633978):11.069799,((Plethodontidae_Thorius_maxillabrochus:15.557461,(Plethodontidae_Thorius_minydemus:2.223355,Plethodontidae_Thorius_spilogaster:2.223355):13.334106):13.005624,Plethodontidae_Thorius_insperatus:28.563085):4.436146):4.557541,((Plethodontidae_Thorius_troglodytes:30.792720,Plethodontidae_Thorius_dubitus:30.792720):3.061977,(Plethodontidae_Thorius_magnipes:20.199174,Plethodontidae_Thorius_schmidti:20.199174):13.655524):3.702074):6.476288):23.799460,(Plethodontidae_Parvimolge_townsendi:61.312328,(((Plethodontidae_Ixalotriton_niger:27.710312,Plethodontidae_Ixalotriton_parvus:27.710312):27.667128,((((Plethodontidae_Pseudoeurycea_lineola:42.978080,((Plethodontidae_Pseudoeurycea_firscheini:19.001923,Plethodontidae_Pseudoeurycea_leprosa:19.001923):12.442667,((Plethodontidae_Pseudoeurycea_nigromaculata:20.865835,Plethodontidae_Pseudoeurycea_lynchi:20.865835):8.716808,Plethodontidae_Pseudoeurycea_granitum:29.582643):1.861947):11.533490):4.410744,(((Plethodontidae_Pseudoeurycea_conanti:21.300555,Plethodontidae_Pseudoeurycea_mystax:21.300555):7.318547,(Plethodontidae_Pseudoeurycea_obesa:24.057039,Plethodontidae_Pseudoeurycea_werleri:24.057039):4.562062):10.023955,(Plethodontidae_Pseudoeurycea_orchileucos:15.785510,Plethodontidae_Pseudoeurycea_orchimelas:15.785510):22.857547):8.745767):4.733076,((Plethodontidae_Pseudoeurycea_aurantia:11.577734,(Plethodontidae_Pseudoeurycea_saltator:3.156663,Plethodontidae_Pseudoeurycea_juarezi:3.156663):8.421071):30.139281,(Plethodontidae_Pseudoeurycea_unguidentis:27.538931,Plethodontidae_Pseudoeurycea_ruficauda:27.538931):14.178083):10.404885):2.772729,((Plethodontidae_Pseudoeurycea_brunnata:41.917631,((Plethodontidae_Pseudoeurycea_papenfussi:25.008870,Plethodontidae_Pseudoeurycea_smithi:25.008870):9.006112,((Plethodontidae_Pseudoeurycea_gadovii:7.535748,Plethodontidae_Pseudoeurycea_melanomolga:7.535748):16.432297,((Plethodontidae_Pseudoeurycea_cochranae:10.304102,Plethodontidae_Pseudoeurycea_anitae:10.304102):10.536550,((Plethodontidae_Pseudoeurycea_mixcoatl:0.397356,Plethodontidae_Pseudoeurycea_tenchalli:0.397356):15.307657,(Plethodontidae_Pseudoeurycea_longicauda:10.051546,(Plethodontidae_Pseudoeurycea_robertsi:4.731085,Plethodontidae_Pseudoeurycea_altamontana:4.731085):5.320461):5.653467):5.135638):3.127393):10.046937):7.902650):0.156187,(((Plethodontidae_Pseudoeurycea_exspectata:11.509254,Plethodontidae_Pseudoeurycea_goebeli:11.509254):10.976641,Plethodontidae_Pseudoeurycea_sp:22.485895):10.075423,Plethodontidae_Pseudoeurycea_rex:32.561318):9.512501):12.820810):0.482812):3.014913,(((((((Plethodontidae_Bolitoglossa_vallecula:30.180010,(Plethodontidae_Bolitoglossa_biseriata:25.252685,Plethodontidae_Bolitoglossa_medemi:25.252685):4.927326):2.466320,((Plethodontidae_Bolitoglossa_orestes:22.702739,(Plethodontidae_Bolitoglossa_mucuyensis:18.986955,(Plethodontidae_Bolitoglossa_adspersa:18.475211,Plethodontidae_Bolitoglossa_leandrae:18.475211):0.511744):3.715784):3.786066,(((Plethodontidae_Bolitoglossa_peruviana:18.202820,(Plethodontidae_Bolitoglossa_paraensis:6.439976,Plethodontidae_Bolitoglossa_altamazonica:6.439976):11.762844):6.196872,Plethodontidae_Bolitoglossa_equatoriana:24.399692):2.085463,(Plethodontidae_Bolitoglossa_lozanoi:22.861919,Plethodontidae_Bolitoglossa_palmata:22.861919):3.623236):0.003650):6.157525):0.695046,(Plethodontidae_Bolitoglossa_guaneae:24.249488,Plethodontidae_Bolitoglossa_nicefori:24.249488):9.091888):7.775217,(Plethodontidae_Bolitoglossa_colonnea:35.639166,((Plethodontidae_Bolitoglossa_compacta:27.732229,(Plethodontidae_Bolitoglossa_robinsoni:6.392922,Plethodontidae_Bolitoglossa_aureogularis:6.392922):21.339307):4.815645,(Plethodontidae_Bolitoglossa_nigrescens:23.268273,Plethodontidae_Bolitoglossa_schizodactyla:23.268273):9.279602):3.091292):5.477427):3.165964,((((((Plethodontidae_Bolitoglossa_gracilis:9.800910,Plethodontidae_Bolitoglossa_kamuk:9.800910):1.809097,Plethodontidae_Bolitoglossa_tica:11.610007):1.512874,Plethodontidae_Bolitoglossa_gomezi:13.122881):1.861458,(Plethodontidae_Bolitoglossa_pesrubra:13.100612,(Plethodontidae_Bolitoglossa_subpalmata:9.827535,Plethodontidae_Bolitoglossa_splendida:9.827535):3.273077):1.883727):1.059809,Plethodontidae_Bolitoglossa_bramei:16.044149):21.981489,(Plethodontidae_Bolitoglossa_minutula:32.958603,Plethodontidae_Bolitoglossa_cerroensis:32.958603):5.067035):6.256920):7.862545,(((((Plethodontidae_Bolitoglossa_occidentalis:25.072794,Plethodontidae_Bolitoglossa_chinanteca:25.072794):10.561808,(Plethodontidae_Bolitoglossa_rufescens:32.633234,Plethodontidae_Bolitoglossa_nympha:32.633234):3.001368):7.292961,(Plethodontidae_Bolitoglossa_stuarti:33.528408,Plethodontidae_Bolitoglossa_hartwegi:33.528408):9.399155):4.860982,((Plethodontidae_Bolitoglossa_platydactyla:40.577963,(Plethodontidae_Bolitoglossa_flaviventris:32.657566,(Plethodontidae_Bolitoglossa_mexicana:3.945160,(Plethodontidae_Bolitoglossa_yucatana:3.414511,Plethodontidae_Bolitoglossa_mombachoensis:3.414511):0.530649):28.712406):7.920397):3.521333,(Plethodontidae_Bolitoglossa_odonnelli:20.940373,Plethodontidae_Bolitoglossa_alberchi:20.940373):23.158922):3.689249):3.015183,(Plethodontidae_Bolitoglossa_dofleini:47.044446,(((Plethodontidae_Bolitoglossa_rostrata:17.545292,(Plethodontidae_Bolitoglossa_engelhardti:15.411529,(Plethodontidae_Bolitoglossa_cuchumatana:4.561807,Plethodontidae_Bolitoglossa_helmrichi:4.561807):10.849722):2.133763):24.751165,((((((Plethodontidae_Bolitoglossa_dunni:21.275547,(Plethodontidae_Bolitoglossa_oresbia:19.009380,(Plethodontidae_Bolitoglossa_conanti:15.202436,Plethodontidae_Bolitoglossa_diaphora:15.202436):3.806944):2.266167):4.441614,(Plethodontidae_Bolitoglossa_synoria:10.269445,Plethodontidae_Bolitoglossa_celaque:10.269445):15.447716):3.414166,Plethodontidae_Bolitoglossa_carri:29.131327):0.006201,(Plethodontidae_Bolitoglossa_porrasorum:25.936045,(Plethodontidae_Bolitoglossa_cataguana:20.919909,Plethodontidae_Bolitoglossa_longissima:20.919909):5.016136):3.201483):7.136598,((Plethodontidae_Bolitoglossa_franklini:6.985399,Plethodontidae_Bolitoglossa_lincolni:6.985399):26.944723,(Plethodontidae_Bolitoglossa_flavimembris:16.362666,(Plethodontidae_Bolitoglossa_morio:9.650819,(Plethodontidae_Bolitoglossa_suchitanensis:3.277148,Plethodontidae_Bolitoglossa_eremia:3.277148):6.373670):6.711848):17.567456):2.344004):6.018625,((Plethodontidae_Bolitoglossa_hermosa:9.652815,Plethodontidae_Bolitoglossa_riletti:9.652815):21.951194,((Plethodontidae_Bolitoglossa_macrinii:9.989728,Plethodontidae_Bolitoglossa_oaxacensis:9.989728):13.063624,Plethodontidae_Bolitoglossa_zapoteca:23.053351):8.550658):10.688742):0.003706):0.063494,Plethodontidae_Bolitoglossa_sombra:42.359951):4.684494):3.759282):1.341375):5.171694,((Plethodontidae_Isthmura_corrugata:50.495901,Plethodontidae_Isthmura_sierraoccidentalis:50.495901):0.008539,(Plethodontidae_Aquiloeurycea_galeanae:44.556150,(Plethodontidae_Aquiloeurycea_cafetalera:37.249461,(Plethodontidae_Aquiloeurycea_cephalica:1.716978,Plethodontidae_Aquiloeurycea_quetzalanensis:1.716978):35.532483):7.306689):5.948290):6.812357):1.075557):2.919975):6.520192):0.321124):1.304874,(((Plethodontidae_Dendrotriton_chujorum:20.738358,(Plethodontidae_Dendrotriton_kekchiorum:15.539588,Plethodontidae_Dendrotriton_cuchumatanus:15.539588):5.198770):13.238468,(Plethodontidae_Dendrotriton_sanctibarbarus:25.007490,((Plethodontidae_Dendrotriton_rabbi:18.986882,(Plethodontidae_Dendrotriton_megarhinus:17.109347,Plethodontidae_Dendrotriton_bromeliacius:17.109347):1.877535):4.412026,Plethodontidae_Dendrotriton_xolocalcae:23.398908):1.608582):8.969336):31.526978,(Plethodontidae_Nyctanolis_pernix:59.818285,(((Plethodontidae_Nototriton_costaricense:29.899230,Plethodontidae_Nototriton_saslaya:29.899230):4.723114,((Plethodontidae_Nototriton_tomamorum:27.006099,((Plethodontidae_Nototriton_mime:8.099472,Plethodontidae_Nototriton_picucha:8.099472):16.964370,((Plethodontidae_Nototriton_abscondens:19.280383,(Plethodontidae_Nototriton_nelsoni:10.737616,(Plethodontidae_Nototriton_stuarti:7.167638,Plethodontidae_Nototriton_brodiei:7.167638):3.569979):8.542767):0.004670,(Plethodontidae_Nototriton_barbouri:15.488078,(Plethodontidae_Nototriton_lignicola:12.246069,Plethodontidae_Nototriton_limnospectator:12.246069):3.242009):3.796975):5.778788):1.942258):6.020623,Plethodontidae_Nototriton_richardi:33.026723):1.595621):20.539538,((Plethodontidae_Oedipina_nica:29.262375,(((Plethodontidae_Oedipina_tomasi:21.488141,Plethodontidae_Oedipina_taylori:21.488141):3.582317,Plethodontidae_Oedipina_parvipes:25.070457):1.591007,Plethodontidae_Oedipina_berlini:26.661465):2.600910):20.703314,((Plethodontidae_Cryptotriton_monzoni:18.288813,(Plethodontidae_Cryptotriton_alvarezdeltoroi:15.454476,((Plethodontidae_Cryptotriton_sierraminensis:12.980810,(Plethodontidae_Cryptotriton_necopinus:10.034413,Plethodontidae_Cryptotriton_nasalis:10.034413):2.946397):1.597933,Plethodontidae_Cryptotriton_veraepacis:14.578743):0.875733):2.834337):21.238392,Plethodontidae_Bradytriton_silus:39.527205):10.438484):5.196193):4.656403):5.685519):3.954714):3.246873,((((Plethodontidae_Batrachoseps_gabrieli:29.989352,((Plethodontidae_Batrachoseps_stebbinsi:10.378846,((Plethodontidae_Batrachoseps_bramei:6.142244,Plethodontidae_Batrachoseps_gregarius:6.142244):2.287718,(Plethodontidae_Batrachoseps_nigriventris:7.260926,(Plethodontidae_Batrachoseps_relictus:5.007800,Plethodontidae_Batrachoseps_simatus:5.007800):2.253125):1.169036):1.948884):12.497766,((Plethodontidae_Batrachoseps_altasierrae:10.765424,Plethodontidae_Batrachoseps_kawia:10.765424):3.925984,(Plethodontidae_Batrachoseps_regius:12.891729,Plethodontidae_Batrachoseps_diabolicus:12.891729):1.799679):8.185204):7.112740):0.352544,((((Plethodontidae_Batrachoseps_incognitus:15.226152,Plethodontidae_Batrachoseps_minor:15.226152):5.380752,(Plethodontidae_Batrachoseps_luciae:18.007176,Plethodontidae_Batrachoseps_pacificus:18.007176):2.599727):1.015965,Plethodontidae_Batrachoseps_major:21.622868):3.820065,Plethodontidae_Batrachoseps_gavilanensis:25.442933):4.898962):9.292951,Plethodontidae_Batrachoseps_attenuatus:39.634846):25.660612,((Plethodontidae_Batrachoseps_campi:15.642872,Plethodontidae_Batrachoseps_wrighti:15.642872):10.519880,Plethodontidae_Batrachoseps_robustus:26.162752):39.132706):7.409932):2.225433,Plethodontidae_Hemidactylium_scutatum:74.930824):3.879356):2.615144,((((((Plethodontidae_Hydromantes_ambrosii:22.971678,Plethodontidae_Hydromantes_italicus:22.971678):5.102217,Plethodontidae_Hydromantes_strinatii:28.073895):15.465742,(Plethodontidae_Hydromantes_genei:43.534547,((Plethodontidae_Hydromantes_flavus:19.512468,Plethodontidae_Hydromantes_imperialis:19.512468):4.102492,(Plethodontidae_Hydromantes_supramontis:20.136707,Plethodontidae_Hydromantes_sarrabusensis:20.136707):3.478252):19.919587):0.005091):12.148691,(Plethodontidae_Hydromantes_shastae:17.180731,(Plethodontidae_Hydromantes_samweli:12.014801,(Plethodontidae_Hydromantes_wintu:10.723890,(Plethodontidae_Hydromantes_brunus:7.077198,Plethodontidae_Hydromantes_platycephalus:7.077198):3.646692):1.290911):5.165931):38.507597):18.300818,(((Plethodontidae_Aneides_aeneus:55.033724,(Plethodontidae_Aneides_hardii:39.544229,(Plethodontidae_Aneides_lugubris:32.595993,(Plethodontidae_Aneides_flavipunctatus:26.855438,(Plethodontidae_Aneides_ferreus:12.986268,Plethodontidae_Aneides_vagrans:12.986268):13.869170):5.740555):6.948236):15.489495):16.701843,(Plethodontidae_Phaeognathus_hubrichti:65.713143,(((((Plethodontidae_Desmognathus_folkertsi:21.066764,Plethodontidae_Desmognathus_marmoratus:21.066764):5.954565,Plethodontidae_Desmognathus_quadramaculatus:27.021329):4.512596,((Plethodontidae_Desmognathus_abditus:27.854900,(((Plethodontidae_Desmognathus_fuscus:17.114861,Plethodontidae_Desmognathus_orestes:17.114861):8.422624,Plethodontidae_Desmognathus_brimleyorum:25.537485):1.964565,(((Plethodontidae_Desmognathus_valentinei:20.386492,(Plethodontidae_Desmognathus_conanti:18.415870,Plethodontidae_Desmognathus_santeetlah:18.415870):1.970622):3.783737,(Plethodontidae_Desmognathus_carolinensis:21.427817,(Plethodontidae_Desmognathus_apalachicolae:8.969820,Plethodontidae_Desmognathus_monticola:8.969820):12.457997):2.742412):2.087273,((Plethodontidae_Desmognathus_ocoee:12.520775,Plethodontidae_Desmognathus_ochrophaeus:12.520775):10.911418,(Plethodontidae_Desmognathus_welteri:19.720940,(Plethodontidae_Desmognathus_auriculatus:16.095316,Plethodontidae_Desmognathus_planiceps:16.095316):3.625624):3.711253):2.825309):1.244548):0.352849):2.557839,Plethodontidae_Desmognathus_aeneus:30.412739):1.121186):3.986576,Plethodontidae_Desmognathus_imitator:35.520501):16.028011,(Plethodontidae_Desmognathus_organi:20.612372,Plethodontidae_Desmognathus_wrighti:20.612372):30.936140):14.164631):6.022425):1.468297,Plethodontidae_Ensatina_eschscholtzii:73.203865):0.785281):0.678417,(Plethodontidae_Karsenia_koreana:74.080599,((((Plethodontidae_Plethodon_vehiculum:42.735334,Plethodontidae_Plethodon_dunni:42.735334):13.771342,((Plethodontidae_Plethodon_elongatus:15.357782,Plethodontidae_Plethodon_stormi:15.357782):27.573384,Plethodontidae_Plethodon_asupak:42.931166):13.575510):8.021434,((Plethodontidae_Plethodon_larselli:55.029977,(Plethodontidae_Plethodon_idahoensis:14.076562,Plethodontidae_Plethodon_vandykei:14.076562):40.953415):6.015806,Plethodontidae_Plethodon_neomexicanus:61.045782):3.482328):6.572360,((((((Plethodontidae_Plethodon_kentucki:27.596272,Plethodontidae_Plethodon_petraeus:27.596272):4.731658,(((Plethodontidae_Plethodon_fourchensis:18.411092,Plethodontidae_Plethodon_ouachitae:18.411092):3.279925,Plethodontidae_Plethodon_caddoensis:21.691017):8.122066,(((((Plethodontidae_Plethodon_shermani:11.172672,(Plethodontidae_Plethodon_cylindraceus:9.861426,(Plethodontidae_Plethodon_variolatus:5.926801,Plethodontidae_Plethodon_chlorobryonis:5.926801):3.934625):1.311247):2.748772,(Plethodontidae_Plethodon_oconaluftee:0.011255,Plethodontidae_Plethodon_teyahalee:0.011255):13.910189):3.171642,(Plethodontidae_Plethodon_chattahoochee:13.694788,Plethodontidae_Plethodon_cheoah:13.694788):3.398298):5.248708,((Plethodontidae_Plethodon_metcalfi:7.258481,Plethodontidae_Plethodon_montanus:7.258481):9.367677,(Plethodontidae_Plethodon_amplus:5.901578,Plethodontidae_Plethodon_meridianus:5.901578):10.724579):5.715637):5.336029,((Plethodontidae_Plethodon_aureolus:14.221093,Plethodontidae_Plethodon_glutinosus:14.221093):6.863306,(Plethodontidae_Plethodon_kiamichi:17.386727,((Plethodontidae_Plethodon_sequoyah:7.381204,Plethodontidae_Plethodon_albagula:7.381204):6.835485,((Plethodontidae_Plethodon_kisatchie:8.660462,Plethodontidae_Plethodon_mississippi:8.660462):2.028697,(Plethodontidae_Plethodon_grobmani:8.366297,(Plethodontidae_Plethodon_ocmulgee:1.636980,Plethodontidae_Plethodon_savannah:1.636980):6.729317):2.322862):3.527530):3.170037):3.697672):6.593425):2.135259):2.514847):1.723263,(Plethodontidae_Plethodon_longicrus:2.968108,Plethodontidae_Plethodon_yonahlossee:2.968108):31.083085):3.324439,Plethodontidae_Plethodon_jordani:37.375632):9.749173,(Plethodontidae_Plethodon_websteri:41.363825,((Plethodontidae_Plethodon_welleri:20.909780,(Plethodontidae_Plethodon_angusticlavius:12.637060,(Plethodontidae_Plethodon_ventralis:9.729124,Plethodontidae_Plethodon_dorsalis:9.729124):2.907937):8.272720):14.904783,((Plethodontidae_Plethodon_punctatus:7.517432,Plethodontidae_Plethodon_wehrlei:7.517432):14.227865,Plethodontidae_Plethodon_dixi:21.745297):14.069267):5.549261):5.760980):6.731918,((Plethodontidae_Plethodon_shenandoah:34.703275,Plethodontidae_Plethodon_cinereus:34.703275):5.367757,((Plethodontidae_Plethodon_sherando:22.392346,Plethodontidae_Plethodon_serratus:22.392346):15.472781,((Plethodontidae_Plethodon_nettingi:22.514472,((Plethodontidae_Plethodon_richmondi:14.002536,Plethodontidae_Plethodon_electromorphus:14.002536):6.137796,Plethodontidae_Plethodon_hubrichti:20.140332):2.374139):10.551761,(Plethodontidae_Plethodon_virginia:22.059631,Plethodontidae_Plethodon_hoffmani:22.059631):11.006602):4.798894):2.205905):13.785690):17.243748):2.980129):0.586964):6.757761):17.025196):5.582269):8.967211,(Proteidae_Proteus_anguinus:84.173909,((Proteidae_Necturus_lewisi:12.127739,Proteidae_Necturus_punctatus:12.127739):14.311850,(Proteidae_Necturus_beyeri:7.060595,(Proteidae_Necturus_maculosus:7.053996,Proteidae_Necturus_alabamensis:7.053996):0.006599):19.378994):57.734320):28.826091):8.117905):54.442169,((Cryptobranchidae_Cryptobranchus_alleganiensis:123.254836,(Cryptobranchidae_Andrias_japonicus:94.757484,Cryptobranchidae_Andrias_davidianus:94.757484):28.497352):34.045164,((((Hynobiidae_Onychodactylus_fischeri:49.422466,(Hynobiidae_Onychodactylus_zhangyapingi:45.135613,((Hynobiidae_Onychodactylus_nipponoborealis:37.025582,(Hynobiidae_Onychodactylus_japonicus:24.488949,Hynobiidae_Onychodactylus_kinneburi:24.488949):12.536633):2.248853,(Hynobiidae_Onychodactylus_zhaoermii:31.350038,Hynobiidae_Onychodactylus_koreanus:31.350038):7.924397):5.861178):4.286852):63.770813,(Hynobiidae_Ranodon_sibiricus:80.337527,(Hynobiidae_Paradactylodon_gorganensis:44.134820,Hynobiidae_Paradactylodon_mustersi:44.134820):36.202707):32.855752):1.443043,(((Hynobiidae_Hynobius_formosanus:1.165367,Hynobiidae_Hynobius_arisanensis:1.165367):82.905329,(Hynobiidae_Hynobius_fossigenus:84.059812,((Hynobiidae_Hynobius_tokyoensis:53.915893,Hynobiidae_Hynobius_vandenburghi:53.915893):20.644474,(((((Hynobiidae_Hynobius_glacialis:14.581504,Hynobiidae_Hynobius_sonani:14.581504):18.975612,((Hynobiidae_Hynobius_boulengeri:24.062101,Hynobiidae_Hynobius_kimurae:24.062101):7.535809,Hynobiidae_Hynobius_retardatus:31.597910):1.959206):4.556828,(Hynobiidae_Hynobius_stejnegeri:31.647445,((Hynobiidae_Hynobius_yangi:16.545488,Hynobiidae_Hynobius_quelpaertensis:16.545488):11.686521,(Hynobiidae_Hynobius_hidamontanus:23.429632,Hynobiidae_Hynobius_naevius:23.429632):4.802377):3.415435):6.466500):1.875148,(Hynobiidae_Hynobius_abei:33.394321,((Hynobiidae_Hynobius_takedai:20.696285,Hynobiidae_Hynobius_nigrescens:20.696285):10.771523,Hynobiidae_Hynobius_lichenatus:31.467807):1.926514):6.594771):32.738030,(((Hynobiidae_Hynobius_shinichisatoi:29.076884,(Hynobiidae_Hynobius_osumiensis:11.693347,(Hynobiidae_Hynobius_amakusaensis:6.818620,Hynobiidae_Hynobius_ikioi:6.818620):4.874728):17.383537):38.242217,((Hynobiidae_Hynobius_okiensis:54.888933,(Hynobiidae_Hynobius_tsuensis:38.767594,(Hynobiidae_Hynobius_dunni:33.056471,Hynobiidae_Hynobius_nebulosus:33.056471):5.711123):16.121339):7.783135,Hynobiidae_Hynobius_leechii:62.672068):4.647033):2.409653,(((((Hynobiidae_Hynobius_hirosei:20.028208,Hynobiidae_Hynobius_sematonotos:20.028208):18.775982,(Hynobiidae_Hynobius_katoi:29.855402,Hynobiidae_Hynobius_oyamai:29.855402):8.948788):11.039619,Hynobiidae_Hynobius_tosashimizuensis:49.843809):12.592687,(Hynobiidae_Hynobius_yiwuensis:58.147998,((Hynobiidae_Hynobius_chinensis:27.552891,(Hynobiidae_Hynobius_guabangshanensis:24.283003,Hynobiidae_Hynobius_maoershanensis:24.283003):3.269888):21.464178,(Hynobiidae_Hynobius_kuishiensis:41.033673,Hynobiidae_Hynobius_amjiensis:41.033673):7.983396):9.130929):4.288498):0.013152,(Hynobiidae_Hynobius_tsurugiensis:35.098342,Hynobiidae_Hynobius_guttatus:35.098342):27.351306):7.279107):2.998368):1.833244):9.499445):0.010884):26.644323,(((Hynobiidae_Batrachuperus_yenyuanensis:68.128344,((Hynobiidae_Batrachuperus_pinchonii:48.944979,(Hynobiidae_Batrachuperus_tibetanus:38.527422,(Hynobiidae_Batrachuperus_taibaiensis:35.000756,Hynobiidae_Batrachuperus_karlschmidti:35.000756):3.526667):10.417556):6.842733,Hynobiidae_Batrachuperus_londongensis:55.787712):12.340632):24.583615,((Hynobiidae_Pseudohynobius_puxiongensis:60.728734,((Hynobiidae_Pseudohynobius_jinfo:35.354055,Hynobiidae_Pseudohynobius_flavomaculatus:35.354055):15.210092,((Hynobiidae_Pseudohynobius_guizhouensis:33.580675,Hynobiidae_Pseudohynobius_kuankuoshuiensis:33.580675):7.480070,Hynobiidae_Pseudohynobius_shuichengensis:41.060745):9.503401):10.164588):25.992419,(Hynobiidae_Liua_shihi:39.019479,Hynobiidae_Liua_tsinpaensis:39.019479):47.701674):5.990806):13.589141,(Hynobiidae_Salamandrella_tridactyla:44.480510,Hynobiidae_Salamandrella_keyserlingii:44.480510):61.820590):4.413919):3.921303):0.909520,Hynobiidae_Pachyhynobius_shangchengensis:115.545842):41.754158):18.260074):13.911424,(((Sirenidae_Siren_intermedia:89.613249,Sirenidae_Siren_reticulata:89.613249):10.259454,(Sirenidae_Pseudobranchus_axanthus:54.640781,Sirenidae_Pseudobranchus_striatus:54.640781):45.231922):12.596378,Sirenidae_Siren_lacertina:112.469081):77.002417):90.528502,(Pipidae_Xenopus_epitropicalis:47.988427,(Pipidae_Xenopus_fraseri:11.398958,Pipidae_Xenopus_borealis:11.398958):36.589469):232.011573);
(((Plethodontidae_Nototriton_stuarti:195.903133,((Plethodontidae_Nototriton_lignicola:192.675229,(Plethodontidae_Nototriton_saslaya:188.262208,((((Sirenidae_Pseudobranchus_axanthus:12.396407,Sirenidae_Pseudobranchus_striatus:12.396407):10.435814,((Sirenidae_Siren_lacertina:12.843666,Sirenidae_Siren_intermedia:12.843666):3.517527,Sirenidae_Siren_reticulata:16.361193):6.471028):143.267779,((Cryptobranchidae_Cryptobranchus_alleganiensis:56.000000,(Cryptobranchidae_Andrias_davidianus:24.695056,Cryptobranchidae_Andrias_japonicus:24.695056):31.304944):101.300000,((((Hynobiidae_Onychodactylus_fischeri:43.695053,((((Hynobiidae_Onychodactylus_kinneburi:33.485360,Hynobiidae_Onychodactylus_japonicus:33.485360):5.210889,Hynobiidae_Onychodactylus_nipponoborealis:38.696249):1.631891,(Hynobiidae_Onychodactylus_koreanus:32.094833,Hynobiidae_Onychodactylus_zhaoermii:32.094833):8.233307):1.482113,Hynobiidae_Onychodactylus_zhangyapingi:41.810253):1.884800):17.860030,(Hynobiidae_Ranodon_sibiricus:29.591220,(Hynobiidae_Paradactylodon_gorganensis:15.208019,Hynobiidae_Paradactylodon_mustersi:15.208019):14.383201):31.963863):0.570362,((((Hynobiidae_Hynobius_arisanensis:0.183898,Hynobiidae_Hynobius_formosanus:0.183898):32.648479,((((Hynobiidae_Hynobius_nigrescens:6.549785,Hynobiidae_Hynobius_takedai:6.549785):6.470903,(Hynobiidae_Hynobius_abei:12.007427,Hynobiidae_Hynobius_lichenatus:12.007427):1.013261):4.568948,((Hynobiidae_Hynobius_stejnegeri:13.915690,((Hynobiidae_Hynobius_yangi:8.258034,Hynobiidae_Hynobius_quelpaertensis:8.258034):5.138403,(Hynobiidae_Hynobius_hidamontanus:11.616920,Hynobiidae_Hynobius_naevius:11.616920):1.779517):0.519253):3.141843,((Hynobiidae_Hynobius_retardatus:13.685256,(Hynobiidae_Hynobius_boulengeri:10.593334,Hynobiidae_Hynobius_kimurae:10.593334):3.091922):1.653184,(Hynobiidae_Hynobius_glacialis:6.151300,Hynobiidae_Hynobius_sonani:6.151300):9.187140):1.719093):0.532103):11.590422,((Hynobiidae_Hynobius_vandenburghi:17.419352,Hynobiidae_Hynobius_tokyoensis:17.419352):6.884527,(((Hynobiidae_Hynobius_shinichisatoi:7.093235,(Hynobiidae_Hynobius_amakusaensis:3.377148,(Hynobiidae_Hynobius_ikioi:2.977325,Hynobiidae_Hynobius_osumiensis:2.977325):0.399822):3.716087):10.902421,((Hynobiidae_Hynobius_okiensis:13.878228,(Hynobiidae_Hynobius_tsuensis:9.528437,(Hynobiidae_Hynobius_nebulosus:8.160427,Hynobiidae_Hynobius_dunni:8.160427):1.368011):4.349791):2.041014,Hynobiidae_Hynobius_leechii:15.919242):2.076414):0.755470,((((Hynobiidae_Hynobius_tsurugiensis:3.474170,Hynobiidae_Hynobius_guttatus:3.474170):11.058872,Hynobiidae_Hynobius_kuishiensis:14.533042):0.005167,((Hynobiidae_Hynobius_katoi:9.875817,(Hynobiidae_Hynobius_sematonotos:6.317331,Hynobiidae_Hynobius_hirosei:6.317331):3.558485):2.689524,(Hynobiidae_Hynobius_oyamai:11.417795,Hynobiidae_Hynobius_tosashimizuensis:11.417795):1.147545):1.972868):1.152643,((Hynobiidae_Hynobius_yiwuensis:11.796522,(Hynobiidae_Hynobius_maoershanensis:5.785502,(Hynobiidae_Hynobius_chinensis:3.570819,Hynobiidae_Hynobius_guabangshanensis:3.570819):2.214683):6.011020):0.938198,Hynobiidae_Hynobius_amjiensis:12.734720):2.956132):3.060273):5.552754):4.876179):3.652319):1.128830,Hynobiidae_Hynobius_fossigenus:33.961207):16.782238,((((Hynobiidae_Liua_tsinpaensis:9.549503,Hynobiidae_Liua_shihi:9.549503):15.534014,(Hynobiidae_Pseudohynobius_puxiongensis:16.014774,((Hynobiidae_Pseudohynobius_jinfo:7.484019,Hynobiidae_Pseudohynobius_flavomaculatus:7.484019):6.711777,((Hynobiidae_Pseudohynobius_guizhouensis:9.956624,Hynobiidae_Pseudohynobius_kuankuoshuiensis:9.956624):2.755672,Hynobiidae_Pseudohynobius_shuichengensis:12.712295):1.483501):1.818978):9.068743):2.035347,(Hynobiidae_Batrachuperus_yenyuanensis:16.463516,(Hynobiidae_Batrachuperus_londongensis:11.760743,((Hynobiidae_Batrachuperus_tibetanus:8.899465,(Hynobiidae_Batrachuperus_karlschmidti:8.428137,Hynobiidae_Batrachuperus_taibaiensis:8.428137):0.471328):2.037204,Hynobiidae_Batrachuperus_pinchonii:10.936669):0.824074):4.702773):10.655349):9.235231,(Hynobiidae_Salamandrella_tridactyla:11.112810,Hynobiidae_Salamandrella_keyserlingii:11.112810):25.241286):14.389350):11.382000):0.452858,Hynobiidae_Pachyhynobius_shangchengensis:62.578303):94.721697):8.800000):5.205269,((((Rhyacotritonidae_Rhyacotriton_cascadae:17.985421,((Rhyacotritonidae_Rhyacotriton_kezeri:4.618966,Rhyacotritonidae_Rhyacotriton_olympicus:4.618966):11.006056,Rhyacotritonidae_Rhyacotriton_variegatus:15.625022):2.360399):87.563688,(((((Plethodontidae_Karsenia_koreana:54.321487,((Plethodontidae_Phaeognathus_hubrichti:45.521655,(((Plethodontidae_Desmognathus_quadramaculatus:22.690906,(Plethodontidae_Desmognathus_marmoratus:17.725491,Plethodontidae_Desmognathus_folkertsi:17.725491):4.965415):2.635107,((Plethodontidae_Desmognathus_imitator:23.540460,Plethodontidae_Desmognathus_aeneus:23.540460):1.006135,((Plethodontidae_Desmognathus_planiceps:20.611881,((Plethodontidae_Desmognathus_welteri:15.961538,Plethodontidae_Desmognathus_auriculatus:15.961538):3.741469,(Plethodontidae_Desmognathus_orestes:6.913159,Plethodontidae_Desmognathus_fuscus:6.913159):12.789848):0.908874):2.196424,(((Plethodontidae_Desmognathus_brimleyorum:19.979937,(Plethodontidae_Desmognathus_ocoee:11.345494,Plethodontidae_Desmognathus_ochrophaeus:11.345494):8.634443):1.144065,Plethodontidae_Desmognathus_abditus:21.124002):0.920856,((Plethodontidae_Desmognathus_valentinei:18.784016,(Plethodontidae_Desmognathus_santeetlah:15.716128,Plethodontidae_Desmognathus_conanti:15.716128):3.067888):2.164206,(Plethodontidae_Desmognathus_carolinensis:18.181646,(Plethodontidae_Desmognathus_apalachicolae:8.701242,Plethodontidae_Desmognathus_monticola:8.701242):9.480404):2.766576):1.096637):0.763447):1.738289):0.779418):9.996456,(Plethodontidae_Desmognathus_wrighti:10.300177,Plethodontidae_Desmognathus_organi:10.300177):25.022291):10.199186):7.187271,(Plethodontidae_Aneides_aeneus:38.002009,(Plethodontidae_Aneides_hardii:23.714095,(((Plethodontidae_Aneides_ferreus:9.483134,Plethodontidae_Aneides_vagrans:9.483134):8.786633,Plethodontidae_Aneides_flavipunctatus:18.269767):1.630398,Plethodontidae_Aneides_lugubris:19.900165):3.813930):14.287915):14.706916):1.612561):7.139758,(Plethodontidae_Ensatina_eschscholtzii:60.154973,(((Plethodontidae_Hydromantes_wintu:7.672284,Plethodontidae_Hydromantes_shastae:7.672284):13.241377,(Plethodontidae_Hydromantes_samweli:20.498906,(Plethodontidae_Hydromantes_platycephalus:11.994755,Plethodontidae_Hydromantes_brunus:11.994755):8.504151):0.414755):24.097451,(Plethodontidae_Hydromantes_genei:30.420805,(((Plethodontidae_Hydromantes_italicus:6.412931,Plethodontidae_Hydromantes_ambrosii:6.412931):5.900525,Plethodontidae_Hydromantes_strinatii:12.313456):15.933935,(Plethodontidae_Hydromantes_sarrabusensis:19.605479,((Plethodontidae_Hydromantes_imperialis:15.418554,Plethodontidae_Hydromantes_supramontis:15.418554):3.008316,Plethodontidae_Hydromantes_flavus:18.426870):1.178609):8.641912):2.173414):14.590307):15.143861):1.306272):1.925731,(((((Plethodontidae_Plethodon_shenandoah:10.225967,Plethodontidae_Plethodon_cinereus:10.225967):4.503230,((Plethodontidae_Plethodon_virginia:5.970895,Plethodontidae_Plethodon_hoffmani:5.970895):6.313546,(((Plethodontidae_Plethodon_richmondi:5.222746,Plethodontidae_Plethodon_electromorphus:5.222746):2.387115,Plethodontidae_Plethodon_hubrichti:7.609862):0.887903,Plethodontidae_Plethodon_nettingi:8.497764):3.786676):2.444756):6.704874,(Plethodontidae_Plethodon_sherando:14.714582,Plethodontidae_Plethodon_serratus:14.714582):6.719489):14.538877,((Plethodontidae_Plethodon_jordani:24.345234,((Plethodontidae_Plethodon_yonahlossee:1.309407,Plethodontidae_Plethodon_longicrus:1.309407):20.514212,((Plethodontidae_Plethodon_petraeus:18.165826,Plethodontidae_Plethodon_kentucki:18.165826):3.068022,((Plethodontidae_Plethodon_caddoensis:13.649877,(Plethodontidae_Plethodon_ouachitae:10.089036,Plethodontidae_Plethodon_fourchensis:10.089036):3.560841):5.573032,(((Plethodontidae_Plethodon_kiamichi:10.676215,((Plethodontidae_Plethodon_kisatchie:5.601741,(Plethodontidae_Plethodon_mississippi:5.022512,((Plethodontidae_Plethodon_ocmulgee:0.417963,Plethodontidae_Plethodon_savannah:0.417963):3.269530,Plethodontidae_Plethodon_grobmani:3.687492):1.335020):0.579229):1.215012,(Plethodontidae_Plethodon_albagula:3.366719,Plethodontidae_Plethodon_sequoyah:3.366719):3.450034):3.859461):3.002175,(Plethodontidae_Plethodon_glutinosus:9.107711,Plethodontidae_Plethodon_aureolus:9.107711):4.570679):4.258289,(((Plethodontidae_Plethodon_cheoah:6.997775,Plethodontidae_Plethodon_chattahoochee:6.997775):1.820237,((Plethodontidae_Plethodon_oconaluftee:0.318420,Plethodontidae_Plethodon_teyahalee:0.318420):7.263038,(Plethodontidae_Plethodon_shermani:6.364606,((Plethodontidae_Plethodon_variolatus:3.288512,Plethodontidae_Plethodon_chlorobryonis:3.288512):2.280812,Plethodontidae_Plethodon_cylindraceus:5.569324):0.795282):1.216853):1.236554):4.508529,((Plethodontidae_Plethodon_montanus:4.607109,Plethodontidae_Plethodon_metcalfi:4.607109):6.334157,(Plethodontidae_Plethodon_meridianus:4.851773,Plethodontidae_Plethodon_amplus:4.851773):6.089493):2.385275):4.610137):1.286231):2.010939):0.589772):2.521615):8.641478,(Plethodontidae_Plethodon_websteri:30.174179,((Plethodontidae_Plethodon_welleri:15.488601,(Plethodontidae_Plethodon_angusticlavius:10.956060,(Plethodontidae_Plethodon_ventralis:7.371297,Plethodontidae_Plethodon_dorsalis:7.371297):3.584764):4.532541):11.584669,((Plethodontidae_Plethodon_wehrlei:5.793607,Plethodontidae_Plethodon_punctatus:5.793607):9.686044,Plethodontidae_Plethodon_dixi:15.479651):11.593619):3.100908):2.812533):2.986236):23.419630,((Plethodontidae_Plethodon_neomexicanus:45.006249,((Plethodontidae_Plethodon_idahoensis:7.095182,Plethodontidae_Plethodon_vandykei:7.095182):27.859789,Plethodontidae_Plethodon_larselli:34.954971):10.051279):1.030095,((Plethodontidae_Plethodon_vehiculum:14.835629,Plethodontidae_Plethodon_dunni:14.835629):15.723821,(Plethodontidae_Plethodon_asupak:23.140971,(Plethodontidae_Plethodon_elongatus:12.963079,Plethodontidae_Plethodon_stormi:12.963079):10.177892):7.418479):15.476894):13.356233):3.994398):16.921192,(((((((Plethodontidae_Eurycea_bislineata:23.683912,Plethodontidae_Eurycea_wilderae:23.683912):5.548205,((Plethodontidae_Eurycea_aquatica:11.489584,Plethodontidae_Eurycea_junaluska:11.489584):7.558350,Plethodontidae_Eurycea_cirrigera:19.047934):10.184184):13.844214,((Plethodontidae_Eurycea_tynerensis:20.689020,(Plethodontidae_Eurycea_braggi:17.453411,(Plethodontidae_Eurycea_spelaea:14.308827,Plethodontidae_Eurycea_nerea:14.308827):3.144583):3.235610):15.307447,((((Plethodontidae_Eurycea_naufragia:3.845522,(Plethodontidae_Eurycea_chisholmensis:3.064744,Plethodontidae_Eurycea_tonkawae:3.064744):0.780779):20.766279,((Plethodontidae_Eurycea_rathbuni:3.513460,Plethodontidae_Eurycea_waterlooensis:3.513460):10.860295,(Plethodontidae_Eurycea_troglodytes:10.478288,((Plethodontidae_Eurycea_tridentifera:1.779736,Plethodontidae_Eurycea_latitans:1.779736):3.598304,(Plethodontidae_Eurycea_nana:1.614589,((Plethodontidae_Eurycea_neotenes:0.768457,Plethodontidae_Eurycea_pterophila:0.768457):0.545454,Plethodontidae_Eurycea_sosorum:1.313911):0.300678):3.763451):5.100248):3.895467):10.238046):5.896052,((Plethodontidae_Eurycea_paludicola:10.958302,Plethodontidae_Eurycea_quadridigitata:10.958302):12.214893,((Plethodontidae_Eurycea_chamberlaini:14.862894,Plethodontidae_Eurycea_sphagnicola:14.862894):2.362766,Plethodontidae_Eurycea_hillisi:17.225660):5.947536):7.334657):2.867043,(Plethodontidae_Eurycea_guttolineata:16.095838,Plethodontidae_Eurycea_lucifuga:16.095838):17.279058):2.621572):7.079864):0.019425,Plethodontidae_Haideotriton_wallacei:43.095757):18.798490,Plethodontidae_Urspelerpes_brucei:61.894247):6.278770,((Plethodontidae_Pseudotriton_montanus:22.532593,Plethodontidae_Pseudotriton_ruber:22.532593):0.006206,(Plethodontidae_Stereochilus_marginatus:21.135854,(Plethodontidae_Gyrinophilus_porphyriticus:9.491446,(Plethodontidae_Gyrinophilus_subterraneus:5.176243,(Plethodontidae_Gyrinophilus_gulolineatus:2.913966,Plethodontidae_Gyrinophilus_palleucus:2.913966):2.262277):4.315203):11.644408):1.402945):45.634218):9.466683,(Plethodontidae_Hemidactylium_scutatum:74.728918,(((((Plethodontidae_Dendrotriton_sanctibarbarus:20.589133,((Plethodontidae_Dendrotriton_megarhinus:15.067264,(Plethodontidae_Dendrotriton_bromeliacius:9.674028,Plethodontidae_Dendrotriton_rabbi:9.674028):5.393236):2.896798,Plethodontidae_Dendrotriton_xolocalcae:17.964063):2.625070):4.125802,(Plethodontidae_Dendrotriton_chujorum:10.183708,(Plethodontidae_Dendrotriton_cuchumatanus:8.551965,Plethodontidae_Dendrotriton_kekchiorum:8.551965):1.631743):14.531227):42.134219,(Plethodontidae_Nyctanolis_pernix:62.915095,(((((Plethodontidae_Oedipina_taylori:32.931105,(Plethodontidae_Oedipina_tomasi:24.649497,Plethodontidae_Oedipina_berlini:24.649497):8.281608):5.780088,Plethodontidae_Oedipina_nica:38.711193):0.003405,Plethodontidae_Oedipina_parvipes:38.714598):17.526140,(Plethodontidae_Bradytriton_silus:47.940977,(Plethodontidae_Cryptotriton_nasalis:22.987112,(((Plethodontidae_Cryptotriton_veraepacis:13.881637,(Plethodontidae_Cryptotriton_alvarezdeltoroi:13.083712,Plethodontidae_Cryptotriton_monzoni:13.083712):0.797925):1.315946,Plethodontidae_Cryptotriton_sierraminensis:15.197583):2.017293,Plethodontidae_Cryptotriton_necopinus:17.214876):5.772236):24.953865):8.299760):3.363951,(Plethodontidae_Nototriton_costaricense:26.895608,(((Plethodontidae_Nototriton_nelsoni:9.362458,Plethodontidae_Nototriton_brodiei:9.362458):8.962826,((Plethodontidae_Nototriton_limnospectator:12.530399,Plethodontidae_Nototriton_barbouri:12.530399):5.769798,Plethodontidae_Nototriton_abscondens:18.300197):0.025088):6.651384,Plethodontidae_Nototriton_richardi:24.976669):1.918939):32.709081):3.310406):3.934060):4.123373,(((Plethodontidae_Chiropterotriton_dimidiatus:44.421295,(Plethodontidae_Chiropterotriton_lavae:39.261603,(Plethodontidae_Chiropterotriton_orculus:36.968175,(Plethodontidae_Chiropterotriton_chiropterus:27.419437,Plethodontidae_Chiropterotriton_nubilus:27.419437):9.548738):2.293428):5.159692):5.174306,((Plethodontidae_Chiropterotriton_terrestris:39.860513,(Plethodontidae_Chiropterotriton_priscus:39.179507,(Plethodontidae_Chiropterotriton_cracens:33.678695,(Plethodontidae_Chiropterotriton_cieloensis:26.773190,(Plethodontidae_Chiropterotriton_multidentatus:18.614933,Plethodontidae_Chiropterotriton_arboreus:18.614933):8.158258):6.905504):5.500813):0.681006):1.554887,((Plethodontidae_Chiropterotriton_miquihuanus:35.641010,Plethodontidae_Chiropterotriton_magnipes:35.641010):4.483752,(Plethodontidae_Chiropterotriton_chondrostega:34.127274,Plethodontidae_Chiropterotriton_mosaueri:34.127274):5.997488):1.290638):8.180201):20.844846,((((Plethodontidae_Thorius_lunaris:7.949954,Plethodontidae_Thorius_munificus:7.949954):26.999014,(((Plethodontidae_Thorius_arboreus:13.720160,Plethodontidae_Thorius_macdougalli:13.720160):5.244422,(Plethodontidae_Thorius_papaloae:16.736961,(Plethodontidae_Thorius_pulmonaris:11.798508,(Plethodontidae_Thorius_grandis:8.389192,Plethodontidae_Thorius_omiltemi:8.389192):3.409316):4.938453):2.227620):2.542021,((Plethodontidae_Thorius_minutissimus:16.111586,Plethodontidae_Thorius_narisovalis:16.111586):2.672640,(Plethodontidae_Thorius_aureus:12.659120,Plethodontidae_Thorius_boreas:12.659120):6.125106):2.722377):13.442366):2.716622,(((Plethodontidae_Thorius_pennatulus:10.693213,Plethodontidae_Thorius_narismagnus:10.693213):9.823414,Plethodontidae_Thorius_smithi:20.516627):15.229887,((Plethodontidae_Thorius_insperatus:25.168958,(Plethodontidae_Thorius_maxillabrochus:10.068563,(Plethodontidae_Thorius_minydemus:2.179845,Plethodontidae_Thorius_spilogaster:2.179845):7.888718):15.100395):3.650066,((Plethodontidae_Thorius_troglodytes:20.561193,Plethodontidae_Thorius_dubitus:20.561193):3.597830,(Plethodontidae_Thorius_magnipes:18.558821,Plethodontidae_Thorius_schmidti:18.558821):5.600201):4.660002):6.927490):1.919076):32.595656,((((Plethodontidae_Ixalotriton_niger:12.437362,Plethodontidae_Ixalotriton_parvus:12.437362):32.423752,((((Plethodontidae_Pseudoeurycea_aurantia:6.002730,(Plethodontidae_Pseudoeurycea_juarezi:1.817065,Plethodontidae_Pseudoeurycea_saltator:1.817065):4.185665):19.853883,(Plethodontidae_Pseudoeurycea_unguidentis:15.075603,Plethodontidae_Pseudoeurycea_ruficauda:15.075603):10.781009):16.590531,(((((Plethodontidae_Pseudoeurycea_conanti:21.720829,Plethodontidae_Pseudoeurycea_mystax:21.720829):9.045262,Plethodontidae_Pseudoeurycea_obesa:30.766091):2.395205,Plethodontidae_Pseudoeurycea_werleri:33.161296):4.555882,(Plethodontidae_Pseudoeurycea_orchimelas:11.914249,Plethodontidae_Pseudoeurycea_orchileucos:11.914249):25.802929):2.702658,(Plethodontidae_Pseudoeurycea_lineola:36.287172,(((Plethodontidae_Pseudoeurycea_granitum:12.323075,(Plethodontidae_Pseudoeurycea_lynchi:9.551702,Plethodontidae_Pseudoeurycea_nigromaculata:9.551702):2.771373):3.676745,Plethodontidae_Pseudoeurycea_firscheini:15.999820):3.178496,Plethodontidae_Pseudoeurycea_leprosa:19.178316):17.108856):4.132664):2.027307):1.494852,(((Plethodontidae_Pseudoeurycea_smithi:6.859626,Plethodontidae_Pseudoeurycea_papenfussi:6.859626):9.518001,((Plethodontidae_Pseudoeurycea_gadovii:2.390720,Plethodontidae_Pseudoeurycea_melanomolga:2.390720):9.615833,((Plethodontidae_Pseudoeurycea_anitae:6.210675,Plethodontidae_Pseudoeurycea_cochranae:6.210675):4.862439,((Plethodontidae_Pseudoeurycea_tenchalli:0.282010,Plethodontidae_Pseudoeurycea_mixcoatl:0.282010):8.740729,((Plethodontidae_Pseudoeurycea_robertsi:2.878108,Plethodontidae_Pseudoeurycea_altamontana:2.878108):3.074094,Plethodontidae_Pseudoeurycea_longicauda:5.952203):3.070536):2.050375):0.933439):4.371075):5.240109,(Plethodontidae_Pseudoeurycea_brunnata:21.612453,(((Plethodontidae_Pseudoeurycea_exspectata:3.743046,Plethodontidae_Pseudoeurycea_goebeli:3.743046):3.818847,Plethodontidae_Pseudoeurycea_sp:7.561892):4.684870,Plethodontidae_Pseudoeurycea_rex:12.246762):9.365691):0.005284):22.324259):0.919118):19.234353,(((Plethodontidae_Isthmura_corrugata:59.073801,Plethodontidae_Isthmura_sierraoccidentalis:59.073801):0.022668,(Plethodontidae_Aquiloeurycea_galeanae:56.689246,(Plethodontidae_Aquiloeurycea_cafetalera:52.780043,(Plethodontidae_Aquiloeurycea_quetzalanensis:0.855613,Plethodontidae_Aquiloeurycea_cephalica:0.855613):51.924430):3.909202):2.407223):4.396796,((((Plethodontidae_Bolitoglossa_robinsoni:10.158978,Plethodontidae_Bolitoglossa_aureogularis:10.158978):30.002893,(((Plethodontidae_Bolitoglossa_vallecula:29.413958,((Plethodontidae_Bolitoglossa_lozanoi:25.126891,(Plethodontidae_Bolitoglossa_nicefori:14.615735,Plethodontidae_Bolitoglossa_guaneae:14.615735):10.511155):4.283828,(((((Plethodontidae_Bolitoglossa_equatoriana:20.812920,Plethodontidae_Bolitoglossa_palmata:20.812920):0.149515,(Plethodontidae_Bolitoglossa_peruviana:15.874177,(Plethodontidae_Bolitoglossa_paraensis:5.520080,Plethodontidae_Bolitoglossa_altamazonica:5.520080):10.354097):5.088258):1.951344,Plethodontidae_Bolitoglossa_orestes:22.913779):1.070748,(Plethodontidae_Bolitoglossa_mucuyensis:20.761039,(Plethodontidae_Bolitoglossa_adspersa:19.758298,Plethodontidae_Bolitoglossa_leandrae:19.758298):1.002741):3.223487):4.002217,Plethodontidae_Bolitoglossa_medemi:27.986743):1.423975):0.003239):3.976750,(Plethodontidae_Bolitoglossa_biseriata:33.380577,Plethodontidae_Bolitoglossa_schizodactyla:33.380577):0.010131):3.517517,((Plethodontidae_Bolitoglossa_compacta:25.409200,Plethodontidae_Bolitoglossa_nigrescens:25.409200):10.943840,Plethodontidae_Bolitoglossa_colonnea:36.353039):0.555186):3.253646):7.750519,((((Plethodontidae_Bolitoglossa_subpalmata:19.047931,(Plethodontidae_Bolitoglossa_pesrubra:16.188737,Plethodontidae_Bolitoglossa_splendida:16.188737):2.859193):1.038406,Plethodontidae_Bolitoglossa_gracilis:20.086337):0.003825,(((Plethodontidae_Bolitoglossa_kamuk:12.088166,Plethodontidae_Bolitoglossa_gomezi:12.088166):1.864577,Plethodontidae_Bolitoglossa_bramei:13.952743):0.680011,Plethodontidae_Bolitoglossa_tica:14.632753):5.457408):24.687080,(Plethodontidae_Bolitoglossa_minutula:11.027291,Plethodontidae_Bolitoglossa_cerroensis:11.027291):33.749951):3.135148):10.930265,((((Plethodontidae_Bolitoglossa_engelhardti:20.083117,((Plethodontidae_Bolitoglossa_cuchumatana:4.548805,Plethodontidae_Bolitoglossa_helmrichi:4.548805):9.140637,Plethodontidae_Bolitoglossa_rostrata:13.689442):6.393675):23.309762,((((Plethodontidae_Bolitoglossa_eremia:2.114803,Plethodontidae_Bolitoglossa_suchitanensis:2.114803):7.715666,(Plethodontidae_Bolitoglossa_morio:7.822305,Plethodontidae_Bolitoglossa_flavimembris:7.822305):2.008165):26.952824,(Plethodontidae_Bolitoglossa_franklini:3.834038,Plethodontidae_Bolitoglossa_lincolni:3.834038):32.949255):0.941953,((Plethodontidae_Bolitoglossa_porrasorum:31.655100,((Plethodontidae_Bolitoglossa_carri:26.508696,Plethodontidae_Bolitoglossa_longissima:26.508696):1.439222,Plethodontidae_Bolitoglossa_cataguana:27.947918):3.707182):1.827973,(((Plethodontidae_Bolitoglossa_conanti:16.931817,Plethodontidae_Bolitoglossa_oresbia:16.931817):7.474369,(Plethodontidae_Bolitoglossa_diaphora:19.155102,Plethodontidae_Bolitoglossa_dunni:19.155102):5.251085):5.191206,(Plethodontidae_Bolitoglossa_celaque:8.196479,Plethodontidae_Bolitoglossa_synoria:8.196479):21.400913):3.885681):4.242174):5.667633):3.803681,(Plethodontidae_Bolitoglossa_sombra:44.403900,(Plethodontidae_Bolitoglossa_dofleini:38.995472,(((Plethodontidae_Bolitoglossa_riletti:6.694606,Plethodontidae_Bolitoglossa_hermosa:6.694606):16.048215,Plethodontidae_Bolitoglossa_zapoteca:22.742821):4.336575,(Plethodontidae_Bolitoglossa_macrinii:9.151252,Plethodontidae_Bolitoglossa_oaxacensis:9.151252):17.928143):11.916076):5.408428):2.792661):10.787155,(((((Plethodontidae_Bolitoglossa_yucatana:11.695322,(Plethodontidae_Bolitoglossa_mombachoensis:5.509806,Plethodontidae_Bolitoglossa_mexicana:5.509806):6.185517):28.554249,Plethodontidae_Bolitoglossa_platydactyla:40.249571):10.272375,(Plethodontidae_Bolitoglossa_odonnelli:24.012876,Plethodontidae_Bolitoglossa_alberchi:24.012876):26.509070):1.914547,Plethodontidae_Bolitoglossa_flaviventris:52.436493):3.943187,((Plethodontidae_Bolitoglossa_stuarti:37.608709,Plethodontidae_Bolitoglossa_hartwegi:37.608709):15.382337,(((Plethodontidae_Bolitoglossa_occidentalis:30.868899,Plethodontidae_Bolitoglossa_chinanteca:30.868899):13.334629,Plethodontidae_Bolitoglossa_nympha:44.203528):2.147548,Plethodontidae_Bolitoglossa_rufescens:46.351076):6.639970):3.388635):1.604035):0.858939):4.650610):0.602203):1.118367,Plethodontidae_Parvimolge_townsendi:65.213835):5.047411):0.179201):0.532080):2.173550,((((Plethodontidae_Batrachoseps_gabrieli:25.873325,((Plethodontidae_Batrachoseps_diabolicus:14.647306,(Plethodontidae_Batrachoseps_regius:12.090176,(Plethodontidae_Batrachoseps_altasierrae:9.174555,Plethodontidae_Batrachoseps_kawia:9.174555):2.915621):2.557130):7.132990,((((Plethodontidae_Batrachoseps_simatus:6.529338,Plethodontidae_Batrachoseps_nigriventris:6.529338):1.390760,Plethodontidae_Batrachoseps_relictus:7.920098):2.862368,(Plethodontidae_Batrachoseps_bramei:7.720970,Plethodontidae_Batrachoseps_gregarius:7.720970):3.061495):1.871850,Plethodontidae_Batrachoseps_stebbinsi:12.654315):9.125980):4.093029):0.504216,(Plethodontidae_Batrachoseps_gavilanensis:14.144677,((Plethodontidae_Batrachoseps_incognitus:7.267472,Plethodontidae_Batrachoseps_minor:7.267472):4.392874,(Plethodontidae_Batrachoseps_major:10.200230,(Plethodontidae_Batrachoseps_pacificus:10.059971,Plethodontidae_Batrachoseps_luciae:10.059971):0.140259):1.460117):2.484330):12.232864):5.418564,Plethodontidae_Batrachoseps_attenuatus:31.796104):21.922006,((Plethodontidae_Batrachoseps_wrighti:4.846513,Plethodontidae_Batrachoseps_campi:4.846513):3.057849,Plethodontidae_Batrachoseps_robustus:7.904361):45.813749):19.427967):1.582841):2.910781):2.668468):20.436488,(Amphiumidae_Amphiuma_tridactylum:18.218538,(Amphiumidae_Amphiuma_means:10.672343,Amphiumidae_Amphiuma_pholeter:10.672343):7.546195):82.526117):4.804454):7.450891,(((Proteidae_Necturus_maculosus:3.714287,(Proteidae_Necturus_beyeri:3.170156,Proteidae_Necturus_alabamensis:3.170156):0.544130):15.816988,(Proteidae_Necturus_punctatus:9.700866,Proteidae_Necturus_lewisi:9.700866):9.830409):70.366506,Proteidae_Proteus_anguinus:89.897781):23.102219):15.962834,(((Ambystomatidae_Ambystoma_talpoideum:53.294085,(Ambystomatidae_Ambystoma_gracile:45.025014,((((((((Ambystomatidae_Ambystoma_californiense:7.477785,Ambystomatidae_Ambystoma_tigrinum:7.477785):0.814396,Ambystomatidae_Ambystoma_rosaceum:8.292180):1.372193,(((Ambystomatidae_Ambystoma_amblycephalum:1.047638,Ambystomatidae_Ambystoma_mavortium:1.047638):3.262222,((Ambystomatidae_Ambystoma_mexicanum:2.958290,(Ambystomatidae_Ambystoma_flavipiperatum:2.487762,Ambystomatidae_Ambystoma_velasci:2.487762):0.470527):0.808898,Ambystomatidae_Ambystoma_taylori:3.767188):0.542672):1.041679,((Ambystomatidae_Ambystoma_lermaense:2.623184,(Ambystomatidae_Ambystoma_altamirani:2.600560,Ambystomatidae_Ambystoma_rivulare:2.600560):0.022625):0.493781,((Ambystomatidae_Ambystoma_andersoni:2.866276,Ambystomatidae_Ambystoma_granulosum:2.866276):0.003093,(Ambystomatidae_Ambystoma_dumerilii:1.800899,Ambystomatidae_Ambystoma_ordinarium:1.800899):1.068470):0.247596):2.234574):4.312835):18.208113,((Ambystomatidae_Ambystoma_cingulatum:6.908415,Ambystomatidae_Ambystoma_bishopi:6.908415):19.569637,(Ambystomatidae_Ambystoma_laterale-jeffersonianum:22.634746,Ambystomatidae_Ambystoma_annulatum:22.634746):3.843306):1.394435):1.367063,(Ambystomatidae_Ambystoma_mabeei:23.981112,(Ambystomatidae_Ambystoma_texanum:9.241014,Ambystomatidae_Ambystoma_barbouri:9.241014):14.740098):5.258437):2.936654,(Ambystomatidae_Ambystoma_jeffersonianum:21.950003,Ambystomatidae_Ambystoma_laterale:21.950003):10.226201):2.875099,Ambystomatidae_Ambystoma_opacum:35.051303):4.895225,Ambystomatidae_Ambystoma_maculatum:39.946528):5.078487):8.269071):21.016186,((Dicamptodontidae_Dicamptodon_ensatus:6.609019,(Dicamptodontidae_Dicamptodon_aterrimus:5.162602,Dicamptodontidae_Dicamptodon_copei:5.162602):1.446417):0.879840,Dicamptodontidae_Dicamptodon_tenebrosus:7.488859):66.821412):38.689729,((Salamandridae_Salamandrina_terdigitata:22.444426,Salamandridae_Salamandrina_perspicillata:22.444426):49.512364,(((Salamandridae_Chioglossa_lusitanica:50.490640,Salamandridae_Mertensiella_caucasica:50.490640):7.328044,(((((Salamandridae_Lyciasalamandra_antalyana:12.064402,Salamandridae_Lyciasalamandra_helverseni:12.064402):1.395420,(Salamandridae_Lyciasalamandra_atifi:12.801263,Salamandridae_Lyciasalamandra_billae:12.801263):0.658559):0.468750,(Salamandridae_Lyciasalamandra_luschani:12.293522,Salamandridae_Lyciasalamandra_fazilae:12.293522):1.635051):1.178712,Salamandridae_Lyciasalamandra_flavimembris:15.107285):15.502953,((((Salamandridae_Salamandra_atra:8.102550,Salamandridae_Salamandra_corsica:8.102550):3.774587,Salamandridae_Salamandra_lanzai:11.877137):2.084813,Salamandridae_Salamandra_infraimmaculata:13.961950):2.047673,(Salamandridae_Salamandra_algira:14.728352,Salamandridae_Salamandra_salamandra:14.728352):1.281271):14.600614):27.208446):8.823182,((((((((((Salamandridae_Pachytriton_inexpectatus:14.708929,Salamandridae_Pachytriton_moi:14.708929):6.508686,((Salamandridae_Pachytriton_brevipes:7.703093,Salamandridae_Pachytriton_granulosus:7.703093):6.386528,((Salamandridae_Pachytriton_feii:11.378617,((Salamandridae_Pachytriton_wuguanfui:9.087694,Salamandridae_Pachytriton_airobranchiatus:9.087694):0.990717,Salamandridae_Pachytriton_xanthospilos:10.078411):1.300206):1.744258,Salamandridae_Pachytriton_archospotus:13.122875):0.966746):7.127995):0.947568,((((Salamandridae_Paramesotriton_ermizhaoi:13.496115,((((Salamandridae_Paramesotriton_aurantius:7.119635,Salamandridae_Paramesotriton_hongkongensis:7.119635):2.777526,Salamandridae_Paramesotriton_qixilingensis:9.897161):1.096511,Salamandridae_Paramesotriton_chinensis:10.993672):1.620045,(Salamandridae_Paramesotriton_deloustali:8.864749,(Salamandridae_Paramesotriton_fuzhongensis:5.973939,(Salamandridae_Paramesotriton_yunwuensis:5.449434,Salamandridae_Paramesotriton_guanxiensis:5.449434):0.524505):2.890810):3.748968):0.882398):4.453697,(((Salamandridae_Paramesotriton_maolanensis:2.644086,Salamandridae_Paramesotriton_longliensis:2.644086):1.269125,Salamandridae_Paramesotriton_zhijinensis:3.913211):7.683734,(Salamandridae_Paramesotriton_caudopunctatus:2.523866,Salamandridae_Paramesotriton_wulingensis:2.523866):9.073079):6.352867):3.901927,Salamandridae_Paramesotriton_labiatus:21.851739):0.004379,Salamandridae_Laotriton_laoensis:21.856117):0.309066):2.981583,Salamandridae_Cynops_pyrrhogaster:25.146767):5.065242,Salamandridae_Cynops_ensicauda:30.212009):3.272412,(Salamandridae_Cynops_cyanurus:28.203719,(Salamandridae_Cynops_fudingensis:20.334058,(Salamandridae_Cynops_orphicus:6.554662,Salamandridae_Cynops_orientalis:6.554662):13.779395):7.869661):5.280702):1.344848,Salamandridae_Cynops_glaucus:34.829269):11.956194,((((Salamandridae_Ommatotriton_nesterovi:36.232433,(Salamandridae_Ichthyosaura_alpestris:34.917698,((Salamandridae_Neurergus_derjugini:10.239291,(Salamandridae_Neurergus_crocatus:8.590628,Salamandridae_Neurergus_kaiseri:8.590628):1.648663):6.314523,Salamandridae_Neurergus_strauchii:16.553813):18.363884):1.314736):3.663985,((Salamandridae_Triturus_anatolicus:20.425820,((Salamandridae_Triturus_marmoratus:6.100571,Salamandridae_Triturus_pygmaeus:6.100571):14.310107,((Salamandridae_Triturus_cristatus:8.889697,(Salamandridae_Triturus_carnifex:2.731844,(Salamandridae_Triturus_ivanbureschi:1.840188,Salamandridae_Triturus_karelinii:1.840188):0.891656):6.157853):1.013908,(Salamandridae_Triturus_dobrogicus:9.113074,Salamandridae_Triturus_macedonicus:9.113074):0.790530):10.507073):0.015142):15.527898,(Salamandridae_Calotriton_arnoldi:3.901305,Salamandridae_Calotriton_asper:3.901305):32.052412):3.942701):2.835343,(Salamandridae_Lissotriton_helveticus:30.944013,((Salamandridae_Lissotriton_italicus:21.210855,(Salamandridae_Lissotriton_kosswigi:3.537429,(Salamandridae_Lissotriton_vulgaris:2.777469,Salamandridae_Lissotriton_montandoni:2.777469):0.759960):17.673426):7.995764,Salamandridae_Lissotriton_boscai:29.206619):1.737394):11.787749):2.600389,(Salamandridae_Euproctus_platycephalus:12.587575,Salamandridae_Euproctus_montanus:12.587575):32.744576):1.453311):3.892958,((Salamandridae_Notophthalmus_meridionalis:18.533335,(Salamandridae_Notophthalmus_perstriatus:14.547847,Salamandridae_Notophthalmus_viridescens:14.547847):3.985488):23.980299,(Salamandridae_Taricha_torosa:28.337967,(Salamandridae_Taricha_granulosa:14.891468,Salamandridae_Taricha_rivularis:14.891468):13.446499):14.175667):8.164787):2.572823,(((Salamandridae_Pleurodeles_poireti:6.553518,Salamandridae_Pleurodeles_nebulosus:6.553518):10.799512,Salamandridae_Pleurodeles_waltl:17.353030):20.035143,((Salamandridae_Echinotriton_andersoni:15.849385,Salamandridae_Echinotriton_chinhaiensis:15.849385):9.096947,(((((Salamandridae_Tylototriton_podichthys:7.794515,(Salamandridae_Tylototriton_verrucosus:6.621418,(((Salamandridae_Tylototriton_daweishanensis:0.320709,Salamandridae_Tylototriton_yangi:0.320709):5.547256,Salamandridae_Tylototriton_anguliceps:5.867966):0.748377,Salamandridae_Tylototriton_shanjing:6.616343):0.005075):1.173097):1.886292,Salamandridae_Tylototriton_uyenoi:9.680808):1.536378,(Salamandridae_Tylototriton_kweichowensis:10.211499,((Salamandridae_Tylototriton_ngarsuensis:3.013741,Salamandridae_Tylototriton_shanorum:3.013741):5.076227,Salamandridae_Tylototriton_himalayanus:8.089968):2.121532):1.005686):2.166277,(Salamandridae_Tylototriton_pseudoverrucosus:4.722284,Salamandridae_Tylototriton_taliangensis:4.722284):8.661179):4.031906,((Salamandridae_Tylototriton_liuyangensis:10.320763,Salamandridae_Tylototriton_lizhenchangi:10.320763):4.029994,(((Salamandridae_Tylototriton_hainanensis:6.966701,(Salamandridae_Tylototriton_notialis:6.407630,Salamandridae_Tylototriton_ziegleri:6.407630):0.559071):5.595891,(Salamandridae_Tylototriton_panhai:10.939630,Salamandridae_Tylototriton_vietnamensis:10.939630):1.622961):1.541692,(Salamandridae_Tylototriton_wenxianensis:7.159371,((Salamandridae_Tylototriton_dabienicus:0.241031,Salamandridae_Tylototriton_anhuiensis:0.241031):6.863114,(Salamandridae_Tylototriton_asperrimus:4.746720,Salamandridae_Tylototriton_broadoridgus:4.746720):2.357425):0.055226):6.944913):0.246472):3.064612):7.530964):12.441841):15.863069):13.390623):5.314924):41.043210):15.962834):42.342435):16.956940):4.413021):2.361233,Plethodontidae_Nototriton_tomamorum:195.036462):0.866670):3.295370,(Plethodontidae_Nototriton_mime:10.043283,Plethodontidae_Nototriton_picucha:10.043283):189.155219):72.443470,(Pipidae_Xenopus_epitropicalis:46.096965,(Pipidae_Xenopus_fraseri:16.267344,Pipidae_Xenopus_borealis:16.267344):29.829621):225.545008);
(((((Plethodontidae_Nototriton_stuarti:184.850003,(Plethodontidae_Nototriton_saslaya:181.417992,(((((Sirenidae_Pseudobranchus_axanthus:9.059264,Sirenidae_Pseudobranchus_striatus:9.059264):11.539214,(Sirenidae_Siren_intermedia:15.498847,Sirenidae_Siren_reticulata:15.498847):5.099630):4.103007,Sirenidae_Siren_lacertina:24.701484):141.398516,((Cryptobranchidae_Cryptobranchus_alleganiensis:56.350010,(Cryptobranchidae_Andrias_davidianus:30.345976,Cryptobranchidae_Andrias_japonicus:30.345976):26.004035):100.949990,((((Hynobiidae_Onychodactylus_fischeri:27.578926,((((Hynobiidae_Onychodactylus_kinneburi:14.180324,Hynobiidae_Onychodactylus_japonicus:14.180324):7.990056,Hynobiidae_Onychodactylus_nipponoborealis:22.170380):1.772742,(Hynobiidae_Onychodactylus_koreanus:17.147978,Hynobiidae_Onychodactylus_zhaoermii:17.147978):6.795145):0.890820,Hynobiidae_Onychodactylus_zhangyapingi:24.833942):2.744983):36.286297,(Hynobiidae_Ranodon_sibiricus:35.304642,(Hynobiidae_Paradactylodon_gorganensis:13.352162,Hynobiidae_Paradactylodon_mustersi:13.352162):21.952479):28.560581):0.680314,(((Hynobiidae_Hynobius_arisanensis:0.249661,Hynobiidae_Hynobius_formosanus:0.249661):30.113162,((((Hynobiidae_Hynobius_nigrescens:6.368493,Hynobiidae_Hynobius_takedai:6.368493):7.652953,(Hynobiidae_Hynobius_abei:12.578723,Hynobiidae_Hynobius_lichenatus:12.578723):1.442724):4.544094,((Hynobiidae_Hynobius_stejnegeri:16.426618,((Hynobiidae_Hynobius_yangi:8.084130,Hynobiidae_Hynobius_quelpaertensis:8.084130):6.455393,(Hynobiidae_Hynobius_hidamontanus:12.919108,Hynobiidae_Hynobius_naevius:12.919108):1.620416):1.887095):1.821851,((Hynobiidae_Hynobius_boulengeri:11.215226,Hynobiidae_Hynobius_kimurae:11.215226):4.291624,((Hynobiidae_Hynobius_glacialis:5.699392,Hynobiidae_Hynobius_sonani:5.699392):8.404041,Hynobiidae_Hynobius_retardatus:14.103433):1.403417):2.741619):0.317071):9.140949,(((Hynobiidae_Hynobius_tsurugiensis:5.776683,Hynobiidae_Hynobius_guttatus:5.776683):15.848175,(Hynobiidae_Hynobius_vandenburghi:13.229461,Hynobiidae_Hynobius_tokyoensis:13.229461):8.395397):2.265713,(((Hynobiidae_Hynobius_fossigenus:13.297063,(Hynobiidae_Hynobius_shinichisatoi:6.841055,(Hynobiidae_Hynobius_ikioi:3.186970,(Hynobiidae_Hynobius_osumiensis:2.814903,Hynobiidae_Hynobius_amakusaensis:2.814903):0.372067):3.654085):6.456008):6.335428,((Hynobiidae_Hynobius_okiensis:14.295901,(Hynobiidae_Hynobius_tsuensis:11.125492,(Hynobiidae_Hynobius_nebulosus:9.533194,Hynobiidae_Hynobius_dunni:9.533194):1.592298):3.170409):3.088105,Hynobiidae_Hynobius_leechii:17.384006):2.248485):0.967387,((Hynobiidae_Hynobius_kuishiensis:13.966229,((Hynobiidae_Hynobius_oyamai:9.153391,Hynobiidae_Hynobius_tosashimizuensis:9.153391):1.904600,(Hynobiidae_Hynobius_sematonotos:8.452205,(Hynobiidae_Hynobius_katoi:7.109614,Hynobiidae_Hynobius_hirosei:7.109614):1.342591):2.605786):2.908238):4.130733,(Hynobiidae_Hynobius_yiwuensis:15.994450,((Hynobiidae_Hynobius_chinensis:6.586060,(Hynobiidae_Hynobius_guabangshanensis:6.012856,Hynobiidae_Hynobius_maoershanensis:6.012856):0.573204):6.960577,Hynobiidae_Hynobius_amjiensis:13.546637):2.447813):2.102512):2.502916):3.290694):3.815918):2.656334):20.574160,((((Hynobiidae_Liua_tsinpaensis:8.606304,Hynobiidae_Liua_shihi:8.606304):19.004309,(Hynobiidae_Pseudohynobius_puxiongensis:21.456454,((Hynobiidae_Pseudohynobius_jinfo:7.508269,Hynobiidae_Pseudohynobius_flavomaculatus:7.508269):12.884996,((Hynobiidae_Pseudohynobius_guizhouensis:16.380261,Hynobiidae_Pseudohynobius_kuankuoshuiensis:16.380261):2.565672,Hynobiidae_Pseudohynobius_shuichengensis:18.945933):1.447332):1.063189):6.154159):5.113764,(Hynobiidae_Batrachuperus_yenyuanensis:16.185187,((Hynobiidae_Batrachuperus_taibaiensis:8.752293,(Hynobiidae_Batrachuperus_tibetanus:7.380278,Hynobiidae_Batrachuperus_karlschmidti:7.380278):1.372015):2.473353,(Hynobiidae_Batrachuperus_pinchonii:7.389140,Hynobiidae_Batrachuperus_londongensis:7.389140):3.836506):4.959540):16.539191):12.331654,(Hynobiidae_Salamandrella_tridactyla:14.177397,Hynobiidae_Salamandrella_keyserlingii:14.177397):30.878634):5.880953):13.608553):1.190730,Hynobiidae_Pachyhynobius_shangchengensis:65.736267):91.563733):8.800000):3.136052,((((Rhyacotritonidae_Rhyacotriton_variegatus:23.046208,(Rhyacotritonidae_Rhyacotriton_cascadae:18.865179,(Rhyacotritonidae_Rhyacotriton_kezeri:3.935767,Rhyacotritonidae_Rhyacotriton_olympicus:3.935767):14.929412):4.181029):83.633846,(((((((Plethodontidae_Hydromantes_wintu:10.089059,Plethodontidae_Hydromantes_shastae:10.089059):2.054175,(Plethodontidae_Hydromantes_samweli:12.141523,(Plethodontidae_Hydromantes_platycephalus:6.792336,Plethodontidae_Hydromantes_brunus:6.792336):5.349187):0.001712):27.153068,((Plethodontidae_Hydromantes_imperialis:18.319426,((Plethodontidae_Hydromantes_sarrabusensis:14.780783,Plethodontidae_Hydromantes_supramontis:14.780783):2.224026,Plethodontidae_Hydromantes_flavus:17.004810):1.314616):11.991359,(Plethodontidae_Hydromantes_genei:30.101756,((Plethodontidae_Hydromantes_italicus:7.196323,Plethodontidae_Hydromantes_ambrosii:7.196323):5.995448,Plethodontidae_Hydromantes_strinatii:13.191771):16.909985):0.209029):8.985518):19.555761,(((Plethodontidae_Phaeognathus_hubrichti:47.006934,((((Plethodontidae_Desmognathus_quadramaculatus:19.275817,(Plethodontidae_Desmognathus_marmoratus:14.300827,Plethodontidae_Desmognathus_folkertsi:14.300827):4.974991):3.766163,(Plethodontidae_Desmognathus_aeneus:21.945099,((((Plethodontidae_Desmognathus_ocoee:10.472647,Plethodontidae_Desmognathus_ochrophaeus:10.472647):7.824387,((Plethodontidae_Desmognathus_orestes:7.373372,Plethodontidae_Desmognathus_fuscus:7.373372):7.439707,((Plethodontidae_Desmognathus_auriculatus:10.808242,Plethodontidae_Desmognathus_planiceps:10.808242):2.806918,Plethodontidae_Desmognathus_welteri:13.615160):1.197919):3.483954):1.163761,((((Plethodontidae_Desmognathus_santeetlah:12.281426,Plethodontidae_Desmognathus_conanti:12.281426):3.111433,(Plethodontidae_Desmognathus_carolinensis:13.464369,(Plethodontidae_Desmognathus_apalachicolae:6.844826,Plethodontidae_Desmognathus_monticola:6.844826):6.619543):1.928489):1.889701,Plethodontidae_Desmognathus_valentinei:17.282559):1.264710,Plethodontidae_Desmognathus_brimleyorum:18.547269):0.913525):0.500489,Plethodontidae_Desmognathus_abditus:19.961283):1.983816):1.096881):2.178478,Plethodontidae_Desmognathus_imitator:25.220458):10.754371,(Plethodontidae_Desmognathus_wrighti:9.923194,Plethodontidae_Desmognathus_organi:9.923194):26.051634):11.032106):8.385840,(Plethodontidae_Aneides_aeneus:39.487610,(Plethodontidae_Aneides_hardii:26.518207,(((Plethodontidae_Aneides_ferreus:9.355636,Plethodontidae_Aneides_vagrans:9.355636):8.917746,Plethodontidae_Aneides_flavipunctatus:18.273382):3.480013,Plethodontidae_Aneides_lugubris:21.753395):4.764812):12.969403):15.905164):1.713685,Plethodontidae_Ensatina_eschscholtzii:57.106460):1.745604):1.457122,(Plethodontidae_Karsenia_koreana:58.636355,((((Plethodontidae_Plethodon_shenandoah:13.699273,Plethodontidae_Plethodon_cinereus:13.699273):11.883541,((Plethodontidae_Plethodon_virginia:9.731958,Plethodontidae_Plethodon_hoffmani:9.731958):14.206531,((Plethodontidae_Plethodon_sherando:12.104624,Plethodontidae_Plethodon_serratus:12.104624):8.784593,(((Plethodontidae_Plethodon_richmondi:8.341423,Plethodontidae_Plethodon_electromorphus:8.341423):3.600583,Plethodontidae_Plethodon_hubrichti:11.942006):1.178280,Plethodontidae_Plethodon_nettingi:13.120286):7.768931):3.049273):1.644325):11.096021,((Plethodontidae_Plethodon_jordani:20.123049,(((Plethodontidae_Plethodon_yonahlossee:3.005047,Plethodontidae_Plethodon_longicrus:3.005047):12.462495,(Plethodontidae_Plethodon_caddoensis:13.429726,(Plethodontidae_Plethodon_ouachitae:11.255716,Plethodontidae_Plethodon_fourchensis:11.255716):2.174010):2.037817):1.978297,((((Plethodontidae_Plethodon_kiamichi:8.596276,((((Plethodontidae_Plethodon_ocmulgee:0.252814,Plethodontidae_Plethodon_savannah:0.252814):3.264831,Plethodontidae_Plethodon_grobmani:3.517645):1.485729,(Plethodontidae_Plethodon_kisatchie:3.353790,Plethodontidae_Plethodon_mississippi:3.353790):1.649584):2.028497,(Plethodontidae_Plethodon_albagula:3.723114,Plethodontidae_Plethodon_sequoyah:3.723114):3.308757):1.564406):3.193545,(Plethodontidae_Plethodon_glutinosus:7.540539,Plethodontidae_Plethodon_aureolus:7.540539):4.249282):3.166258,(((Plethodontidae_Plethodon_cheoah:8.197881,Plethodontidae_Plethodon_chattahoochee:8.197881):1.041420,(Plethodontidae_Plethodon_shermani:8.081122,((Plethodontidae_Plethodon_variolatus:4.378324,Plethodontidae_Plethodon_chlorobryonis:4.378324):3.060640,(Plethodontidae_Plethodon_cylindraceus:6.481858,(Plethodontidae_Plethodon_oconaluftee:0.296025,Plethodontidae_Plethodon_teyahalee:0.296025):6.185833):0.957106):0.642158):1.158180):2.626218,((Plethodontidae_Plethodon_montanus:4.151755,Plethodontidae_Plethodon_metcalfi:4.151755):4.219982,(Plethodontidae_Plethodon_meridianus:3.573104,Plethodontidae_Plethodon_amplus:3.573104):4.798633):3.493783):3.090560):1.233230,(Plethodontidae_Plethodon_petraeus:12.002814,Plethodontidae_Plethodon_kentucki:12.002814):4.186495):1.256530):2.677210):12.413561,(Plethodontidae_Plethodon_websteri:30.579876,((Plethodontidae_Plethodon_welleri:14.964965,(Plethodontidae_Plethodon_angusticlavius:10.117233,(Plethodontidae_Plethodon_ventralis:7.430658,Plethodontidae_Plethodon_dorsalis:7.430658):2.686575):4.847733):11.279449,((Plethodontidae_Plethodon_wehrlei:3.832442,Plethodontidae_Plethodon_punctatus:3.832442):9.009589,Plethodontidae_Plethodon_dixi:12.842031):13.402384):4.335462):1.956734):4.142225):17.722724,(((Plethodontidae_Plethodon_idahoensis:9.649907,Plethodontidae_Plethodon_vandykei:9.649907):22.474828,Plethodontidae_Plethodon_larselli:32.124734):5.926193,((Plethodontidae_Plethodon_neomexicanus:25.617517,(Plethodontidae_Plethodon_vehiculum:17.281663,Plethodontidae_Plethodon_dunni:17.281663):8.335854):1.345475,(Plethodontidae_Plethodon_asupak:14.291140,(Plethodontidae_Plethodon_elongatus:7.507808,Plethodontidae_Plethodon_stormi:7.507808):6.783332):12.671852):11.087936):16.350632):4.234796):1.672830):21.935669,(((((((Plethodontidae_Eurycea_bislineata:24.429642,Plethodontidae_Eurycea_wilderae:24.429642):6.363171,((Plethodontidae_Eurycea_aquatica:17.385608,Plethodontidae_Eurycea_junaluska:17.385608):9.160032,Plethodontidae_Eurycea_cirrigera:26.545640):4.247173):10.838727,((((Plethodontidae_Eurycea_naufragia:2.707604,(Plethodontidae_Eurycea_chisholmensis:2.003022,Plethodontidae_Eurycea_tonkawae:2.003022):0.704582):24.610361,((Plethodontidae_Eurycea_rathbuni:3.176868,Plethodontidae_Eurycea_waterlooensis:3.176868):10.861252,(Plethodontidae_Eurycea_troglodytes:10.131580,(Plethodontidae_Eurycea_latitans:4.063550,(Plethodontidae_Eurycea_nana:1.801627,((Plethodontidae_Eurycea_neotenes:1.144030,(Plethodontidae_Eurycea_tridentifera:1.139899,Plethodontidae_Eurycea_pterophila:1.139899):0.004131):0.279889,Plethodontidae_Eurycea_sosorum:1.423919):0.377709):2.261923):6.068029):3.906539):13.279846):6.691382,((Plethodontidae_Eurycea_paludicola:12.642900,Plethodontidae_Eurycea_quadridigitata:12.642900):15.750172,(Plethodontidae_Eurycea_sphagnicola:19.276658,(Plethodontidae_Eurycea_hillisi:17.023188,Plethodontidae_Eurycea_chamberlaini:17.023188):2.253470):9.116413):5.616275):3.524701,((Plethodontidae_Eurycea_guttolineata:16.197022,Plethodontidae_Eurycea_lucifuga:16.197022):18.327975,(Plethodontidae_Eurycea_braggi:22.218492,((Plethodontidae_Eurycea_spelaea:16.850237,Plethodontidae_Eurycea_nerea:16.850237):3.268847,Plethodontidae_Eurycea_tynerensis:20.119084):2.099408):12.306506):3.009051):4.097492):0.044424,Plethodontidae_Haideotriton_wallacei:41.675964):20.640637,Plethodontidae_Urspelerpes_brucei:62.316601):6.614691,((Plethodontidae_Pseudotriton_montanus:32.346998,Plethodontidae_Pseudotriton_ruber:32.346998):0.040775,(Plethodontidae_Stereochilus_marginatus:30.857884,(Plethodontidae_Gyrinophilus_porphyriticus:11.648935,(Plethodontidae_Gyrinophilus_subterraneus:6.137037,(Plethodontidae_Gyrinophilus_gulolineatus:3.086014,Plethodontidae_Gyrinophilus_palleucus:3.086014):3.051024):5.511898):19.208949):1.529889):36.543519):11.108578,(Plethodontidae_Hemidactylium_scutatum:77.087097,(((((Plethodontidae_Dendrotriton_sanctibarbarus:17.410786,((Plethodontidae_Dendrotriton_megarhinus:12.369838,(Plethodontidae_Dendrotriton_bromeliacius:7.724460,Plethodontidae_Dendrotriton_rabbi:7.724460):4.645378):4.462474,Plethodontidae_Dendrotriton_xolocalcae:16.832312):0.578474):7.412674,(Plethodontidae_Dendrotriton_chujorum:15.932408,(Plethodontidae_Dendrotriton_cuchumatanus:10.983145,Plethodontidae_Dendrotriton_kekchiorum:10.983145):4.949263):8.891053):45.227661,(((((Plethodontidae_Oedipina_taylori:35.194972,(Plethodontidae_Oedipina_tomasi:29.888539,Plethodontidae_Oedipina_berlini:29.888539):5.306433):9.502242,Plethodontidae_Oedipina_nica:44.697214):0.183716,Plethodontidae_Oedipina_parvipes:44.880930):15.418416,(Plethodontidae_Bradytriton_silus:45.549976,(Plethodontidae_Cryptotriton_monzoni:22.702512,(((Plethodontidae_Cryptotriton_sierraminensis:15.861734,(Plethodontidae_Cryptotriton_necopinus:13.165487,Plethodontidae_Cryptotriton_nasalis:13.165487):2.696247):1.618687,Plethodontidae_Cryptotriton_veraepacis:17.480421):0.821628,Plethodontidae_Cryptotriton_alvarezdeltoroi:18.302049):4.400463):22.847464):14.749371):5.792633,((((Plethodontidae_Nototriton_limnospectator:8.662308,Plethodontidae_Nototriton_barbouri:8.662308):6.510802,(Plethodontidae_Nototriton_abscondens:15.172030,(Plethodontidae_Nototriton_nelsoni:9.151523,Plethodontidae_Nototriton_brodiei:9.151523):6.020506):0.001080):8.603049,(Plethodontidae_Nototriton_richardi:20.254748,Plethodontidae_Nototriton_costaricense:20.254748):3.521411):36.661288,Plethodontidae_Nyctanolis_pernix:60.437447):5.654532):3.959142):3.206138,((((Plethodontidae_Chiropterotriton_cracens:32.947782,(Plethodontidae_Chiropterotriton_cieloensis:29.086191,(Plethodontidae_Chiropterotriton_multidentatus:16.309337,Plethodontidae_Chiropterotriton_arboreus:16.309337):12.776854):3.861591):14.638374,(((Plethodontidae_Chiropterotriton_orculus:28.694232,((Plethodontidae_Chiropterotriton_chiropterus:17.835498,Plethodontidae_Chiropterotriton_nubilus:17.835498):7.799828,Plethodontidae_Chiropterotriton_lavae:25.635326):3.058905):13.824979,Plethodontidae_Chiropterotriton_magnipes:42.519211):4.145472,(Plethodontidae_Chiropterotriton_terrestris:43.647055,Plethodontidae_Chiropterotriton_chondrostega:43.647055):3.017627):0.921473):1.875705,(Plethodontidae_Chiropterotriton_dimidiatus:46.065878,(Plethodontidae_Chiropterotriton_mosaueri:42.319684,(Plethodontidae_Chiropterotriton_miquihuanus:30.756275,Plethodontidae_Chiropterotriton_priscus:30.756275):11.563409):3.746193):3.395982):23.200067,((((Plethodontidae_Thorius_lunaris:9.698120,Plethodontidae_Thorius_munificus:9.698120):23.271122,(((Plethodontidae_Thorius_arboreus:15.513713,Plethodontidae_Thorius_macdougalli:15.513713):5.817387,(Plethodontidae_Thorius_papaloae:20.272527,(Plethodontidae_Thorius_pulmonaris:15.951035,(Plethodontidae_Thorius_grandis:11.204985,Plethodontidae_Thorius_omiltemi:11.204985):4.746050):4.321492):1.058573):2.280204,((Plethodontidae_Thorius_minutissimus:15.703037,Plethodontidae_Thorius_narisovalis:15.703037):4.235377,(Plethodontidae_Thorius_aureus:15.356016,Plethodontidae_Thorius_boreas:15.356016):4.582398):3.672891):9.357938):1.277111,(((Plethodontidae_Thorius_troglodytes:16.330889,Plethodontidae_Thorius_dubitus:16.330889):4.636983,(Plethodontidae_Thorius_magnipes:14.932495,Plethodontidae_Thorius_schmidti:14.932495):6.035377):5.276338,(Plethodontidae_Thorius_insperatus:22.071209,(((Plethodontidae_Thorius_pennatulus:7.201051,Plethodontidae_Thorius_narismagnus:7.201051):4.157955,Plethodontidae_Thorius_smithi:11.359006):9.094481,(Plethodontidae_Thorius_maxillabrochus:10.700767,(Plethodontidae_Thorius_minydemus:2.194055,Plethodontidae_Thorius_spilogaster:2.194055):8.506712):9.752720):1.617722):4.173001):8.002143):38.140654,((((Plethodontidae_Ixalotriton_niger:15.265214,Plethodontidae_Ixalotriton_parvus:15.265214):40.233521,((((Plethodontidae_Pseudoeurycea_aurantia:7.325397,(Plethodontidae_Pseudoeurycea_juarezi:1.941224,Plethodontidae_Pseudoeurycea_saltator:1.941224):5.384173):30.990026,(Plethodontidae_Pseudoeurycea_unguidentis:24.830274,Plethodontidae_Pseudoeurycea_ruficauda:24.830274):13.485150):10.171609,(((((Plethodontidae_Pseudoeurycea_conanti:25.256571,Plethodontidae_Pseudoeurycea_mystax:25.256571):3.739541,Plethodontidae_Pseudoeurycea_obesa:28.996112):3.914422,Plethodontidae_Pseudoeurycea_werleri:32.910534):5.787026,(Plethodontidae_Pseudoeurycea_orchimelas:18.549534,Plethodontidae_Pseudoeurycea_orchileucos:18.549534):20.148026):6.137035,(Plethodontidae_Pseudoeurycea_lineola:38.830714,(((Plethodontidae_Pseudoeurycea_granitum:16.081092,(Plethodontidae_Pseudoeurycea_lynchi:10.360218,Plethodontidae_Pseudoeurycea_nigromaculata:10.360218):5.720874):4.411214,Plethodontidae_Pseudoeurycea_firscheini:20.492306):1.277910,Plethodontidae_Pseudoeurycea_leprosa:21.770216):17.060499):6.003880):3.652437):5.410650,(((Plethodontidae_Pseudoeurycea_smithi:11.546775,Plethodontidae_Pseudoeurycea_papenfussi:11.546775):6.763584,((Plethodontidae_Pseudoeurycea_gadovii:3.413997,Plethodontidae_Pseudoeurycea_melanomolga:3.413997):7.810370,((Plethodontidae_Pseudoeurycea_anitae:3.327664,Plethodontidae_Pseudoeurycea_cochranae:3.327664):6.776930,((Plethodontidae_Pseudoeurycea_tenchalli:0.396359,Plethodontidae_Pseudoeurycea_mixcoatl:0.396359):8.046440,((Plethodontidae_Pseudoeurycea_robertsi:3.124601,Plethodontidae_Pseudoeurycea_altamontana:3.124601):3.347984,Plethodontidae_Pseudoeurycea_longicauda:6.472585):1.970213):1.661796):1.119772):7.085993):5.690039,(Plethodontidae_Pseudoeurycea_rex:7.846000,((Plethodontidae_Pseudoeurycea_brunnata:4.622299,(Plethodontidae_Pseudoeurycea_goebeli:1.258935,Plethodontidae_Pseudoeurycea_sp:1.258935):3.363364):0.767437,Plethodontidae_Pseudoeurycea_exspectata:5.389735):2.456265):16.154398):29.897283):1.601054):9.147793,(((Plethodontidae_Isthmura_corrugata:45.741606,Plethodontidae_Isthmura_sierraoccidentalis:45.741606):0.065608,(Plethodontidae_Aquiloeurycea_cafetalera:45.806170,((Plethodontidae_Aquiloeurycea_quetzalanensis:0.606794,Plethodontidae_Aquiloeurycea_cephalica:0.606794):36.008374,Plethodontidae_Aquiloeurycea_galeanae:36.615168):9.191002):0.001044):18.354196,((((((Plethodontidae_Bolitoglossa_bramei:14.698963,(((Plethodontidae_Bolitoglossa_splendida:12.465013,Plethodontidae_Bolitoglossa_subpalmata:12.465013):1.832191,Plethodontidae_Bolitoglossa_pesrubra:14.297204):0.390845,(((Plethodontidae_Bolitoglossa_gracilis:9.722241,Plethodontidae_Bolitoglossa_kamuk:9.722241):2.803967,Plethodontidae_Bolitoglossa_tica:12.526208):0.482009,Plethodontidae_Bolitoglossa_gomezi:13.008217):1.679832):0.010914):14.519543,(Plethodontidae_Bolitoglossa_minutula:6.014468,Plethodontidae_Bolitoglossa_cerroensis:6.014468):23.204037):6.356251,(Plethodontidae_Bolitoglossa_robinsoni:5.060908,Plethodontidae_Bolitoglossa_aureogularis:5.060908):30.513849):2.824732,((((((Plethodontidae_Bolitoglossa_biseriata:22.559308,(((Plethodontidae_Bolitoglossa_equatoriana:19.361302,Plethodontidae_Bolitoglossa_palmata:19.361302):0.003503,(Plethodontidae_Bolitoglossa_peruviana:15.821468,(Plethodontidae_Bolitoglossa_paraensis:5.244692,Plethodontidae_Bolitoglossa_altamazonica:5.244692):10.576776):3.543338):2.339729,(Plethodontidae_Bolitoglossa_mucuyensis:19.385865,Plethodontidae_Bolitoglossa_leandrae:19.385865):2.318670):0.854773):1.703211,(Plethodontidae_Bolitoglossa_adspersa:20.576183,Plethodontidae_Bolitoglossa_medemi:20.576183):3.686336):1.384937,(Plethodontidae_Bolitoglossa_lozanoi:23.089463,(Plethodontidae_Bolitoglossa_nicefori:14.935840,Plethodontidae_Bolitoglossa_guaneae:14.935840):8.153624):2.557993):0.003354,Plethodontidae_Bolitoglossa_vallecula:25.650810):2.846537,Plethodontidae_Bolitoglossa_orestes:28.497347):9.895859,((Plethodontidae_Bolitoglossa_compacta:28.451729,Plethodontidae_Bolitoglossa_nigrescens:28.451729):5.927726,Plethodontidae_Bolitoglossa_schizodactyla:34.379455):4.013752):0.006282):4.901182,Plethodontidae_Bolitoglossa_colonnea:43.300671):17.451557,((((Plethodontidae_Bolitoglossa_engelhardti:18.537758,((Plethodontidae_Bolitoglossa_cuchumatana:6.727105,Plethodontidae_Bolitoglossa_helmrichi:6.727105):6.613544,Plethodontidae_Bolitoglossa_rostrata:13.340649):5.197109):23.461404,((((Plethodontidae_Bolitoglossa_morio:6.532821,(Plethodontidae_Bolitoglossa_suchitanensis:2.947116,Plethodontidae_Bolitoglossa_eremia:2.947116):3.585705):3.383813,Plethodontidae_Bolitoglossa_flavimembris:9.916634):23.773909,(Plethodontidae_Bolitoglossa_porrasorum:33.159690,(Plethodontidae_Bolitoglossa_franklini:3.856105,Plethodontidae_Bolitoglossa_lincolni:3.856105):29.303585):0.530854):2.039588,((Plethodontidae_Bolitoglossa_cataguana:25.472852,(((Plethodontidae_Bolitoglossa_conanti:13.612236,Plethodontidae_Bolitoglossa_oresbia:13.612236):6.598151,(Plethodontidae_Bolitoglossa_diaphora:18.181452,Plethodontidae_Bolitoglossa_dunni:18.181452):2.028936):3.601759,(Plethodontidae_Bolitoglossa_celaque:11.352440,Plethodontidae_Bolitoglossa_synoria:11.352440):12.459707):1.660705):2.875997,(Plethodontidae_Bolitoglossa_carri:28.335752,Plethodontidae_Bolitoglossa_longissima:28.335752):0.013097):7.381282):6.269030):8.967595,(Plethodontidae_Bolitoglossa_dofleini:46.384319,(((Plethodontidae_Bolitoglossa_riletti:8.426923,Plethodontidae_Bolitoglossa_hermosa:8.426923):18.330232,Plethodontidae_Bolitoglossa_zapoteca:26.757154):4.698385,(Plethodontidae_Bolitoglossa_macrinii:9.881040,Plethodontidae_Bolitoglossa_oaxacensis:9.881040):21.574499):14.928780):4.582438):7.737248,(Plethodontidae_Bolitoglossa_sombra:57.559901,(((((Plethodontidae_Bolitoglossa_yucatana:12.193595,(Plethodontidae_Bolitoglossa_mombachoensis:5.438844,Plethodontidae_Bolitoglossa_mexicana:5.438844):6.754750):33.176043,Plethodontidae_Bolitoglossa_platydactyla:45.369637):7.547957,(Plethodontidae_Bolitoglossa_odonnelli:3.467146,Plethodontidae_Bolitoglossa_alberchi:3.467146):49.450449):2.481665,Plethodontidae_Bolitoglossa_flaviventris:55.399260):0.968115,((Plethodontidae_Bolitoglossa_stuarti:40.600339,Plethodontidae_Bolitoglossa_hartwegi:40.600339):11.577007,(((Plethodontidae_Bolitoglossa_occidentalis:33.044952,Plethodontidae_Bolitoglossa_chinanteca:33.044952):9.104076,Plethodontidae_Bolitoglossa_nympha:42.149027):3.212492,Plethodontidae_Bolitoglossa_rufescens:45.361519):6.815827):4.190029):1.192526):1.144104):2.048223):3.409182):0.485119):1.404974,Plethodontidae_Parvimolge_townsendi:66.051503):6.335504):0.274920):0.595332):2.449775,((((((Plethodontidae_Batrachoseps_incognitus:14.101482,Plethodontidae_Batrachoseps_minor:14.101482):2.768650,(Plethodontidae_Batrachoseps_major:13.130609,(Plethodontidae_Batrachoseps_pacificus:11.937830,Plethodontidae_Batrachoseps_luciae:11.937830):1.192778):3.739523):3.448692,Plethodontidae_Batrachoseps_gavilanensis:20.318823):3.444617,(Plethodontidae_Batrachoseps_gabrieli:22.336914,(((Plethodontidae_Batrachoseps_altasierrae:8.059835,Plethodontidae_Batrachoseps_kawia:8.059835):2.795137,(Plethodontidae_Batrachoseps_diabolicus:9.378047,Plethodontidae_Batrachoseps_regius:9.378047):1.476926):7.177927,(((Plethodontidae_Batrachoseps_bramei:6.630352,Plethodontidae_Batrachoseps_gregarius:6.630352):2.058466,(Plethodontidae_Batrachoseps_nigriventris:7.360300,(Plethodontidae_Batrachoseps_simatus:5.274507,Plethodontidae_Batrachoseps_relictus:5.274507):2.085793):1.328518):2.110534,Plethodontidae_Batrachoseps_stebbinsi:10.799352):7.233548):4.304015):1.426526):7.797665,Plethodontidae_Batrachoseps_attenuatus:31.561105):26.115032,((Plethodontidae_Batrachoseps_wrighti:6.616376,Plethodontidae_Batrachoseps_campi:6.616376):6.259524,Plethodontidae_Batrachoseps_robustus:12.875900):44.800237):18.030897):1.380063):2.952773):2.204984):19.908876,(Amphiumidae_Amphiuma_tridactylum:23.463460,(Amphiumidae_Amphiuma_means:15.182556,Amphiumidae_Amphiuma_pholeter:15.182556):8.280904):78.690271):4.526322):6.319946,(((Proteidae_Necturus_maculosus:4.738493,(Proteidae_Necturus_beyeri:3.969665,Proteidae_Necturus_alabamensis:3.969665):0.768828):18.459287,(Proteidae_Necturus_punctatus:10.895641,Proteidae_Necturus_lewisi:10.895641):12.302138):61.899275,Proteidae_Proteus_anguinus:85.097055):27.902945):15.540115,(((Ambystomatidae_Ambystoma_talpoideum:45.125142,(Ambystomatidae_Ambystoma_gracile:36.945855,(((((((Ambystomatidae_Ambystoma_cingulatum:5.664364,Ambystomatidae_Ambystoma_bishopi:5.664364):12.319680,Ambystomatidae_Ambystoma_annulatum:17.984044):1.325303,(Ambystomatidae_Ambystoma_mabeei:15.860039,(Ambystomatidae_Ambystoma_texanum:8.162880,Ambystomatidae_Ambystoma_barbouri:8.162880):7.697159):3.449308):1.474506,(Ambystomatidae_Ambystoma_laterale-jeffersonianum:20.748372,(Ambystomatidae_Ambystoma_californiense:8.209855,((((Ambystomatidae_Ambystoma_dumerilii:2.629234,Ambystomatidae_Ambystoma_ordinarium:2.629234):1.617905,(Ambystomatidae_Ambystoma_mexicanum:2.894720,((Ambystomatidae_Ambystoma_andersoni:2.300653,((Ambystomatidae_Ambystoma_amblycephalum:0.323429,Ambystomatidae_Ambystoma_mavortium:0.323429):1.782549,(Ambystomatidae_Ambystoma_flavipiperatum:1.624705,Ambystomatidae_Ambystoma_velasci:1.624705):0.481273):0.194674):0.201681,Ambystomatidae_Ambystoma_taylori:2.502334):0.392387):1.352419):0.514746,(((Ambystomatidae_Ambystoma_granulosum:2.094422,(Ambystomatidae_Ambystoma_tigrinum:1.812342,Ambystomatidae_Ambystoma_altamirani:1.812342):0.282080):0.018892,Ambystomatidae_Ambystoma_rivulare:2.113314):1.007408,Ambystomatidae_Ambystoma_lermaense:3.120722):1.641163):1.004543,Ambystomatidae_Ambystoma_rosaceum:5.766428):2.443426):12.538517):0.035482):2.078964,(Ambystomatidae_Ambystoma_jeffersonianum:15.896296,Ambystomatidae_Ambystoma_laterale:15.896296):6.966521):2.170462,Ambystomatidae_Ambystoma_opacum:25.033279):5.083601,Ambystomatidae_Ambystoma_maculatum:30.116880):6.828975):8.179287):40.512606,((Dicamptodontidae_Dicamptodon_copei:7.171171,(Dicamptodontidae_Dicamptodon_tenebrosus:6.166138,Dicamptodontidae_Dicamptodon_ensatus:6.166138):1.005034):2.287753,Dicamptodontidae_Dicamptodon_aterrimus:9.458925):76.178823):27.362252,((Salamandridae_Salamandrina_terdigitata:13.266697,Salamandridae_Salamandrina_perspicillata:13.266697):65.822781,(((Salamandridae_Chioglossa_lusitanica:45.981500,Salamandridae_Mertensiella_caucasica:45.981500):12.748414,(((((Salamandridae_Lyciasalamandra_antalyana:12.347510,Salamandridae_Lyciasalamandra_helverseni:12.347510):1.842141,(Salamandridae_Lyciasalamandra_atifi:13.810891,Salamandridae_Lyciasalamandra_billae:13.810891):0.378760):0.714806,(Salamandridae_Lyciasalamandra_luschani:12.867050,Salamandridae_Lyciasalamandra_fazilae:12.867050):2.037407):2.705511,Salamandridae_Lyciasalamandra_flavimembris:17.609968):19.176723,(Salamandridae_Salamandra_algira:20.290075,(Salamandridae_Salamandra_salamandra:18.021359,(((Salamandridae_Salamandra_atra:10.661997,Salamandridae_Salamandra_corsica:10.661997):3.172381,Salamandridae_Salamandra_lanzai:13.834378):1.403525,Salamandridae_Salamandra_infraimmaculata:15.237903):2.783456):2.268716):16.496616):21.943222):15.953768,(((((((((Salamandridae_Pachytriton_inexpectatus:14.780890,Salamandridae_Pachytriton_moi:14.780890):4.731139,(Salamandridae_Pachytriton_archospotus:13.439360,((Salamandridae_Pachytriton_brevipes:6.021403,Salamandridae_Pachytriton_granulosus:6.021403):4.971823,(Salamandridae_Pachytriton_feii:9.535861,(Salamandridae_Pachytriton_airobranchiatus:8.096480,(Salamandridae_Pachytriton_xanthospilos:6.845950,Salamandridae_Pachytriton_wuguanfui:6.845950):1.250530):1.439381):1.457365):2.446134):6.072669):2.891927,((((Salamandridae_Paramesotriton_ermizhaoi:13.261704,((((Salamandridae_Paramesotriton_aurantius:7.385812,Salamandridae_Paramesotriton_hongkongensis:7.385812):2.534997,Salamandridae_Paramesotriton_qixilingensis:9.920808):1.304868,Salamandridae_Paramesotriton_chinensis:11.225676):0.772901,(Salamandridae_Paramesotriton_deloustali:8.265702,(Salamandridae_Paramesotriton_fuzhongensis:5.664647,(Salamandridae_Paramesotriton_yunwuensis:4.703469,Salamandridae_Paramesotriton_guanxiensis:4.703469):0.961178):2.601055):3.732875):1.263128):4.908695,(((Salamandridae_Paramesotriton_maolanensis:2.260227,Salamandridae_Paramesotriton_longliensis:2.260227):0.866058,Salamandridae_Paramesotriton_zhijinensis:3.126284):9.246603,(Salamandridae_Paramesotriton_caudopunctatus:3.607925,Salamandridae_Paramesotriton_wulingensis:3.607925):8.764962):5.797512):4.225368,Salamandridae_Paramesotriton_labiatus:22.395767):0.006700,Salamandridae_Laotriton_laoensis:22.402467):0.001489):3.719766,Salamandridae_Cynops_pyrrhogaster:26.123722):5.978826,Salamandridae_Cynops_ensicauda:32.102548):2.245229,((Salamandridae_Cynops_glaucus:28.568078,Salamandridae_Cynops_cyanurus:28.568078):3.050019,(Salamandridae_Cynops_fudingensis:20.212064,(Salamandridae_Cynops_orphicus:5.836151,Salamandridae_Cynops_orientalis:5.836151):14.375913):11.406033):2.729680):13.052102,((((Salamandridae_Ichthyosaura_alpestris:30.270553,((Salamandridae_Neurergus_derjugini:10.124206,(Salamandridae_Neurergus_crocatus:7.109095,Salamandridae_Neurergus_kaiseri:7.109095):3.015110):7.008867,Salamandridae_Neurergus_strauchii:17.133073):13.137480):9.852595,((Salamandridae_Ommatotriton_nesterovi:36.413948,(Salamandridae_Triturus_anatolicus:27.358133,((Salamandridae_Triturus_marmoratus:6.309148,Salamandridae_Triturus_pygmaeus:6.309148):19.309215,(((Salamandridae_Triturus_carnifex:3.236114,(Salamandridae_Triturus_ivanbureschi:2.164817,Salamandridae_Triturus_karelinii:2.164817):1.071296):6.122159,(Salamandridae_Triturus_cristatus:8.622802,Salamandridae_Triturus_macedonicus:8.622802):0.735471):1.555353,Salamandridae_Triturus_dobrogicus:10.913625):14.704738):1.739770):9.055815):1.490132,(Salamandridae_Calotriton_arnoldi:0.632070,Salamandridae_Calotriton_asper:0.632070):37.272009):2.219068):4.319017,(Salamandridae_Lissotriton_helveticus:34.132399,((Salamandridae_Lissotriton_italicus:19.407012,(Salamandridae_Lissotriton_kosswigi:4.866772,(Salamandridae_Lissotriton_vulgaris:2.371150,Salamandridae_Lissotriton_montandoni:2.371150):2.495621):14.540240):10.076892,Salamandridae_Lissotriton_boscai:29.483904):4.648495):10.309766):2.553637,(Salamandridae_Euproctus_platycephalus:14.550286,Salamandridae_Euproctus_montanus:14.550286):32.445516):0.404078):7.033739,((Salamandridae_Notophthalmus_meridionalis:18.387240,(Salamandridae_Notophthalmus_perstriatus:15.264069,Salamandridae_Notophthalmus_viridescens:15.264069):3.123171):26.160194,(Salamandridae_Taricha_torosa:27.479677,(Salamandridae_Taricha_granulosa:14.008016,Salamandridae_Taricha_rivularis:14.008016):13.471661):17.067756):9.886185):4.439495,(((Salamandridae_Pleurodeles_poireti:6.899689,Salamandridae_Pleurodeles_nebulosus:6.899689):10.801318,Salamandridae_Pleurodeles_waltl:17.701007):26.384486,((Salamandridae_Echinotriton_andersoni:20.343686,Salamandridae_Echinotriton_chinhaiensis:20.343686):10.510049,((((((Salamandridae_Tylototriton_podichthys:8.030881,Salamandridae_Tylototriton_shanjing:8.030881):0.060546,Salamandridae_Tylototriton_verrucosus:8.091426):1.881716,((Salamandridae_Tylototriton_daweishanensis:0.312776,Salamandridae_Tylototriton_yangi:0.312776):7.608360,(Salamandridae_Tylototriton_uyenoi:6.735580,Salamandridae_Tylototriton_anguliceps:6.735580):1.185556):2.052006):2.076579,(Salamandridae_Tylototriton_kweichowensis:9.414091,((Salamandridae_Tylototriton_ngarsuensis:2.925232,Salamandridae_Tylototriton_shanorum:2.925232):4.409841,Salamandridae_Tylototriton_himalayanus:7.335073):2.079018):2.635630):6.763351,(Salamandridae_Tylototriton_pseudoverrucosus:3.232800,Salamandridae_Tylototriton_taliangensis:3.232800):15.580272):4.085720,((Salamandridae_Tylototriton_wenxianensis:10.489567,((Salamandridae_Tylototriton_dabienicus:0.195155,Salamandridae_Tylototriton_anhuiensis:0.195155):6.447934,(Salamandridae_Tylototriton_asperrimus:4.594809,Salamandridae_Tylototriton_broadoridgus:4.594809):2.048280):3.846478):10.881584,((Salamandridae_Tylototriton_liuyangensis:11.267934,Salamandridae_Tylototriton_lizhenchangi:11.267934):9.696041,((Salamandridae_Tylototriton_hainanensis:6.956326,(Salamandridae_Tylototriton_notialis:5.517929,Salamandridae_Tylototriton_ziegleri:5.517929):1.438397):12.017502,(Salamandridae_Tylototriton_panhai:15.666359,Salamandridae_Tylototriton_vietnamensis:15.666359):3.307469):1.990148):0.407176):1.527640):7.954943):13.231758):14.787620):15.810569):4.405797):33.910521):15.540115):40.695938):12.181940):3.432011):1.160164,Plethodontidae_Nototriton_lignicola:186.010167):2.100024,(Plethodontidae_Nototriton_picucha:9.338649,Plethodontidae_Nototriton_mime:9.338649):178.771543):13.249650,Plethodontidae_Nototriton_tomamorum:201.359841):78.640159,(Pipidae_Xenopus_epitropicalis:50.496208,(Pipidae_Xenopus_fraseri:13.023542,Pipidae_Xenopus_borealis:13.023542):37.472666):229.503792);
[truncated: 3,509,011 more chars]
