# Supplementary material for: Host phylogeny and environment shape the diversity of salamander skin bacterial communities
Source: Anim Microbiome. 2023 Oct 13;5:52. doi: 10.1186/s42523-023-00271-7 (PMC10571319; doi:10.1186/s42523-023-00271-7)
Supplement: Supplementary file 7 — Additional file 7. Unifrac dissimilarity matrices for 16S samples. [file 42523_2023_271_MOESM7_ESM.xlsx]

## Sheet: Unweighted UF
	LS016_ER8125-1_S16	LS026_ER8125-1_S26	LS067_ER8125-1_S66	LS070_ER8125-1_S69	LS071_ER8125-1_S70	LS072_ER8125-1_S71	LS079_ER8125-1_S77	LS209_ER8125-1_S193	LS210_ER8125-1_S194	O031_ER8125-1_S31	O033_ER8125-1_S33	O034_ER8125-1_S34	O037_ER8125-1_S37	O042_ER8125-1_S42	O043_ER8125-1_S43	O045_ER8125-1_S45	O047_ER8125-1_S47	O048_ER8125-1_S48	O053_ER8125-1_S52	O094_ER8125-1_S91	O096_ER8125-1_S93	O100_ER8125-1_S97	O101_ER8125-1_S98	O104_ER8125-1_S101	O105_ER8125-1_S102	O106_ER8125-1_S103	O109_ER8125-1_S106	O113_ER8125-1_S110	O114_ER8125-1_S111	O115_ER8125-1_S112	O116_ER8125-1_S113	O117_ER8125-1_S114	O148_ER8125-1_S140	O150_ER8125-1_S141	O152_ER8125-1_S142	O154_ER8125-1_S144	O156_ER8125-1_S146	S002_ER8125-1_S2	S003_ER8125-1_S3	S004_ER8125-1_S4	S005_ER8125-1_S5	S006_ER8125-1_S6	S089_ER8125-1_S87	S092_ER8125-1_S89	S232_ER8125-1_S216	T121_ER8125-1_S118	O149_ER8125-2_S4	O243_ER8125-2_S12	O245_ER8125-2_S14
LS016_ER8125-1_S16	0	0.686955	0.720101	0.679804	0.786162	0.735313	0.751237	0.765079	0.733366	0.731575	0.735572	0.802073	0.7888	0.725418	0.694751	0.691734	0.643093	0.766732	0.70925	0.731218	0.703795	0.642639	0.716344	0.70808	0.700049	0.719638	0.838746	0.719658	0.743223	0.76105	0.760372	0.707626	0.74106	0.742365	0.751908	0.710426	0.748894	0.69898	0.696218	0.723587	0.743911	0.705809	0.755741	0.730455	0.758557	0.674891	0.734524	0.791356	0.794242
LS026_ER8125-1_S26	0.686955	0	0.721925	0.72633	0.784887	0.690042	0.760917	0.766019	0.746239	0.724432	0.738978	0.795733	0.790075	0.7372	0.694095	0.716166	0.707409	0.761973	0.728643	0.736198	0.743111	0.690486	0.744601	0.683897	0.713841	0.707793	0.827671	0.728381	0.736221	0.768679	0.742527	0.728829	0.771335	0.740596	0.763151	0.757923	0.769316	0.744536	0.767482	0.788912	0.76637	0.731321	0.817134	0.741505	0.750711	0.705173	0.723559	0.783191	0.794628
LS067_ER8125-1_S66	0.720101	0.721925	0	0.677327	0.727118	0.689678	0.746247	0.788418	0.734984	0.730332	0.715708	0.805289	0.799467	0.730618	0.719557	0.761151	0.696039	0.762817	0.721974	0.726703	0.693748	0.711717	0.751297	0.691362	0.695801	0.70783	0.84231	0.754897	0.692191	0.72431	0.75646	0.713576	0.713251	0.741116	0.774605	0.723086	0.770606	0.749559	0.715016	0.768104	0.793615	0.6966	0.759952	0.757221	0.78093	0.685502	0.745615	0.805552	0.814192
LS070_ER8125-1_S69	0.679804	0.72633	0.677327	0	0.736884	0.710307	0.784948	0.76493	0.730973	0.71664	0.698543	0.805992	0.801905	0.75281	0.709456	0.737525	0.721773	0.795535	0.749781	0.729994	0.73053	0.698155	0.741626	0.706607	0.706895	0.726125	0.837106	0.73616	0.717298	0.715097	0.757985	0.685494	0.701572	0.741583	0.763706	0.695582	0.773307	0.728257	0.645469	0.711325	0.77521	0.671461	0.727802	0.733128	0.777182	0.711719	0.745976	0.800226	0.799314
LS071_ER8125-1_S70	0.786162	0.784887	0.727118	0.736884	0	0.725279	0.766196	0.765849	0.790637	0.833056	0.774197	0.786496	0.79705	0.773585	0.737799	0.779685	0.772997	0.796682	0.767404	0.747475	0.745907	0.776582	0.782161	0.78953	0.778	0.731676	0.809476	0.790393	0.725751	0.763894	0.775273	0.747803	0.763607	0.780094	0.791723	0.782849	0.779299	0.788422	0.812182	0.827832	0.786372	0.786771	0.827269	0.816478	0.797157	0.76161	0.794326	0.806964	0.797773
LS072_ER8125-1_S71	0.735313	0.690042	0.689678	0.710307	0.725279	0	0.718418	0.772132	0.759769	0.755984	0.714227	0.753385	0.74677	0.694305	0.691415	0.747533	0.719254	0.742749	0.707206	0.707018	0.718348	0.740373	0.733872	0.741879	0.741686	0.699576	0.786846	0.76713	0.685366	0.755705	0.701934	0.702254	0.739439	0.754095	0.747404	0.729155	0.738893	0.746156	0.781701	0.815014	0.753406	0.736797	0.793981	0.755546	0.750962	0.699762	0.761228	0.784589	0.782522
LS079_ER8125-1_S77	0.751237	0.760917	0.746247	0.784948	0.766196	0.718418	0	0.730517	0.805572	0.817932	0.754427	0.706161	0.726222	0.744002	0.728348	0.791867	0.7545	0.734747	0.738883	0.714634	0.711965	0.762069	0.712347	0.787814	0.742153	0.755263	0.741564	0.767986	0.728415	0.755931	0.712368	0.75811	0.764074	0.761961	0.748644	0.787583	0.762568	0.797295	0.843017	0.856455	0.745116	0.802883	0.845591	0.813741	0.745303	0.749186	0.807722	0.73094	0.713062
LS209_ER8125-1_S193	0.765079	0.766019	0.788418	0.76493	0.765849	0.772132	0.730517	0	0.768461	0.838016	0.766673	0.753572	0.75271	0.767719	0.745716	0.785869	0.750144	0.765449	0.734989	0.731012	0.72312	0.747867	0.737706	0.783398	0.752366	0.761741	0.802901	0.771409	0.756353	0.753694	0.745735	0.777121	0.750931	0.779234	0.738978	0.785519	0.755402	0.81631	0.834688	0.845536	0.747264	0.808948	0.83387	0.820249	0.712672	0.750497	0.787035	0.736635	0.730298
LS210_ER8125-1_S194	0.733366	0.746239	0.734984	0.730973	0.790637	0.759769	0.805572	0.768461	0	0.80554	0.762818	0.850683	0.83846	0.775954	0.757915	0.788945	0.766729	0.817281	0.758734	0.78951	0.754875	0.6977	0.796813	0.779663	0.772663	0.750002	0.86277	0.781277	0.75987	0.783517	0.81524	0.762057	0.760988	0.740008	0.801028	0.763475	0.76595	0.772713	0.728926	0.754085	0.811308	0.710727	0.74739	0.755827	0.761434	0.695555	0.723962	0.807353	0.814007
O031_ER8125-1_S31	0.731575	0.724432	0.730332	0.71664	0.833056	0.755984	0.817932	0.838016	0.80554	0	0.726646	0.814409	0.813965	0.744044	0.735775	0.70176	0.71894	0.757875	0.761241	0.795104	0.787351	0.726607	0.790829	0.704612	0.745041	0.763996	0.848731	0.761519	0.761159	0.770429	0.764019	0.737593	0.737634	0.722771	0.781508	0.746056	0.798587	0.704067	0.717074	0.793777	0.801207	0.72639	0.79043	0.717445	0.845269	0.724464	0.79238	0.837114	0.845062
O033_ER8125-1_S33	0.735572	0.738978	0.715708	0.698543	0.774197	0.714227	0.754427	0.766673	0.762818	0.726646	0	0.724692	0.715316	0.661821	0.668445	0.707471	0.713648	0.697707	0.667554	0.713417	0.698047	0.720644	0.707872	0.739659	0.71831	0.710092	0.780062	0.712921	0.695361	0.691268	0.705512	0.701176	0.707452	0.724269	0.740527	0.732732	0.740539	0.73977	0.767644	0.809712	0.740584	0.765633	0.802911	0.79344	0.769014	0.712566	0.76977	0.755998	0.767299
O034_ER8125-1_S34	0.802073	0.795733	0.805289	0.805992	0.786496	0.753385	0.706161	0.753572	0.850683	0.814409	0.724692	0	0.621678	0.681211	0.721176	0.807706	0.776603	0.663517	0.728689	0.727625	0.729584	0.804799	0.694891	0.815418	0.765147	0.759482	0.644713	0.787843	0.723599	0.727909	0.652916	0.766532	0.746226	0.79221	0.705143	0.806366	0.754936	0.788552	0.864278	0.871896	0.71543	0.835271	0.869544	0.821819	0.743654	0.765612	0.827863	0.717181	0.702674
O037_ER8125-1_S37	0.7888	0.790075	0.799467	0.801905	0.79705	0.74677	0.726222	0.75271	0.83846	0.813965	0.715316	0.621678	0	0.678618	0.690119	0.799793	0.767515	0.671162	0.712835	0.702627	0.70874	0.777428	0.692609	0.813374	0.767508	0.756619	0.700088	0.779263	0.72969	0.746573	0.653505	0.761481	0.772736	0.7949	0.709477	0.818488	0.757874	0.808783	0.861632	0.883299	0.712568	0.843361	0.868289	0.843617	0.734864	0.766881	0.834484	0.711201	0.706695
O042_ER8125-1_S42	0.725418	0.7372	0.730618	0.75281	0.773585	0.694305	0.744002	0.767719	0.775954	0.744044	0.661821	0.681211	0.678618	0	0.664355	0.71835	0.714593	0.69147	0.685523	0.709861	0.700641	0.738438	0.666054	0.736428	0.715497	0.688231	0.731039	0.740252	0.695476	0.701401	0.641162	0.686238	0.742934	0.738265	0.695297	0.752891	0.7154	0.740089	0.787197	0.808678	0.694354	0.766191	0.821338	0.791962	0.752502	0.684164	0.77772	0.754027	0.758323
O043_ER8125-1_S43	0.694751	0.694095	0.719557	0.709456	0.737799	0.691415	0.728348	0.745716	0.757915	0.735775	0.668445	0.721176	0.690119	0.664355	0	0.683416	0.649102	0.688711	0.679181	0.659702	0.648337	0.669632	0.686068	0.685175	0.695051	0.679636	0.775747	0.686118	0.67691	0.677122	0.679841	0.670945	0.735943	0.730788	0.714668	0.730689	0.739865	0.710362	0.758329	0.780626	0.710884	0.742999	0.805035	0.735894	0.721238	0.663083	0.74338	0.722139	0.74816
O045_ER8125-1_S45	0.691734	0.716166	0.761151	0.737525	0.779685	0.747533	0.791867	0.785869	0.788945	0.70176	0.707471	0.807706	0.799793	0.71835	0.683416	0	0.700703	0.762748	0.713272	0.748485	0.75113	0.693977	0.736694	0.706145	0.727515	0.736687	0.833732	0.717979	0.753307	0.770304	0.759909	0.712819	0.751636	0.748012	0.779976	0.733	0.786174	0.732678	0.741537	0.759015	0.76145	0.724138	0.79494	0.737958	0.81045	0.714793	0.766493	0.810382	0.828193
O047_ER8125-1_S47	0.643093	0.707409	0.696039	0.721773	0.772997	0.719254	0.7545	0.750144	0.766729	0.71894	0.713648	0.776603	0.767515	0.714593	0.649102	0.700703	0	0.731754	0.678483	0.690363	0.696144	0.65214	0.705069	0.678131	0.685611	0.672613	0.82442	0.691819	0.687996	0.71287	0.726608	0.708399	0.729582	0.704672	0.750477	0.694889	0.732004	0.714453	0.74301	0.744581	0.739985	0.711746	0.757477	0.709209	0.754699	0.655664	0.714796	0.788122	0.778447
O048_ER8125-1_S48	0.766732	0.761973	0.762817	0.795535	0.796682	0.742749	0.734747	0.765449	0.817281	0.757875	0.697707	0.663517	0.671162	0.69147	0.688711	0.762748	0.731754	0	0.679457	0.734785	0.731254	0.763544	0.700898	0.777518	0.73064	0.749278	0.723407	0.761731	0.714136	0.729964	0.680989	0.753529	0.753721	0.773443	0.735235	0.781255	0.769966	0.780371	0.832283	0.861193	0.728347	0.811808	0.844534	0.803613	0.764896	0.727185	0.822917	0.753679	0.745556
O053_ER8125-1_S52	0.70925	0.728643	0.721974	0.749781	0.767404	0.707206	0.738883	0.734989	0.758734	0.761241	0.667554	0.728689	0.712835	0.685523	0.679181	0.713272	0.678483	0.679457	0	0.694696	0.683213	0.705728	0.679271	0.722606	0.707681	0.679728	0.769561	0.713832	0.684085	0.713819	0.69385	0.711636	0.728479	0.742646	0.722865	0.748323	0.729231	0.753308	0.791743	0.8195	0.737665	0.776153	0.808045	0.795743	0.732188	0.697102	0.753434	0.764974	0.745998
O094_ER8125-1_S91	0.731218	0.736198	0.726703	0.729994	0.747475	0.707018	0.714634	0.731012	0.78951	0.795104	0.713417	0.727625	0.702627	0.709861	0.659702	0.748485	0.690363	0.734785	0.694696	0	0.65143	0.687565	0.679996	0.735984	0.715378	0.709474	0.782962	0.679725	0.696719	0.694327	0.718325	0.731104	0.741	0.764967	0.715236	0.76305	0.756279	0.779854	0.79968	0.818659	0.715022	0.776639	0.810071	0.787758	0.710101	0.69692	0.75767	0.711342	0.708501
O096_ER8125-1_S93	0.703795	0.743111	0.693748	0.73053	0.745907	0.718348	0.711965	0.72312	0.754875	0.787351	0.698047	0.729584	0.70874	0.700641	0.648337	0.75113	0.696144	0.731254	0.683213	0.65143	0	0.667298	0.651047	0.73651	0.70263	0.685415	0.773521	0.667481	0.691836	0.717525	0.689669	0.712887	0.725068	0.748552	0.71863	0.756297	0.733428	0.748924	0.777321	0.814732	0.711923	0.773347	0.811976	0.783768	0.719129	0.677771	0.756585	0.709518	0.732896
O100_ER8125-1_S97	0.642639	0.690486	0.711717	0.698155	0.776582	0.740373	0.762069	0.747867	0.6977	0.726607	0.720644	0.804799	0.777428	0.738438	0.669632	0.693977	0.65214	0.763544	0.705728	0.687565	0.667298	0	0.724973	0.677286	0.675041	0.708089	0.843553	0.64517	0.73377	0.698644	0.745121	0.689982	0.717832	0.719445	0.751921	0.705083	0.749118	0.672113	0.65415	0.713641	0.752712	0.684663	0.751535	0.727041	0.765738	0.660503	0.680056	0.777301	0.799295
O101_ER8125-1_S98	0.716344	0.744601	0.751297	0.741626	0.782161	0.733872	0.712347	0.737706	0.796813	0.790829	0.707872	0.694891	0.692609	0.666054	0.686068	0.736694	0.705069	0.700898	0.679271	0.679996	0.651047	0.724973	0	0.728482	0.674238	0.681089	0.745545	0.681377	0.68764	0.688777	0.678225	0.687565	0.728268	0.748487	0.699431	0.765402	0.731589	0.761711	0.804806	0.824434	0.700928	0.779092	0.830998	0.786247	0.731121	0.708787	0.794591	0.726332	0.711904
O104_ER8125-1_S101	0.70808	0.683897	0.691362	0.706607	0.78953	0.741879	0.787814	0.783398	0.779663	0.704612	0.739659	0.815418	0.813374	0.736428	0.685175	0.706145	0.678131	0.777518	0.722606	0.735984	0.73651	0.677286	0.728482	0	0.644684	0.705458	0.845517	0.687334	0.719561	0.735958	0.746771	0.688532	0.732851	0.735136	0.782897	0.697928	0.770337	0.731863	0.714913	0.728312	0.768624	0.700191	0.7424	0.702756	0.780404	0.695497	0.76217	0.816144	0.83122
O105_ER8125-1_S102	0.700049	0.713841	0.695801	0.706895	0.778	0.741686	0.742153	0.752366	0.772663	0.745041	0.71831	0.765147	0.767508	0.715497	0.695051	0.727515	0.685611	0.73064	0.707681	0.715378	0.70263	0.675041	0.674238	0.644684	0	0.688146	0.808118	0.701352	0.685559	0.688385	0.699202	0.682941	0.684275	0.713866	0.74062	0.724948	0.774685	0.709724	0.732353	0.79492	0.721543	0.714011	0.748453	0.745191	0.774633	0.697388	0.758271	0.785153	0.783241
O106_ER8125-1_S103	0.719638	0.707793	0.70783	0.726125	0.731676	0.699576	0.755263	0.761741	0.750002	0.763996	0.710092	0.759482	0.756619	0.688231	0.679636	0.736687	0.672613	0.749278	0.679728	0.709474	0.685415	0.708089	0.681089	0.705458	0.688146	0	0.80933	0.731859	0.642101	0.674331	0.681341	0.66705	0.717691	0.747268	0.720818	0.716622	0.708994	0.717829	0.732688	0.764952	0.747828	0.737021	0.763912	0.725398	0.766948	0.694113	0.734464	0.804829	0.792863
O109_ER8125-1_S106	0.838746	0.827671	0.84231	0.837106	0.809476	0.786846	0.741564	0.802901	0.86277	0.848731	0.780062	0.644713	0.700088	0.731039	0.775747	0.833732	0.82442	0.723407	0.769561	0.782962	0.773521	0.843553	0.745545	0.845517	0.808118	0.80933	0	0.805133	0.762278	0.769516	0.708213	0.791813	0.812025	0.825943	0.762362	0.850595	0.802309	0.832646	0.891766	0.899644	0.754486	0.870993	0.885932	0.854237	0.790772	0.819426	0.875206	0.751388	0.720994
O113_ER8125-1_S110	0.719658	0.728381	0.754897	0.73616	0.790393	0.76713	0.767986	0.771409	0.781277	0.761519	0.712921	0.787843	0.779263	0.740252	0.686118	0.717979	0.691819	0.761731	0.713832	0.679725	0.667481	0.64517	0.681377	0.687334	0.701352	0.731859	0.805133	0	0.732374	0.718139	0.747373	0.707736	0.722667	0.702104	0.743832	0.722075	0.78593	0.732869	0.743783	0.776233	0.757461	0.747476	0.81365	0.757038	0.773383	0.691594	0.761692	0.751078	0.768264
O114_ER8125-1_S111	0.743223	0.736221	0.692191	0.717298	0.725751	0.685366	0.728415	0.756353	0.75987	0.761159	0.695361	0.723599	0.72969	0.695476	0.67691	0.753307	0.687996	0.714136	0.684085	0.696719	0.691836	0.73377	0.68764	0.719561	0.685559	0.642101	0.762278	0.732374	0	0.679557	0.661886	0.687439	0.720365	0.725481	0.719641	0.706188	0.696824	0.74651	0.78217	0.80674	0.721974	0.743411	0.787527	0.772788	0.745717	0.712693	0.747977	0.765289	0.768617
O115_ER8125-1_S112	0.76105	0.768679	0.72431	0.715097	0.763894	0.755705	0.755931	0.753694	0.783517	0.770429	0.691268	0.727909	0.746573	0.701401	0.677122	0.770304	0.71287	0.729964	0.713819	0.694327	0.717525	0.698644	0.688777	0.735958	0.688385	0.674331	0.769516	0.718139	0.679557	0	0.667936	0.69068	0.722346	0.759159	0.724244	0.70661	0.745214	0.710603	0.723199	0.776714	0.721387	0.760941	0.773167	0.747279	0.758116	0.708074	0.750288	0.784867	0.771902
O116_ER8125-1_S113	0.760372	0.742527	0.75646	0.757985	0.775273	0.701934	0.712368	0.745735	0.81524	0.764019	0.705512	0.652916	0.653505	0.641162	0.679841	0.759909	0.726608	0.680989	0.69385	0.718325	0.689669	0.745121	0.678225	0.746771	0.699202	0.681341	0.708213	0.747373	0.661886	0.667936	0	0.685508	0.729976	0.750234	0.666655	0.762051	0.727506	0.725642	0.799034	0.836055	0.67469	0.791144	0.819498	0.769422	0.742116	0.717699	0.797051	0.745077	0.744941
O117_ER8125-1_S114	0.707626	0.728829	0.713576	0.685494	0.747803	0.702254	0.75811	0.777121	0.762057	0.737593	0.701176	0.766532	0.761481	0.686238	0.670945	0.712819	0.708399	0.753529	0.711636	0.731104	0.712887	0.689982	0.687565	0.688532	0.682941	0.66705	0.791813	0.707736	0.687439	0.69068	0.685508	0	0.7107	0.733068	0.728614	0.699905	0.73779	0.737504	0.711156	0.73933	0.750153	0.728357	0.759665	0.74054	0.754107	0.670938	0.766052	0.772215	0.791117
O148_ER8125-1_S140	0.74106	0.771335	0.713251	0.701572	0.763607	0.739439	0.764074	0.750931	0.760988	0.737634	0.707452	0.746226	0.772736	0.742934	0.735943	0.751636	0.729582	0.753721	0.728479	0.741	0.725068	0.717832	0.728268	0.732851	0.684275	0.717691	0.812025	0.722667	0.720365	0.722346	0.729976	0.7107	0	0.720203	0.740111	0.685851	0.751341	0.742383	0.727484	0.786559	0.754539	0.725468	0.749725	0.728385	0.77527	0.737478	0.736299	0.7755	0.78916
O150_ER8125-1_S141	0.742365	0.740596	0.741116	0.741583	0.780094	0.754095	0.761961	0.779234	0.740008	0.722771	0.724269	0.79221	0.7949	0.738265	0.730788	0.748012	0.704672	0.773443	0.742646	0.764967	0.748552	0.719445	0.748487	0.735136	0.713866	0.747268	0.825943	0.702104	0.725481	0.759159	0.750234	0.733068	0.720203	0	0.757224	0.686575	0.754426	0.708721	0.753524	0.799693	0.758077	0.733106	0.782986	0.736654	0.788265	0.71058	0.741553	0.792966	0.792563
O152_ER8125-1_S142	0.751908	0.763151	0.774605	0.763706	0.791723	0.747404	0.748644	0.738978	0.801028	0.781508	0.740527	0.705143	0.709477	0.695297	0.714668	0.779976	0.750477	0.735235	0.722865	0.715236	0.71863	0.751921	0.699431	0.782897	0.74062	0.720818	0.762362	0.743832	0.719641	0.724244	0.666655	0.728614	0.740111	0.757224	0	0.763324	0.689874	0.758091	0.810675	0.842626	0.703918	0.786908	0.836658	0.791338	0.73804	0.729501	0.80601	0.745363	0.736451
O154_ER8125-1_S144	0.710426	0.757923	0.723086	0.695582	0.782849	0.729155	0.787583	0.785519	0.763475	0.746056	0.732732	0.806366	0.818488	0.752891	0.730689	0.733	0.694889	0.781255	0.748323	0.76305	0.756297	0.705083	0.765402	0.697928	0.724948	0.716622	0.850595	0.722075	0.706188	0.70661	0.762051	0.699905	0.685851	0.686575	0.763324	0	0.735759	0.70224	0.66565	0.722785	0.789978	0.69967	0.720709	0.713915	0.79622	0.686579	0.698007	0.810525	0.815855
O156_ER8125-1_S146	0.748894	0.769316	0.770606	0.773307	0.779299	0.738893	0.762568	0.755402	0.76595	0.798587	0.740539	0.754936	0.757874	0.7154	0.739865	0.786174	0.732004	0.769966	0.729231	0.756279	0.733428	0.749118	0.731589	0.770337	0.774685	0.708994	0.802309	0.78593	0.696824	0.745214	0.727506	0.73779	0.751341	0.754426	0.689874	0.735759	0	0.767931	0.82538	0.810869	0.710669	0.788678	0.819983	0.784202	0.753188	0.739655	0.726746	0.776694	0.777337
S002_ER8125-1_S2	0.69898	0.744536	0.749559	0.728257	0.788422	0.746156	0.797295	0.81631	0.772713	0.704067	0.73977	0.788552	0.808783	0.740089	0.710362	0.732678	0.714453	0.780371	0.753308	0.779854	0.748924	0.672113	0.761711	0.731863	0.709724	0.717829	0.832646	0.732869	0.74651	0.710603	0.725642	0.737504	0.742383	0.708721	0.758091	0.70224	0.767931	0	0.676389	0.749118	0.750991	0.700524	0.750843	0.690012	0.805423	0.6973	0.757412	0.805681	0.810165
S003_ER8125-1_S3	0.696218	0.767482	0.715016	0.645469	0.812182	0.781701	0.843017	0.834688	0.728926	0.717074	0.767644	0.864278	0.861632	0.787197	0.758329	0.741537	0.74301	0.832283	0.791743	0.79968	0.777321	0.65415	0.804806	0.714913	0.732353	0.732688	0.891766	0.743783	0.78217	0.723199	0.799034	0.711156	0.727484	0.753524	0.810675	0.66565	0.82538	0.676389	0	0.561677	0.81633	0.62914	0.651659	0.708188	0.844213	0.691388	0.731818	0.864638	0.864061
S004_ER8125-1_S4	0.723587	0.788912	0.768104	0.711325	0.827832	0.815014	0.856455	0.845536	0.754085	0.793777	0.809712	0.871896	0.883299	0.808678	0.780626	0.759015	0.744581	0.861193	0.8195	0.818659	0.814732	0.713641	0.824434	0.728312	0.79492	0.764952	0.899644	0.776233	0.80674	0.776714	0.836055	0.73933	0.786559	0.799693	0.842626	0.722785	0.810869	0.749118	0.561677	0	0.829936	0.650107	0.671132	0.677024	0.858962	0.712556	0.729672	0.875811	0.879612
S005_ER8125-1_S5	0.743911	0.76637	0.793615	0.77521	0.786372	0.753406	0.745116	0.747264	0.811308	0.801207	0.740584	0.71543	0.712568	0.694354	0.710884	0.76145	0.739985	0.728347	0.737665	0.715022	0.711923	0.752712	0.700928	0.768624	0.721543	0.747828	0.754486	0.757461	0.721974	0.721387	0.67469	0.750153	0.754539	0.758077	0.703918	0.789978	0.710669	0.750991	0.81633	0.829936	0	0.793245	0.817519	0.782515	0.747575	0.734726	0.810725	0.754078	0.735321
S006_ER8125-1_S6	0.705809	0.731321	0.6966	0.671461	0.786771	0.736797	0.802883	0.808948	0.710727	0.72639	0.765633	0.835271	0.843361	0.766191	0.742999	0.724138	0.711746	0.811808	0.776153	0.776639	0.773347	0.684663	0.779092	0.700191	0.714011	0.737021	0.870993	0.747476	0.743411	0.760941	0.791144	0.728357	0.725468	0.733106	0.786908	0.69967	0.788678	0.700524	0.62914	0.650107	0.793245	0	0.685358	0.674869	0.821901	0.691735	0.714356	0.843887	0.849627
S089_ER8125-1_S87	0.755741	0.817134	0.759952	0.727802	0.827269	0.793981	0.845591	0.83387	0.74739	0.79043	0.802911	0.869544	0.868289	0.821338	0.805035	0.79494	0.757477	0.844534	0.808045	0.810071	0.811976	0.751535	0.830998	0.7424	0.748453	0.763912	0.885932	0.81365	0.787527	0.773167	0.819498	0.759665	0.749725	0.782986	0.836658	0.720709	0.819983	0.750843	0.651659	0.671132	0.817519	0.685358	0	0.641846	0.829066	0.731683	0.759978	0.863354	0.866723
S092_ER8125-1_S89	0.730455	0.741505	0.757221	0.733128	0.816478	0.755546	0.813741	0.820249	0.755827	0.717445	0.79344	0.821819	0.843617	0.791962	0.735894	0.737958	0.709209	0.803613	0.795743	0.787758	0.783768	0.727041	0.786247	0.702756	0.745191	0.725398	0.854237	0.757038	0.772788	0.747279	0.769422	0.74054	0.728385	0.736654	0.791338	0.713915	0.784202	0.690012	0.708188	0.677024	0.782515	0.674869	0.641846	0	0.812305	0.67814	0.741524	0.829368	0.837638
S232_ER8125-1_S216	0.758557	0.750711	0.78093	0.777182	0.797157	0.750962	0.745303	0.712672	0.761434	0.845269	0.769014	0.743654	0.734864	0.752502	0.721238	0.81045	0.754699	0.764896	0.732188	0.710101	0.719129	0.765738	0.731121	0.780404	0.774633	0.766948	0.790772	0.773383	0.745717	0.758116	0.742116	0.754107	0.77527	0.788265	0.73804	0.79622	0.753188	0.805423	0.844213	0.858962	0.747575	0.821901	0.829066	0.812305	0	0.748744	0.781006	0.713443	0.716343
T121_ER8125-1_S118	0.674891	0.705173	0.685502	0.711719	0.76161	0.699762	0.749186	0.750497	0.695555	0.724464	0.712566	0.765612	0.766881	0.684164	0.663083	0.714793	0.655664	0.727185	0.697102	0.69692	0.677771	0.660503	0.708787	0.695497	0.697388	0.694113	0.819426	0.691594	0.712693	0.708074	0.717699	0.670938	0.737478	0.71058	0.729501	0.686579	0.739655	0.6973	0.691388	0.712556	0.734726	0.691735	0.731683	0.67814	0.748744	0	0.697799	0.77791	0.780105
O149_ER8125-2_S4	0.734524	0.723559	0.745615	0.745976	0.794326	0.761228	0.807722	0.787035	0.723962	0.79238	0.76977	0.827863	0.834484	0.77772	0.74338	0.766493	0.714796	0.822917	0.753434	0.75767	0.756585	0.680056	0.794591	0.76217	0.758271	0.734464	0.875206	0.761692	0.747977	0.750288	0.797051	0.766052	0.736299	0.741553	0.80601	0.698007	0.726746	0.757412	0.731818	0.729672	0.810725	0.714356	0.759978	0.741524	0.781006	0.697799	0	0.829366	0.832199
O243_ER8125-2_S12	0.791356	0.783191	0.805552	0.800226	0.806964	0.784589	0.73094	0.736635	0.807353	0.837114	0.755998	0.717181	0.711201	0.754027	0.722139	0.810382	0.788122	0.753679	0.764974	0.711342	0.709518	0.777301	0.726332	0.816144	0.785153	0.804829	0.751388	0.751078	0.765289	0.784867	0.745077	0.772215	0.7755	0.792966	0.745363	0.810525	0.776694	0.805681	0.864638	0.875811	0.754078	0.843887	0.863354	0.829368	0.713443	0.77791	0.829366	0	0.668364
O245_ER8125-2_S14	0.794242	0.794628	0.814192	0.799314	0.797773	0.782522	0.713062	0.730298	0.814007	0.845062	0.767299	0.702674	0.706695	0.758323	0.74816	0.828193	0.778447	0.745556	0.745998	0.708501	0.732896	0.799295	0.711904	0.83122	0.783241	0.792863	0.720994	0.768264	0.768617	0.771902	0.744941	0.791117	0.78916	0.792563	0.736451	0.815855	0.777337	0.810165	0.864061	0.879612	0.735321	0.849627	0.866723	0.837638	0.716343	0.780105	0.832199	0.668364	0
O249_ER8125-2_S18	0.800942	0.809713	0.827606	0.830234	0.809607	0.781323	0.745165	0.762794	0.839675	0.8546	0.776707	0.682799	0.68511	0.732283	0.757304	0.834928	0.798447	0.732965	0.764545	0.748255	0.744661	0.815339	0.722884	0.837585	0.800005	0.779024	0.733648	0.809964	0.76961	0.778649	0.692142	0.798264	0.806574	0.83394	0.710822	0.843513	0.761599	0.825641	0.87574	0.898041	0.726169	0.864072	0.89053	0.857039	0.748137	0.793754	0.859712	0.719757	0.708267
O251_ER8125-2_S20	0.807927	0.816544	0.812845	0.813574	0.797285	0.784618	0.745959	0.750487	0.824018	0.853417	0.779854	0.688809	0.691245	0.719047	0.75664	0.83908	0.803308	0.738754	0.749383	0.721311	0.733928	0.803661	0.713962	0.842746	0.795941	0.774601	0.733415	0.786846	0.749166	0.750951	0.702103	0.786395	0.780644	0.813321	0.715712	0.819067	0.76882	0.815477	0.869852	0.887262	0.741391	0.84769	0.873194	0.85421	0.732983	0.783307	0.835046	0.694894	0.674129
O254_ER8125-2_S23	0.805956	0.801086	0.822342	0.824176	0.81575	0.787891	0.737256	0.753685	0.825935	0.848791	0.773973	0.687219	0.682624	0.731565	0.754819	0.829042	0.799508	0.722776	0.750127	0.735812	0.737181	0.802388	0.717918	0.839148	0.785769	0.778687	0.727557	0.800142	0.757976	0.779042	0.689789	0.793927	0.796524	0.826696	0.698137	0.838791	0.749171	0.812164	0.880686	0.894191	0.723967	0.864132	0.890631	0.855974	0.724954	0.792839	0.852368	0.705956	0.699204
O256_ER8125-2_S25	0.744793	0.777239	0.780377	0.780547	0.798788	0.770251	0.753335	0.727813	0.764721	0.816532	0.74782	0.764601	0.722003	0.744287	0.728577	0.774377	0.755879	0.75577	0.746251	0.709387	0.706807	0.738505	0.713111	0.800542	0.746939	0.7614	0.803681	0.738044	0.752647	0.772617	0.749018	0.761734	0.767632	0.778709	0.706192	0.794191	0.752487	0.776351	0.821503	0.848271	0.741428	0.805792	0.853826	0.823017	0.720709	0.746034	0.800628	0.704554	0.711455
O260_ER8125-2_S29	0.782706	0.77231	0.798062	0.80001	0.7689	0.761645	0.709546	0.707547	0.805683	0.842045	0.766458	0.657317	0.672631	0.707149	0.729515	0.806586	0.780573	0.71567	0.735607	0.719295	0.703061	0.78082	0.701402	0.813513	0.771353	0.753749	0.729091	0.776785	0.737887	0.743081	0.679269	0.764154	0.77713	0.802349	0.673887	0.807652	0.736636	0.801293	0.856479	0.875883	0.699158	0.840944	0.870256	0.831197	0.700516	0.748145	0.832016	0.687924	0.680182
O265_ER8125-2_S34	0.778294	0.770985	0.806467	0.789997	0.780994	0.768589	0.733905	0.723602	0.78384	0.827101	0.753038	0.721944	0.710841	0.754416	0.72742	0.807332	0.768664	0.744029	0.748509	0.699265	0.720367	0.767226	0.717127	0.824315	0.768762	0.783332	0.762841	0.745168	0.749996	0.764337	0.732185	0.782748	0.767838	0.775263	0.744595	0.802794	0.777762	0.811628	0.843029	0.871371	0.743873	0.829042	0.853429	0.830642	0.704509	0.756022	0.814264	0.690594	0.66603
O266_ER8125-2_S35	0.739983	0.749797	0.782217	0.784754	0.79025	0.760328	0.714518	0.721581	0.756465	0.826383	0.743611	0.705061	0.696624	0.721744	0.703396	0.788498	0.746571	0.723642	0.716205	0.672556	0.703794	0.736739	0.691484	0.801905	0.756556	0.747769	0.76039	0.732575	0.722922	0.71228	0.707464	0.745428	0.763021	0.776994	0.694565	0.788128	0.733444	0.7732	0.831144	0.849939	0.712071	0.813706	0.846471	0.802661	0.674126	0.742553	0.777003	0.673969	0.668625
O267_ER8125-2_S36	0.758977	0.748007	0.770634	0.765352	0.771539	0.74905	0.730789	0.728693	0.750243	0.816103	0.736798	0.726302	0.737794	0.742682	0.708034	0.781379	0.750425	0.726771	0.703293	0.70503	0.707207	0.741063	0.705525	0.76227	0.73107	0.742926	0.774116	0.734098	0.709451	0.7289	0.718002	0.749804	0.740261	0.770664	0.734046	0.762943	0.745218	0.774451	0.823586	0.847253	0.717728	0.80552	0.821433	0.800509	0.679931	0.731689	0.784979	0.712558	0.697809
S090_ER8125-2_S3	0.803547	0.810237	0.780343	0.761312	0.868984	0.833685	0.873201	0.862163	0.809733	0.803894	0.844202	0.901504	0.909882	0.860625	0.833687	0.825633	0.798202	0.884044	0.844937	0.852502	0.851697	0.773454	0.858318	0.755175	0.786411	0.817304	0.923938	0.807971	0.819406	0.812715	0.857418	0.797058	0.794503	0.782466	0.868327	0.76205	0.843303	0.802108	0.679745	0.720306	0.861162	0.729527	0.710007	0.7579	0.875392	0.780103	0.726041	0.895672	0.91554
S240_ER8125-2_S9	0.780839	0.785874	0.814287	0.800722	0.810252	0.779626	0.725225	0.725189	0.802429	0.838181	0.78612	0.708094	0.725008	0.735022	0.751531	0.814903	0.779623	0.735627	0.769605	0.710651	0.735381	0.78942	0.706319	0.81433	0.792668	0.792416	0.761721	0.776795	0.766307	0.777511	0.73401	0.780929	0.785988	0.803751	0.743373	0.812679	0.765505	0.808247	0.853484	0.864771	0.730082	0.835773	0.862121	0.823918	0.713606	0.761319	0.819869	0.671589	0.695695
T289_ER8125-2_S58	0.740248	0.758179	0.793974	0.749455	0.795889	0.749941	0.748409	0.713816	0.787185	0.812829	0.766336	0.72073	0.737942	0.725039	0.701905	0.771159	0.72919	0.734414	0.758637	0.722427	0.728316	0.753978	0.717651	0.760746	0.750904	0.724377	0.780606	0.734614	0.740631	0.729362	0.701172	0.741762	0.765493	0.775458	0.724922	0.732126	0.724763	0.76475	0.818376	0.804501	0.682753	0.776422	0.808689	0.749619	0.718828	0.711454	0.782989	0.733537	0.739691
N1_V4_PF_V	0.809616	0.821621	0.82444	0.801402	0.851374	0.845782	0.827189	0.83328	0.853227	0.829919	0.831433	0.840379	0.850101	0.841562	0.819899	0.844346	0.802504	0.852855	0.831677	0.825191	0.830267	0.795289	0.833527	0.810053	0.810408	0.805489	0.826839	0.807952	0.823345	0.78029	0.810695	0.788158	0.812584	0.799302	0.839423	0.798839	0.835694	0.800083	0.815042	0.803472	0.833943	0.824523	0.814423	0.794519	0.828821	0.805916	0.810534	0.819505	0.835887
N10_V4_PF_D	0.800544	0.820345	0.842905	0.831804	0.854096	0.819372	0.796484	0.821488	0.847063	0.840718	0.810639	0.795771	0.795184	0.790333	0.799	0.838867	0.812207	0.822898	0.817883	0.784626	0.795246	0.809367	0.785899	0.834673	0.829462	0.828117	0.799796	0.79336	0.823837	0.805122	0.792333	0.804177	0.826467	0.809299	0.807546	0.8328	0.818588	0.812465	0.859	0.873578	0.810065	0.851724	0.874115	0.832622	0.791757	0.797231	0.836838	0.770471	0.774988
N11_V4_JP_D_M	0.76523	0.805951	0.774277	0.748342	0.816558	0.794077	0.824455	0.809339	0.777085	0.806144	0.789512	0.831903	0.835197	0.80223	0.787129	0.811754	0.769378	0.834038	0.801424	0.761559	0.781681	0.739763	0.802253	0.77664	0.771975	0.78156	0.851046	0.778355	0.801181	0.752318	0.800754	0.761418	0.770284	0.797298	0.812804	0.771961	0.834616	0.758647	0.743682	0.790963	0.822755	0.776341	0.758832	0.77437	0.791467	0.744259	0.802753	0.816536	0.829897
N11_V4_JP_V_M	0.710154	0.772423	0.760796	0.743768	0.807012	0.792866	0.823248	0.797812	0.734705	0.773835	0.802662	0.841568	0.839198	0.807528	0.767834	0.80656	0.75551	0.832166	0.788889	0.753195	0.777868	0.718701	0.809689	0.771725	0.772437	0.747625	0.868445	0.770794	0.786613	0.760665	0.801596	0.755313	0.771746	0.778615	0.812952	0.770333	0.807673	0.763041	0.706345	0.765327	0.821087	0.772515	0.746476	0.759135	0.79864	0.720845	0.758918	0.818135	0.824425
N11_V4_PF_D	0.800894	0.813435	0.839895	0.808834	0.842939	0.823362	0.79804	0.812999	0.83598	0.844795	0.804435	0.783235	0.793011	0.791681	0.796428	0.846838	0.812929	0.813034	0.799832	0.77645	0.794922	0.799805	0.77471	0.82823	0.822354	0.815205	0.789139	0.789683	0.812166	0.787835	0.778256	0.804318	0.813585	0.807558	0.800031	0.833596	0.827306	0.816801	0.852699	0.874479	0.80559	0.848611	0.867295	0.8423	0.794773	0.801703	0.834357	0.77203	0.764189
N12_V4_JP_V_M	0.750129	0.769399	0.796651	0.772214	0.805229	0.773537	0.782895	0.755226	0.778692	0.806049	0.781148	0.801213	0.790754	0.768166	0.734298	0.791907	0.735603	0.80308	0.768201	0.705455	0.744642	0.735355	0.733564	0.765394	0.774867	0.766573	0.817355	0.756686	0.783738	0.761652	0.778079	0.764488	0.796827	0.792778	0.786414	0.797209	0.788193	0.777178	0.790204	0.822964	0.776155	0.809592	0.822853	0.794195	0.740747	0.73636	0.791744	0.765154	0.768458
N12_V4_PF_D	0.773338	0.803094	0.800809	0.767799	0.836412	0.818101	0.812244	0.803976	0.805903	0.811825	0.791186	0.81258	0.81995	0.790215	0.774292	0.817502	0.776105	0.82694	0.786065	0.779493	0.780033	0.745994	0.786794	0.802058	0.789202	0.768511	0.838696	0.766161	0.783484	0.745198	0.783012	0.77677	0.786278	0.779894	0.812791	0.783918	0.815643	0.788241	0.774881	0.81084	0.814198	0.801149	0.826513	0.814123	0.798066	0.761775	0.780913	0.802284	0.814595
N12_V4_PF_V	0.765207	0.781334	0.823915	0.798086	0.852936	0.815648	0.803993	0.803832	0.822162	0.832093	0.809271	0.813137	0.81468	0.799402	0.775399	0.812558	0.759571	0.825511	0.778427	0.756121	0.771345	0.753577	0.759473	0.787421	0.774573	0.784542	0.828345	0.74159	0.803846	0.773969	0.785186	0.788908	0.803739	0.799583	0.812997	0.803897	0.836869	0.805936	0.811365	0.83134	0.814428	0.818401	0.840337	0.812512	0.79139	0.780052	0.797369	0.785317	0.801802
N13_V4_JP_D_M	0.767965	0.799213	0.790038	0.797619	0.832638	0.803533	0.838075	0.843197	0.773034	0.801799	0.817159	0.840774	0.851958	0.783099	0.790467	0.808951	0.777386	0.838271	0.80627	0.80766	0.811393	0.765198	0.81734	0.778853	0.791503	0.800621	0.871633	0.795474	0.821522	0.79244	0.804948	0.788061	0.822346	0.779672	0.79865	0.814477	0.82595	0.769338	0.770756	0.809345	0.823905	0.784649	0.800769	0.794151	0.837059	0.739887	0.790119	0.844384	0.846686
N13_V4_JP_V_M	0.703845	0.766404	0.747121	0.73854	0.779503	0.741168	0.775803	0.755002	0.730021	0.772961	0.756241	0.795892	0.793568	0.759916	0.734951	0.794804	0.733068	0.792858	0.748415	0.727214	0.730157	0.715524	0.769363	0.775716	0.756662	0.74101	0.826854	0.739997	0.757866	0.730781	0.760808	0.74602	0.755785	0.749791	0.759215	0.755223	0.766078	0.751385	0.753757	0.80868	0.783572	0.781353	0.796375	0.756245	0.753959	0.721049	0.762473	0.777918	0.788774
N14_V4_JP_D_M	0.768783	0.776709	0.800494	0.797636	0.807387	0.768473	0.761976	0.734755	0.803038	0.833449	0.776984	0.769591	0.760986	0.758803	0.73936	0.799547	0.749476	0.776414	0.77018	0.7145	0.745967	0.765796	0.732955	0.79201	0.787076	0.778609	0.788389	0.756507	0.781287	0.779581	0.75247	0.776597	0.79077	0.791107	0.755273	0.79615	0.762917	0.792744	0.841976	0.861465	0.747793	0.829872	0.848935	0.815541	0.733419	0.745566	0.817925	0.738833	0.741943
N14_V4_JP_V_M	0.730371	0.732865	0.7739	0.769225	0.784713	0.739872	0.756386	0.742199	0.756025	0.807758	0.766967	0.779286	0.76667	0.746727	0.729307	0.782618	0.73522	0.793623	0.750847	0.699481	0.737386	0.728931	0.729541	0.782054	0.768365	0.730532	0.806041	0.746557	0.756193	0.750148	0.749542	0.771122	0.791984	0.774732	0.757787	0.790143	0.748291	0.762135	0.803667	0.824906	0.752476	0.80164	0.80619	0.784283	0.741931	0.728336	0.768088	0.75264	0.75918
N15_V4_JP_D_M	0.795589	0.815111	0.802065	0.789833	0.84613	0.813994	0.819668	0.806175	0.7932	0.840715	0.813085	0.842226	0.839435	0.814974	0.80528	0.84399	0.783886	0.846162	0.803629	0.760679	0.795853	0.777574	0.793162	0.809229	0.818308	0.792375	0.858082	0.776	0.810797	0.787238	0.812516	0.786028	0.805759	0.820941	0.826854	0.79763	0.815547	0.8032	0.797823	0.815374	0.837981	0.822767	0.826711	0.820778	0.795163	0.769057	0.800273	0.810977	0.817032
N15_V4_JP_V_M	0.777407	0.823405	0.791206	0.775372	0.83353	0.824537	0.839042	0.826009	0.774328	0.808916	0.809969	0.847695	0.852402	0.81922	0.803749	0.821872	0.787861	0.847175	0.80614	0.78546	0.804185	0.764702	0.820311	0.795599	0.799115	0.796113	0.870819	0.790709	0.820709	0.774731	0.81727	0.788008	0.795606	0.808922	0.827062	0.807447	0.837829	0.781754	0.737089	0.784876	0.831491	0.786714	0.754983	0.779239	0.814371	0.760541	0.811828	0.834373	0.84013
N15_V4_PF_D	0.793331	0.797804	0.824133	0.799915	0.829444	0.805783	0.777031	0.798268	0.839065	0.829949	0.801112	0.774437	0.790159	0.78173	0.790247	0.847704	0.803262	0.805452	0.785675	0.757781	0.787372	0.800103	0.779093	0.817577	0.805246	0.797576	0.791954	0.785576	0.804844	0.771585	0.76165	0.79333	0.807964	0.799958	0.790991	0.824308	0.832946	0.818681	0.843121	0.871015	0.79594	0.842136	0.855681	0.832071	0.783239	0.798831	0.831691	0.769783	0.765278
N15_V4_PF_V	0.782116	0.806611	0.835018	0.784188	0.849564	0.825622	0.828337	0.828037	0.820994	0.82468	0.812735	0.831827	0.834077	0.827937	0.810882	0.846229	0.800635	0.840515	0.810431	0.799717	0.817585	0.775734	0.81716	0.814063	0.800308	0.803598	0.831759	0.785389	0.831616	0.770389	0.804549	0.795059	0.812184	0.808054	0.830669	0.802568	0.842111	0.788107	0.794916	0.825308	0.833799	0.830944	0.807087	0.81542	0.818925	0.790493	0.801534	0.814328	0.818806
N16_V4_JP_D_M	0.813438	0.823943	0.821301	0.814588	0.82329	0.805534	0.793936	0.796675	0.818575	0.846484	0.803052	0.803228	0.81133	0.789846	0.796147	0.829943	0.802992	0.832815	0.801985	0.748011	0.787849	0.787505	0.786311	0.82621	0.819016	0.791446	0.828439	0.782485	0.796867	0.786657	0.795587	0.794835	0.803622	0.815024	0.805344	0.818469	0.814086	0.808266	0.828789	0.859611	0.803908	0.838752	0.845083	0.840019	0.782138	0.789513	0.814254	0.78219	0.797924
N16_V4_JP_V_M	0.766375	0.796927	0.810816	0.780043	0.827569	0.801051	0.808501	0.808985	0.775382	0.815667	0.772733	0.82404	0.825023	0.768765	0.779305	0.814836	0.777195	0.825551	0.785103	0.743877	0.788888	0.764349	0.782153	0.819449	0.81224	0.794008	0.841586	0.765785	0.800931	0.766567	0.790857	0.794666	0.804655	0.775776	0.797635	0.803734	0.814015	0.789744	0.799247	0.836361	0.812118	0.809578	0.826634	0.815537	0.783401	0.759515	0.804302	0.794525	0.800008
N16_V4_PF_D	0.816548	0.820557	0.844691	0.820177	0.841305	0.814259	0.785308	0.816671	0.849872	0.850311	0.814298	0.78903	0.800888	0.800409	0.801208	0.842422	0.822743	0.823179	0.814137	0.768308	0.800412	0.806631	0.786093	0.834958	0.825153	0.818829	0.808171	0.798785	0.826418	0.803903	0.790469	0.802345	0.825998	0.828779	0.805053	0.83714	0.839006	0.828945	0.855333	0.872495	0.81364	0.844032	0.864265	0.846524	0.783101	0.798157	0.835671	0.76821	0.775323
N16_V4_PF_V	0.748549	0.784862	0.824146	0.78971	0.841516	0.827851	0.818515	0.804609	0.808677	0.824789	0.807669	0.829414	0.823427	0.801533	0.787216	0.805562	0.767979	0.83595	0.790316	0.780912	0.78789	0.742465	0.78415	0.791497	0.778543	0.795636	0.844032	0.75395	0.815993	0.775247	0.803192	0.788008	0.792483	0.801904	0.821765	0.797949	0.814477	0.794721	0.791753	0.808619	0.808467	0.812002	0.825104	0.814001	0.807788	0.767912	0.768708	0.798996	0.805938
N17_V4_JP_D_M	0.77186	0.787246	0.803006	0.789516	0.822752	0.798909	0.797688	0.796034	0.785734	0.813185	0.806486	0.80932	0.81164	0.786625	0.771958	0.822671	0.776535	0.804463	0.791536	0.782056	0.794236	0.769645	0.798527	0.805749	0.792297	0.784053	0.837817	0.798332	0.807311	0.790807	0.782366	0.794237	0.802328	0.787354	0.79435	0.82978	0.816988	0.792302	0.824114	0.845575	0.801478	0.809466	0.843866	0.826964	0.801089	0.763345	0.803441	0.795301	0.807783
N17_V4_JP_V_M	0.777085	0.79807	0.786137	0.78028	0.822605	0.80498	0.808927	0.814265	0.79147	0.82184	0.790175	0.827578	0.822387	0.786647	0.783498	0.821267	0.783604	0.832543	0.796595	0.762694	0.792748	0.777687	0.787067	0.802722	0.783333	0.784708	0.835132	0.775176	0.791684	0.776129	0.797738	0.769391	0.801475	0.787805	0.810585	0.803892	0.816961	0.791755	0.797811	0.827442	0.814858	0.814515	0.822769	0.816669	0.803652	0.771446	0.79471	0.795967	0.81295
N17_V4_PF_D	0.784642	0.811104	0.832415	0.80662	0.850447	0.822796	0.792808	0.801311	0.815193	0.83754	0.803285	0.789131	0.796178	0.782461	0.793095	0.836257	0.806898	0.816096	0.793166	0.774145	0.775883	0.782411	0.7687	0.834123	0.796226	0.800714	0.80395	0.788114	0.814689	0.770841	0.777288	0.801097	0.804839	0.802386	0.796515	0.829601	0.822148	0.812913	0.828273	0.862063	0.79646	0.830787	0.857075	0.838656	0.795978	0.785201	0.825325	0.773931	0.777862
N17_V4_PF_V	0.781212	0.794936	0.82763	0.792334	0.830711	0.803725	0.783444	0.807996	0.802453	0.819049	0.786357	0.797188	0.813481	0.789083	0.776733	0.813896	0.784197	0.817439	0.791467	0.761644	0.795705	0.756681	0.769268	0.794829	0.78164	0.790264	0.798429	0.752076	0.795964	0.752302	0.77659	0.772574	0.788459	0.791317	0.79942	0.789493	0.823677	0.789091	0.799392	0.835469	0.798172	0.802555	0.828928	0.809268	0.787667	0.7695	0.814192	0.7759	0.781612
N18_V4_JP_D_M	0.763803	0.782351	0.776117	0.799501	0.814429	0.794462	0.795083	0.788596	0.78692	0.820717	0.801471	0.822816	0.817405	0.794067	0.773527	0.810688	0.744564	0.811124	0.771145	0.752852	0.773089	0.767095	0.795287	0.796257	0.779053	0.779484	0.845524	0.784764	0.792799	0.790641	0.796097	0.796212	0.812133	0.802018	0.810621	0.817083	0.810161	0.799144	0.835184	0.845999	0.795417	0.81322	0.818842	0.808013	0.761361	0.754813	0.805043	0.80726	0.8024
N18_V4_PF_D	0.787892	0.794419	0.829329	0.803764	0.831485	0.807489	0.781969	0.799618	0.82951	0.825147	0.796235	0.77872	0.79525	0.781755	0.785204	0.835729	0.804113	0.808578	0.791775	0.769478	0.781171	0.794817	0.775494	0.821457	0.804435	0.797901	0.793117	0.786988	0.80209	0.763779	0.758397	0.783436	0.810243	0.808688	0.792434	0.816866	0.820109	0.798648	0.825112	0.859764	0.806912	0.84155	0.854529	0.828212	0.779453	0.780261	0.828662	0.755565	0.760542
N18_V4_PF_V	0.794368	0.801192	0.832466	0.805549	0.832473	0.807373	0.780057	0.796471	0.831398	0.841959	0.794773	0.782233	0.779837	0.785139	0.78142	0.835998	0.810511	0.806572	0.785535	0.762663	0.782197	0.787697	0.780786	0.828238	0.806088	0.807697	0.785125	0.7839	0.81043	0.782988	0.779226	0.809313	0.812724	0.807059	0.7975	0.828775	0.821294	0.809219	0.846763	0.874315	0.794579	0.842179	0.863009	0.849455	0.780428	0.795584	0.821666	0.76286	0.758794
N19_V4_JP_D_M	0.753827	0.780433	0.790727	0.799008	0.839591	0.818411	0.799186	0.792058	0.772473	0.814088	0.807604	0.829383	0.820521	0.801526	0.778017	0.80543	0.750855	0.81658	0.780186	0.756339	0.778058	0.740797	0.78895	0.790076	0.787045	0.799677	0.851295	0.770299	0.813798	0.789563	0.795854	0.803882	0.800761	0.800306	0.812664	0.81583	0.819624	0.79279	0.80902	0.841703	0.805178	0.821284	0.843756	0.82703	0.781093	0.758532	0.807932	0.790769	0.805513
N19_V4_JP_V_M	0.759595	0.793327	0.778676	0.756722	0.829007	0.800224	0.8127	0.792367	0.760446	0.81312	0.789083	0.822621	0.827157	0.789581	0.781749	0.827752	0.757664	0.835643	0.788791	0.74978	0.770739	0.739167	0.783176	0.777732	0.785387	0.782329	0.860784	0.775844	0.791065	0.760224	0.793667	0.776258	0.778838	0.787469	0.801171	0.789157	0.802246	0.790983	0.778325	0.806173	0.810779	0.794673	0.794405	0.801778	0.778623	0.752192	0.793898	0.805192	0.80785
N2_V4_PF_V	0.815562	0.815936	0.842554	0.832716	0.848305	0.817807	0.787697	0.818208	0.856976	0.84458	0.80504	0.785445	0.803746	0.804121	0.802152	0.853192	0.815405	0.816173	0.801627	0.794952	0.791772	0.816204	0.790692	0.847585	0.823469	0.811878	0.785557	0.80817	0.811717	0.786612	0.775947	0.802863	0.824727	0.810039	0.790556	0.840361	0.833912	0.822449	0.86541	0.890965	0.803204	0.858857	0.879192	0.84564	0.788899	0.80935	0.860306	0.781917	0.77399
N20_V4_JP_D_M	0.785963	0.814077	0.789659	0.785883	0.82073	0.803743	0.804825	0.788888	0.782988	0.839954	0.793272	0.820972	0.809848	0.805488	0.78981	0.846126	0.776092	0.824893	0.791763	0.743886	0.767506	0.774587	0.798311	0.817696	0.814402	0.785124	0.853907	0.790964	0.793768	0.784264	0.805644	0.808413	0.787164	0.818608	0.814783	0.811369	0.81731	0.805589	0.809043	0.843794	0.816563	0.827522	0.828755	0.833715	0.76639	0.760957	0.789997	0.787945	0.79244
N20_V4_JP_V_M	0.773665	0.793346	0.813269	0.795282	0.813652	0.813414	0.800115	0.795747	0.791445	0.838534	0.815882	0.816603	0.826177	0.798473	0.777177	0.818416	0.753207	0.826781	0.805305	0.736752	0.772237	0.755668	0.780352	0.786533	0.788327	0.792197	0.842512	0.761205	0.811986	0.788456	0.807812	0.796694	0.798535	0.810244	0.816793	0.809259	0.83016	0.797399	0.811074	0.826949	0.812826	0.81303	0.819551	0.807852	0.780741	0.768993	0.818851	0.782613	0.804294
N21_V4_JP_D_M	0.750658	0.794178	0.789218	0.752194	0.830202	0.809212	0.822047	0.800171	0.752112	0.792763	0.798991	0.829319	0.828431	0.795752	0.79413	0.816003	0.75449	0.838488	0.790082	0.740977	0.784862	0.734714	0.78547	0.783042	0.778091	0.776898	0.85809	0.751446	0.797364	0.749502	0.808824	0.764235	0.772566	0.78304	0.808637	0.781291	0.816925	0.782931	0.737645	0.782848	0.812259	0.792871	0.769345	0.797249	0.791377	0.739931	0.787016	0.814103	0.817521
N21_V4_JP_V_M	0.760194	0.789689	0.754062	0.739432	0.826858	0.806487	0.817741	0.789423	0.740935	0.791369	0.788332	0.835195	0.840116	0.805576	0.788886	0.811849	0.754544	0.840298	0.783787	0.751131	0.774616	0.729893	0.796373	0.764332	0.780373	0.76866	0.863663	0.758705	0.805184	0.746317	0.801967	0.772372	0.760969	0.77753	0.811793	0.75552	0.811164	0.76998	0.716629	0.756455	0.812316	0.769759	0.755626	0.777432	0.78573	0.733276	0.754471	0.811185	0.812831
N22_V4_JP_V_M	0.774631	0.801765	0.777289	0.747517	0.807841	0.781853	0.801521	0.788963	0.767311	0.799013	0.789518	0.817208	0.817699	0.780833	0.789639	0.803184	0.754938	0.827282	0.781453	0.74272	0.778342	0.748819	0.784839	0.791002	0.768828	0.779801	0.84182	0.762063	0.777037	0.735935	0.782755	0.763402	0.758169	0.762399	0.7996	0.74915	0.8065	0.771858	0.746292	0.809142	0.790497	0.767923	0.772152	0.79133	0.776529	0.743731	0.773782	0.808721	0.812625
N4_V4_PF_D	0.818164	0.831875	0.852052	0.838657	0.838273	0.82412	0.787805	0.821266	0.865599	0.852484	0.814298	0.783186	0.805454	0.795109	0.815248	0.847507	0.819528	0.820839	0.810861	0.791041	0.811807	0.839684	0.794088	0.850231	0.83804	0.82626	0.768893	0.809853	0.813279	0.80353	0.791335	0.816247	0.832201	0.810687	0.804853	0.840476	0.833176	0.834636	0.866721	0.877916	0.808329	0.862721	0.875536	0.851382	0.803078	0.814456	0.857677	0.792402	0.76044
N7_V4_PF_D	0.752844	0.764195	0.792008	0.767989	0.852022	0.800482	0.816215	0.807861	0.753906	0.791752	0.787123	0.833801	0.83841	0.79803	0.76473	0.798051	0.754659	0.829307	0.794701	0.784717	0.789518	0.71106	0.78804	0.757661	0.763185	0.757714	0.840132	0.77317	0.798258	0.751698	0.785729	0.758945	0.784332	0.766524	0.816943	0.76083	0.816774	0.751379	0.75307	0.790604	0.816818	0.762927	0.790447	0.763318	0.816514	0.743606	0.777299	0.805708	0.82488
N7_V4_PF_V	0.767553	0.778682	0.80852	0.768809	0.839963	0.810239	0.834326	0.819318	0.792797	0.81226	0.811728	0.84171	0.846994	0.802499	0.795324	0.823312	0.770986	0.845005	0.809494	0.787472	0.795746	0.767215	0.786499	0.789998	0.778245	0.783185	0.840786	0.759649	0.802829	0.764672	0.80267	0.772604	0.800698	0.786692	0.81659	0.79013	0.833112	0.78898	0.766398	0.815406	0.817138	0.785151	0.811026	0.802469	0.82312	0.75111	0.796033	0.814743	0.826088
N8_V4_PF_V	0.74851	0.802367	0.802797	0.743627	0.840722	0.829729	0.846175	0.805294	0.773364	0.790232	0.804638	0.844708	0.851552	0.805627	0.788851	0.831277	0.782175	0.852894	0.804605	0.804991	0.798838	0.722592	0.813469	0.78835	0.774217	0.782192	0.871917	0.789148	0.801086	0.733459	0.79938	0.780263	0.786609	0.7834	0.825224	0.762053	0.813816	0.751007	0.704573	0.763978	0.817355	0.764308	0.773377	0.795846	0.82894	0.752637	0.779765	0.841862	0.84946
N9_V4_PF_D	0.746517	0.786842	0.81121	0.767257	0.848901	0.814239	0.825518	0.827591	0.779259	0.77936	0.813584	0.8355	0.843429	0.809425	0.777176	0.819956	0.776884	0.838653	0.811337	0.79574	0.802879	0.735526	0.814019	0.781032	0.777642	0.78448	0.849079	0.785801	0.807072	0.765979	0.793922	0.787189	0.80675	0.777529	0.815995	0.79513	0.833191	0.744401	0.750852	0.786705	0.818653	0.77672	0.794369	0.786829	0.822386	0.755335	0.787033	0.823496	0.832443
N9_V4_PF_V	0.778707	0.799387	0.81762	0.793062	0.850743	0.836467	0.829994	0.836816	0.81691	0.822036	0.801527	0.829555	0.839061	0.816864	0.79351	0.834848	0.810906	0.844279	0.815792	0.812916	0.807254	0.768092	0.814912	0.810388	0.801146	0.799008	0.834651	0.773453	0.811934	0.774117	0.805589	0.785798	0.8036	0.799601	0.827863	0.816327	0.824918	0.77669	0.78781	0.809752	0.83577	0.818615	0.853927	0.819908	0.817173	0.792413	0.796862	0.810505	0.822686
515rcbc100_ER8415_S100	0.822654	0.829625	0.831178	0.795837	0.85349	0.839376	0.885896	0.885001	0.820796	0.828254	0.848247	0.892637	0.903429	0.8599	0.852451	0.834994	0.79529	0.887915	0.860998	0.864658	0.864226	0.811312	0.873668	0.778535	0.822528	0.820834	0.912053	0.834015	0.840203	0.820939	0.877725	0.817709	0.817494	0.827275	0.876411	0.769592	0.855847	0.813264	0.749607	0.727086	0.883505	0.790563	0.781461	0.801019	0.876348	0.799226	0.777122	0.907623	0.902021
515rcbc101_ER8415_S101	0.786118	0.816068	0.801231	0.782828	0.836057	0.817564	0.860411	0.845618	0.790767	0.814402	0.818482	0.864926	0.88218	0.834411	0.820554	0.808641	0.763665	0.852173	0.822891	0.831821	0.836834	0.775457	0.839027	0.771453	0.785323	0.789107	0.885965	0.802568	0.80654	0.800723	0.847833	0.78117	0.779308	0.804622	0.841469	0.748304	0.843288	0.799529	0.749245	0.759997	0.858548	0.789388	0.774328	0.797642	0.850815	0.777342	0.784976	0.870334	0.8742
515rcbc102_ER8415_S102	0.803713	0.828035	0.86033	0.818714	0.883214	0.866877	0.869936	0.882328	0.830612	0.828111	0.86109	0.905147	0.899252	0.876459	0.857595	0.82743	0.794894	0.889562	0.859908	0.872667	0.872994	0.815701	0.86556	0.785015	0.822108	0.862732	0.919267	0.824307	0.862549	0.859623	0.886754	0.843385	0.837622	0.817458	0.891113	0.819921	0.86943	0.849504	0.819055	0.774928	0.875955	0.786784	0.833786	0.816573	0.869726	0.840204	0.804225	0.897589	0.90453
515rcbc103_ER8415_S103	0.781722	0.790974	0.818896	0.815969	0.842219	0.824314	0.829932	0.820165	0.818139	0.829567	0.822203	0.854758	0.845591	0.837802	0.803891	0.811952	0.783144	0.823076	0.804673	0.806808	0.814469	0.785232	0.832542	0.811892	0.810629	0.813802	0.87525	0.813714	0.824481	0.814099	0.834744	0.830924	0.815076	0.806564	0.827496	0.821493	0.81902	0.818965	0.829823	0.842307	0.813301	0.8188	0.83945	0.824476	0.807799	0.798829	0.798588	0.839429	0.836131
515rcbc76_ER8415_S77	0.779473	0.779174	0.841767	0.818781	0.844617	0.818872	0.817046	0.826037	0.825613	0.815996	0.830935	0.840545	0.841926	0.83188	0.7949	0.797923	0.782504	0.838162	0.813194	0.805831	0.814088	0.787304	0.816739	0.79873	0.792751	0.823426	0.852695	0.79423	0.830372	0.827247	0.820467	0.811249	0.81524	0.793129	0.834929	0.816247	0.829846	0.806631	0.827437	0.846375	0.821482	0.809706	0.844814	0.820295	0.802475	0.797311	0.809327	0.816336	0.834121
515rcbc78_ER8415_S78	0.802309	0.813625	0.832779	0.823797	0.881981	0.868986	0.893578	0.888776	0.820218	0.808869	0.861748	0.908585	0.915059	0.868945	0.844704	0.81882	0.813265	0.899168	0.87061	0.869498	0.870286	0.804362	0.881145	0.798557	0.825252	0.82636	0.92193	0.839744	0.857599	0.84231	0.878442	0.829598	0.841872	0.81054	0.883929	0.799209	0.865786	0.815639	0.745971	0.705771	0.883354	0.783064	0.789272	0.796208	0.891085	0.807359	0.804487	0.902573	0.921255
515rcbc79_ER8415_S79	0.762436	0.75705	0.807983	0.805673	0.829506	0.788075	0.824589	0.812341	0.789048	0.813102	0.837069	0.854007	0.850178	0.812877	0.793151	0.785086	0.769005	0.838331	0.796375	0.810363	0.821454	0.760465	0.816692	0.782757	0.793474	0.796109	0.871875	0.801638	0.808328	0.820743	0.829709	0.794787	0.81307	0.788413	0.834695	0.788711	0.818107	0.804063	0.787117	0.785893	0.811862	0.767632	0.838312	0.820907	0.809542	0.764468	0.780301	0.839444	0.848412
515rcbc80_ER8415_S80	0.810433	0.798894	0.827455	0.795098	0.860942	0.836291	0.857312	0.856746	0.792608	0.814007	0.839124	0.874493	0.881262	0.838279	0.822227	0.831252	0.80308	0.878228	0.839381	0.842772	0.843373	0.808334	0.847245	0.804046	0.799172	0.80445	0.893388	0.807563	0.813932	0.808273	0.860686	0.801995	0.815698	0.797668	0.85696	0.785913	0.829602	0.819599	0.780849	0.795624	0.853406	0.786574	0.804979	0.805526	0.841728	0.776635	0.773623	0.868112	0.882257
515rcbc81_ER8415_S81	0.763159	0.767534	0.81645	0.789072	0.852801	0.812486	0.835418	0.833455	0.78481	0.804595	0.826632	0.854847	0.862222	0.821681	0.794795	0.775865	0.76741	0.843787	0.803428	0.802964	0.819345	0.760813	0.817177	0.775545	0.775557	0.817373	0.879075	0.784664	0.823336	0.816985	0.831791	0.795389	0.80745	0.785899	0.836134	0.770927	0.822573	0.797766	0.784443	0.799546	0.817251	0.768527	0.801195	0.793916	0.815596	0.762042	0.777239	0.840968	0.855824
515rcbc82_ER8415_S82	0.817486	0.823715	0.877127	0.854438	0.905913	0.875573	0.891653	0.885451	0.837549	0.834131	0.89638	0.918609	0.917029	0.881721	0.846921	0.824187	0.82205	0.902097	0.878469	0.882501	0.87582	0.80448	0.877578	0.810472	0.831441	0.863656	0.932203	0.855347	0.885826	0.87767	0.889799	0.88007	0.878412	0.834961	0.888141	0.850813	0.898494	0.830271	0.80814	0.77841	0.87827	0.804911	0.842181	0.814787	0.899183	0.821336	0.832287	0.90648	0.921394
515rcbc83_ER8415_S83	0.791158	0.818906	0.835296	0.808955	0.862982	0.839388	0.861528	0.852496	0.829479	0.799424	0.854874	0.859705	0.878708	0.836928	0.825545	0.818951	0.778077	0.8639	0.835188	0.831501	0.8398	0.800379	0.844019	0.797891	0.806655	0.805053	0.884665	0.819745	0.837648	0.810083	0.837503	0.834377	0.832157	0.799083	0.830449	0.804515	0.841382	0.791215	0.788544	0.78198	0.842513	0.760614	0.814248	0.80087	0.845526	0.766966	0.778353	0.866528	0.881702
515rcbc84_ER8415_S84	0.852139	0.860285	0.866261	0.847569	0.875748	0.882296	0.890545	0.895867	0.827742	0.863486	0.882555	0.909851	0.922569	0.890231	0.88958	0.867897	0.832753	0.913069	0.889255	0.89626	0.900008	0.845424	0.896378	0.828218	0.853027	0.870582	0.920994	0.858311	0.871667	0.870876	0.894777	0.841399	0.850987	0.841629	0.901161	0.832961	0.878806	0.862599	0.833601	0.794151	0.900267	0.817768	0.821589	0.838792	0.878457	0.845668	0.829778	0.916268	0.915891
515rcbc85_ER8415_S85	0.783944	0.782233	0.79617	0.76725	0.813082	0.797987	0.814284	0.82136	0.785054	0.811267	0.767274	0.822558	0.841046	0.798069	0.802494	0.791158	0.753363	0.824131	0.788253	0.796416	0.809687	0.80583	0.796543	0.774342	0.771151	0.755227	0.85532	0.799201	0.76919	0.77882	0.823789	0.779987	0.76301	0.778167	0.815818	0.759632	0.795345	0.809537	0.793112	0.81699	0.826018	0.788188	0.814454	0.803961	0.792137	0.785551	0.787882	0.845635	0.834246
515rcbc86_ER8415_S86	0.759816	0.777967	0.817199	0.796571	0.840557	0.79336	0.809444	0.80675	0.793061	0.819709	0.797318	0.816542	0.807196	0.782781	0.79795	0.802347	0.760451	0.805392	0.774472	0.785873	0.802107	0.776062	0.784214	0.794452	0.793085	0.787161	0.850685	0.78391	0.801176	0.797881	0.803947	0.787403	0.802435	0.800155	0.801929	0.799679	0.804768	0.794044	0.820055	0.84702	0.798156	0.800533	0.839738	0.826954	0.775701	0.774684	0.809923	0.818659	0.803604
515rcbc87_ER8415_S87	0.805549	0.814002	0.826778	0.808828	0.832285	0.806925	0.814606	0.823001	0.846945	0.833057	0.813113	0.813208	0.822327	0.809672	0.809109	0.834076	0.81066	0.8244	0.820011	0.805747	0.815315	0.814792	0.819771	0.822844	0.814287	0.818009	0.834854	0.824486	0.800572	0.815476	0.803071	0.806277	0.814124	0.801026	0.820027	0.827238	0.828361	0.811852	0.848089	0.866904	0.818475	0.839747	0.857195	0.8292	0.7954	0.804706	0.836992	0.81206	0.811268
515rcbc88_ER8415_S88	0.772462	0.784529	0.812588	0.806939	0.82259	0.798222	0.81158	0.812862	0.81893	0.806006	0.805124	0.826204	0.828095	0.793205	0.786843	0.772556	0.74855	0.814252	0.787279	0.786895	0.803656	0.77812	0.783043	0.785685	0.77431	0.789113	0.855564	0.790314	0.808018	0.796682	0.807644	0.801979	0.799127	0.768377	0.803564	0.781589	0.810652	0.786947	0.825281	0.830579	0.800617	0.786358	0.827589	0.803681	0.80329	0.756097	0.793973	0.820816	0.825861
515rcbc89_ER8415_S89	0.78083	0.786468	0.806729	0.773611	0.827504	0.805856	0.831121	0.843737	0.819972	0.792704	0.799446	0.839742	0.85148	0.812939	0.796249	0.779178	0.788452	0.840378	0.817043	0.816354	0.828758	0.794998	0.813884	0.783023	0.797512	0.797426	0.861948	0.806149	0.808316	0.801434	0.816784	0.797322	0.7985	0.790945	0.818081	0.791091	0.827593	0.794178	0.791612	0.811555	0.82702	0.785562	0.834499	0.794639	0.817518	0.780655	0.810781	0.844184	0.845445
515rcbc90_ER8415_S90	0.767142	0.749263	0.784544	0.786465	0.824713	0.797946	0.831586	0.82718	0.821617	0.812617	0.813432	0.859968	0.850563	0.834752	0.792316	0.785423	0.739473	0.831206	0.802924	0.803306	0.809326	0.761065	0.821931	0.782126	0.771634	0.777749	0.87177	0.79916	0.815902	0.812184	0.832625	0.810815	0.801116	0.804202	0.834994	0.796165	0.833899	0.798303	0.810067	0.834884	0.823464	0.796141	0.822467	0.810813	0.807888	0.779875	0.767491	0.845467	0.850496
515rcbc91_ER8415_S91	0.760945	0.760636	0.797709	0.807488	0.844983	0.80324	0.806568	0.827136	0.782957	0.804648	0.809451	0.840903	0.827768	0.80294	0.781513	0.803279	0.763739	0.811762	0.787638	0.811961	0.801005	0.760886	0.795394	0.785589	0.783189	0.773196	0.860644	0.804136	0.79109	0.815618	0.81685	0.791635	0.820966	0.786858	0.819863	0.800166	0.795447	0.806567	0.818649	0.837408	0.812538	0.797865	0.840133	0.819728	0.797312	0.783487	0.787077	0.827705	0.822869
515rcbc92_ER8415_S92	0.777481	0.759071	0.797686	0.785748	0.831051	0.788614	0.810841	0.825795	0.793825	0.785707	0.784957	0.834048	0.829667	0.788292	0.788839	0.789184	0.771048	0.816494	0.794219	0.786938	0.804917	0.770748	0.804207	0.762013	0.762961	0.789547	0.853571	0.783527	0.80229	0.790877	0.805274	0.790033	0.805967	0.781387	0.810299	0.807177	0.811953	0.771881	0.812662	0.842686	0.805442	0.779062	0.826334	0.811025	0.793316	0.779667	0.785966	0.822735	0.830585
515rcbc93_ER8415_S93	0.787479	0.759532	0.80522	0.805797	0.791371	0.794418	0.792954	0.805773	0.803905	0.827606	0.792837	0.829828	0.815829	0.799993	0.781463	0.796925	0.788767	0.817112	0.794097	0.789598	0.802272	0.776207	0.817102	0.804015	0.7866	0.787347	0.848389	0.805896	0.792058	0.808711	0.811422	0.808665	0.811162	0.798495	0.807437	0.801568	0.807084	0.808248	0.826479	0.863217	0.807967	0.823534	0.830518	0.823525	0.788123	0.778859	0.79993	0.805593	0.807679
515rcbc99_ER8415_S99	0.777637	0.789903	0.788885	0.786024	0.817767	0.802524	0.838132	0.821759	0.785754	0.822501	0.817246	0.864711	0.861012	0.827466	0.806532	0.818423	0.756653	0.844692	0.800451	0.813004	0.817321	0.76646	0.841005	0.788388	0.786319	0.791076	0.875565	0.793888	0.785666	0.810385	0.83563	0.794621	0.777042	0.784156	0.840755	0.777575	0.817448	0.809649	0.781055	0.803145	0.842119	0.788521	0.802906	0.809632	0.821996	0.776511	0.768994	0.852666	0.862434
ERR325472	0.809257	0.786423	0.804597	0.841213	0.812607	0.751614	0.807903	0.80469	0.840034	0.841037	0.800047	0.82218	0.810184	0.789584	0.784444	0.81547	0.80048	0.785356	0.780374	0.806556	0.790249	0.805553	0.806542	0.820439	0.811477	0.803227	0.842854	0.84514	0.797306	0.809958	0.795629	0.809051	0.837138	0.836854	0.816701	0.822727	0.810361	0.837054	0.870561	0.878379	0.809225	0.844239	0.873327	0.842443	0.812523	0.799367	0.836767	0.845319	0.836921
ERR325475	0.829754	0.808713	0.810193	0.845475	0.818818	0.767307	0.8258	0.832746	0.848988	0.860809	0.821978	0.84073	0.839493	0.801332	0.816257	0.840718	0.82235	0.827641	0.801864	0.834767	0.811869	0.837785	0.835058	0.849109	0.848005	0.811067	0.859503	0.863208	0.801465	0.845803	0.822681	0.832749	0.850804	0.856765	0.830223	0.843032	0.827395	0.863124	0.881728	0.885207	0.847596	0.848899	0.879349	0.854568	0.823046	0.807435	0.838598	0.860943	0.864197
ERR325490	0.802297	0.765019	0.774929	0.823669	0.797774	0.709043	0.785173	0.821228	0.824459	0.809596	0.783975	0.79617	0.794489	0.745773	0.756814	0.808862	0.776207	0.780921	0.771689	0.789643	0.783606	0.807572	0.792953	0.7998	0.815407	0.785167	0.838443	0.82286	0.776137	0.815928	0.779481	0.798732	0.819986	0.809392	0.793619	0.81136	0.78258	0.829067	0.868114	0.871253	0.8059	0.81569	0.85202	0.812631	0.806942	0.752014	0.810055	0.840872	0.836257
ERR325505	0.812002	0.790921	0.799123	0.841741	0.798601	0.753038	0.781101	0.798801	0.839745	0.849197	0.791357	0.806473	0.791318	0.757358	0.776346	0.813786	0.790819	0.788024	0.780332	0.793409	0.787744	0.819733	0.800867	0.816587	0.818135	0.790816	0.836166	0.831624	0.782728	0.816591	0.792772	0.803429	0.835847	0.830799	0.817173	0.844385	0.803899	0.848158	0.88934	0.893759	0.82424	0.855801	0.88107	0.851893	0.79473	0.80406	0.838618	0.833649	0.827436
ERR325511	0.798801	0.782444	0.787243	0.798623	0.810993	0.805524	0.879266	0.845911	0.799247	0.817953	0.848469	0.892411	0.890122	0.839921	0.813335	0.811661	0.787486	0.867528	0.828551	0.858107	0.850172	0.78154	0.871288	0.777361	0.815846	0.770393	0.911148	0.848334	0.808274	0.843058	0.859379	0.793605	0.819288	0.827401	0.862921	0.789895	0.81924	0.82645	0.766359	0.776673	0.860183	0.783905	0.800759	0.805004	0.870449	0.777972	0.751848	0.89693	0.902554
ERR325517	0.787265	0.758594	0.768484	0.807192	0.788711	0.721096	0.761046	0.791994	0.811367	0.820974	0.791905	0.799793	0.784101	0.74198	0.747258	0.791514	0.749938	0.767155	0.753492	0.771203	0.765074	0.792098	0.782014	0.782822	0.795651	0.776312	0.830352	0.815261	0.770966	0.805773	0.779829	0.784286	0.800597	0.814162	0.802832	0.803961	0.794223	0.823528	0.85709	0.871329	0.797627	0.801769	0.848572	0.820353	0.787589	0.763384	0.799157	0.826381	0.822516
ERR325525	0.836151	0.81802	0.799083	0.856597	0.823393	0.766201	0.811036	0.833753	0.864892	0.856755	0.822243	0.837371	0.825684	0.807771	0.804518	0.842534	0.809497	0.810627	0.806513	0.812928	0.80739	0.84543	0.825771	0.823743	0.844936	0.823723	0.85333	0.854476	0.83176	0.847275	0.815525	0.836446	0.85617	0.868449	0.840222	0.85423	0.832477	0.860426	0.89931	0.896442	0.840244	0.864267	0.88825	0.854091	0.826085	0.828728	0.864257	0.852814	0.850659
ERR325529	0.814524	0.798367	0.78457	0.834406	0.81508	0.777815	0.837763	0.820473	0.829881	0.835679	0.820536	0.854175	0.838517	0.815003	0.795289	0.81333	0.791622	0.814854	0.795266	0.819819	0.811583	0.811775	0.837476	0.81132	0.818865	0.802732	0.868026	0.833191	0.807168	0.840241	0.825417	0.82151	0.846796	0.841563	0.837799	0.841833	0.827286	0.833771	0.869081	0.878762	0.829427	0.829927	0.868199	0.84789	0.828165	0.807403	0.829235	0.850274	0.853065
ERR325536	0.832772	0.805922	0.818012	0.856681	0.836448	0.775758	0.822414	0.832377	0.851057	0.861851	0.829689	0.846528	0.838687	0.811065	0.804824	0.834241	0.812901	0.822201	0.805814	0.825508	0.820484	0.827959	0.826761	0.822339	0.838868	0.814941	0.863678	0.850579	0.819612	0.846754	0.830845	0.825088	0.850813	0.852375	0.843227	0.849202	0.833931	0.852049	0.893473	0.899685	0.847906	0.863306	0.884847	0.849827	0.830589	0.816636	0.858621	0.864765	0.864741
ERR325539	0.802324	0.785931	0.787193	0.824888	0.812254	0.742881	0.781458	0.807163	0.839786	0.835458	0.797385	0.813	0.796748	0.771768	0.778522	0.811451	0.767154	0.780252	0.773053	0.796818	0.782546	0.804251	0.787898	0.804255	0.798483	0.789922	0.838154	0.825393	0.788192	0.820889	0.8015	0.797582	0.822398	0.833733	0.813958	0.818745	0.8242	0.846296	0.869609	0.883016	0.822217	0.847404	0.86464	0.832681	0.803635	0.773873	0.846518	0.839587	0.824162
ERR325551	0.820406	0.80747	0.809126	0.838889	0.822196	0.768442	0.80162	0.814148	0.854387	0.847774	0.808695	0.816311	0.800483	0.791028	0.785812	0.825062	0.808827	0.785228	0.780055	0.805267	0.805614	0.825676	0.807764	0.818426	0.818535	0.799983	0.831935	0.850216	0.805728	0.830964	0.800685	0.814701	0.822611	0.849112	0.810188	0.850976	0.827559	0.853248	0.890214	0.898974	0.811802	0.852472	0.883135	0.852506	0.818762	0.818288	0.862502	0.839478	0.835494
ERR325556	0.836866	0.797891	0.804047	0.841978	0.814333	0.748268	0.816688	0.837302	0.851698	0.833009	0.807807	0.824803	0.818339	0.791589	0.795273	0.835756	0.794491	0.791787	0.784713	0.81971	0.803601	0.834807	0.819646	0.826134	0.819127	0.789425	0.844308	0.84705	0.781704	0.817184	0.807358	0.813151	0.829398	0.843729	0.817106	0.837179	0.83231	0.848705	0.877343	0.891752	0.833784	0.848666	0.866785	0.840884	0.832422	0.804589	0.840892	0.861138	0.853576
ERR325562	0.838539	0.818111	0.827928	0.852149	0.830634	0.778227	0.781571	0.815122	0.861904	0.847523	0.811188	0.763368	0.764912	0.781647	0.787942	0.841108	0.816802	0.742954	0.777549	0.810375	0.803893	0.845628	0.793633	0.840527	0.810801	0.809638	0.796556	0.845465	0.791984	0.815235	0.771619	0.816853	0.826835	0.847549	0.798561	0.842246	0.833573	0.859459	0.898061	0.915679	0.797092	0.872488	0.88522	0.860387	0.808995	0.808555	0.870194	0.821994	0.810737
ERR325572	0.85118	0.81296	0.827506	0.8717	0.835318	0.773222	0.794344	0.827893	0.882632	0.86843	0.822541	0.804406	0.791143	0.798865	0.818273	0.839977	0.830222	0.791416	0.795068	0.814603	0.80948	0.854699	0.808719	0.850189	0.840416	0.814856	0.833626	0.85955	0.815579	0.846707	0.803429	0.840879	0.852693	0.858445	0.819949	0.865854	0.827304	0.868638	0.911981	0.917879	0.82869	0.879922	0.90579	0.877365	0.828525	0.83945	0.879243	0.844806	0.839405
ERR325583	0.831525	0.809178	0.825634	0.849586	0.836445	0.759217	0.807686	0.833862	0.858584	0.857591	0.818051	0.825464	0.810846	0.792155	0.812759	0.841468	0.812674	0.805492	0.798043	0.804097	0.804338	0.837167	0.823662	0.83224	0.831301	0.823058	0.852565	0.849409	0.80924	0.848374	0.817673	0.823915	0.847783	0.856335	0.822373	0.861164	0.825026	0.860434	0.900881	0.909357	0.830549	0.876042	0.887927	0.865234	0.82098	0.820964	0.865751	0.849842	0.840966
ERR325615	0.856423	0.838468	0.834999	0.867612	0.830758	0.781965	0.806885	0.835461	0.881549	0.881876	0.82307	0.823464	0.820086	0.806534	0.829667	0.862312	0.844969	0.814401	0.815338	0.829044	0.823737	0.86736	0.829193	0.870194	0.859316	0.821371	0.847904	0.880362	0.815655	0.850315	0.814393	0.840179	0.858032	0.874261	0.836823	0.866755	0.824725	0.873439	0.903619	0.912858	0.844016	0.870949	0.899033	0.882034	0.833606	0.835421	0.870345	0.861193	0.854891
ERR325622	0.844426	0.823161	0.799755	0.846706	0.827013	0.768312	0.80956	0.843998	0.869924	0.864685	0.81515	0.824364	0.823792	0.805476	0.812523	0.852492	0.81482	0.815466	0.810765	0.813695	0.803171	0.846551	0.81787	0.845877	0.844459	0.80774	0.845285	0.854688	0.799148	0.82494	0.816509	0.821807	0.837486	0.857455	0.836952	0.846474	0.824716	0.859911	0.890728	0.897405	0.835851	0.864952	0.885869	0.853571	0.824583	0.819739	0.862953	0.861401	0.847917
ERR325634	0.827967	0.784426	0.795657	0.84104	0.814801	0.74769	0.78157	0.815771	0.841087	0.841798	0.800634	0.806451	0.780437	0.767584	0.783917	0.826113	0.803816	0.780744	0.774992	0.793835	0.792954	0.821755	0.802006	0.819495	0.829052	0.795407	0.827315	0.840704	0.786855	0.837447	0.788179	0.827034	0.838301	0.845936	0.797705	0.842849	0.822814	0.845795	0.893745	0.894466	0.813567	0.85712	0.873772	0.840641	0.810051	0.790981	0.845971	0.834319	0.825957
ERR325650	0.828531	0.805682	0.803543	0.851054	0.824431	0.75503	0.812683	0.833132	0.84333	0.83305	0.811338	0.815769	0.811737	0.766225	0.798059	0.833945	0.796978	0.785014	0.798034	0.807112	0.79509	0.83213	0.808317	0.81919	0.835485	0.799915	0.837081	0.845661	0.803784	0.837174	0.794203	0.810974	0.839532	0.837111	0.810645	0.836961	0.810081	0.847169	0.886522	0.885807	0.823417	0.850557	0.866559	0.823254	0.819935	0.781647	0.847446	0.855212	0.850852
SRR3492513	0.79237	0.790334	0.804481	0.804446	0.807657	0.781791	0.802415	0.82404	0.782677	0.81961	0.773066	0.83095	0.828426	0.801533	0.79733	0.82962	0.79169	0.819697	0.800315	0.796028	0.808185	0.767422	0.815191	0.814428	0.804291	0.790985	0.852597	0.812333	0.804325	0.798233	0.808165	0.788764	0.817399	0.806144	0.810458	0.813229	0.779146	0.779357	0.810758	0.851115	0.817208	0.809579	0.835503	0.832872	0.799059	0.777363	0.812964	0.822141	0.82185
SRR3492514	0.772562	0.772501	0.764644	0.76313	0.809203	0.798394	0.830103	0.819188	0.795964	0.782287	0.763824	0.83498	0.844346	0.791657	0.782434	0.79577	0.768483	0.823946	0.795004	0.818961	0.796371	0.774012	0.812186	0.746413	0.776269	0.770624	0.866092	0.794951	0.781587	0.789783	0.813952	0.76465	0.799358	0.777259	0.801013	0.763461	0.765633	0.772572	0.783509	0.809388	0.817951	0.760073	0.809058	0.786788	0.817357	0.750117	0.794743	0.826214	0.851089
SRR3492515	0.786916	0.820295	0.825097	0.816212	0.859706	0.825715	0.857825	0.854441	0.776031	0.776016	0.820547	0.863256	0.86635	0.819705	0.810072	0.816245	0.807531	0.849101	0.825556	0.848037	0.848917	0.789645	0.837121	0.765919	0.809117	0.807878	0.879094	0.823376	0.820524	0.802155	0.827425	0.802202	0.830147	0.778147	0.819604	0.793761	0.814788	0.761305	0.783955	0.805791	0.838002	0.785925	0.804787	0.792091	0.844296	0.772766	0.802069	0.866795	0.86842
SRR3492516	0.81423	0.808066	0.826281	0.811327	0.817461	0.786479	0.782497	0.809359	0.808792	0.831573	0.792359	0.78449	0.793122	0.775061	0.788077	0.829404	0.813944	0.802958	0.785234	0.761199	0.781513	0.805082	0.786076	0.852498	0.819359	0.805041	0.786522	0.796733	0.804094	0.799188	0.790498	0.812335	0.813745	0.798955	0.767181	0.834879	0.783164	0.813274	0.853634	0.883937	0.786567	0.840839	0.867136	0.845077	0.784945	0.791742	0.837657	0.766926	0.763873
SRR3492518	0.763296	0.762334	0.758063	0.724716	0.779283	0.756761	0.779797	0.77932	0.778023	0.789347	0.728551	0.787121	0.792763	0.7481	0.740239	0.789945	0.768079	0.80592	0.758921	0.760263	0.758373	0.761701	0.749356	0.769229	0.77335	0.73976	0.836409	0.759297	0.763505	0.757299	0.763265	0.739891	0.773578	0.763364	0.78744	0.7486	0.73492	0.771993	0.775989	0.791374	0.790544	0.777527	0.813414	0.802535	0.773839	0.73415	0.74369	0.790411	0.800952
SRR3492519	0.806061	0.823502	0.814808	0.786178	0.838255	0.804897	0.869907	0.858588	0.768766	0.813114	0.821441	0.882217	0.886223	0.841715	0.836183	0.815919	0.820792	0.862804	0.828937	0.847397	0.855059	0.792646	0.854992	0.812007	0.814536	0.790586	0.887847	0.836655	0.834954	0.801373	0.838978	0.819894	0.815049	0.795451	0.844824	0.785917	0.833494	0.784713	0.753139	0.801088	0.849041	0.771869	0.786729	0.828018	0.87036	0.807634	0.790174	0.885662	0.883864
SRR3492520	0.748739	0.757807	0.752873	0.736157	0.782901	0.744376	0.783044	0.772094	0.763895	0.770284	0.729991	0.787837	0.798309	0.73778	0.765584	0.785624	0.731041	0.778059	0.758502	0.78098	0.775156	0.743772	0.779055	0.74421	0.722229	0.731922	0.823466	0.76777	0.727959	0.726415	0.759522	0.737565	0.725691	0.754899	0.760687	0.709987	0.740798	0.738786	0.76194	0.794935	0.78496	0.744643	0.747384	0.775148	0.78103	0.732077	0.774802	0.812064	0.806933
SRR3492522	0.775342	0.79098	0.796269	0.763406	0.842477	0.798524	0.867023	0.839382	0.774258	0.766	0.811825	0.864404	0.870445	0.80263	0.794495	0.790744	0.785558	0.848884	0.809223	0.845779	0.834584	0.773257	0.839953	0.75405	0.792526	0.763585	0.884693	0.814466	0.812802	0.799753	0.815704	0.785133	0.802708	0.785046	0.805963	0.766249	0.794428	0.745103	0.718948	0.746586	0.834968	0.739846	0.797827	0.761667	0.855123	0.760246	0.753146	0.875461	0.884038
SRR3492523	0.781835	0.752375	0.793817	0.788984	0.788437	0.758894	0.760183	0.782986	0.804401	0.798844	0.748187	0.746777	0.755792	0.735001	0.76558	0.806699	0.766602	0.749348	0.73164	0.763351	0.769232	0.785808	0.753048	0.82159	0.767626	0.764827	0.777761	0.786354	0.748985	0.75327	0.736634	0.764092	0.773739	0.777978	0.741675	0.79654	0.76449	0.777159	0.833604	0.86111	0.758782	0.808882	0.847838	0.818652	0.765122	0.755664	0.80937	0.775177	0.754529
SRR3492524	0.755619	0.778143	0.792594	0.740291	0.777167	0.806304	0.845829	0.822146	0.717647	0.796084	0.766852	0.850353	0.856025	0.804495	0.790561	0.807151	0.785136	0.839318	0.779248	0.803604	0.793564	0.730601	0.832524	0.794419	0.785167	0.771715	0.878385	0.781302	0.813971	0.780133	0.809995	0.777681	0.765253	0.760733	0.819513	0.776908	0.803982	0.756495	0.735177	0.762772	0.821078	0.771729	0.796391	0.791711	0.829426	0.74985	0.735706	0.843907	0.839857
SRR3492525	0.788524	0.748052	0.765516	0.772877	0.782477	0.757136	0.790174	0.816795	0.775446	0.761083	0.760369	0.798684	0.80311	0.760934	0.764756	0.785375	0.764529	0.79549	0.756324	0.787805	0.782282	0.77295	0.783757	0.783784	0.76634	0.771073	0.823702	0.780639	0.782792	0.759508	0.771335	0.764777	0.771894	0.758363	0.753491	0.784631	0.773133	0.756276	0.807154	0.848504	0.793056	0.778037	0.826423	0.796963	0.808741	0.755556	0.792565	0.807148	0.81493
SRR3492526	0.79046	0.785818	0.797854	0.777168	0.839723	0.817314	0.83558	0.83044	0.792006	0.818321	0.7708	0.844721	0.846883	0.792879	0.804491	0.806195	0.804378	0.83527	0.798583	0.829312	0.818781	0.781445	0.813323	0.813229	0.783105	0.781789	0.866732	0.798373	0.814262	0.797512	0.809248	0.763289	0.804848	0.797822	0.804925	0.801847	0.806787	0.799296	0.779544	0.821821	0.832611	0.791385	0.840625	0.834026	0.825504	0.784264	0.799393	0.840188	0.846808
SRR3492527	0.760977	0.751078	0.785929	0.745276	0.784916	0.748687	0.80852	0.792062	0.729496	0.75193	0.749803	0.814219	0.818791	0.745593	0.752932	0.775055	0.756735	0.797235	0.75916	0.804893	0.764381	0.751078	0.777198	0.76234	0.760635	0.742342	0.834151	0.788205	0.779866	0.758055	0.755852	0.765352	0.766986	0.766673	0.776896	0.754235	0.749525	0.737446	0.761701	0.809999	0.787201	0.748734	0.781799	0.778413	0.796287	0.762049	0.770153	0.81639	0.824121
SRR3492528	0.732614	0.733973	0.777091	0.747361	0.761558	0.746852	0.781206	0.783245	0.74735	0.775657	0.752853	0.796496	0.800911	0.748254	0.740356	0.793168	0.74631	0.788659	0.767911	0.750966	0.766548	0.73844	0.788215	0.789163	0.772573	0.746239	0.817704	0.762055	0.767316	0.764793	0.770532	0.763677	0.773743	0.755141	0.764911	0.778302	0.765946	0.74246	0.764201	0.809265	0.795938	0.772502	0.824001	0.793528	0.790396	0.741551	0.754545	0.793228	0.792877
SRR3492529	0.78009	0.778442	0.798964	0.772894	0.82754	0.792858	0.826334	0.824413	0.765604	0.771178	0.791352	0.845347	0.852425	0.791231	0.7835	0.800894	0.791414	0.83017	0.810428	0.820142	0.820195	0.77614	0.799199	0.773515	0.789836	0.790818	0.856788	0.781596	0.809471	0.789837	0.81308	0.779527	0.80537	0.769999	0.796912	0.796628	0.796537	0.762279	0.768695	0.807761	0.823768	0.765757	0.839542	0.812795	0.82212	0.769623	0.800876	0.838954	0.849098
SRR3492530	0.760133	0.773957	0.760389	0.764258	0.746096	0.768778	0.768286	0.751533	0.774898	0.799999	0.748467	0.764058	0.757624	0.747559	0.730237	0.803873	0.749001	0.784911	0.756459	0.711314	0.727075	0.730783	0.769633	0.812779	0.77333	0.745098	0.807977	0.766564	0.761456	0.734147	0.760642	0.735217	0.764558	0.788584	0.746714	0.779492	0.731763	0.791132	0.797814	0.794421	0.760115	0.79129	0.803129	0.789059	0.742023	0.725766	0.780034	0.744899	0.738673
SRR3492531	0.75846	0.784347	0.744163	0.723471	0.779756	0.77522	0.815683	0.792412	0.748537	0.794393	0.778995	0.840121	0.852432	0.78817	0.766755	0.781662	0.743896	0.84607	0.796947	0.758183	0.775106	0.729225	0.794555	0.765093	0.760984	0.765593	0.865354	0.758287	0.775103	0.737403	0.80675	0.752824	0.746391	0.763029	0.805539	0.724001	0.792534	0.774215	0.698216	0.73095	0.805387	0.726948	0.744634	0.782297	0.799842	0.723662	0.73663	0.800472	0.83831
SRR3492532	0.772725	0.75481	0.775683	0.732394	0.801898	0.777099	0.82459	0.813598	0.764571	0.788807	0.770672	0.834507	0.844039	0.770109	0.774121	0.777103	0.750138	0.819935	0.790729	0.808248	0.804565	0.757616	0.788897	0.746684	0.760318	0.741448	0.858138	0.776909	0.782408	0.778463	0.788677	0.726171	0.779662	0.785825	0.788894	0.767787	0.768569	0.765383	0.749221	0.792362	0.815112	0.768805	0.809627	0.785201	0.813252	0.770413	0.780129	0.838135	0.844911
SRR3492533	0.748566	0.76618	0.793083	0.753164	0.812085	0.789806	0.824522	0.803242	0.780599	0.781436	0.783848	0.836105	0.834956	0.79427	0.786496	0.791818	0.779947	0.813804	0.786107	0.809666	0.787338	0.74453	0.799979	0.785706	0.762195	0.763762	0.852519	0.784912	0.793744	0.787116	0.801461	0.766242	0.791525	0.774279	0.784868	0.772427	0.778522	0.774385	0.749144	0.80314	0.819095	0.775714	0.826196	0.826819	0.815505	0.769168	0.779938	0.831047	0.833758
SRR3492549	0.744106	0.756428	0.783847	0.7619	0.795386	0.773508	0.810969	0.801249	0.756926	0.76108	0.764207	0.816901	0.812314	0.77174	0.749752	0.747998	0.740093	0.79161	0.762097	0.781022	0.775444	0.731397	0.783533	0.741092	0.734553	0.734083	0.845005	0.764825	0.776887	0.769007	0.787296	0.759497	0.774105	0.775708	0.78932	0.741207	0.779493	0.745071	0.762944	0.794305	0.800262	0.764634	0.78524	0.779828	0.797679	0.731928	0.768444	0.816563	0.815184
SRR3492554	0.763319	0.751546	0.775104	0.765446	0.800514	0.771196	0.803084	0.814265	0.781229	0.779384	0.751982	0.810852	0.808158	0.760844	0.756298	0.767354	0.771296	0.798358	0.781827	0.777587	0.779768	0.747495	0.764535	0.775934	0.749011	0.767724	0.834441	0.761999	0.79466	0.774061	0.76577	0.753869	0.77516	0.760896	0.776924	0.78297	0.779153	0.752437	0.782882	0.824848	0.785917	0.764214	0.846368	0.812309	0.796979	0.737383	0.793595	0.801239	0.815542
SRR3492573	0.761445	0.759153	0.774022	0.749133	0.793345	0.755228	0.791417	0.802076	0.797286	0.79308	0.743463	0.804982	0.801119	0.76322	0.754713	0.78697	0.778921	0.802118	0.779811	0.779894	0.779649	0.77164	0.774506	0.766447	0.759531	0.748952	0.835787	0.790496	0.769532	0.792203	0.775212	0.733382	0.778414	0.781601	0.775475	0.770759	0.761288	0.784734	0.786692	0.823866	0.798407	0.77571	0.82078	0.80364	0.781098	0.763953	0.782667	0.813894	0.819379
SRR3492574	0.763255	0.756633	0.777414	0.768389	0.808958	0.782704	0.83336	0.83628	0.766732	0.760886	0.778821	0.843925	0.848334	0.77923	0.784425	0.737166	0.762175	0.835332	0.796395	0.809109	0.81964	0.747685	0.794808	0.755096	0.774989	0.758854	0.865201	0.770709	0.797985	0.789787	0.802335	0.74773	0.803852	0.729617	0.802635	0.766913	0.801037	0.759575	0.754166	0.767618	0.8266	0.730779	0.811747	0.774031	0.850807	0.74232	0.751423	0.847045	0.846666
SRR3492575	0.762769	0.765235	0.765779	0.764119	0.797657	0.770774	0.815393	0.817732	0.805151	0.788575	0.755839	0.83444	0.819062	0.772876	0.761662	0.790108	0.753594	0.817411	0.774803	0.797541	0.785543	0.769111	0.799204	0.777427	0.774233	0.761081	0.849705	0.789234	0.774144	0.775855	0.791062	0.771361	0.80684	0.78442	0.785862	0.755752	0.796492	0.779752	0.747326	0.804802	0.818293	0.753187	0.816449	0.822036	0.803504	0.748328	0.762211	0.83138	0.833934
SRR3492577	0.763453	0.777179	0.742755	0.76506	0.796384	0.756122	0.797449	0.804258	0.773345	0.777607	0.734272	0.79939	0.790211	0.751945	0.761535	0.794554	0.750021	0.785848	0.759594	0.770429	0.763818	0.779527	0.76504	0.782224	0.774862	0.719615	0.827148	0.77814	0.754118	0.758256	0.758983	0.743542	0.777058	0.783454	0.767964	0.744084	0.76412	0.757849	0.769901	0.80975	0.798619	0.781342	0.81326	0.795146	0.802009	0.731158	0.782402	0.803277	0.808413
SRR3492578	0.753738	0.761561	0.779594	0.756632	0.793762	0.748974	0.781033	0.785381	0.73719	0.789496	0.750693	0.79796	0.799954	0.745497	0.766766	0.78262	0.760849	0.793279	0.754258	0.776287	0.761261	0.738783	0.761788	0.781758	0.760941	0.741043	0.821319	0.767443	0.75388	0.73457	0.745713	0.760631	0.775463	0.744487	0.765366	0.734785	0.767005	0.744194	0.77515	0.808004	0.780552	0.75709	0.806947	0.787162	0.783939	0.73331	0.777363	0.794265	0.797016
SRR3492579	0.746344	0.725575	0.746776	0.737715	0.7619	0.741648	0.782683	0.792462	0.745181	0.7845	0.7299	0.80578	0.789171	0.756375	0.711865	0.766873	0.736832	0.795241	0.743497	0.755841	0.750761	0.728593	0.770513	0.767264	0.759796	0.699816	0.823033	0.766234	0.75397	0.75258	0.755432	0.726919	0.770396	0.776147	0.780205	0.770424	0.749613	0.765546	0.759152	0.800049	0.796774	0.76106	0.820902	0.7946	0.785894	0.725419	0.761039	0.790868	0.803393
SRR3492580	0.771925	0.749352	0.790496	0.764261	0.771726	0.747831	0.773885	0.803114	0.761931	0.790665	0.747744	0.779727	0.791257	0.753805	0.753467	0.771624	0.770812	0.780941	0.75622	0.755995	0.765381	0.748559	0.751288	0.776945	0.758965	0.754184	0.798705	0.749608	0.780994	0.759199	0.754515	0.749777	0.783555	0.754411	0.754534	0.772325	0.775585	0.743069	0.795576	0.818209	0.776776	0.762076	0.808358	0.794979	0.763118	0.716984	0.787175	0.77287	0.797811
SRR3492581	0.748209	0.759779	0.803068	0.786897	0.788657	0.785241	0.817993	0.812155	0.768279	0.784183	0.780215	0.819263	0.818749	0.772642	0.772412	0.783182	0.767166	0.813196	0.773676	0.797726	0.79432	0.766302	0.777922	0.776365	0.792903	0.751268	0.831897	0.77254	0.794511	0.771973	0.773813	0.761457	0.803967	0.776105	0.788628	0.781983	0.778528	0.764042	0.784571	0.81175	0.805349	0.758376	0.811647	0.781763	0.81498	0.726183	0.775351	0.815579	0.818677
SRR3492582	0.753419	0.749833	0.783479	0.762009	0.820641	0.781311	0.803555	0.787594	0.761903	0.779212	0.763831	0.825735	0.825501	0.768092	0.770413	0.787855	0.774163	0.816663	0.78525	0.785976	0.777583	0.728526	0.78025	0.765999	0.778733	0.772755	0.850355	0.759107	0.790414	0.779873	0.778767	0.761198	0.79283	0.762609	0.773384	0.778159	0.790522	0.760064	0.755286	0.809063	0.804878	0.766895	0.843024	0.81077	0.809568	0.731198	0.756272	0.812617	0.825661
SRR3492583	0.799693	0.784158	0.81459	0.760215	0.817478	0.806743	0.866304	0.836947	0.77283	0.815222	0.805915	0.868593	0.868436	0.803113	0.793761	0.786624	0.781512	0.856096	0.791501	0.827816	0.831124	0.740652	0.840783	0.772932	0.761794	0.754794	0.885664	0.797097	0.808946	0.78077	0.810579	0.770939	0.800755	0.798039	0.832317	0.763431	0.814587	0.778015	0.733985	0.745128	0.836863	0.738357	0.775293	0.766028	0.855592	0.766455	0.746603	0.866226	0.883632
SRR3492591	0.749166	0.792547	0.77802	0.738976	0.800915	0.816653	0.860268	0.83483	0.776937	0.789738	0.805536	0.87227	0.878083	0.818238	0.789223	0.775564	0.753924	0.848346	0.807248	0.836337	0.814692	0.743568	0.836173	0.744561	0.755247	0.753986	0.888744	0.805218	0.793861	0.801891	0.827714	0.761669	0.803291	0.788055	0.841859	0.753421	0.809786	0.75572	0.697911	0.746716	0.843758	0.755809	0.752611	0.769233	0.857727	0.737514	0.748071	0.869611	0.883894
SRR3492592	0.756947	0.781849	0.784522	0.773661	0.786722	0.767454	0.785428	0.797092	0.750503	0.801395	0.734045	0.78369	0.780176	0.74113	0.755935	0.777838	0.778152	0.782087	0.749798	0.757022	0.760922	0.770037	0.751054	0.792647	0.777743	0.76335	0.803488	0.761274	0.778909	0.748121	0.759774	0.754473	0.784939	0.7729	0.767167	0.791332	0.766872	0.772967	0.80686	0.83822	0.784678	0.787257	0.829003	0.820332	0.780316	0.738758	0.807751	0.790336	0.781215
SRR3492593	0.753753	0.75638	0.78766	0.766406	0.802544	0.769944	0.783661	0.791785	0.755403	0.790757	0.758054	0.800814	0.799251	0.753731	0.755696	0.771378	0.772335	0.788407	0.765491	0.776427	0.764392	0.761324	0.778036	0.787328	0.754174	0.743267	0.821039	0.77274	0.770734	0.761272	0.757613	0.749883	0.792152	0.762211	0.774006	0.781746	0.768038	0.740178	0.788523	0.829965	0.784216	0.77487	0.82913	0.801271	0.79602	0.757965	0.807451	0.798691	0.803789
SRR3492599	0.776576	0.762262	0.780297	0.773433	0.77476	0.750943	0.772545	0.776165	0.785785	0.801674	0.76115	0.779286	0.779392	0.753187	0.737106	0.788806	0.766553	0.755198	0.756388	0.746364	0.759599	0.753457	0.761236	0.80548	0.775507	0.750122	0.782289	0.789586	0.771542	0.758147	0.740563	0.764014	0.790106	0.799244	0.758875	0.802885	0.766964	0.76872	0.820782	0.846642	0.779281	0.78764	0.831496	0.814987	0.7779	0.756122	0.793285	0.775719	0.781824
SRR3492600	0.795762	0.790413	0.799187	0.796257	0.789859	0.769185	0.756999	0.797353	0.777639	0.826232	0.755516	0.770195	0.777995	0.760884	0.769878	0.828573	0.804468	0.78234	0.771153	0.771612	0.766101	0.791823	0.769781	0.81107	0.77239	0.774978	0.784607	0.778955	0.788825	0.750564	0.74794	0.770828	0.789209	0.792969	0.767236	0.796817	0.776336	0.773722	0.834041	0.865359	0.776755	0.806655	0.841476	0.81469	0.766271	0.766997	0.80225	0.775583	0.764645
SRR3492601	0.769921	0.757812	0.796449	0.786422	0.804898	0.778792	0.791306	0.803602	0.793893	0.815546	0.773489	0.813914	0.794329	0.775194	0.781776	0.788957	0.790427	0.791801	0.778385	0.776978	0.773854	0.774205	0.787897	0.79796	0.773613	0.77681	0.827954	0.785057	0.790659	0.786529	0.773372	0.791759	0.803886	0.799566	0.801611	0.810509	0.784369	0.793669	0.815448	0.851082	0.802268	0.809794	0.848863	0.84023	0.792565	0.783332	0.806422	0.813802	0.81391
SRR3492602	0.738309	0.763546	0.785949	0.775781	0.80879	0.760873	0.804228	0.789644	0.753554	0.771374	0.76332	0.800772	0.799103	0.742307	0.752135	0.777221	0.750315	0.795399	0.770789	0.764696	0.75962	0.741044	0.777934	0.768456	0.759508	0.767282	0.822694	0.768548	0.782467	0.762226	0.754332	0.75887	0.777454	0.743994	0.765951	0.754828	0.764004	0.708357	0.772159	0.811577	0.762328	0.775505	0.780862	0.773851	0.788249	0.707285	0.762547	0.801849	0.79695
SRR3492603	0.784588	0.779922	0.7945	0.786119	0.80398	0.773263	0.784015	0.797829	0.806733	0.819413	0.750291	0.790296	0.788626	0.751115	0.769617	0.814068	0.786223	0.777835	0.759976	0.764451	0.77289	0.7845	0.751597	0.804791	0.763532	0.758654	0.799913	0.772734	0.770902	0.760778	0.752806	0.765313	0.780232	0.78588	0.766529	0.799697	0.788816	0.787021	0.808406	0.844872	0.777039	0.801701	0.827702	0.832782	0.77235	0.784914	0.815732	0.776855	0.784143
SRR3492604	0.780438	0.765755	0.771518	0.768768	0.791601	0.768046	0.812591	0.806512	0.767614	0.811491	0.773131	0.830746	0.815666	0.798731	0.780279	0.820492	0.792647	0.810092	0.778532	0.775609	0.780194	0.768555	0.80141	0.811195	0.776496	0.769596	0.840781	0.802346	0.785386	0.784461	0.797439	0.785484	0.788373	0.780794	0.783143	0.790528	0.783549	0.772415	0.793937	0.845029	0.800298	0.795093	0.81545	0.821327	0.794844	0.759362	0.782288	0.810108	0.809021
SRR3492605	0.774752	0.786469	0.810273	0.79027	0.818964	0.779932	0.786903	0.800631	0.78884	0.802874	0.767148	0.789028	0.793623	0.754975	0.7707	0.820885	0.794515	0.802337	0.780889	0.751599	0.768918	0.766132	0.780642	0.809518	0.798817	0.78345	0.798739	0.775139	0.789629	0.77246	0.776548	0.785203	0.802235	0.773223	0.764194	0.795961	0.774409	0.767969	0.81829	0.856121	0.775832	0.811945	0.841652	0.827365	0.774563	0.766547	0.797943	0.779509	0.771172
SRR3492623	0.792067	0.790445	0.808031	0.757491	0.823175	0.809289	0.861331	0.845908	0.759295	0.795365	0.809596	0.876257	0.877743	0.819896	0.82574	0.826859	0.835083	0.867756	0.836653	0.847777	0.837568	0.783998	0.866563	0.786412	0.80932	0.78683	0.891162	0.831707	0.809211	0.818305	0.836597	0.801937	0.811036	0.805658	0.838539	0.802801	0.822045	0.788436	0.736462	0.78925	0.856553	0.76639	0.796171	0.801278	0.850795	0.806048	0.772316	0.879991	0.881951
SRR3492624	0.792928	0.808257	0.825923	0.777764	0.817191	0.808344	0.87878	0.857303	0.800736	0.816094	0.822002	0.871806	0.876634	0.834458	0.829699	0.831653	0.818769	0.866854	0.843015	0.845967	0.843364	0.794665	0.849219	0.79738	0.792209	0.796378	0.886784	0.816229	0.82379	0.811787	0.834925	0.784396	0.82219	0.792478	0.834007	0.805394	0.822487	0.775438	0.769812	0.796705	0.858144	0.791993	0.816539	0.799082	0.870718	0.798912	0.792005	0.874907	0.876185
SRR3492651	0.79437	0.818177	0.799487	0.798606	0.824832	0.808635	0.848401	0.848	0.76042	0.82717	0.796579	0.866767	0.867245	0.812078	0.827582	0.820068	0.832059	0.859399	0.831307	0.821788	0.825674	0.786819	0.827613	0.79709	0.799705	0.797714	0.86802	0.804631	0.833583	0.824193	0.847008	0.810469	0.819496	0.809547	0.838603	0.816046	0.827726	0.786359	0.763448	0.802968	0.845084	0.783768	0.812118	0.827714	0.858503	0.786961	0.785678	0.852057	0.862969
SRR3492652	0.781682	0.827694	0.81546	0.775545	0.804184	0.827626	0.858501	0.845442	0.776524	0.80698	0.814911	0.873188	0.8823	0.848171	0.831496	0.812234	0.817553	0.87522	0.841317	0.824893	0.841014	0.805308	0.859529	0.788177	0.825852	0.805405	0.885328	0.814889	0.827933	0.818312	0.842881	0.81389	0.814369	0.804187	0.841651	0.808598	0.814955	0.78816	0.775793	0.77851	0.842044	0.791984	0.803989	0.817638	0.85885	0.793939	0.782988	0.867924	0.87558
SRR3492653	0.790802	0.839952	0.837912	0.786756	0.837066	0.852271	0.891289	0.872017	0.781348	0.825882	0.835212	0.895326	0.901067	0.856113	0.854461	0.84074	0.830175	0.893812	0.853494	0.869846	0.871727	0.791452	0.870993	0.801116	0.826047	0.817277	0.913137	0.841491	0.855639	0.832291	0.872547	0.815668	0.831458	0.823434	0.856257	0.792503	0.836292	0.802937	0.741926	0.753584	0.87525	0.766079	0.807249	0.812134	0.884146	0.802	0.778988	0.904071	0.896158
SRR3492655	0.755165	0.815948	0.810769	0.764775	0.851262	0.830728	0.875571	0.8588	0.783892	0.810705	0.832944	0.886606	0.894348	0.845138	0.85004	0.813728	0.796024	0.878465	0.835452	0.853757	0.856906	0.796206	0.859486	0.778185	0.808185	0.79521	0.90502	0.821322	0.821582	0.814029	0.859799	0.798136	0.81694	0.812743	0.846681	0.755975	0.814729	0.80431	0.721101	0.729372	0.862145	0.74681	0.782571	0.795127	0.869222	0.781028	0.757075	0.894802	0.895036
SRR3492656	0.776682	0.788029	0.791532	0.770683	0.78371	0.781008	0.831156	0.816664	0.769985	0.783433	0.774624	0.849508	0.857741	0.798788	0.795729	0.78853	0.767586	0.844085	0.804832	0.821539	0.822076	0.781918	0.828434	0.751166	0.782461	0.768257	0.86963	0.79876	0.788799	0.799073	0.813659	0.769817	0.775439	0.772716	0.815104	0.756419	0.770166	0.763583	0.763994	0.788895	0.836082	0.733974	0.798079	0.779308	0.833192	0.772533	0.758609	0.853099	0.856921
SRR3492657	0.772064	0.772835	0.787904	0.748545	0.799516	0.791062	0.840467	0.824181	0.783253	0.789714	0.790503	0.854591	0.858798	0.80182	0.801371	0.797137	0.788139	0.844246	0.801556	0.819874	0.805695	0.757268	0.831774	0.753596	0.771287	0.758025	0.872003	0.796999	0.803573	0.797627	0.812198	0.767026	0.793529	0.790691	0.813678	0.782164	0.819653	0.772	0.74489	0.777999	0.83113	0.764329	0.807009	0.801857	0.835872	0.768359	0.744478	0.851752	0.858908
SRR3492663	0.751576	0.769972	0.780172	0.779216	0.804868	0.783481	0.826539	0.835109	0.765464	0.789989	0.785476	0.85637	0.852077	0.807224	0.786321	0.807863	0.771734	0.834727	0.796897	0.824564	0.821888	0.762806	0.825796	0.76167	0.777228	0.753937	0.868845	0.783874	0.787784	0.802299	0.818375	0.776299	0.795	0.759723	0.826903	0.770316	0.78164	0.756214	0.779593	0.806529	0.831578	0.781494	0.81499	0.799802	0.838529	0.763479	0.754266	0.847594	0.855486
SRR3492683	0.795489	0.804935	0.816091	0.777249	0.840507	0.805827	0.865358	0.858486	0.777166	0.79683	0.828428	0.879747	0.892638	0.850709	0.834119	0.828225	0.817173	0.866117	0.843011	0.84359	0.855731	0.79648	0.8656	0.789922	0.817378	0.798097	0.888015	0.83792	0.835869	0.819264	0.855055	0.812655	0.824698	0.820306	0.856452	0.787404	0.813058	0.782661	0.750281	0.758505	0.856739	0.77162	0.777917	0.787988	0.867888	0.792203	0.78272	0.878859	0.881424
SRR3492684	0.789258	0.818504	0.808192	0.772098	0.818699	0.828601	0.873403	0.864112	0.810055	0.796011	0.806212	0.88149	0.882579	0.836075	0.823723	0.80764	0.81456	0.873741	0.834438	0.853059	0.849361	0.802156	0.858689	0.77148	0.808098	0.789542	0.897669	0.821121	0.82517	0.820259	0.849022	0.801006	0.819201	0.792341	0.847123	0.782748	0.821792	0.762996	0.75426	0.805919	0.849794	0.766823	0.809436	0.800225	0.864075	0.797032	0.785473	0.881301	0.886896
SRR3492685	0.801248	0.810305	0.814709	0.777151	0.835509	0.825005	0.870329	0.858733	0.790765	0.812718	0.80911	0.884812	0.884729	0.843244	0.833054	0.821061	0.828907	0.873742	0.841811	0.850815	0.837247	0.792205	0.8576	0.789281	0.808522	0.811579	0.891993	0.81652	0.844793	0.817852	0.837517	0.806189	0.82103	0.811666	0.847222	0.819951	0.832722	0.782882	0.738061	0.788956	0.839583	0.776696	0.832059	0.800371	0.867072	0.796585	0.795513	0.879783	0.886594
SRR3492689	0.761313	0.791349	0.790868	0.761433	0.818151	0.799315	0.865573	0.851091	0.789277	0.79011	0.792897	0.868541	0.873487	0.825461	0.810408	0.811771	0.794192	0.857107	0.823667	0.838344	0.831969	0.776699	0.836942	0.776422	0.793622	0.786741	0.878347	0.820196	0.821599	0.816872	0.836228	0.788102	0.802378	0.792024	0.836791	0.780894	0.810632	0.752585	0.74457	0.777332	0.847029	0.761553	0.809697	0.790822	0.858362	0.786977	0.780391	0.869765	0.876108
SRR3492695	0.765757	0.791821	0.809577	0.774174	0.828317	0.816997	0.859009	0.861046	0.778319	0.813235	0.814174	0.873308	0.877841	0.833855	0.820992	0.80494	0.809005	0.869004	0.839933	0.845001	0.845993	0.797607	0.85271	0.782694	0.800691	0.799922	0.881038	0.818831	0.825169	0.831024	0.836744	0.793917	0.81621	0.807449	0.843776	0.79374	0.82415	0.787497	0.774464	0.792564	0.845461	0.785136	0.781326	0.78933	0.847553	0.799041	0.78519	0.877036	0.87884
SRR3492696	0.788737	0.815672	0.817376	0.774655	0.830932	0.831156	0.884132	0.858675	0.800082	0.801123	0.816538	0.873481	0.883051	0.833351	0.824123	0.827197	0.828161	0.870816	0.839725	0.843746	0.842934	0.793593	0.855426	0.783988	0.798143	0.805741	0.88912	0.804427	0.832967	0.802217	0.845524	0.808377	0.826698	0.810376	0.841111	0.806434	0.830926	0.780479	0.765178	0.794581	0.848133	0.790099	0.829321	0.791198	0.870214	0.777078	0.800027	0.875718	0.885159
SRR3492697	0.763923	0.7723	0.786481	0.757464	0.811107	0.78974	0.84544	0.838908	0.80628	0.786142	0.784603	0.849069	0.857934	0.818076	0.805076	0.801967	0.763025	0.846269	0.800417	0.812378	0.821416	0.777672	0.819501	0.739669	0.769873	0.761619	0.862026	0.784923	0.811296	0.777606	0.81578	0.773698	0.775878	0.780743	0.801987	0.757464	0.802418	0.783277	0.768807	0.797484	0.834763	0.76455	0.805826	0.769308	0.82776	0.777909	0.759417	0.854812	0.85396
SRR3492698	0.802542	0.809455	0.819841	0.785621	0.850289	0.831441	0.883384	0.864783	0.806109	0.804724	0.81339	0.89123	0.895929	0.846224	0.838599	0.834132	0.828779	0.879837	0.850826	0.861473	0.855698	0.799148	0.868427	0.789596	0.81275	0.814131	0.906647	0.823777	0.84546	0.826092	0.853988	0.826205	0.830001	0.80125	0.852335	0.805993	0.836024	0.783993	0.772903	0.798098	0.863827	0.791172	0.81904	0.794946	0.876688	0.80403	0.766515	0.885294	0.899889
SRR3492699	0.813045	0.799212	0.832276	0.821836	0.796313	0.785494	0.765596	0.802415	0.833825	0.843911	0.786985	0.779596	0.787559	0.793775	0.787565	0.838448	0.809341	0.808286	0.800387	0.761384	0.793196	0.813808	0.795343	0.845255	0.82621	0.799742	0.797914	0.810443	0.806637	0.80849	0.774821	0.800498	0.818549	0.806588	0.771883	0.832325	0.800276	0.81781	0.866876	0.887083	0.802537	0.849573	0.869065	0.845167	0.762563	0.786739	0.825078	0.770093	0.75185
SRR3492700	0.816894	0.810833	0.841273	0.828055	0.800608	0.79798	0.791967	0.812002	0.833158	0.841488	0.786515	0.791022	0.791293	0.790264	0.793692	0.836347	0.819913	0.804996	0.795805	0.758348	0.791661	0.808991	0.795124	0.848737	0.825992	0.809725	0.802898	0.79802	0.817534	0.804855	0.797664	0.814605	0.823758	0.814884	0.791921	0.840854	0.8179	0.812585	0.868062	0.892402	0.808435	0.862982	0.87182	0.853357	0.777254	0.799092	0.840211	0.767356	0.764627
SRR3492701	0.780288	0.774602	0.791016	0.790945	0.792492	0.763072	0.770595	0.795945	0.77835	0.820155	0.761153	0.809418	0.794586	0.777811	0.770029	0.813129	0.792223	0.800242	0.773774	0.767318	0.76603	0.765211	0.778753	0.810228	0.793305	0.779933	0.829396	0.77081	0.785641	0.766106	0.775054	0.780725	0.80645	0.767346	0.789587	0.791978	0.775104	0.784198	0.81454	0.846558	0.788525	0.816754	0.837695	0.817576	0.772785	0.742208	0.771346	0.78708	0.786534
SRR3492702	0.801643	0.788328	0.809155	0.784251	0.804727	0.777484	0.817248	0.824185	0.792063	0.80925	0.789604	0.826168	0.829746	0.787867	0.777498	0.810778	0.806083	0.832927	0.795857	0.782425	0.789435	0.786553	0.790952	0.800949	0.80415	0.784415	0.831083	0.781668	0.809258	0.796511	0.797971	0.773685	0.823162	0.785004	0.788248	0.79781	0.809493	0.763041	0.78966	0.831809	0.816291	0.784745	0.832332	0.815307	0.801349	0.766136	0.804809	0.798955	0.80942
SRR3492703	0.816864	0.793104	0.809406	0.787452	0.822953	0.816826	0.856127	0.851412	0.771673	0.805383	0.811126	0.873536	0.88098	0.827892	0.807835	0.823995	0.804709	0.861049	0.827585	0.827733	0.82987	0.77459	0.846694	0.77185	0.799294	0.763341	0.874151	0.812483	0.810326	0.773746	0.833868	0.794912	0.833088	0.792005	0.831582	0.793684	0.81998	0.770219	0.772279	0.816655	0.851485	0.811035	0.799628	0.788557	0.841412	0.792917	0.787161	0.852799	0.86898
SRR3492704	0.795713	0.806773	0.825568	0.789209	0.802685	0.801469	0.849553	0.84572	0.780922	0.820615	0.792049	0.84536	0.851158	0.802168	0.803715	0.806112	0.802063	0.843152	0.805937	0.806936	0.817549	0.765601	0.822546	0.789061	0.794816	0.7598	0.865315	0.814113	0.810647	0.796468	0.814981	0.788555	0.803825	0.804953	0.816095	0.80685	0.800782	0.781699	0.803632	0.80869	0.830144	0.784654	0.789775	0.805442	0.84401	0.784095	0.780752	0.850033	0.854398
SRR3492705	0.810442	0.783669	0.79044	0.785604	0.794217	0.782339	0.818377	0.8204	0.793523	0.796809	0.771098	0.828303	0.829375	0.799201	0.784076	0.822057	0.795755	0.822918	0.792105	0.799627	0.791783	0.786892	0.801295	0.791766	0.780453	0.789346	0.836783	0.786577	0.791424	0.780733	0.79206	0.768982	0.803506	0.762257	0.805746	0.807826	0.819977	0.768206	0.805202	0.856281	0.802815	0.80645	0.828062	0.811009	0.802059	0.769411	0.820534	0.810333	0.819485
SRR3492706	0.797408	0.78908	0.806123	0.789307	0.803118	0.794067	0.819646	0.825164	0.813952	0.814579	0.775073	0.815355	0.816485	0.792394	0.789439	0.817997	0.808192	0.810741	0.796314	0.789314	0.802197	0.788065	0.801665	0.81195	0.787677	0.78625	0.828301	0.778776	0.798984	0.779982	0.779878	0.775886	0.814717	0.790286	0.79236	0.794326	0.791648	0.778268	0.812545	0.837081	0.807534	0.82208	0.841867	0.817353	0.794588	0.76994	0.814811	0.808244	0.813413
SRR3492707	0.776986	0.776174	0.791862	0.781295	0.784562	0.76903	0.779678	0.80713	0.780973	0.812585	0.762694	0.79586	0.798461	0.785838	0.766482	0.815929	0.780159	0.801275	0.773063	0.75093	0.765574	0.781169	0.78435	0.803483	0.783536	0.767351	0.818833	0.78377	0.781595	0.783513	0.77948	0.775516	0.78866	0.792075	0.779361	0.80631	0.780301	0.78245	0.825059	0.854745	0.801595	0.81819	0.847871	0.817981	0.761205	0.757605	0.797239	0.785646	0.791719
SRR3492708	0.756285	0.750115	0.788304	0.753608	0.796634	0.76272	0.794537	0.817607	0.794839	0.792008	0.747315	0.810733	0.810152	0.777103	0.772005	0.813793	0.781453	0.818427	0.783353	0.770863	0.778591	0.758414	0.780134	0.787127	0.784287	0.769771	0.834677	0.768798	0.78167	0.768422	0.779333	0.754212	0.81122	0.764191	0.786244	0.773729	0.757338	0.757829	0.792351	0.830624	0.797293	0.808305	0.828394	0.805377	0.782855	0.758366	0.789701	0.805636	0.809374
SRR3492709	0.807238	0.778474	0.799705	0.792874	0.809255	0.758419	0.793042	0.819927	0.794981	0.827014	0.773656	0.791043	0.802768	0.766339	0.783836	0.823704	0.810259	0.807468	0.791305	0.765766	0.784758	0.793301	0.781229	0.805852	0.796215	0.7753	0.813995	0.78366	0.794489	0.787439	0.772887	0.789847	0.809716	0.788491	0.789948	0.804366	0.780591	0.778006	0.81265	0.857694	0.799342	0.815041	0.850323	0.82707	0.794113	0.782548	0.813096	0.792167	0.803911
SRR3492711	0.785936	0.783297	0.810513	0.799034	0.809272	0.768211	0.794487	0.827765	0.806021	0.82436	0.7766	0.82127	0.818722	0.788317	0.780474	0.819086	0.797547	0.816313	0.791924	0.789412	0.803323	0.783642	0.799891	0.80076	0.782577	0.786692	0.830278	0.79296	0.793354	0.772569	0.797868	0.787402	0.81839	0.790884	0.791977	0.802614	0.804636	0.777932	0.821629	0.851278	0.801209	0.786975	0.83501	0.816168	0.814663	0.775872	0.821319	0.819639	0.817968
SRR3492712	0.814957	0.796587	0.797766	0.792457	0.811808	0.81448	0.86351	0.85595	0.813903	0.818963	0.805157	0.873493	0.878794	0.834484	0.831706	0.840649	0.815899	0.865804	0.828787	0.851925	0.848504	0.800775	0.855417	0.796529	0.803151	0.800918	0.886958	0.823143	0.826982	0.804371	0.845971	0.812512	0.821043	0.80545	0.841986	0.779999	0.819373	0.793302	0.787854	0.814998	0.856293	0.79241	0.841944	0.820885	0.856258	0.795322	0.802258	0.866549	0.875246
SRR3492713	0.792243	0.808623	0.828029	0.812586	0.807697	0.816504	0.870945	0.864027	0.808775	0.816227	0.824183	0.872039	0.874652	0.829568	0.830632	0.815418	0.824084	0.866149	0.844695	0.848387	0.865239	0.796934	0.846065	0.810796	0.814741	0.815041	0.884618	0.820778	0.838821	0.831883	0.843409	0.814242	0.834862	0.806065	0.836341	0.81784	0.847086	0.78991	0.792041	0.825541	0.852499	0.8074	0.852149	0.811408	0.873532	0.78981	0.837167	0.878657	0.87996
SRR3492714	0.777826	0.799251	0.798203	0.767571	0.779131	0.798425	0.860755	0.829345	0.778364	0.804252	0.791937	0.859371	0.869191	0.799229	0.802259	0.794044	0.795275	0.854428	0.817568	0.828973	0.831006	0.761941	0.840685	0.768347	0.788698	0.774123	0.876094	0.795189	0.806172	0.784673	0.825559	0.772703	0.794197	0.774842	0.818183	0.74627	0.797014	0.754409	0.740648	0.766088	0.821939	0.756424	0.778122	0.782614	0.848944	0.764206	0.776337	0.868729	0.864649
SRR3492715	0.828071	0.803247	0.807214	0.795598	0.824217	0.811841	0.867834	0.8544	0.81489	0.814973	0.822686	0.868278	0.869963	0.825265	0.825517	0.828463	0.811755	0.871006	0.842153	0.832947	0.852037	0.804795	0.84825	0.792291	0.818548	0.801835	0.889758	0.810525	0.821872	0.818668	0.83629	0.806495	0.835352	0.807185	0.82434	0.808418	0.821129	0.781326	0.795303	0.816451	0.843503	0.785349	0.838451	0.791003	0.852753	0.798523	0.809672	0.866733	0.881091
SRR3492716	0.805056	0.78551	0.800916	0.756806	0.792984	0.809266	0.865225	0.867234	0.804498	0.799026	0.796732	0.873314	0.87506	0.835102	0.819432	0.8264	0.81947	0.870322	0.842114	0.84558	0.839419	0.798602	0.849431	0.796436	0.800829	0.790288	0.885073	0.836458	0.816963	0.81783	0.83993	0.809096	0.822135	0.807119	0.835842	0.796292	0.821847	0.788228	0.74961	0.805272	0.857473	0.784409	0.827272	0.803607	0.857196	0.811415	0.809861	0.877411	0.875714
SRR3492717	0.783266	0.800736	0.802143	0.807396	0.799019	0.798734	0.869323	0.85471	0.790345	0.822849	0.812323	0.883284	0.878924	0.840608	0.822049	0.828998	0.814714	0.867032	0.834536	0.849182	0.85194	0.777681	0.866947	0.793046	0.809067	0.797884	0.897334	0.842701	0.81997	0.821586	0.848875	0.819427	0.841478	0.810485	0.852992	0.781746	0.816002	0.792515	0.785558	0.829022	0.8606	0.811155	0.831419	0.828998	0.866259	0.796644	0.770583	0.8857	0.881206
SRR3492718	0.803683	0.786654	0.807768	0.805882	0.805678	0.812915	0.863088	0.835006	0.772133	0.821868	0.812075	0.874014	0.87428	0.832305	0.817399	0.824198	0.812913	0.863102	0.829901	0.829312	0.834975	0.762177	0.855926	0.805793	0.809611	0.793554	0.887001	0.820461	0.825811	0.820293	0.837115	0.813721	0.828584	0.820315	0.835557	0.825314	0.813316	0.802726	0.801561	0.819305	0.841108	0.805259	0.83961	0.814701	0.85734	0.772484	0.776539	0.872756	0.87272
SRR3492719	0.825296	0.826309	0.823515	0.809324	0.833333	0.845281	0.901116	0.870908	0.811545	0.831265	0.829279	0.898135	0.899305	0.861631	0.846065	0.824476	0.830264	0.886199	0.863646	0.875088	0.875782	0.818388	0.880123	0.807151	0.822407	0.823325	0.90591	0.857228	0.848184	0.847792	0.868419	0.834275	0.846309	0.82105	0.875176	0.795704	0.848766	0.818228	0.784034	0.797745	0.873186	0.788594	0.807923	0.808931	0.88983	0.816861	0.795446	0.907143	0.9057
SRR3492720	0.795637	0.768834	0.805915	0.803778	0.789986	0.791708	0.853635	0.833656	0.781424	0.809353	0.81626	0.863766	0.859762	0.806414	0.797734	0.814218	0.805986	0.84996	0.831802	0.83676	0.840122	0.792304	0.849334	0.795515	0.815842	0.790272	0.872762	0.837988	0.812301	0.831818	0.836447	0.827936	0.834619	0.807721	0.838692	0.805652	0.814153	0.7953	0.80771	0.845785	0.839232	0.807976	0.848881	0.825096	0.851415	0.776602	0.790659	0.853977	0.860376
SRR3492721	0.810404	0.806193	0.818494	0.797798	0.816826	0.81834	0.875181	0.86309	0.790174	0.806936	0.810187	0.880871	0.883384	0.835568	0.8303	0.816379	0.824587	0.871996	0.847259	0.860783	0.850516	0.806286	0.847836	0.792735	0.805559	0.792149	0.896172	0.830153	0.832425	0.82466	0.850394	0.805914	0.81967	0.807045	0.847486	0.785496	0.829642	0.787608	0.758438	0.803667	0.850368	0.778623	0.824425	0.798254	0.873499	0.803271	0.798266	0.888601	0.889781
SRR3492722	0.788303	0.799032	0.826383	0.797594	0.826618	0.806635	0.867975	0.848907	0.799363	0.803552	0.795399	0.866853	0.866439	0.81088	0.813832	0.80447	0.819066	0.857841	0.827668	0.84086	0.843411	0.786495	0.83864	0.810766	0.795867	0.796548	0.878747	0.819194	0.832222	0.809512	0.822917	0.811743	0.838545	0.787477	0.821345	0.798434	0.838711	0.777883	0.77852	0.816029	0.831581	0.784688	0.830984	0.80447	0.858305	0.783862	0.801496	0.874569	0.874202
SRR3492723	0.791288	0.772794	0.774255	0.797814	0.809404	0.80222	0.854477	0.856173	0.813687	0.816873	0.796599	0.877816	0.87467	0.837102	0.816378	0.83093	0.793552	0.860113	0.823001	0.835774	0.836726	0.772443	0.842793	0.784453	0.811319	0.786798	0.894147	0.818985	0.819995	0.823145	0.844685	0.815981	0.837934	0.819633	0.84655	0.803148	0.820822	0.804501	0.800067	0.814815	0.861376	0.794256	0.853294	0.843936	0.858436	0.780215	0.795274	0.875644	0.879014
SRR3492724	0.813539	0.766244	0.802477	0.767404	0.80201	0.784849	0.839347	0.839064	0.792863	0.808242	0.799878	0.850208	0.84934	0.807461	0.792402	0.791959	0.824076	0.845128	0.8208	0.827207	0.827297	0.785502	0.819166	0.788858	0.777799	0.786442	0.867287	0.81825	0.807732	0.812131	0.817489	0.787602	0.810539	0.795775	0.821255	0.803493	0.81749	0.785373	0.771005	0.824099	0.817147	0.767608	0.818819	0.802218	0.841732	0.782084	0.79609	0.855901	0.855304
SRR3492725	0.791169	0.788969	0.795004	0.768549	0.801937	0.809509	0.857677	0.849061	0.782671	0.811089	0.80641	0.866896	0.867634	0.812655	0.813407	0.820342	0.818275	0.854717	0.8248	0.833886	0.824486	0.767159	0.840372	0.79121	0.796152	0.785905	0.874281	0.813424	0.816453	0.798959	0.830985	0.787057	0.82842	0.7966	0.814926	0.799997	0.816719	0.780441	0.762459	0.80828	0.842276	0.797282	0.820848	0.80353	0.855869	0.782068	0.798853	0.863347	0.871246
SRR3492726	0.79929	0.770424	0.815156	0.797721	0.826818	0.793525	0.853639	0.851091	0.775356	0.80244	0.802793	0.862868	0.870097	0.822612	0.815405	0.81078	0.818653	0.860658	0.823961	0.823787	0.834633	0.77728	0.848942	0.792597	0.801774	0.805623	0.875451	0.80063	0.822321	0.800611	0.821817	0.818015	0.826052	0.79894	0.827848	0.801248	0.824284	0.749159	0.783601	0.816459	0.836815	0.785858	0.831229	0.796019	0.853796	0.788149	0.816008	0.855472	0.867079
SRR3492727	0.820599	0.798037	0.808369	0.811868	0.79509	0.805926	0.865662	0.851395	0.790152	0.842887	0.818379	0.875489	0.879444	0.84332	0.817978	0.844747	0.833454	0.875551	0.843818	0.845601	0.834353	0.790805	0.868615	0.832103	0.826093	0.803491	0.895358	0.841765	0.817197	0.832315	0.850741	0.833728	0.848251	0.816087	0.862176	0.82423	0.791033	0.790683	0.818634	0.837626	0.855015	0.798044	0.841317	0.811186	0.858211	0.791404	0.780855	0.876817	0.878327
SRR3492747	0.784369	0.800636	0.796467	0.800206	0.779685	0.772103	0.800887	0.783913	0.78877	0.807208	0.778369	0.817467	0.822948	0.775214	0.775774	0.778354	0.789261	0.805645	0.792878	0.797618	0.804586	0.79337	0.805951	0.792635	0.770207	0.771657	0.819039	0.784947	0.78267	0.776485	0.791795	0.787112	0.794872	0.771809	0.775753	0.768546	0.804083	0.746886	0.807483	0.85964	0.784547	0.794119	0.816975	0.797952	0.792333	0.759411	0.827292	0.793411	0.816994
SRR3492748	0.763832	0.749933	0.761826	0.768967	0.744322	0.703494	0.762203	0.770918	0.79054	0.768693	0.73736	0.762938	0.764673	0.734839	0.72576	0.76757	0.72243	0.749773	0.74223	0.752197	0.769079	0.767174	0.762476	0.770302	0.767169	0.738156	0.780346	0.783759	0.741718	0.740907	0.727582	0.771441	0.772472	0.739484	0.742495	0.76016	0.744423	0.752103	0.809733	0.811337	0.742282	0.7591	0.796576	0.781088	0.782471	0.713411	0.776646	0.796163	0.780732
SRR3492749	0.781181	0.77166	0.80527	0.806161	0.770907	0.772202	0.820761	0.804702	0.784744	0.808912	0.792292	0.825814	0.825283	0.794873	0.783916	0.797616	0.786169	0.811754	0.801455	0.788357	0.797804	0.786318	0.821488	0.788448	0.795912	0.773894	0.842692	0.784356	0.795271	0.795019	0.799635	0.787854	0.811637	0.777571	0.798302	0.796765	0.79266	0.769375	0.823383	0.840536	0.781329	0.780197	0.83682	0.805038	0.794452	0.743197	0.790693	0.810797	0.826763
SRR3492750	0.790111	0.800544	0.813564	0.791526	0.78719	0.784499	0.818593	0.816774	0.809787	0.816062	0.784763	0.822415	0.813334	0.795836	0.791373	0.814001	0.797385	0.817216	0.798251	0.794345	0.805253	0.78211	0.812682	0.815689	0.799952	0.792417	0.834063	0.795477	0.802693	0.793646	0.799235	0.775211	0.798287	0.794518	0.78874	0.789831	0.800873	0.773185	0.818261	0.838758	0.797167	0.811102	0.84569	0.81045	0.807002	0.768743	0.798055	0.816469	0.82356
SRR3492765	0.75275	0.764163	0.757436	0.766023	0.75667	0.758794	0.788813	0.767894	0.769519	0.764113	0.75601	0.787595	0.805614	0.764512	0.73543	0.781506	0.72465	0.78571	0.744934	0.73676	0.765527	0.709376	0.768714	0.76847	0.749661	0.718815	0.824759	0.743248	0.761685	0.739956	0.757271	0.752301	0.751167	0.777173	0.751504	0.757881	0.754658	0.742887	0.776001	0.820464	0.769107	0.784675	0.787762	0.782616	0.760444	0.742353	0.757741	0.780522	0.791856
SRR3492782	0.773199	0.785647	0.803012	0.786666	0.804856	0.781182	0.805758	0.814194	0.777381	0.775564	0.790469	0.799898	0.821743	0.779345	0.784801	0.806962	0.788083	0.808473	0.789552	0.792787	0.799817	0.785902	0.787187	0.787351	0.779248	0.789795	0.817701	0.796125	0.80777	0.798392	0.774415	0.775542	0.776421	0.756995	0.783432	0.797511	0.779076	0.752397	0.79949	0.831955	0.794462	0.794178	0.806379	0.802814	0.798978	0.754924	0.806403	0.80977	0.794352
SRR3492783	0.714465	0.75605	0.745568	0.761432	0.770514	0.774639	0.804901	0.807524	0.750551	0.770151	0.756125	0.82253	0.810668	0.761009	0.75595	0.774434	0.760749	0.786262	0.752263	0.770336	0.772595	0.743513	0.772214	0.791271	0.759595	0.756159	0.841198	0.763351	0.756744	0.756023	0.776773	0.757131	0.779462	0.744149	0.785289	0.778721	0.774645	0.740635	0.76197	0.81637	0.79865	0.772489	0.805614	0.807084	0.809663	0.723045	0.771714	0.810185	0.815626
SRR3492784	0.751815	0.759789	0.782759	0.737575	0.781449	0.776998	0.823871	0.823998	0.737585	0.765586	0.772093	0.836714	0.846407	0.78078	0.77726	0.785985	0.758555	0.827969	0.78834	0.804128	0.811639	0.755498	0.800296	0.773209	0.786757	0.750689	0.857341	0.77615	0.79953	0.776427	0.805917	0.760447	0.788588	0.759702	0.806451	0.765913	0.77501	0.739262	0.725509	0.752859	0.826426	0.764898	0.797387	0.782973	0.825574	0.74034	0.775885	0.833478	0.833247
SRR3492785	0.768601	0.773697	0.754639	0.748252	0.759125	0.737623	0.746987	0.747324	0.797304	0.809796	0.724187	0.73367	0.747055	0.728863	0.728323	0.796426	0.753568	0.762283	0.73596	0.710406	0.709038	0.760962	0.74575	0.795753	0.753008	0.725811	0.764723	0.763093	0.751347	0.733339	0.728707	0.746848	0.747747	0.781356	0.730796	0.774847	0.748139	0.775034	0.802561	0.845532	0.756146	0.805244	0.825119	0.811102	0.754909	0.755459	0.782536	0.742871	0.740678
SRR3492786	0.767989	0.757487	0.775764	0.747317	0.832187	0.786865	0.835064	0.841095	0.776372	0.787984	0.789674	0.850948	0.85605	0.799498	0.80104	0.808268	0.796131	0.83561	0.811919	0.822185	0.808927	0.764287	0.832464	0.791822	0.780303	0.783836	0.870822	0.798433	0.806988	0.800385	0.818004	0.785152	0.815262	0.797475	0.811852	0.787879	0.795312	0.770444	0.760934	0.802763	0.819974	0.777469	0.817064	0.796007	0.823995	0.77944	0.779495	0.82972	0.861335
SRR3492787	0.766893	0.758417	0.783661	0.770092	0.773824	0.750135	0.774703	0.796422	0.790064	0.780078	0.747223	0.777757	0.788425	0.741588	0.751841	0.787292	0.769835	0.786557	0.773142	0.771799	0.775389	0.765336	0.781531	0.805382	0.783548	0.77547	0.794578	0.777077	0.765575	0.770118	0.749088	0.776294	0.775053	0.75965	0.75627	0.78807	0.773891	0.767763	0.816459	0.852699	0.785786	0.784979	0.842982	0.797354	0.784769	0.7722	0.788032	0.779003	0.792757
SRR3492788	0.748324	0.754192	0.789165	0.731903	0.790923	0.765873	0.831939	0.812938	0.754279	0.775253	0.768874	0.8451	0.85287	0.78167	0.784892	0.775929	0.773652	0.831641	0.79094	0.823613	0.815766	0.750372	0.818041	0.734764	0.760103	0.750842	0.871258	0.788165	0.780343	0.777536	0.801488	0.748159	0.777021	0.761263	0.803852	0.719473	0.764607	0.751298	0.721445	0.753456	0.824202	0.732128	0.786626	0.77352	0.834635	0.751441	0.756043	0.84665	0.851393
SRR3492789	0.774794	0.773853	0.76075	0.788163	0.791529	0.753108	0.804569	0.79988	0.761306	0.803355	0.763962	0.802878	0.803241	0.765086	0.767066	0.810706	0.774128	0.787557	0.769603	0.789082	0.77821	0.773153	0.784882	0.777479	0.763227	0.755847	0.826423	0.790789	0.75992	0.744983	0.770064	0.772821	0.780209	0.780105	0.773198	0.765361	0.769771	0.762214	0.796996	0.824244	0.788413	0.76251	0.789495	0.800733	0.787119	0.746201	0.788606	0.809386	0.801134
SRR3492790	0.776835	0.774012	0.774199	0.782095	0.770669	0.764806	0.80311	0.800738	0.766111	0.819266	0.764352	0.829954	0.824417	0.794643	0.776556	0.821083	0.781288	0.808728	0.780619	0.775488	0.782353	0.75506	0.800913	0.795035	0.789601	0.774461	0.842806	0.775364	0.779116	0.74905	0.802953	0.7863	0.795378	0.784919	0.791139	0.779422	0.786628	0.765747	0.792311	0.836832	0.800201	0.80602	0.817842	0.826039	0.790541	0.749987	0.786182	0.814498	0.80881
SRR3492791	0.768494	0.778373	0.804665	0.775586	0.849262	0.795	0.836722	0.828711	0.752583	0.795252	0.801334	0.849684	0.850266	0.792056	0.791176	0.793228	0.790749	0.832546	0.818446	0.820937	0.821767	0.766422	0.828848	0.793072	0.789595	0.800632	0.868663	0.816952	0.81828	0.814357	0.806219	0.810535	0.818396	0.769581	0.802086	0.788137	0.791912	0.756687	0.764239	0.792095	0.815713	0.748185	0.793447	0.788307	0.828378	0.754371	0.787359	0.844743	0.854158
SRR3492792	0.793115	0.790611	0.778512	0.788848	0.758564	0.756899	0.77192	0.772959	0.813316	0.818771	0.747426	0.752729	0.737511	0.751701	0.750793	0.824325	0.776618	0.779792	0.758324	0.733411	0.734054	0.785174	0.772387	0.824314	0.788634	0.75734	0.789637	0.812029	0.769831	0.767041	0.74907	0.77815	0.78881	0.805271	0.739149	0.804247	0.757714	0.803011	0.84076	0.861709	0.778291	0.829982	0.853402	0.83444	0.761339	0.770332	0.814713	0.768379	0.759997
SRR3492793	0.756183	0.748471	0.761449	0.742242	0.7848	0.766887	0.815809	0.800459	0.763516	0.773632	0.764347	0.813921	0.815277	0.77499	0.768957	0.78811	0.762262	0.802061	0.767211	0.783619	0.781797	0.754282	0.784095	0.758318	0.742558	0.744254	0.845613	0.778593	0.754533	0.740591	0.776552	0.74315	0.769803	0.757242	0.780444	0.746626	0.767975	0.751197	0.758423	0.795838	0.799538	0.749736	0.762611	0.787954	0.789735	0.726622	0.767977	0.820155	0.828661
SRR3492805	0.774235	0.756673	0.754083	0.772525	0.779117	0.749381	0.780632	0.78784	0.769427	0.782532	0.735604	0.810547	0.790287	0.753359	0.741844	0.795538	0.758968	0.797448	0.746838	0.748163	0.751621	0.754862	0.771866	0.778147	0.766493	0.742833	0.809146	0.746875	0.77524	0.773791	0.778887	0.738892	0.770575	0.79243	0.773354	0.777925	0.753982	0.782575	0.79241	0.826636	0.800722	0.794876	0.813929	0.806668	0.775563	0.743563	0.776182	0.766263	0.792767
SRR3492810	0.74934	0.779771	0.788113	0.754353	0.80175	0.803402	0.859189	0.833725	0.769906	0.764357	0.79864	0.847644	0.853325	0.804321	0.802838	0.776885	0.788482	0.843538	0.791645	0.826539	0.815379	0.746514	0.827625	0.795247	0.780603	0.757201	0.873838	0.792512	0.800222	0.78569	0.817501	0.76414	0.773176	0.774468	0.804199	0.772439	0.806732	0.756552	0.711701	0.78984	0.828928	0.753932	0.788796	0.800016	0.843478	0.7794	0.762586	0.856601	0.858628
SRR3492811	0.793015	0.801348	0.803573	0.761982	0.796641	0.806131	0.83404	0.832078	0.792657	0.779506	0.78016	0.835657	0.848729	0.80486	0.794265	0.802274	0.791017	0.834417	0.79905	0.816114	0.816519	0.758887	0.831067	0.78095	0.771019	0.780359	0.852335	0.803296	0.79863	0.769085	0.81612	0.781209	0.796523	0.787461	0.796568	0.792347	0.798316	0.774078	0.778786	0.826754	0.821304	0.772435	0.825371	0.817058	0.83772	0.798076	0.788057	0.848908	0.84823
SRR3492812	0.754813	0.758907	0.786679	0.744283	0.812729	0.779335	0.833475	0.817566	0.745995	0.760033	0.772759	0.835454	0.841717	0.804649	0.775514	0.774829	0.783134	0.822992	0.807068	0.827556	0.802417	0.73146	0.81727	0.76596	0.773058	0.765109	0.856069	0.79796	0.786663	0.780274	0.809978	0.775332	0.791054	0.752475	0.8124	0.765017	0.79597	0.739227	0.745397	0.80004	0.823177	0.756224	0.816822	0.798993	0.834755	0.76508	0.773101	0.836522	0.844454
SRR3492813	0.752299	0.75476	0.776043	0.78424	0.77024	0.759408	0.762591	0.785743	0.781331	0.788529	0.772946	0.774621	0.798555	0.759388	0.739122	0.776531	0.727309	0.775795	0.75431	0.764293	0.766389	0.743288	0.773085	0.759331	0.755586	0.749241	0.81224	0.760519	0.743909	0.748922	0.757936	0.754345	0.771383	0.746636	0.764898	0.739062	0.74643	0.734282	0.803558	0.832713	0.770459	0.779971	0.833384	0.787832	0.783279	0.706291	0.762517	0.793062	0.800124
SRR3492814	0.769018	0.76948	0.765149	0.754862	0.793301	0.791626	0.816381	0.816991	0.758414	0.764948	0.742131	0.813249	0.812154	0.758357	0.768171	0.788276	0.780607	0.794302	0.768222	0.786747	0.7781	0.750288	0.781356	0.782885	0.754559	0.762881	0.830995	0.761095	0.77883	0.763501	0.784001	0.747421	0.782465	0.751554	0.780234	0.762359	0.774022	0.753274	0.764413	0.826846	0.80609	0.769164	0.812726	0.805198	0.809034	0.762711	0.800497	0.794532	0.813608
SRR3492815	0.769757	0.789065	0.796244	0.784341	0.781157	0.781193	0.834935	0.835196	0.755698	0.792245	0.787067	0.861025	0.859023	0.812651	0.797045	0.801929	0.790826	0.84889	0.809171	0.810014	0.824228	0.776909	0.824839	0.765281	0.791732	0.771824	0.865882	0.783399	0.803882	0.805686	0.819475	0.776602	0.791087	0.809464	0.825843	0.79696	0.82253	0.785514	0.734223	0.797514	0.843056	0.774638	0.800513	0.822679	0.833053	0.77385	0.79799	0.84963	0.857897
SRR3492821	0.802576	0.812705	0.815345	0.798639	0.791346	0.781858	0.827021	0.819564	0.80239	0.832221	0.783073	0.82821	0.825469	0.797136	0.787336	0.831801	0.80139	0.829533	0.814782	0.791895	0.799641	0.80251	0.822135	0.822387	0.803331	0.79408	0.847376	0.787484	0.800616	0.792873	0.80702	0.794438	0.806183	0.792664	0.783256	0.789826	0.786556	0.77078	0.816483	0.848271	0.799239	0.812572	0.83628	0.818745	0.802972	0.780581	0.815336	0.814315	0.834271
SRR3492822	0.795709	0.803882	0.830292	0.797663	0.785259	0.779791	0.848653	0.819098	0.791316	0.803211	0.808366	0.841655	0.845892	0.801928	0.799564	0.81069	0.791458	0.832421	0.809707	0.823293	0.82982	0.796572	0.806986	0.803569	0.799545	0.795674	0.842377	0.806607	0.783424	0.791613	0.802855	0.813294	0.818938	0.770607	0.803701	0.777686	0.813683	0.761986	0.789759	0.809958	0.813042	0.775113	0.815982	0.810715	0.848921	0.779329	0.818029	0.855569	0.842021
SRR3492823	0.823512	0.814545	0.834084	0.812321	0.800446	0.789177	0.825733	0.817423	0.817677	0.840946	0.792764	0.829909	0.831505	0.820536	0.807329	0.825038	0.800508	0.833066	0.82883	0.813236	0.818333	0.819449	0.827954	0.828666	0.81026	0.806012	0.841418	0.803499	0.797298	0.797417	0.806818	0.80808	0.806255	0.783379	0.810974	0.787541	0.808489	0.784473	0.840241	0.860791	0.803104	0.797829	0.833397	0.824143	0.802717	0.780612	0.805752	0.820391	0.83543
SRR3492824	0.787695	0.781426	0.816829	0.814075	0.776204	0.773956	0.822096	0.806184	0.80469	0.833085	0.797412	0.818189	0.82464	0.80601	0.792515	0.831962	0.796775	0.809257	0.801993	0.794838	0.807939	0.795579	0.805859	0.821942	0.795021	0.787788	0.830787	0.801114	0.789933	0.781053	0.798004	0.781922	0.795982	0.80191	0.787402	0.783882	0.780003	0.769498	0.823027	0.858363	0.797194	0.827374	0.841283	0.827681	0.796479	0.773726	0.793201	0.811646	0.817908
SRR3492825	0.806281	0.801764	0.820916	0.812125	0.796334	0.772688	0.8116	0.807908	0.79666	0.818281	0.798448	0.812225	0.813772	0.790228	0.786877	0.832132	0.801605	0.811407	0.803149	0.805549	0.803718	0.808643	0.822008	0.834419	0.817717	0.790043	0.826746	0.817437	0.793423	0.804691	0.782993	0.800102	0.808447	0.782662	0.78463	0.801012	0.791656	0.782589	0.839773	0.864143	0.800515	0.809385	0.835271	0.826231	0.797136	0.784466	0.818326	0.802439	0.81152
SRR3492835	0.793691	0.796445	0.773784	0.803503	0.766473	0.774054	0.823043	0.800747	0.801216	0.828365	0.776403	0.819833	0.813301	0.788022	0.769445	0.827024	0.777805	0.813584	0.791001	0.796645	0.796289	0.787897	0.81524	0.796986	0.80176	0.739225	0.845052	0.827008	0.769583	0.776865	0.791506	0.779126	0.815802	0.803424	0.778851	0.806367	0.763796	0.788792	0.821979	0.826176	0.804909	0.806845	0.818818	0.808236	0.801335	0.777479	0.825627	0.826977	0.829507
SRR3492836	0.811781	0.804605	0.819479	0.815889	0.806072	0.798394	0.841861	0.816931	0.807966	0.82993	0.793697	0.83587	0.840702	0.805187	0.814716	0.831611	0.826342	0.832067	0.815852	0.812412	0.805805	0.785429	0.822464	0.818724	0.802106	0.801021	0.853881	0.785262	0.808011	0.794644	0.810242	0.796504	0.812773	0.784255	0.803757	0.79723	0.805619	0.771097	0.810267	0.843863	0.805623	0.803775	0.832966	0.82224	0.818168	0.77736	0.805799	0.833556	0.840468
SRR3492837	0.775768	0.777898	0.805149	0.778066	0.795467	0.791546	0.842597	0.81476	0.776394	0.816172	0.784143	0.833137	0.845239	0.78692	0.802819	0.812228	0.788206	0.833263	0.811594	0.795509	0.802577	0.772468	0.808488	0.792436	0.789861	0.773898	0.847737	0.760251	0.809239	0.783147	0.819177	0.770205	0.783286	0.809266	0.806871	0.790308	0.805195	0.774103	0.78915	0.801522	0.815729	0.778837	0.814166	0.789307	0.814593	0.760531	0.796012	0.833696	0.836245
SRR3492838	0.814522	0.828864	0.832945	0.844013	0.818178	0.818027	0.854279	0.833779	0.811654	0.846382	0.818073	0.858905	0.851944	0.828225	0.821056	0.836781	0.819198	0.83828	0.821514	0.829135	0.838854	0.802467	0.845114	0.829504	0.830129	0.796445	0.875895	0.835673	0.818692	0.825237	0.839622	0.817287	0.844356	0.826184	0.843056	0.820219	0.817909	0.818364	0.83617	0.862565	0.848683	0.823809	0.846373	0.840175	0.83883	0.796705	0.81089	0.85319	0.851212
SRR3492839	0.800421	0.80815	0.820835	0.797369	0.795821	0.773117	0.796807	0.810441	0.800493	0.819114	0.771247	0.810228	0.816282	0.78335	0.775166	0.81888	0.782861	0.811351	0.80117	0.794906	0.793498	0.803048	0.789674	0.820461	0.800356	0.779499	0.825832	0.799257	0.796327	0.802231	0.786238	0.777341	0.799034	0.784762	0.791618	0.81005	0.79722	0.767775	0.820095	0.858701	0.78821	0.803377	0.830106	0.809967	0.796984	0.753944	0.832267	0.806141	0.814116
SRR3492840	0.825468	0.810964	0.815722	0.83071	0.798181	0.781749	0.784182	0.797771	0.832457	0.848355	0.79641	0.795614	0.802494	0.796235	0.808707	0.853657	0.816183	0.805625	0.791568	0.779117	0.787171	0.828974	0.804362	0.852621	0.822968	0.798787	0.808115	0.819403	0.801354	0.792775	0.801956	0.815033	0.825536	0.825326	0.783847	0.838942	0.799439	0.822858	0.867522	0.890921	0.79343	0.850093	0.867912	0.858637	0.7692	0.795788	0.837231	0.799961	0.791171
SRR3492841	0.818334	0.800942	0.811101	0.831258	0.805807	0.752619	0.814492	0.816759	0.823842	0.842622	0.791451	0.814473	0.801375	0.778028	0.785304	0.831648	0.79495	0.808937	0.79409	0.79769	0.79989	0.818817	0.815112	0.817601	0.807031	0.757665	0.835215	0.845085	0.781902	0.796422	0.782353	0.793568	0.818226	0.830028	0.788959	0.815526	0.776432	0.806383	0.859542	0.875604	0.798661	0.837562	0.843468	0.831402	0.809031	0.793615	0.834274	0.828305	0.836983
SRR3492842	0.801782	0.78831	0.805777	0.806923	0.791559	0.772281	0.809799	0.798287	0.820046	0.843545	0.778884	0.81098	0.800319	0.788705	0.789887	0.82647	0.784289	0.797004	0.790846	0.775963	0.791111	0.804874	0.791839	0.819471	0.80067	0.788517	0.826841	0.804668	0.788008	0.793615	0.798247	0.786783	0.807192	0.807098	0.798266	0.791299	0.790549	0.799996	0.834198	0.865093	0.80541	0.827206	0.842709	0.844834	0.768033	0.765404	0.802745	0.800635	0.801831
SRR3492843	0.767705	0.796786	0.801836	0.784936	0.816835	0.791089	0.824408	0.808582	0.785821	0.796557	0.771755	0.837384	0.850177	0.797562	0.79483	0.801519	0.781705	0.834722	0.801622	0.815879	0.805629	0.770269	0.808728	0.789941	0.798436	0.773732	0.855606	0.8048	0.809031	0.773042	0.813039	0.784418	0.798885	0.792194	0.817713	0.758271	0.785579	0.766051	0.784463	0.79284	0.805085	0.782935	0.795635	0.798612	0.81896	0.769312	0.785839	0.835215	0.844277
SRR3502547	0.789038	0.805653	0.792103	0.789474	0.802172	0.781159	0.820614	0.798529	0.798134	0.824547	0.793623	0.811413	0.815016	0.794431	0.786212	0.794975	0.779215	0.805172	0.779423	0.796049	0.793175	0.77571	0.803171	0.803156	0.782751	0.750138	0.84581	0.818974	0.773499	0.777057	0.785926	0.770954	0.777162	0.811654	0.766597	0.793941	0.780741	0.798637	0.798619	0.844939	0.798513	0.802342	0.846967	0.835602	0.824871	0.788633	0.795044	0.845387	0.842439
SRR3502548	0.804804	0.788766	0.80579	0.800701	0.812454	0.78776	0.819977	0.81959	0.787027	0.814457	0.786492	0.816615	0.830617	0.782302	0.78622	0.78125	0.800544	0.815322	0.789029	0.816456	0.825598	0.770122	0.805121	0.771348	0.784168	0.74687	0.850319	0.806028	0.791576	0.781023	0.78404	0.760366	0.8003	0.793945	0.773601	0.790008	0.806433	0.782793	0.788069	0.834462	0.805262	0.790452	0.841306	0.80607	0.844297	0.763257	0.796035	0.845183	0.857507
SRR3502549	0.78835	0.792162	0.801404	0.815792	0.809978	0.795692	0.825042	0.822893	0.782256	0.833459	0.810469	0.821289	0.836042	0.799026	0.794497	0.802839	0.779021	0.822674	0.802325	0.812558	0.820747	0.780647	0.818343	0.817026	0.805377	0.777682	0.862119	0.820912	0.799131	0.802791	0.80572	0.797942	0.800067	0.794155	0.77984	0.789212	0.793773	0.801091	0.818883	0.829616	0.817233	0.786079	0.84809	0.823631	0.834871	0.765466	0.783061	0.859882	0.862762
SRR3502550	0.808737	0.794421	0.799902	0.787679	0.817043	0.779055	0.801145	0.803272	0.789026	0.806474	0.754936	0.806589	0.810279	0.772106	0.790083	0.803839	0.800777	0.8022	0.785122	0.799196	0.800463	0.788597	0.788998	0.786138	0.789731	0.762646	0.828951	0.795173	0.771712	0.77413	0.774481	0.775114	0.783961	0.795304	0.761962	0.79085	0.767068	0.777467	0.819328	0.848524	0.782221	0.813504	0.836147	0.818677	0.802348	0.774726	0.824969	0.818383	0.833932
SRR3502551	0.804293	0.787565	0.785466	0.806352	0.798564	0.755115	0.792168	0.797986	0.785402	0.810506	0.772832	0.796275	0.797384	0.764068	0.758742	0.810701	0.772497	0.78957	0.785808	0.789581	0.789342	0.788372	0.791054	0.779807	0.787274	0.741731	0.829192	0.823389	0.758253	0.76792	0.756456	0.782344	0.81128	0.785696	0.753651	0.782139	0.759604	0.783457	0.832937	0.864804	0.792052	0.807391	0.84982	0.828367	0.807457	0.767827	0.792039	0.834094	0.832013
SRR3502552	0.800957	0.799893	0.786337	0.79891	0.802681	0.786103	0.818907	0.805112	0.809768	0.815063	0.786359	0.811326	0.801406	0.778863	0.777014	0.808878	0.767982	0.796372	0.775561	0.785819	0.809816	0.785754	0.796263	0.78341	0.790919	0.733218	0.840998	0.824561	0.769914	0.771339	0.778223	0.769311	0.793383	0.812543	0.767808	0.802701	0.765449	0.795728	0.829283	0.849812	0.797888	0.808323	0.854551	0.827601	0.816468	0.794589	0.80881	0.839149	0.836602
SRR3502553	0.801143	0.791081	0.782599	0.794903	0.805132	0.766331	0.813956	0.797954	0.797037	0.819309	0.777152	0.811028	0.811681	0.776192	0.777267	0.812096	0.778422	0.796664	0.774541	0.790753	0.800196	0.761461	0.789394	0.790144	0.788449	0.750344	0.845632	0.812234	0.78254	0.783735	0.766798	0.775606	0.788249	0.817783	0.769886	0.797019	0.767374	0.806206	0.820871	0.841267	0.780467	0.815354	0.838091	0.824969	0.806625	0.789228	0.793241	0.841834	0.834257
SRR3502554	0.779959	0.785482	0.783454	0.788966	0.79698	0.763879	0.795337	0.797117	0.789451	0.803982	0.779895	0.793563	0.787428	0.769036	0.76033	0.799947	0.75979	0.781568	0.766562	0.777627	0.797116	0.771104	0.782679	0.79453	0.768477	0.737763	0.828677	0.813484	0.774519	0.782101	0.751058	0.769607	0.783769	0.794357	0.742132	0.802947	0.769807	0.771216	0.818551	0.844005	0.76949	0.787764	0.825596	0.797156	0.807296	0.754142	0.792478	0.822449	0.822593
SRR3502555	0.805138	0.810086	0.778761	0.796347	0.803092	0.770542	0.819257	0.80969	0.802459	0.823083	0.77912	0.807222	0.806933	0.78656	0.767453	0.811053	0.777083	0.784613	0.778024	0.797186	0.790702	0.785109	0.791545	0.78772	0.779817	0.741184	0.836412	0.821595	0.767257	0.781553	0.773282	0.752516	0.781893	0.801806	0.770562	0.795135	0.767502	0.787292	0.821429	0.852841	0.794714	0.807622	0.839903	0.81872	0.81801	0.776465	0.813135	0.832907	0.838171
SRR3502556	0.776318	0.800188	0.79525	0.783662	0.809303	0.78637	0.822145	0.820468	0.793947	0.790294	0.777992	0.822532	0.830859	0.786028	0.763861	0.776151	0.775341	0.808815	0.794923	0.812591	0.815789	0.775416	0.804655	0.764631	0.776189	0.753832	0.84837	0.812374	0.776071	0.781311	0.772561	0.760837	0.784736	0.789158	0.771374	0.768645	0.80792	0.754478	0.79266	0.839718	0.794841	0.785201	0.821753	0.789318	0.837523	0.763348	0.823827	0.847012	0.856931
SRR3502557	0.793254	0.775483	0.800498	0.79323	0.807423	0.760831	0.817766	0.812285	0.786208	0.810943	0.794687	0.831262	0.82487	0.787184	0.783775	0.802973	0.792937	0.817899	0.792992	0.795761	0.818826	0.778046	0.803063	0.810554	0.797384	0.781226	0.847176	0.812892	0.788671	0.802822	0.788119	0.791626	0.816708	0.786542	0.790655	0.809368	0.781756	0.772217	0.816587	0.848606	0.814129	0.790471	0.852443	0.830266	0.817344	0.773143	0.810097	0.828559	0.828827
SRR3502558	0.802692	0.779564	0.775926	0.78989	0.809134	0.790444	0.843306	0.836456	0.796095	0.813488	0.808893	0.858664	0.854792	0.816475	0.808738	0.817478	0.780497	0.845563	0.814999	0.829425	0.821625	0.76842	0.823133	0.785469	0.781851	0.760378	0.867113	0.823631	0.805604	0.797845	0.809814	0.786088	0.80827	0.790824	0.806844	0.797399	0.792429	0.8023	0.774917	0.814885	0.82541	0.788002	0.828228	0.800443	0.836359	0.775821	0.795764	0.862761	0.869344
SRR3502559	0.83477	0.836228	0.819294	0.794953	0.819091	0.814243	0.866093	0.859634	0.784238	0.840702	0.819713	0.878952	0.870237	0.833275	0.835661	0.837489	0.825623	0.871975	0.847846	0.821689	0.848144	0.797044	0.843914	0.802127	0.830848	0.804111	0.882522	0.840842	0.828775	0.816218	0.839507	0.817461	0.837547	0.807736	0.825741	0.79227	0.805404	0.800436	0.803758	0.826694	0.844428	0.817637	0.82633	0.819892	0.854511	0.810948	0.828227	0.872725	0.87868
SRR3502560	0.797039	0.789121	0.790946	0.801102	0.770717	0.76128	0.806076	0.792898	0.806451	0.810817	0.790473	0.812439	0.8095	0.788653	0.76956	0.817551	0.767925	0.803696	0.792229	0.794815	0.797152	0.783573	0.793677	0.805962	0.801547	0.744567	0.833807	0.827555	0.783345	0.782561	0.772688	0.791519	0.805191	0.789887	0.771272	0.798765	0.785842	0.789899	0.824998	0.851564	0.797026	0.815457	0.853912	0.823998	0.810607	0.768453	0.81248	0.815881	0.824533
SRR3502561	0.837954	0.854889	0.863663	0.821385	0.882498	0.874963	0.914346	0.899791	0.83895	0.840482	0.863282	0.915579	0.927345	0.882803	0.881144	0.855611	0.85187	0.906844	0.872158	0.886817	0.894237	0.817716	0.889563	0.837788	0.845724	0.83549	0.930932	0.86266	0.874858	0.857509	0.896847	0.848293	0.850315	0.839316	0.887441	0.830435	0.867063	0.844501	0.772656	0.788265	0.890852	0.810093	0.833648	0.826161	0.913628	0.846937	0.810058	0.926645	0.922776
SRR3502562	0.846064	0.85586	0.854498	0.830253	0.883647	0.879095	0.919708	0.909516	0.844099	0.843074	0.876293	0.916477	0.930433	0.886761	0.881173	0.855372	0.85738	0.920312	0.886621	0.900503	0.900072	0.823575	0.893488	0.825465	0.851893	0.841362	0.932839	0.865231	0.877732	0.858673	0.900868	0.855339	0.863522	0.853695	0.885545	0.811455	0.870005	0.838821	0.751237	0.777619	0.894483	0.807152	0.84486	0.820037	0.91999	0.839537	0.807769	0.93034	0.930775
SRR3502563	0.863706	0.872087	0.878079	0.835568	0.892267	0.899773	0.93157	0.919033	0.880143	0.856369	0.891981	0.935556	0.943132	0.908988	0.89736	0.878463	0.877932	0.929903	0.910561	0.919063	0.917044	0.849129	0.916376	0.842051	0.87196	0.870641	0.946362	0.898056	0.900295	0.883882	0.920703	0.872645	0.884935	0.882927	0.915714	0.840733	0.902517	0.863997	0.775794	0.793412	0.919523	0.827355	0.849194	0.850622	0.933226	0.873382	0.849661	0.941401	0.944818
SRR3502564	0.850605	0.862603	0.871463	0.812547	0.880745	0.878076	0.920936	0.906346	0.845323	0.837764	0.880854	0.927315	0.930801	0.899668	0.877089	0.864278	0.869089	0.917225	0.896788	0.898642	0.897738	0.822061	0.900763	0.820306	0.856793	0.844963	0.929121	0.877182	0.888812	0.866654	0.897995	0.854802	0.876064	0.859823	0.893129	0.833169	0.88942	0.824138	0.734532	0.779198	0.899158	0.821845	0.833116	0.818715	0.923089	0.845927	0.843906	0.928588	0.926998
SRR3502565	0.795488	0.829214	0.819008	0.792505	0.816525	0.818375	0.867373	0.847176	0.80606	0.826986	0.821066	0.863883	0.881026	0.832054	0.818075	0.803318	0.798934	0.87124	0.831031	0.841034	0.841731	0.770116	0.827144	0.789183	0.782562	0.766303	0.894232	0.811289	0.821289	0.795799	0.830656	0.799513	0.791835	0.812562	0.827373	0.755495	0.816481	0.793622	0.736108	0.763931	0.83206	0.770108	0.81656	0.801705	0.869188	0.790053	0.789057	0.875575	0.879506
SRR3502566	0.827689	0.852759	0.848657	0.803404	0.868641	0.866365	0.911689	0.896289	0.822406	0.830816	0.872957	0.91494	0.923154	0.883285	0.86244	0.835993	0.849241	0.911531	0.876085	0.886902	0.885093	0.799721	0.881139	0.820619	0.82848	0.823722	0.93128	0.859664	0.870142	0.845626	0.883231	0.834561	0.852271	0.835256	0.881054	0.803507	0.868464	0.810908	0.693482	0.7454	0.887286	0.795217	0.818837	0.818236	0.918039	0.818278	0.812791	0.923247	0.926169
SRR3502567	0.786643	0.784311	0.764401	0.784831	0.791664	0.770011	0.819095	0.812284	0.755209	0.814071	0.79037	0.843833	0.839172	0.796304	0.786905	0.816935	0.786218	0.835082	0.797397	0.791476	0.788883	0.747455	0.810164	0.784913	0.775802	0.749781	0.868681	0.811427	0.783713	0.789655	0.797535	0.771377	0.791467	0.784455	0.807328	0.776496	0.783318	0.753037	0.779078	0.822834	0.818758	0.778902	0.802027	0.805186	0.821453	0.764332	0.780829	0.836188	0.847542
SRR3502568	0.785062	0.765108	0.799615	0.789845	0.809788	0.776805	0.843661	0.822962	0.760823	0.809301	0.800506	0.855608	0.844894	0.803827	0.786514	0.787995	0.785937	0.834406	0.795219	0.809318	0.822262	0.769307	0.818796	0.781097	0.791584	0.7677	0.87418	0.816609	0.810482	0.816607	0.819101	0.794986	0.811036	0.791185	0.813496	0.79397	0.803848	0.789664	0.797117	0.807681	0.839962	0.779716	0.827489	0.792146	0.820168	0.752998	0.77674	0.845504	0.84952
SRR3502632	0.727396	0.774838	0.758274	0.751431	0.810254	0.770509	0.819665	0.818309	0.731503	0.761042	0.797081	0.84035	0.842749	0.776648	0.768277	0.794388	0.74186	0.834989	0.795047	0.789479	0.786839	0.695446	0.794319	0.77469	0.765428	0.744582	0.861036	0.77875	0.792122	0.761961	0.798445	0.736315	0.783109	0.799091	0.808389	0.781473	0.797336	0.759953	0.71755	0.754612	0.809753	0.749135	0.762409	0.778557	0.816923	0.719875	0.771057	0.836439	0.842399
SRR3502633	0.751919	0.767464	0.769285	0.749687	0.819909	0.802293	0.83943	0.830034	0.764376	0.805642	0.782646	0.855701	0.860055	0.810822	0.785951	0.776216	0.761905	0.853904	0.811932	0.819304	0.803945	0.731045	0.818037	0.773974	0.782092	0.772227	0.870561	0.776154	0.796036	0.782826	0.822667	0.765643	0.796466	0.780806	0.8257	0.764659	0.803681	0.780579	0.717337	0.720259	0.827786	0.744492	0.797273	0.796654	0.824523	0.761614	0.750366	0.844441	0.862063
SRR3502634	0.74601	0.755858	0.736829	0.756868	0.788824	0.753097	0.807976	0.794955	0.74131	0.785028	0.751711	0.841237	0.835487	0.770371	0.751146	0.779087	0.708761	0.815467	0.765017	0.771154	0.778566	0.710276	0.773444	0.742658	0.77255	0.71908	0.856818	0.733198	0.753869	0.75191	0.793273	0.743496	0.773118	0.762297	0.802915	0.725147	0.764766	0.746252	0.747819	0.76171	0.803179	0.764003	0.791738	0.769369	0.806716	0.700074	0.734749	0.819244	0.822018
SRR3502635	0.733671	0.731111	0.767234	0.784359	0.786678	0.75722	0.76102	0.763113	0.784881	0.795707	0.751701	0.780034	0.762537	0.75844	0.729105	0.777519	0.748384	0.766644	0.739405	0.751052	0.736941	0.735054	0.75542	0.773264	0.737765	0.766463	0.801128	0.73299	0.757983	0.766386	0.745813	0.765222	0.782775	0.763544	0.749732	0.787287	0.770395	0.746986	0.821259	0.837115	0.772968	0.798276	0.845682	0.797621	0.74773	0.742689	0.781936	0.771858	0.775326
SRR3502636	0.732312	0.782046	0.755007	0.720674	0.795821	0.784662	0.821077	0.818277	0.745921	0.761808	0.7669	0.835489	0.848171	0.776137	0.747734	0.778993	0.761869	0.838231	0.79092	0.785815	0.787908	0.707849	0.787858	0.74661	0.764913	0.747051	0.851502	0.747369	0.790976	0.76095	0.804294	0.721354	0.774715	0.762329	0.799545	0.738722	0.784617	0.757293	0.703653	0.740379	0.813263	0.754289	0.762883	0.765137	0.819996	0.725945	0.767427	0.82314	0.83507
SRR3502637	0.716382	0.737246	0.749192	0.7066	0.792198	0.780243	0.802599	0.784994	0.747497	0.761498	0.729668	0.804968	0.80671	0.746972	0.751568	0.801289	0.761979	0.802272	0.764993	0.749939	0.745908	0.688598	0.763481	0.755996	0.73587	0.739657	0.832482	0.703393	0.772164	0.716222	0.77474	0.746685	0.75346	0.763932	0.772196	0.758054	0.773373	0.727776	0.70541	0.784104	0.779041	0.754632	0.795664	0.802502	0.793646	0.722629	0.773552	0.79096	0.793771
SRR3502638	0.749788	0.7609	0.765189	0.769711	0.79255	0.767808	0.771348	0.797256	0.784985	0.792822	0.773431	0.814696	0.806424	0.763073	0.765499	0.780259	0.734128	0.806175	0.77302	0.74893	0.773792	0.737854	0.774287	0.797499	0.78861	0.742509	0.832905	0.741847	0.758148	0.771047	0.785695	0.74072	0.803026	0.781535	0.795504	0.761003	0.770642	0.771628	0.790053	0.791851	0.801777	0.776729	0.787654	0.804348	0.781494	0.728956	0.770094	0.775652	0.782123
SRR3502639	0.765847	0.766762	0.799034	0.76731	0.797189	0.775565	0.808149	0.790605	0.787833	0.793485	0.780224	0.816053	0.824988	0.765228	0.763222	0.784487	0.763727	0.819084	0.781981	0.765355	0.785491	0.758262	0.758347	0.777628	0.790682	0.742535	0.829728	0.741829	0.789153	0.762685	0.783929	0.738567	0.789994	0.777228	0.795051	0.756212	0.780466	0.774968	0.774998	0.780132	0.792038	0.780735	0.824028	0.790708	0.805146	0.745457	0.777691	0.801155	0.809559
SRR3502640	0.767776	0.78784	0.802114	0.756092	0.822357	0.795327	0.832937	0.820783	0.770471	0.783445	0.79025	0.838993	0.84123	0.797105	0.779971	0.808867	0.808818	0.836607	0.808694	0.805846	0.79532	0.747408	0.81687	0.80046	0.792629	0.776651	0.856314	0.784602	0.825905	0.794672	0.794794	0.772182	0.799099	0.784548	0.808739	0.80505	0.807675	0.748375	0.742406	0.781946	0.80191	0.755225	0.816798	0.800438	0.840654	0.770391	0.793043	0.839667	0.837038
SRR3502646	0.779834	0.775033	0.76775	0.749339	0.807069	0.748188	0.823868	0.813066	0.742765	0.787791	0.766166	0.836786	0.83319	0.783503	0.789255	0.791576	0.755582	0.808382	0.770095	0.791002	0.798006	0.763707	0.795829	0.765	0.7704	0.741182	0.856947	0.790721	0.759879	0.749797	0.791761	0.764281	0.776541	0.7782	0.800741	0.770079	0.800636	0.772563	0.767275	0.825333	0.813344	0.770222	0.792117	0.814291	0.812785	0.755532	0.77614	0.842974	0.850302
SRR3502647	0.761896	0.749459	0.783786	0.759641	0.782196	0.732095	0.796125	0.82005	0.707381	0.78223	0.772653	0.825588	0.816114	0.761596	0.735389	0.777855	0.741385	0.793897	0.765745	0.78724	0.785024	0.744873	0.786953	0.760161	0.761676	0.715668	0.844575	0.782869	0.748253	0.780918	0.781698	0.737633	0.776483	0.748822	0.789338	0.761541	0.766252	0.755999	0.767393	0.799083	0.794507	0.75068	0.786127	0.753811	0.800028	0.693985	0.750939	0.816341	0.828457
SRR3502648	0.78346	0.761816	0.760134	0.742381	0.775684	0.758091	0.825123	0.810933	0.739324	0.800538	0.775084	0.840653	0.830436	0.779392	0.77047	0.767845	0.755593	0.808934	0.780948	0.803997	0.7959	0.750113	0.789723	0.769933	0.765094	0.728925	0.855812	0.790195	0.755359	0.753685	0.794063	0.725999	0.771315	0.773852	0.804742	0.730747	0.777041	0.760371	0.716595	0.798656	0.807208	0.742989	0.792814	0.790755	0.830223	0.736079	0.789604	0.849509	0.849834
SRR3502649	0.772957	0.781683	0.76956	0.779986	0.797185	0.779063	0.829859	0.831913	0.759888	0.787163	0.783139	0.846625	0.841997	0.795432	0.768959	0.806387	0.744186	0.827045	0.786705	0.808449	0.795851	0.760329	0.801986	0.757015	0.764843	0.739396	0.863116	0.800369	0.773066	0.793501	0.795534	0.746887	0.781671	0.770716	0.802806	0.765331	0.778526	0.770821	0.780947	0.80535	0.820007	0.777216	0.801762	0.774319	0.818539	0.733343	0.782056	0.843142	0.841452
SRR3502650	0.792926	0.782632	0.771285	0.768974	0.756842	0.764817	0.805816	0.790965	0.762571	0.779254	0.766692	0.806841	0.81291	0.765176	0.74686	0.767188	0.765412	0.799552	0.763871	0.774711	0.773347	0.771813	0.766548	0.736843	0.745328	0.721926	0.828573	0.770418	0.732828	0.73857	0.755921	0.724965	0.756095	0.763189	0.781284	0.72865	0.76319	0.744865	0.763123	0.80582	0.780654	0.788049	0.797604	0.77943	0.792738	0.712481	0.784107	0.818454	0.802006
SRR3502651	0.760339	0.752118	0.760075	0.759978	0.737232	0.741242	0.793826	0.759055	0.73871	0.795919	0.746895	0.799391	0.801791	0.750669	0.74444	0.778093	0.735182	0.785265	0.737119	0.761459	0.748668	0.73427	0.786646	0.745495	0.756451	0.706361	0.823903	0.777176	0.734883	0.731302	0.761216	0.743891	0.749292	0.765443	0.769399	0.74813	0.742277	0.756527	0.766173	0.803901	0.764199	0.773614	0.78799	0.799475	0.760189	0.714971	0.749511	0.801428	0.799566
SRR3502652	0.796141	0.775849	0.781279	0.745753	0.782452	0.788181	0.835708	0.838254	0.778522	0.783266	0.778202	0.855895	0.855061	0.796653	0.776251	0.777576	0.75046	0.834173	0.795651	0.810596	0.810319	0.771471	0.799775	0.738534	0.765325	0.76235	0.871827	0.77273	0.780331	0.759606	0.82636	0.760619	0.778031	0.791931	0.82509	0.754622	0.823472	0.764529	0.747283	0.790463	0.836851	0.766151	0.790071	0.781834	0.832233	0.755737	0.805538	0.855626	0.855375
SRR3502653	0.777811	0.777331	0.769271	0.765446	0.818749	0.809096	0.848572	0.834602	0.776485	0.774291	0.778302	0.867864	0.872804	0.804718	0.791633	0.79414	0.765099	0.838977	0.796877	0.829333	0.820804	0.760739	0.834478	0.764231	0.779803	0.764252	0.88371	0.782417	0.793894	0.783675	0.823407	0.776822	0.802269	0.764046	0.815645	0.768721	0.831279	0.770748	0.730094	0.791285	0.842098	0.766858	0.807782	0.787888	0.836896	0.734014	0.780697	0.856045	0.87196
SRR3502654	0.758531	0.759599	0.772427	0.749029	0.768552	0.77464	0.795249	0.785945	0.751335	0.8077	0.752121	0.794712	0.814098	0.76943	0.761296	0.788029	0.757291	0.80287	0.75349	0.770712	0.765955	0.744297	0.760275	0.779085	0.737659	0.726301	0.836173	0.773255	0.750545	0.742492	0.766349	0.727331	0.723553	0.759311	0.760293	0.749341	0.772778	0.761583	0.751349	0.812526	0.778866	0.774879	0.793391	0.796178	0.759422	0.737927	0.779579	0.813341	0.80221
SRR3502655	0.802373	0.789533	0.791088	0.796855	0.827307	0.799605	0.84627	0.835514	0.762867	0.807354	0.79104	0.858407	0.86251	0.804163	0.797545	0.802939	0.793032	0.847556	0.807149	0.833864	0.825375	0.775042	0.812392	0.766889	0.786327	0.768191	0.881362	0.79303	0.803355	0.796977	0.819058	0.767636	0.807266	0.787578	0.818948	0.785223	0.787805	0.791617	0.775119	0.799311	0.833576	0.758503	0.824832	0.812359	0.829202	0.732047	0.796489	0.861398	0.86709
SRR3502656	0.783324	0.794745	0.780432	0.814974	0.812771	0.814246	0.856251	0.836296	0.751959	0.79825	0.808731	0.877207	0.871432	0.82349	0.792046	0.807847	0.774602	0.842422	0.797023	0.834721	0.826098	0.757088	0.831954	0.748215	0.798823	0.756924	0.887046	0.796531	0.802408	0.808161	0.840351	0.775046	0.809826	0.787576	0.826238	0.763852	0.786069	0.791953	0.777406	0.774957	0.850917	0.780275	0.796519	0.783207	0.84234	0.739978	0.741498	0.853572	0.860131
SRR3502657	0.773113	0.782533	0.79067	0.751473	0.815354	0.814439	0.861704	0.843502	0.777113	0.77972	0.800928	0.865953	0.86559	0.805594	0.786684	0.796332	0.765043	0.846175	0.807863	0.828212	0.823254	0.789985	0.822619	0.747481	0.789016	0.756331	0.877259	0.801747	0.804134	0.78295	0.816972	0.78014	0.792101	0.779032	0.820382	0.723584	0.802189	0.760603	0.751696	0.761173	0.841426	0.782647	0.775486	0.765107	0.833532	0.746793	0.791182	0.855316	0.870313
SRR3502658	0.755565	0.755824	0.764563	0.768604	0.765401	0.772617	0.774383	0.753046	0.765174	0.778389	0.760917	0.810748	0.804475	0.772134	0.722136	0.747895	0.719678	0.801313	0.742599	0.744443	0.741901	0.70749	0.754774	0.740791	0.721942	0.740414	0.839222	0.727019	0.779594	0.749951	0.788825	0.751608	0.748318	0.754934	0.765915	0.775477	0.772929	0.772293	0.78525	0.810063	0.775102	0.780073	0.821514	0.796702	0.779163	0.726531	0.771433	0.789207	0.79319
SRR3502659	0.744652	0.771427	0.776173	0.743009	0.77909	0.771581	0.802777	0.776151	0.757075	0.75774	0.749781	0.811733	0.816812	0.777107	0.748501	0.768246	0.733979	0.791027	0.757756	0.77505	0.765555	0.726159	0.782	0.76243	0.754803	0.732938	0.817812	0.748722	0.772808	0.739759	0.763718	0.72772	0.756436	0.744722	0.742569	0.729066	0.778613	0.706231	0.749028	0.763264	0.784423	0.766281	0.740275	0.727564	0.78496	0.723	0.775412	0.803039	0.804323
SRR3502660	0.777951	0.71719	0.80965	0.771499	0.786638	0.745199	0.829075	0.821086	0.750473	0.765198	0.778165	0.841795	0.845461	0.799107	0.768697	0.766765	0.775674	0.826544	0.803292	0.810518	0.821899	0.768865	0.81961	0.77516	0.80265	0.772451	0.866296	0.791087	0.79648	0.794295	0.803628	0.792576	0.80381	0.744515	0.804266	0.750163	0.806086	0.761466	0.759668	0.782475	0.829054	0.754056	0.824119	0.781212	0.826228	0.742413	0.749829	0.848752	0.847937
SRR3502661	0.761464	0.758612	0.790171	0.770765	0.79733	0.766769	0.794564	0.775196	0.783774	0.770703	0.755594	0.802447	0.808939	0.762189	0.73596	0.723685	0.738497	0.779894	0.734323	0.775885	0.775535	0.745915	0.764573	0.712539	0.730072	0.756079	0.833127	0.737411	0.78395	0.759834	0.775767	0.751823	0.766342	0.756148	0.778311	0.763636	0.765395	0.745647	0.793	0.812887	0.766977	0.769055	0.82243	0.768434	0.790358	0.742113	0.785756	0.804055	0.802493
SRR3502662	0.763083	0.77499	0.769295	0.770195	0.762403	0.761843	0.788981	0.778969	0.735568	0.792066	0.762874	0.815573	0.815293	0.768208	0.776294	0.793693	0.749418	0.804995	0.765186	0.771989	0.766064	0.763521	0.791833	0.79021	0.77749	0.745229	0.834538	0.789988	0.757215	0.752532	0.769188	0.747936	0.760741	0.764955	0.781336	0.75313	0.765315	0.754294	0.78168	0.827091	0.786747	0.79732	0.778846	0.800744	0.778512	0.730378	0.777157	0.798493	0.797819
SRR3502663	0.774163	0.763893	0.800024	0.798741	0.799856	0.76986	0.779732	0.797214	0.801849	0.807675	0.768008	0.79907	0.789626	0.772803	0.757429	0.794968	0.76999	0.783094	0.758593	0.768982	0.78101	0.773224	0.770863	0.771337	0.771921	0.766142	0.81227	0.77902	0.77267	0.768663	0.774554	0.764301	0.797223	0.783899	0.781549	0.788097	0.764352	0.758328	0.820143	0.844233	0.772235	0.811161	0.84188	0.805957	0.767371	0.765696	0.814198	0.786515	0.784457
SRR5202386	0.792318	0.776088	0.801355	0.798505	0.793612	0.783769	0.837814	0.827803	0.783455	0.823746	0.783041	0.863277	0.857363	0.81552	0.791372	0.809319	0.783623	0.842982	0.814646	0.820517	0.81666	0.769811	0.836016	0.812751	0.81013	0.7694	0.872791	0.819677	0.792799	0.781058	0.833786	0.813709	0.822896	0.803607	0.832124	0.801825	0.812343	0.786591	0.793122	0.817956	0.842141	0.779449	0.849504	0.805657	0.842755	0.764327	0.774947	0.855689	0.860175
SRR5202387	0.809545	0.790971	0.808671	0.810923	0.798084	0.78191	0.841703	0.835225	0.797517	0.818621	0.80517	0.849847	0.851472	0.826295	0.792025	0.820075	0.795456	0.839024	0.804337	0.805593	0.810098	0.785553	0.833368	0.817477	0.809815	0.789997	0.861335	0.806076	0.801367	0.812729	0.813936	0.773818	0.813718	0.790984	0.839565	0.805836	0.813977	0.784283	0.826534	0.85291	0.839659	0.812416	0.81873	0.804417	0.822592	0.766151	0.790022	0.831734	0.838301
SRR5202388	0.802506	0.793524	0.797131	0.815195	0.788156	0.78372	0.831989	0.824725	0.786211	0.815465	0.795758	0.851982	0.844065	0.819558	0.782336	0.804464	0.786819	0.823447	0.797482	0.814972	0.81652	0.801483	0.827728	0.805168	0.810469	0.7874	0.859171	0.821539	0.793521	0.819993	0.826538	0.812203	0.816535	0.761773	0.822183	0.814534	0.812559	0.804882	0.840202	0.858077	0.841151	0.784066	0.835349	0.812743	0.839852	0.78177	0.811237	0.848834	0.842607
SRR5202389	0.850262	0.798556	0.84359	0.801289	0.841759	0.815553	0.863075	0.860474	0.81568	0.833114	0.824011	0.886643	0.888972	0.843667	0.820436	0.840924	0.836188	0.875024	0.853108	0.84439	0.853301	0.811675	0.859645	0.811145	0.82221	0.820914	0.883387	0.831114	0.824914	0.823802	0.850923	0.822353	0.835153	0.807575	0.848099	0.822916	0.843241	0.805391	0.81999	0.846461	0.861155	0.806422	0.82956	0.837849	0.866842	0.814691	0.798177	0.879576	0.882436
SRR5202416	0.809855	0.795984	0.830765	0.833644	0.832345	0.822311	0.859635	0.853407	0.806653	0.848815	0.824697	0.873679	0.859954	0.818083	0.802326	0.824064	0.827135	0.851735	0.822269	0.835965	0.833192	0.828283	0.846329	0.826719	0.836176	0.797389	0.875109	0.850454	0.822095	0.8343	0.848363	0.819501	0.868314	0.802356	0.833491	0.847401	0.818519	0.831919	0.847278	0.866044	0.847977	0.816206	0.873384	0.844873	0.842767	0.787981	0.83466	0.863865	0.859405
SRR5202417	0.808889	0.788338	0.823014	0.837837	0.823945	0.815189	0.847567	0.847844	0.798996	0.841923	0.812039	0.855162	0.847168	0.804305	0.797538	0.812299	0.805733	0.83299	0.80482	0.822632	0.82268	0.816598	0.827332	0.815208	0.827719	0.782152	0.864808	0.835772	0.809855	0.831504	0.829967	0.815681	0.852833	0.797107	0.816241	0.833963	0.806802	0.817644	0.844751	0.872796	0.83489	0.809954	0.862906	0.831427	0.829836	0.789805	0.833681	0.849964	0.844967
SRR5202418	0.80963	0.811791	0.832889	0.815685	0.815365	0.824857	0.858242	0.847809	0.80744	0.821058	0.818188	0.863473	0.869389	0.833676	0.80837	0.814534	0.818818	0.856798	0.845173	0.848055	0.845442	0.822665	0.842427	0.811073	0.825019	0.813751	0.867617	0.832663	0.825149	0.825795	0.835219	0.818781	0.824332	0.784222	0.836098	0.800976	0.838652	0.798117	0.815462	0.860194	0.8453	0.796526	0.835974	0.822355	0.851994	0.812655	0.821624	0.865763	0.860263
SRR5202423	0.797573	0.791528	0.824861	0.802132	0.811267	0.79356	0.834963	0.828554	0.794731	0.808252	0.791258	0.845144	0.836392	0.784875	0.778946	0.801534	0.800814	0.834845	0.803465	0.8208	0.816548	0.820955	0.813208	0.80964	0.807649	0.781772	0.853905	0.832631	0.791079	0.797955	0.809912	0.798019	0.829641	0.761319	0.813314	0.798905	0.803491	0.798264	0.826658	0.848919	0.82445	0.792743	0.844659	0.812124	0.825211	0.77613	0.818493	0.844541	0.835937
SRR5202424	0.821335	0.809155	0.817085	0.823712	0.831676	0.811727	0.843291	0.839288	0.828511	0.828777	0.812141	0.84676	0.842166	0.797139	0.806079	0.817575	0.816743	0.832359	0.811332	0.840491	0.835756	0.826823	0.831056	0.810063	0.809825	0.797709	0.850942	0.833365	0.794194	0.813215	0.818538	0.809148	0.832183	0.789228	0.821131	0.818618	0.812082	0.80699	0.83281	0.85865	0.836495	0.797745	0.860398	0.828239	0.835721	0.807548	0.842626	0.85565	0.850508
SRR5202427	0.783002	0.762705	0.770874	0.799795	0.773712	0.738042	0.809834	0.8113	0.760744	0.797981	0.765786	0.81898	0.80298	0.760412	0.733544	0.783437	0.772821	0.793173	0.75331	0.776732	0.790952	0.787238	0.78836	0.78306	0.772058	0.734777	0.822816	0.79531	0.771975	0.785845	0.789548	0.756687	0.788355	0.757392	0.775584	0.793496	0.79053	0.790821	0.815836	0.849034	0.817664	0.761304	0.814589	0.80776	0.806065	0.748296	0.798076	0.815763	0.809749
SRR5202429	0.830593	0.817476	0.833775	0.838234	0.851816	0.834796	0.892979	0.881724	0.800779	0.79936	0.88106	0.922358	0.913273	0.877615	0.840413	0.832093	0.843023	0.886981	0.872929	0.890002	0.882776	0.800045	0.896206	0.812373	0.846958	0.842408	0.918181	0.879735	0.862198	0.889188	0.885127	0.854618	0.869439	0.811508	0.893717	0.826552	0.87535	0.829217	0.785165	0.828186	0.88949	0.777983	0.811833	0.802442	0.902396	0.814125	0.791518	0.909088	0.904308
SRR5202430	0.852366	0.864834	0.858609	0.831679	0.887495	0.880921	0.911838	0.903793	0.840923	0.832281	0.87867	0.928588	0.933604	0.897816	0.883739	0.862764	0.870833	0.915787	0.894647	0.906249	0.909077	0.849768	0.913413	0.822801	0.872136	0.864318	0.929964	0.885785	0.882131	0.875109	0.901181	0.86472	0.874699	0.858957	0.90924	0.846077	0.888732	0.850163	0.816977	0.818326	0.911499	0.823749	0.835726	0.825825	0.916447	0.866544	0.826727	0.92391	0.932491
SRR5202436	0.810997	0.79672	0.81311	0.834147	0.817529	0.804533	0.839611	0.852616	0.808793	0.823769	0.811914	0.851293	0.848876	0.786628	0.798622	0.796474	0.823312	0.832204	0.802917	0.829931	0.828103	0.824667	0.817327	0.800314	0.812047	0.79062	0.853039	0.829565	0.803316	0.81915	0.822011	0.781758	0.830683	0.786545	0.812545	0.813219	0.809203	0.803581	0.842651	0.85666	0.833844	0.795403	0.849488	0.822851	0.837	0.787772	0.832371	0.859803	0.852637
SRR5202451	0.819203	0.81729	0.834416	0.839683	0.847058	0.813024	0.849	0.844694	0.817044	0.833326	0.820482	0.855151	0.844231	0.793304	0.819459	0.811565	0.82916	0.845609	0.812766	0.847093	0.832892	0.828594	0.836662	0.826762	0.828312	0.800319	0.85552	0.842345	0.812838	0.834521	0.815865	0.800243	0.847128	0.800293	0.810937	0.834096	0.795247	0.803375	0.852803	0.86276	0.828932	0.816493	0.858641	0.824438	0.845135	0.804671	0.840133	0.852947	0.848188
SRR5202454	0.801823	0.787452	0.823735	0.804263	0.810277	0.799073	0.8546	0.831375	0.810193	0.823697	0.808739	0.851137	0.859266	0.820526	0.817852	0.787699	0.809153	0.832809	0.819027	0.830946	0.845805	0.811085	0.829201	0.815552	0.812087	0.804177	0.858692	0.827567	0.824753	0.818908	0.818582	0.79748	0.828658	0.806428	0.813244	0.823721	0.834051	0.805829	0.813379	0.855822	0.830972	0.806425	0.855571	0.82638	0.852822	0.787266	0.835329	0.862865	0.853975
SRR5202465	0.778161	0.784395	0.811149	0.787493	0.802525	0.75909	0.809535	0.807044	0.784989	0.794656	0.780395	0.82079	0.824957	0.785738	0.776343	0.807681	0.781853	0.803564	0.796276	0.776256	0.804226	0.786802	0.793364	0.775685	0.766661	0.758865	0.839527	0.790974	0.78101	0.779243	0.788074	0.781069	0.791302	0.740717	0.788463	0.774826	0.790064	0.760041	0.806506	0.831126	0.803776	0.759093	0.815367	0.79561	0.808545	0.772082	0.812718	0.827102	0.824118
SRR5202466	0.78588	0.755756	0.807636	0.794224	0.797695	0.788731	0.828648	0.825562	0.790998	0.793364	0.796379	0.83811	0.840114	0.796934	0.779131	0.80525	0.774706	0.834026	0.799935	0.79557	0.804904	0.755289	0.809235	0.788758	0.782843	0.777096	0.853997	0.794326	0.817214	0.795384	0.798727	0.785846	0.797421	0.774053	0.792832	0.801387	0.816121	0.768752	0.803539	0.82341	0.813293	0.762365	0.825865	0.783519	0.823603	0.777254	0.777736	0.833898	0.844678
SRR5202467	0.813299	0.792636	0.814471	0.804474	0.839283	0.81319	0.853771	0.852836	0.829088	0.783321	0.828995	0.873542	0.879471	0.830692	0.812306	0.799147	0.789432	0.853062	0.822534	0.852214	0.84341	0.805066	0.832833	0.785043	0.817702	0.799629	0.880408	0.831633	0.821825	0.816138	0.832481	0.817298	0.829427	0.78251	0.844253	0.795517	0.835199	0.781717	0.806532	0.836732	0.849167	0.770481	0.834378	0.806401	0.863499	0.793095	0.815912	0.877506	0.881361
SRR5202474	0.782977	0.768865	0.760628	0.790251	0.75208	0.714918	0.787878	0.789746	0.772943	0.803971	0.763319	0.778858	0.778328	0.740554	0.749311	0.784004	0.768064	0.777176	0.765025	0.782986	0.77982	0.772738	0.794112	0.795751	0.777222	0.751088	0.823108	0.807145	0.743324	0.777483	0.749156	0.768551	0.799245	0.774687	0.761947	0.789135	0.756274	0.784664	0.825439	0.846257	0.763849	0.775863	0.835114	0.810801	0.793338	0.743075	0.79456	0.827038	0.835565
SRR5202475	0.776032	0.769146	0.757105	0.753287	0.721359	0.751819	0.809472	0.79737	0.775363	0.791863	0.774167	0.814968	0.817552	0.797613	0.761675	0.803499	0.76925	0.815251	0.77814	0.783996	0.77597	0.763743	0.808976	0.773619	0.779645	0.742581	0.838336	0.804985	0.74899	0.774222	0.780637	0.757767	0.768179	0.763591	0.796474	0.76531	0.774577	0.787305	0.799301	0.836456	0.788308	0.789558	0.794633	0.777657	0.806106	0.769876	0.798745	0.823579	0.83595
SRR5202484	0.78817	0.791217	0.798502	0.793721	0.800007	0.775781	0.833557	0.834866	0.787105	0.7943	0.79092	0.832768	0.838855	0.795471	0.774635	0.787314	0.780035	0.830574	0.786598	0.802471	0.800825	0.80016	0.798344	0.766014	0.792121	0.776459	0.843315	0.798558	0.786104	0.782262	0.810461	0.788233	0.826459	0.761103	0.798138	0.788082	0.822159	0.778918	0.80296	0.826883	0.831831	0.776444	0.825417	0.815352	0.833856	0.752497	0.794767	0.846532	0.832425
SRR5202490	0.781456	0.783651	0.767231	0.795543	0.782109	0.780133	0.845468	0.828136	0.77521	0.80186	0.80478	0.869402	0.865367	0.821487	0.766158	0.782397	0.755142	0.839769	0.800945	0.819039	0.81579	0.763054	0.840247	0.765488	0.777567	0.760452	0.888281	0.819961	0.760766	0.817614	0.83061	0.766577	0.799801	0.790816	0.839815	0.769539	0.811128	0.799492	0.781223	0.794524	0.835571	0.771399	0.804461	0.783068	0.834058	0.751609	0.742601	0.864284	0.871427
SRR5202495	0.779199	0.789027	0.790151	0.778235	0.820917	0.803525	0.860691	0.85516	0.777994	0.797923	0.81544	0.876025	0.875022	0.828587	0.816459	0.815718	0.80884	0.860064	0.831223	0.850548	0.84075	0.763406	0.858222	0.786138	0.808379	0.790491	0.886461	0.825238	0.814418	0.83138	0.836981	0.792677	0.81614	0.799235	0.843812	0.789164	0.826186	0.785823	0.744066	0.793096	0.843682	0.761098	0.799558	0.793301	0.857805	0.788256	0.794499	0.874516	0.885899
SRR5202496	0.826734	0.864747	0.836271	0.84541	0.897555	0.886321	0.894041	0.890825	0.855685	0.831445	0.863851	0.913122	0.920447	0.882984	0.870453	0.867745	0.814264	0.904637	0.876444	0.889003	0.888941	0.843468	0.882668	0.799454	0.849418	0.854674	0.923952	0.86366	0.852891	0.860449	0.8821	0.833191	0.847845	0.859601	0.891903	0.811203	0.8686	0.874786	0.804887	0.810411	0.897188	0.825568	0.785295	0.811056	0.896018	0.832672	0.829226	0.911679	0.918596
SRR5202497	0.763213	0.773708	0.762674	0.760295	0.818889	0.787275	0.841468	0.822617	0.729953	0.788213	0.81337	0.849349	0.852933	0.805765	0.776657	0.797505	0.795726	0.846131	0.813452	0.795136	0.79074	0.727964	0.802527	0.76903	0.789697	0.7951	0.863931	0.805174	0.798151	0.793008	0.808816	0.777834	0.798248	0.77002	0.821489	0.789844	0.830399	0.790071	0.723085	0.778613	0.818239	0.751074	0.756954	0.800905	0.835154	0.738458	0.796465	0.842195	0.847125
SRR5202507	0.776428	0.811431	0.766092	0.762038	0.840728	0.815705	0.87664	0.842953	0.74405	0.78179	0.830521	0.892313	0.89206	0.825698	0.821032	0.795856	0.781253	0.863623	0.823054	0.855931	0.841725	0.756295	0.870597	0.753464	0.778228	0.791546	0.909174	0.832034	0.805613	0.816235	0.842696	0.803184	0.789404	0.777871	0.839657	0.720695	0.824215	0.780753	0.675565	0.728114	0.851412	0.72641	0.692225	0.748033	0.852838	0.77899	0.732137	0.891087	0.899799
SRR5202523	0.79582	0.81047	0.807061	0.777332	0.855957	0.844389	0.877386	0.851046	0.778229	0.822377	0.840286	0.897506	0.891549	0.843357	0.843451	0.831608	0.799925	0.877182	0.851457	0.867967	0.862188	0.778805	0.867571	0.817215	0.797411	0.818879	0.913445	0.841375	0.820448	0.834604	0.849984	0.81227	0.822868	0.805362	0.845992	0.796389	0.834392	0.813726	0.755974	0.785624	0.85641	0.748489	0.775712	0.784586	0.863827	0.807311	0.757934	0.894606	0.898772
SRR5202524	0.809637	0.820212	0.8172	0.793796	0.850535	0.8388	0.870974	0.848181	0.794594	0.805234	0.83644	0.892913	0.895206	0.857149	0.835126	0.840921	0.799723	0.882952	0.853717	0.873755	0.854958	0.795097	0.860225	0.790756	0.825745	0.81782	0.903602	0.847773	0.840025	0.827285	0.847607	0.815864	0.82475	0.817068	0.862197	0.789044	0.838292	0.810011	0.771147	0.782581	0.865057	0.78217	0.772873	0.789283	0.868991	0.815182	0.782906	0.893521	0.893542
SRR5202525	0.807998	0.823832	0.807314	0.787343	0.860129	0.839657	0.855156	0.851763	0.806751	0.809451	0.808712	0.889364	0.884927	0.845967	0.852179	0.83913	0.810721	0.867895	0.831093	0.85283	0.853102	0.802051	0.852734	0.794043	0.804773	0.810393	0.900935	0.847838	0.815617	0.815424	0.848977	0.808548	0.806372	0.810047	0.844957	0.796884	0.824083	0.827997	0.784254	0.807429	0.859106	0.763264	0.786384	0.820093	0.862651	0.80924	0.7489	0.883371	0.888969
SRR5202526	0.796305	0.804838	0.793822	0.746215	0.803484	0.795997	0.839875	0.826224	0.765694	0.827054	0.793535	0.85463	0.861922	0.812036	0.796857	0.805387	0.785765	0.85547	0.819871	0.806995	0.817148	0.776084	0.823367	0.762967	0.805541	0.783471	0.876355	0.807571	0.807182	0.782417	0.818109	0.784366	0.791873	0.8095	0.835695	0.772581	0.820955	0.781186	0.743476	0.755605	0.831339	0.73957	0.766633	0.792477	0.83325	0.774663	0.805837	0.852959	0.862612
SRR5202527	0.797064	0.788094	0.762031	0.801332	0.774826	0.756472	0.817742	0.821761	0.813067	0.811631	0.796687	0.850528	0.845387	0.804462	0.779347	0.797024	0.76372	0.822458	0.791863	0.801639	0.794729	0.78218	0.813495	0.798029	0.815096	0.769364	0.854353	0.806441	0.795466	0.809819	0.809017	0.788189	0.802861	0.806089	0.823498	0.808247	0.823329	0.815321	0.821449	0.854652	0.836406	0.80362	0.84634	0.828145	0.832653	0.777941	0.80008	0.860073	0.848519
SRR5202531	0.803346	0.784451	0.802499	0.808932	0.777011	0.758671	0.813538	0.802553	0.803655	0.800105	0.784997	0.818808	0.828914	0.812403	0.779111	0.799733	0.767726	0.816121	0.8009	0.78499	0.806294	0.799355	0.810258	0.788147	0.796588	0.782708	0.810975	0.792189	0.780774	0.750782	0.792449	0.794974	0.807749	0.788106	0.798275	0.78888	0.82584	0.789811	0.825502	0.853736	0.810293	0.787601	0.830821	0.792301	0.812713	0.768194	0.821392	0.827583	0.831668
SRR5202546	0.799767	0.809374	0.794445	0.823195	0.806168	0.809086	0.861791	0.860231	0.820841	0.825865	0.827154	0.882305	0.868189	0.844153	0.812925	0.831551	0.789978	0.857939	0.832292	0.8316	0.836271	0.800466	0.857009	0.801742	0.837325	0.793652	0.884546	0.81594	0.808725	0.823966	0.843918	0.816452	0.828841	0.820069	0.847931	0.822234	0.839062	0.814653	0.802077	0.828965	0.846466	0.803776	0.850157	0.840221	0.858525	0.797315	0.820312	0.869587	0.877717
SRR5202549	0.806366	0.808479	0.815093	0.822673	0.818714	0.820098	0.863186	0.845295	0.810111	0.838113	0.83798	0.876847	0.875393	0.845922	0.807761	0.845183	0.796066	0.8593	0.840803	0.832034	0.828463	0.796763	0.848904	0.841326	0.823448	0.805015	0.8766	0.817694	0.821373	0.816794	0.847258	0.808447	0.83814	0.819776	0.848678	0.832723	0.836759	0.802038	0.818435	0.836926	0.844965	0.799479	0.837293	0.821993	0.857384	0.785412	0.807241	0.862072	0.865297
SRR5202551	0.839852	0.83063	0.816347	0.837748	0.801603	0.812584	0.873165	0.851327	0.82369	0.854095	0.830083	0.886366	0.875792	0.843402	0.830888	0.845541	0.829581	0.846989	0.83276	0.842716	0.84119	0.814665	0.864786	0.839956	0.8431	0.818207	0.88579	0.842396	0.830743	0.823706	0.854703	0.832285	0.847673	0.834334	0.84747	0.84611	0.851492	0.825423	0.843736	0.875762	0.862798	0.829026	0.862225	0.867235	0.871163	0.817668	0.838303	0.882791	0.877482
SRR5202552	0.793365	0.781582	0.796594	0.812287	0.783632	0.779278	0.820222	0.819005	0.814251	0.818047	0.800629	0.827297	0.834159	0.802088	0.775002	0.826541	0.778983	0.818492	0.805676	0.808977	0.802047	0.795705	0.836536	0.815869	0.820674	0.774375	0.848166	0.840234	0.79444	0.785239	0.800493	0.823833	0.833387	0.802554	0.817369	0.825837	0.821624	0.798502	0.846143	0.863628	0.819265	0.815875	0.852501	0.810504	0.830774	0.778823	0.815804	0.843406	0.844396
SRR5202573	0.791967	0.771034	0.761988	0.799622	0.776428	0.78275	0.839303	0.82758	0.79392	0.827943	0.804184	0.862405	0.856774	0.826561	0.793513	0.7982	0.762935	0.829144	0.802688	0.815194	0.821692	0.78302	0.825505	0.77695	0.796541	0.757819	0.866438	0.810125	0.771445	0.795324	0.82265	0.795146	0.813813	0.818323	0.821488	0.804893	0.822851	0.798145	0.80211	0.816754	0.839982	0.769842	0.837724	0.816334	0.843377	0.784969	0.797583	0.858669	0.857389
SRR5202574	0.8185	0.800828	0.803101	0.816754	0.804772	0.82718	0.874752	0.863452	0.790535	0.816477	0.833865	0.898988	0.8947	0.847391	0.819577	0.824943	0.81592	0.869954	0.84416	0.848038	0.845229	0.782137	0.862743	0.803965	0.827338	0.796247	0.896305	0.839739	0.824423	0.829574	0.865321	0.808207	0.841643	0.809771	0.864496	0.802964	0.851238	0.801159	0.782289	0.819564	0.865194	0.780851	0.825077	0.831288	0.874208	0.779159	0.798998	0.886455	0.888382
SRR5202578	0.818543	0.810318	0.795827	0.831886	0.813191	0.776202	0.814567	0.829394	0.833785	0.813143	0.796535	0.797969	0.799637	0.783468	0.791677	0.811983	0.779875	0.78206	0.787782	0.82098	0.814054	0.831326	0.801837	0.815095	0.813244	0.788932	0.817973	0.834954	0.783058	0.797329	0.766416	0.819064	0.815813	0.817544	0.806836	0.823144	0.811097	0.80708	0.870143	0.876113	0.808193	0.811166	0.847267	0.812385	0.839849	0.760184	0.840119	0.845776	0.838754
SRR5202579	0.822359	0.802572	0.788583	0.821953	0.782089	0.754667	0.801862	0.817278	0.82943	0.811931	0.790248	0.805607	0.799825	0.791661	0.77946	0.823989	0.77808	0.777837	0.789702	0.813084	0.813692	0.82715	0.807962	0.813335	0.783981	0.776065	0.824557	0.84227	0.764314	0.791304	0.773949	0.798276	0.803894	0.816772	0.823279	0.809153	0.804698	0.809717	0.859979	0.866509	0.816666	0.827042	0.828694	0.81236	0.81906	0.784537	0.819935	0.840805	0.835871
SRR5202585	0.796669	0.790635	0.776768	0.802607	0.77706	0.763516	0.835576	0.804967	0.802652	0.797658	0.76721	0.826768	0.826626	0.803138	0.777034	0.783342	0.754622	0.791965	0.782928	0.803251	0.808354	0.798149	0.818379	0.788421	0.782014	0.750787	0.847403	0.8284	0.76096	0.77699	0.78402	0.795633	0.791635	0.8028	0.811408	0.795245	0.793107	0.810838	0.818534	0.824654	0.806789	0.786253	0.812999	0.815831	0.832784	0.765822	0.798955	0.848852	0.854205
SRR5202586	0.808467	0.788309	0.77222	0.817437	0.766933	0.750827	0.813641	0.820089	0.830255	0.811504	0.782277	0.81	0.817495	0.78743	0.771444	0.805221	0.772894	0.782663	0.785858	0.803322	0.803742	0.801556	0.809594	0.803614	0.799579	0.739903	0.825356	0.83362	0.754856	0.785058	0.784379	0.789144	0.804689	0.826585	0.809905	0.813211	0.787481	0.797839	0.850984	0.860705	0.81587	0.819904	0.829605	0.79947	0.815788	0.761222	0.811373	0.845204	0.839216
SRR5202588	0.827502	0.792789	0.804867	0.836962	0.795165	0.765983	0.819154	0.816061	0.822122	0.796568	0.784205	0.777589	0.7855	0.77686	0.769227	0.799795	0.772171	0.757994	0.780993	0.807034	0.823093	0.834437	0.806041	0.821698	0.791282	0.77321	0.794043	0.825208	0.780758	0.794613	0.762243	0.808666	0.800478	0.807298	0.794538	0.822957	0.81498	0.81972	0.873422	0.87849	0.796133	0.818551	0.846917	0.819125	0.824209	0.76553	0.826773	0.835367	0.830355
SRR5202589	0.808382	0.798164	0.806155	0.820198	0.778701	0.779807	0.827048	0.827005	0.819068	0.795858	0.804093	0.814852	0.812923	0.795454	0.780448	0.79642	0.777547	0.788283	0.788325	0.8186	0.821099	0.811062	0.811079	0.809592	0.80064	0.783951	0.829854	0.814335	0.795025	0.789545	0.803837	0.796422	0.811474	0.800229	0.796533	0.818051	0.81992	0.801779	0.850868	0.863719	0.821509	0.812647	0.85635	0.811257	0.830214	0.771798	0.842639	0.844521	0.837166
SRR5202590	0.82555	0.820369	0.803822	0.82336	0.793757	0.783556	0.83295	0.835372	0.834558	0.827993	0.796608	0.820039	0.820873	0.816992	0.793762	0.821259	0.781371	0.790047	0.787966	0.822986	0.815814	0.831753	0.823492	0.822629	0.796118	0.786429	0.823394	0.840006	0.785038	0.790141	0.805047	0.806107	0.804492	0.821945	0.817384	0.815942	0.834452	0.828661	0.854561	0.87788	0.822112	0.821693	0.845843	0.839709	0.835597	0.79527	0.84443	0.849859	0.848157
SRR5202594	0.80738	0.785327	0.775949	0.811576	0.773039	0.751457	0.815494	0.803885	0.824893	0.81388	0.785605	0.79687	0.80743	0.787176	0.764686	0.822982	0.775159	0.784535	0.772093	0.786792	0.80548	0.80489	0.792841	0.805326	0.798363	0.753315	0.819698	0.826352	0.751656	0.784305	0.764691	0.780079	0.812302	0.817021	0.790809	0.814394	0.801316	0.810156	0.842557	0.861019	0.812968	0.820718	0.846783	0.826266	0.806055	0.782287	0.822264	0.840621	0.832269
SRR5202596	0.791259	0.789371	0.797566	0.816915	0.779936	0.766295	0.819362	0.816716	0.830013	0.808187	0.779701	0.80595	0.808697	0.796165	0.763446	0.801019	0.759049	0.775732	0.790414	0.799598	0.800909	0.799829	0.806998	0.80942	0.791063	0.779724	0.818251	0.813149	0.786625	0.792022	0.794324	0.787389	0.806265	0.80119	0.794024	0.811984	0.805629	0.793617	0.84163	0.855916	0.79805	0.811289	0.85246	0.814323	0.826665	0.762592	0.822426	0.832578	0.829182
SRR5202597	0.807228	0.797881	0.774571	0.800861	0.771265	0.761689	0.820755	0.826581	0.818513	0.796819	0.759004	0.794192	0.799239	0.785355	0.767613	0.806819	0.766153	0.763852	0.770062	0.807186	0.808887	0.817985	0.805112	0.801665	0.787784	0.783347	0.825396	0.805825	0.764049	0.751258	0.783099	0.780555	0.796609	0.800638	0.801597	0.800287	0.801768	0.789258	0.84768	0.871332	0.80134	0.809367	0.846806	0.835009	0.822691	0.765174	0.82463	0.829272	0.823348
SRR5202598	0.807551	0.799408	0.77924	0.817022	0.775323	0.763198	0.831905	0.817147	0.812687	0.798682	0.782195	0.816071	0.811111	0.788498	0.765626	0.804357	0.744764	0.788113	0.775476	0.815429	0.813861	0.807528	0.810345	0.794351	0.773643	0.756446	0.835475	0.820837	0.77513	0.787685	0.793953	0.785584	0.795423	0.806884	0.805173	0.796389	0.788326	0.803276	0.852781	0.867006	0.820885	0.808844	0.840856	0.816791	0.826145	0.772109	0.815904	0.843335	0.844976
SRR5202599	0.802164	0.792503	0.775302	0.821371	0.790629	0.742339	0.802778	0.799146	0.830709	0.790227	0.772813	0.760794	0.769323	0.738268	0.750008	0.809933	0.752514	0.732424	0.755844	0.803063	0.799758	0.81107	0.782875	0.804864	0.791828	0.757134	0.794107	0.824547	0.767782	0.771174	0.734725	0.788445	0.804291	0.80995	0.778353	0.812641	0.806087	0.794025	0.866904	0.871989	0.790988	0.823653	0.835396	0.792089	0.796245	0.745874	0.824569	0.832389	0.824033
SRR5202600	0.817316	0.814938	0.801703	0.833653	0.794627	0.770563	0.819627	0.822502	0.831548	0.812834	0.78199	0.795538	0.793598	0.784712	0.783414	0.821119	0.779764	0.760615	0.790554	0.815279	0.823623	0.828871	0.810017	0.830002	0.786549	0.798294	0.8048	0.836961	0.78642	0.78685	0.776075	0.811106	0.808694	0.823529	0.803535	0.830442	0.826005	0.80694	0.867681	0.892842	0.798892	0.836191	0.842204	0.836155	0.82949	0.784494	0.85513	0.839299	0.831978
SRR5202601	0.92005	0.922225	0.907252	0.919584	0.913203	0.92244	0.950134	0.941627	0.90163	0.880376	0.911591	0.945083	0.946302	0.936051	0.923888	0.915506	0.906731	0.931779	0.937799	0.943488	0.943634	0.919861	0.929306	0.8949	0.90701	0.92457	0.947206	0.918463	0.92316	0.919825	0.932443	0.923449	0.919404	0.90973	0.942363	0.905161	0.928063	0.90673	0.902227	0.916859	0.930603	0.904527	0.912953	0.903054	0.95458	0.904818	0.925364	0.950558	0.946978
SRR5202602	0.811296	0.78202	0.74313	0.80265	0.750632	0.7291	0.821265	0.797098	0.783506	0.805054	0.799201	0.819554	0.820422	0.786949	0.770656	0.798462	0.746287	0.801787	0.774171	0.801903	0.79275	0.791523	0.811472	0.793217	0.785079	0.750415	0.848295	0.828754	0.754464	0.789017	0.788682	0.754856	0.793085	0.820933	0.804045	0.776301	0.793877	0.823821	0.826551	0.837385	0.824787	0.788979	0.81549	0.802151	0.810895	0.753317	0.789594	0.859541	0.861061
SRR5202603	0.83782	0.806797	0.794123	0.831624	0.799602	0.755715	0.797363	0.821926	0.837214	0.822775	0.783375	0.743363	0.771723	0.776469	0.778427	0.825701	0.79086	0.727273	0.759287	0.798587	0.8082	0.843134	0.793698	0.829635	0.792331	0.791744	0.768604	0.835728	0.761139	0.799103	0.761597	0.806685	0.815216	0.829105	0.781189	0.838976	0.825282	0.850616	0.888792	0.895726	0.783587	0.83876	0.865086	0.83839	0.809593	0.784506	0.851193	0.822907	0.816823
SRR5202604	0.804373	0.781164	0.773654	0.810092	0.778832	0.756915	0.809676	0.8015	0.800241	0.801817	0.791782	0.804242	0.81202	0.790522	0.751392	0.786108	0.765756	0.784627	0.790822	0.802036	0.798718	0.797829	0.809867	0.785011	0.782124	0.767482	0.817228	0.811118	0.774846	0.791055	0.769985	0.782256	0.796904	0.799464	0.802978	0.808315	0.805188	0.79732	0.839101	0.837856	0.785322	0.784758	0.821585	0.788991	0.818274	0.744189	0.801944	0.833475	0.838797
SRR5202605	0.815987	0.788971	0.763286	0.814012	0.784915	0.743021	0.808111	0.822264	0.82401	0.794088	0.769215	0.793546	0.801567	0.795264	0.771503	0.804469	0.750294	0.768078	0.759704	0.807665	0.801147	0.800341	0.800998	0.801192	0.782885	0.773759	0.805322	0.816675	0.743028	0.77727	0.767352	0.784773	0.801933	0.807215	0.792742	0.798081	0.787842	0.789248	0.852169	0.856125	0.801533	0.811701	0.838082	0.817439	0.827888	0.766273	0.801507	0.844866	0.832668
SRR5202606	0.794183	0.761368	0.786857	0.816479	0.780317	0.74909	0.797987	0.792139	0.812066	0.771631	0.784153	0.80413	0.80766	0.772523	0.746987	0.745709	0.750855	0.754321	0.760312	0.791257	0.799417	0.774314	0.792394	0.781842	0.773755	0.785226	0.832624	0.80089	0.775107	0.806453	0.778197	0.777406	0.790575	0.7977	0.795764	0.810646	0.827962	0.822424	0.84342	0.866689	0.79421	0.803878	0.846074	0.807164	0.818545	0.752016	0.813969	0.841764	0.842857
SRR5202607	0.830543	0.817588	0.803064	0.815343	0.773507	0.775096	0.831736	0.820616	0.832907	0.828063	0.791617	0.792196	0.796132	0.797174	0.788874	0.831368	0.793095	0.760633	0.788138	0.822119	0.813191	0.835647	0.821136	0.830194	0.798368	0.793285	0.814853	0.841804	0.784477	0.778011	0.786708	0.811958	0.795273	0.837657	0.817413	0.823737	0.81743	0.822441	0.854708	0.880087	0.809749	0.827424	0.842925	0.842497	0.818152	0.793693	0.843192	0.857758	0.828759
SRR5202608	0.778067	0.757117	0.772883	0.77019	0.756606	0.760088	0.810491	0.810012	0.783873	0.794333	0.774344	0.813207	0.810375	0.78922	0.757534	0.796347	0.741831	0.801047	0.76418	0.782315	0.773817	0.769799	0.801167	0.786498	0.799796	0.745419	0.827849	0.787737	0.761461	0.758823	0.787368	0.766493	0.794639	0.807237	0.80213	0.786801	0.797632	0.796121	0.812218	0.8364	0.819243	0.815263	0.812391	0.793442	0.803441	0.745856	0.788606	0.827542	0.819884
SRR5202609	0.8151	0.771992	0.804691	0.837993	0.799483	0.770792	0.8112	0.808671	0.826862	0.815095	0.789841	0.804318	0.806037	0.799611	0.772866	0.791647	0.76646	0.747361	0.779196	0.811566	0.818972	0.815762	0.799782	0.790986	0.78867	0.781754	0.82578	0.829266	0.794443	0.803387	0.78896	0.821315	0.82209	0.822516	0.818842	0.828384	0.799293	0.835547	0.879992	0.870481	0.805184	0.817882	0.84319	0.815622	0.828136	0.7616	0.818052	0.845309	0.84276
SRR5202610	0.809602	0.791521	0.776218	0.806411	0.776449	0.775092	0.842015	0.804362	0.803982	0.805646	0.808061	0.853479	0.847489	0.80102	0.774326	0.77717	0.759384	0.831849	0.799092	0.81632	0.811043	0.779479	0.8266	0.794933	0.785461	0.755516	0.878673	0.838398	0.768425	0.791353	0.807999	0.782497	0.816045	0.810713	0.825824	0.787631	0.796324	0.817532	0.801038	0.821501	0.815152	0.799373	0.83624	0.826789	0.840483	0.775266	0.797631	0.878624	0.874992
SRR5202611	0.784269	0.753533	0.772425	0.79065	0.791083	0.767479	0.811985	0.805991	0.802772	0.797457	0.805464	0.847732	0.834043	0.805913	0.758088	0.775532	0.739549	0.820406	0.77985	0.795668	0.792514	0.760226	0.808788	0.73625	0.745312	0.751267	0.86685	0.804925	0.772752	0.800397	0.809404	0.781997	0.790147	0.808157	0.82293	0.798088	0.822671	0.813202	0.797292	0.842342	0.809675	0.794047	0.822761	0.796936	0.821007	0.777747	0.800677	0.858653	0.857792
SRR5202612	0.786792	0.755806	0.758836	0.777145	0.771415	0.737057	0.813248	0.797651	0.78137	0.792912	0.776846	0.826093	0.821535	0.770177	0.742897	0.783601	0.743961	0.801778	0.77381	0.803002	0.794035	0.770984	0.806546	0.769169	0.776107	0.707072	0.847653	0.824117	0.756829	0.783586	0.777632	0.756412	0.796384	0.808121	0.795743	0.781868	0.777786	0.793077	0.803657	0.828706	0.813191	0.776134	0.81476	0.788813	0.813618	0.759036	0.780987	0.851348	0.851537
SRR5202613	0.817022	0.806405	0.799626	0.825105	0.800679	0.770776	0.826114	0.827362	0.83916	0.809843	0.7906	0.820883	0.828002	0.806974	0.780791	0.81835	0.773342	0.784793	0.774379	0.822622	0.818506	0.827571	0.817587	0.794975	0.804199	0.757587	0.841419	0.841215	0.77531	0.767561	0.792031	0.804015	0.804224	0.814523	0.819359	0.801637	0.814116	0.80628	0.852373	0.859565	0.823108	0.828541	0.85438	0.82037	0.842775	0.785575	0.812771	0.858702	0.851678
SRR5202614	0.794436	0.779778	0.751801	0.803761	0.773469	0.728641	0.784096	0.798344	0.811927	0.769256	0.784037	0.779971	0.78922	0.75433	0.742641	0.785462	0.728004	0.753887	0.754463	0.780519	0.785924	0.797951	0.778063	0.788015	0.757649	0.750895	0.811268	0.80622	0.742893	0.761144	0.744791	0.769404	0.76934	0.794938	0.760712	0.783185	0.79873	0.799939	0.844588	0.860349	0.789397	0.79664	0.810225	0.77613	0.806578	0.737453	0.799918	0.835078	0.821056
SRR5202615	0.794122	0.76634	0.769264	0.817801	0.797025	0.734749	0.753619	0.785641	0.794868	0.786121	0.75499	0.734417	0.748101	0.729414	0.727019	0.798534	0.759543	0.716962	0.736637	0.793282	0.759273	0.792982	0.764067	0.787473	0.751999	0.760445	0.774002	0.820331	0.745436	0.752806	0.695317	0.778456	0.791616	0.783901	0.752667	0.802724	0.776804	0.791132	0.860699	0.871639	0.763026	0.826923	0.844153	0.790207	0.767616	0.722181	0.805561	0.812774	0.791912
SRR5202616	0.792958	0.752343	0.751149	0.786977	0.747763	0.721726	0.772111	0.779743	0.798386	0.790729	0.759362	0.764788	0.754988	0.727618	0.742932	0.793871	0.764669	0.734534	0.761719	0.770463	0.779559	0.796289	0.771741	0.803855	0.779343	0.733703	0.784667	0.817675	0.723378	0.758531	0.718609	0.752094	0.774559	0.797146	0.782076	0.786526	0.767641	0.807845	0.842823	0.86122	0.765715	0.812733	0.80948	0.80561	0.774966	0.765376	0.793375	0.816517	0.796632
SRR5202617	0.834071	0.810868	0.802408	0.848698	0.806947	0.758234	0.7768	0.80989	0.843692	0.835545	0.792213	0.74628	0.765533	0.754278	0.789173	0.817311	0.795298	0.728205	0.781268	0.809117	0.806995	0.839701	0.794699	0.849271	0.811845	0.78988	0.768252	0.841262	0.758884	0.794652	0.735582	0.804321	0.819759	0.822056	0.790496	0.835828	0.804299	0.845369	0.895805	0.902944	0.783917	0.855986	0.868516	0.843795	0.801604	0.79819	0.849217	0.819931	0.811058
SRR5202618	0.777307	0.761008	0.751165	0.786117	0.761596	0.729413	0.783759	0.793279	0.802127	0.799668	0.737089	0.758802	0.764539	0.720081	0.744369	0.811051	0.762937	0.767571	0.751312	0.760679	0.763765	0.78096	0.768137	0.803644	0.776835	0.731134	0.79414	0.791294	0.742913	0.738424	0.735293	0.768056	0.796435	0.79382	0.758402	0.794399	0.764585	0.771128	0.828228	0.845721	0.783002	0.804323	0.838891	0.802201	0.770033	0.741045	0.803062	0.809738	0.80071
SRR5202619	0.791062	0.763659	0.776164	0.786202	0.779547	0.754435	0.792473	0.782754	0.79934	0.788314	0.756509	0.787728	0.788454	0.752469	0.760331	0.796722	0.769093	0.77554	0.763781	0.808102	0.788323	0.80342	0.786623	0.771052	0.765135	0.746096	0.818677	0.799211	0.755894	0.772387	0.748648	0.763399	0.786601	0.793631	0.794912	0.810575	0.782617	0.800869	0.836486	0.868757	0.7947	0.809902	0.830192	0.791781	0.792888	0.765461	0.806383	0.825762	0.828017
SRR5202620	0.779111	0.757161	0.750686	0.767229	0.744191	0.713162	0.790174	0.784358	0.759769	0.757372	0.751595	0.792745	0.792118	0.755712	0.757073	0.786709	0.761814	0.762416	0.750562	0.753689	0.763078	0.766527	0.791853	0.776164	0.768715	0.729452	0.806671	0.810322	0.73098	0.749844	0.766244	0.764353	0.775086	0.780784	0.772958	0.758668	0.770037	0.774938	0.803905	0.832285	0.786658	0.781094	0.768256	0.787506	0.780717	0.729774	0.784245	0.812495	0.796844
SRR5202621	0.82147	0.795794	0.797535	0.821197	0.789134	0.749284	0.790183	0.806241	0.827639	0.825022	0.774322	0.750653	0.766381	0.762767	0.77145	0.81692	0.793846	0.733669	0.770849	0.800746	0.796865	0.824353	0.792339	0.824839	0.789706	0.776581	0.779486	0.836332	0.755286	0.782618	0.752577	0.79721	0.79193	0.820705	0.789546	0.815966	0.802049	0.833666	0.873805	0.886775	0.785516	0.826056	0.849845	0.841314	0.796618	0.773251	0.830918	0.829249	0.812687
SRR5202622	0.782003	0.748994	0.773468	0.78897	0.750855	0.711075	0.773869	0.785135	0.784981	0.787647	0.762086	0.783096	0.793476	0.747591	0.738844	0.77518	0.756141	0.773851	0.751542	0.760456	0.779592	0.77516	0.785836	0.76673	0.774988	0.725063	0.805666	0.804718	0.731881	0.764598	0.745076	0.762631	0.785603	0.790316	0.767219	0.780345	0.771264	0.7728	0.825089	0.838864	0.796129	0.790433	0.81734	0.801903	0.784367	0.747742	0.777502	0.811731	0.801698
SRR5202624	0.785647	0.759934	0.7631	0.813841	0.764111	0.73191	0.804535	0.792707	0.796274	0.784805	0.784549	0.814986	0.811482	0.765852	0.757033	0.788989	0.752183	0.790593	0.769991	0.789745	0.800281	0.793822	0.792353	0.776259	0.790514	0.754083	0.843673	0.824548	0.750065	0.787124	0.780633	0.78575	0.808326	0.792295	0.797517	0.777703	0.786152	0.799778	0.840124	0.85072	0.805633	0.770305	0.822325	0.809865	0.802703	0.747923	0.799422	0.844827	0.839065
SRR5202625	0.812142	0.781031	0.785845	0.828007	0.791912	0.738616	0.789916	0.807558	0.810376	0.8165	0.788575	0.777557	0.775737	0.754477	0.771658	0.798752	0.786379	0.743646	0.762645	0.801801	0.809095	0.818206	0.76852	0.814623	0.782218	0.785807	0.799162	0.827011	0.762328	0.791481	0.752441	0.788298	0.793024	0.804256	0.780892	0.812433	0.805332	0.821498	0.860493	0.881676	0.788635	0.811428	0.849087	0.825386	0.803991	0.765385	0.833742	0.823068	0.819756
SRR5202626	0.815033	0.782596	0.816342	0.822258	0.7754	0.745733	0.795841	0.803223	0.824969	0.823408	0.775434	0.757356	0.761139	0.762959	0.786467	0.817941	0.787864	0.747023	0.777081	0.802128	0.803338	0.822742	0.783261	0.821372	0.785472	0.767732	0.779036	0.825204	0.75953	0.768437	0.739137	0.79734	0.791892	0.812877	0.786558	0.810251	0.782971	0.817536	0.85359	0.878665	0.783554	0.836366	0.851251	0.833158	0.792357	0.777999	0.823809	0.821106	0.804469
SRR5202627	0.817697	0.792507	0.807663	0.835737	0.792974	0.74995	0.770193	0.796971	0.84226	0.8204	0.776042	0.747735	0.749406	0.744216	0.779846	0.819112	0.785011	0.723744	0.76205	0.800315	0.807067	0.836445	0.782953	0.837393	0.809554	0.783026	0.75836	0.839532	0.760325	0.779825	0.723452	0.793547	0.802529	0.821361	0.776675	0.811282	0.789643	0.839451	0.884073	0.896916	0.773702	0.845717	0.862292	0.828649	0.79757	0.781879	0.852248	0.809069	0.804472
SRR5202628	0.813216	0.765689	0.781074	0.820088	0.786787	0.732901	0.775322	0.800535	0.823112	0.803572	0.75209	0.72294	0.722689	0.724961	0.750795	0.809252	0.776113	0.703769	0.737027	0.779775	0.776735	0.823778	0.761709	0.81189	0.777977	0.756401	0.74389	0.83525	0.737671	0.76571	0.704186	0.789793	0.798884	0.808509	0.762076	0.809648	0.778194	0.802471	0.868843	0.878786	0.754598	0.834893	0.851197	0.83006	0.783452	0.766523	0.82802	0.810809	0.783597
SRR5202629	0.835534	0.801693	0.819841	0.84277	0.808492	0.759336	0.787547	0.81749	0.835345	0.835536	0.782582	0.757282	0.755599	0.760201	0.785069	0.836352	0.804999	0.743721	0.780978	0.809915	0.797163	0.83376	0.795289	0.847919	0.816257	0.789417	0.773692	0.847589	0.769731	0.778429	0.730206	0.819756	0.826258	0.829623	0.784195	0.830997	0.804725	0.829493	0.885984	0.903307	0.800487	0.863138	0.884786	0.848477	0.807022	0.789136	0.840507	0.833119	0.807964
SRR5202630	0.804251	0.76088	0.76347	0.812855	0.788845	0.739758	0.762159	0.775996	0.814701	0.79053	0.743195	0.72412	0.743	0.717089	0.751311	0.78852	0.752085	0.693256	0.742211	0.780733	0.776045	0.77505	0.761918	0.807619	0.754203	0.753928	0.784595	0.810129	0.752153	0.749794	0.7052	0.755316	0.783567	0.788685	0.744321	0.772039	0.769464	0.799144	0.853774	0.861961	0.756799	0.811437	0.832737	0.801619	0.771116	0.730323	0.796084	0.81128	0.809615
SRR5202631	0.807061	0.775478	0.780396	0.82646	0.770955	0.732436	0.756797	0.795819	0.80398	0.816401	0.755382	0.752911	0.756884	0.726409	0.75815	0.797038	0.774242	0.725091	0.742346	0.78804	0.774645	0.808788	0.759644	0.819228	0.78107	0.738274	0.773867	0.819029	0.734725	0.765479	0.721134	0.783761	0.810079	0.804186	0.766911	0.803318	0.777134	0.816713	0.860744	0.878886	0.770368	0.817271	0.857435	0.831572	0.784559	0.761658	0.82759	0.815971	0.80059
SRR5202632	0.81119	0.763784	0.789761	0.814085	0.803606	0.751054	0.77015	0.814513	0.807065	0.796392	0.770297	0.747795	0.733794	0.726945	0.772795	0.79896	0.775008	0.72255	0.740382	0.799771	0.782181	0.810498	0.761975	0.812953	0.77784	0.752054	0.759718	0.828847	0.749847	0.764264	0.719822	0.77203	0.791075	0.802575	0.757148	0.820381	0.775285	0.804202	0.864361	0.879242	0.77784	0.82478	0.852639	0.817946	0.790951	0.763905	0.832501	0.806527	0.79926
SRR5202633	0.825369	0.800945	0.787458	0.787629	0.800818	0.765656	0.840822	0.824395	0.805115	0.792016	0.781643	0.828701	0.833429	0.776554	0.797109	0.801399	0.762921	0.816911	0.794144	0.836391	0.832643	0.801948	0.801918	0.764096	0.771146	0.74869	0.850634	0.837171	0.786496	0.789336	0.778575	0.756614	0.779938	0.798524	0.802711	0.788168	0.781229	0.803893	0.823248	0.831192	0.812149	0.780324	0.805171	0.787984	0.837365	0.772397	0.80726	0.862562	0.864881
SRR5202634	0.805337	0.771701	0.76301	0.797317	0.768198	0.719939	0.797198	0.801466	0.804889	0.812165	0.773639	0.799153	0.793734	0.775598	0.770882	0.820689	0.749792	0.794542	0.768368	0.7884	0.78595	0.799714	0.788643	0.790406	0.77588	0.75378	0.830967	0.822107	0.758107	0.773524	0.76884	0.789201	0.79247	0.793026	0.771785	0.801674	0.766874	0.805737	0.834484	0.858544	0.796025	0.792553	0.8469	0.825897	0.802874	0.766779	0.799019	0.841237	0.822463
SRR5202635	0.820006	0.772623	0.814541	0.830922	0.785001	0.743327	0.786978	0.798916	0.816715	0.818303	0.792781	0.761903	0.771819	0.762552	0.782954	0.815875	0.780248	0.76464	0.774505	0.795449	0.795741	0.817524	0.777314	0.822038	0.79905	0.765161	0.796198	0.82406	0.759134	0.780109	0.747349	0.789598	0.80785	0.80475	0.776648	0.806325	0.775626	0.8145	0.870633	0.887099	0.778259	0.834592	0.861663	0.825696	0.794424	0.763394	0.833345	0.829297	0.809689
SRR5202636	0.822472	0.770151	0.782372	0.799646	0.77992	0.736487	0.795229	0.801797	0.795025	0.789639	0.749495	0.774449	0.78873	0.776648	0.780758	0.798074	0.75636	0.76002	0.758665	0.799529	0.794236	0.811624	0.787464	0.81307	0.778615	0.765944	0.815778	0.819285	0.747961	0.769192	0.767867	0.779058	0.780033	0.796073	0.798602	0.78555	0.786744	0.841156	0.853816	0.881973	0.797113	0.809482	0.833999	0.83322	0.806924	0.757853	0.798458	0.8404	0.829137
SRR5202637	0.749284	0.754134	0.722982	0.753036	0.742793	0.733814	0.794452	0.778762	0.744738	0.76375	0.762722	0.79874	0.798321	0.720326	0.72104	0.788253	0.72386	0.776659	0.740288	0.770145	0.773832	0.750743	0.770284	0.742854	0.744234	0.708952	0.817646	0.783789	0.737466	0.742216	0.753894	0.726172	0.757864	0.760025	0.776362	0.78527	0.771832	0.744034	0.78794	0.805939	0.788417	0.749939	0.789366	0.757611	0.792697	0.73945	0.779328	0.808176	0.813752
SRR5202638	0.797104	0.768949	0.785247	0.777443	0.794655	0.758105	0.814496	0.825485	0.797668	0.765273	0.751433	0.789629	0.803718	0.729213	0.767911	0.760453	0.772317	0.784543	0.769992	0.819261	0.813118	0.793101	0.781081	0.78078	0.757068	0.766317	0.828315	0.801799	0.755512	0.752022	0.762349	0.748658	0.76696	0.769675	0.772665	0.775227	0.786984	0.770584	0.799773	0.812074	0.796803	0.752158	0.811129	0.792021	0.82235	0.729796	0.806181	0.82881	0.841238
SRR5202639	0.805208	0.754881	0.756298	0.810463	0.768311	0.71732	0.777112	0.783922	0.799087	0.789508	0.754737	0.776678	0.775713	0.742003	0.743779	0.778463	0.75279	0.739388	0.749198	0.788879	0.788231	0.788778	0.774297	0.768719	0.773922	0.742899	0.811359	0.820303	0.752422	0.775058	0.747856	0.782508	0.798328	0.799711	0.782099	0.787771	0.795493	0.820777	0.841759	0.855016	0.786014	0.78567	0.84178	0.800335	0.793631	0.718826	0.790797	0.841002	0.831275
SRR5202640	0.772194	0.759374	0.793344	0.787264	0.777057	0.757459	0.796825	0.810246	0.74801	0.796181	0.789009	0.819802	0.818564	0.781361	0.753952	0.803538	0.767376	0.793526	0.795928	0.791834	0.802798	0.766373	0.800527	0.799614	0.798934	0.775134	0.830016	0.803482	0.772059	0.788897	0.783143	0.772607	0.796318	0.762756	0.793841	0.775211	0.796933	0.789698	0.781324	0.819802	0.806027	0.787625	0.830592	0.809232	0.812822	0.754278	0.795855	0.822974	0.828616
SRR5202692	0.730515	0.731348	0.772704	0.752327	0.773069	0.742906	0.75851	0.799275	0.762196	0.773815	0.764564	0.772941	0.790197	0.732152	0.726369	0.774781	0.731889	0.779228	0.76236	0.748991	0.760607	0.733929	0.765396	0.778347	0.757611	0.738687	0.813104	0.749078	0.742262	0.746358	0.736729	0.741575	0.769908	0.754574	0.741455	0.760288	0.75604	0.751431	0.77426	0.808572	0.792613	0.757374	0.811102	0.769064	0.763403	0.707034	0.749117	0.787302	0.795177
SRR5202693	0.766498	0.741404	0.791744	0.774886	0.772408	0.747005	0.749185	0.755633	0.785349	0.792625	0.767715	0.763208	0.7605	0.765709	0.725952	0.777626	0.757072	0.759756	0.749505	0.736924	0.743628	0.748656	0.758218	0.802585	0.761026	0.748949	0.792143	0.754213	0.754946	0.751267	0.757212	0.772624	0.767014	0.767878	0.759605	0.792468	0.752895	0.767786	0.828222	0.858992	0.760267	0.803174	0.842212	0.795335	0.754197	0.747353	0.797348	0.750489	0.756923
SRR5202695	0.764857	0.745467	0.803687	0.773284	0.810471	0.79239	0.799702	0.803209	0.770327	0.777796	0.762329	0.837275	0.810467	0.790798	0.74989	0.756255	0.743339	0.804633	0.795683	0.767357	0.772318	0.730075	0.788515	0.766199	0.747247	0.79922	0.854422	0.751413	0.809856	0.796479	0.806528	0.782406	0.791926	0.764354	0.804533	0.799569	0.82399	0.77117	0.795558	0.816173	0.807754	0.770954	0.802145	0.775109	0.795143	0.727814	0.79506	0.797289	0.803853
SRR5202696	0.778785	0.743514	0.794116	0.770991	0.798802	0.78228	0.799138	0.805497	0.764022	0.809392	0.784666	0.82102	0.821294	0.781828	0.766636	0.756331	0.765823	0.815158	0.785079	0.775638	0.776031	0.759694	0.776252	0.775998	0.761931	0.788971	0.841559	0.762588	0.78036	0.792343	0.797712	0.784107	0.789017	0.750025	0.794785	0.782628	0.774003	0.774207	0.81099	0.81747	0.791108	0.76934	0.826695	0.794589	0.775999	0.737516	0.781805	0.805175	0.815282
SRR5202697	0.754805	0.758799	0.781906	0.753868	0.768341	0.753266	0.780179	0.784248	0.77553	0.788564	0.758567	0.791559	0.796393	0.750847	0.734195	0.773525	0.733191	0.795028	0.763903	0.742577	0.762451	0.745472	0.774541	0.769447	0.764546	0.74902	0.820391	0.752892	0.761557	0.754998	0.751844	0.741666	0.776514	0.750504	0.752563	0.760408	0.772045	0.737801	0.781973	0.803651	0.774549	0.774452	0.786183	0.751383	0.769891	0.711496	0.766488	0.776765	0.793077
SRR5202698	0.797222	0.797346	0.802221	0.78276	0.821979	0.807379	0.856956	0.856266	0.829036	0.766506	0.813206	0.854269	0.866154	0.821898	0.814775	0.798765	0.800832	0.846339	0.83404	0.846832	0.847517	0.812427	0.83811	0.732422	0.77769	0.789129	0.863794	0.80595	0.826402	0.811881	0.82277	0.791346	0.791316	0.797615	0.815423	0.779547	0.831427	0.768926	0.773635	0.786191	0.836058	0.752839	0.815699	0.769256	0.863945	0.793765	0.797754	0.867189	0.878062
SRR5202700	0.774457	0.79855	0.788318	0.741005	0.7904	0.791288	0.840006	0.839987	0.782133	0.813091	0.777042	0.849156	0.853303	0.811163	0.796244	0.80529	0.75947	0.849182	0.799195	0.814705	0.808372	0.753334	0.816213	0.773666	0.752382	0.740637	0.858861	0.780215	0.767166	0.772326	0.815057	0.756426	0.778597	0.791075	0.824906	0.739964	0.800266	0.785199	0.763751	0.775265	0.827873	0.767434	0.78246	0.793388	0.830634	0.767192	0.744538	0.846118	0.854822
SRR5202701	0.801176	0.803908	0.803488	0.772857	0.833682	0.824133	0.869808	0.859145	0.801023	0.791971	0.809498	0.876338	0.880884	0.834989	0.829887	0.822307	0.813878	0.865556	0.840886	0.856297	0.857672	0.78985	0.839412	0.77835	0.800085	0.781051	0.889943	0.823216	0.827494	0.806114	0.852225	0.778176	0.818179	0.80527	0.834735	0.765469	0.805488	0.795618	0.740492	0.722383	0.861698	0.759057	0.809216	0.792603	0.873913	0.78882	0.782659	0.885684	0.88675
SRR5202702	0.76263	0.755192	0.746217	0.763545	0.757352	0.716955	0.774032	0.781729	0.726862	0.794116	0.739026	0.795763	0.795695	0.762029	0.753204	0.797949	0.7343	0.790219	0.743106	0.756656	0.753897	0.737561	0.780888	0.764623	0.777368	0.704292	0.812863	0.758908	0.738996	0.748072	0.780029	0.722057	0.761914	0.761781	0.765721	0.738932	0.716842	0.757536	0.787246	0.788529	0.785656	0.759407	0.769221	0.766195	0.766978	0.719854	0.743225	0.784473	0.800129
SRR5202778	0.792832	0.809554	0.796927	0.787847	0.833494	0.831233	0.859444	0.864801	0.826567	0.776648	0.833492	0.867268	0.875573	0.833192	0.809312	0.814096	0.787778	0.862088	0.842215	0.858496	0.844024	0.815882	0.839508	0.77583	0.792624	0.79464	0.886559	0.828642	0.819379	0.841028	0.842269	0.78365	0.822721	0.78088	0.83934	0.782994	0.835875	0.795298	0.811103	0.831215	0.836643	0.786264	0.814266	0.777525	0.850513	0.776101	0.843797	0.85043	0.877624
SRR5202779	0.787611	0.816239	0.80779	0.766982	0.834619	0.833845	0.858311	0.856223	0.819981	0.820956	0.82325	0.868369	0.884992	0.831714	0.83136	0.827802	0.775955	0.873156	0.83484	0.848255	0.846343	0.790345	0.845171	0.769894	0.797153	0.7812	0.892167	0.81313	0.810028	0.816959	0.841923	0.770096	0.796797	0.796857	0.855927	0.752504	0.825766	0.814887	0.789483	0.768902	0.862029	0.756368	0.769641	0.786665	0.849025	0.799872	0.782087	0.871015	0.88962
SRR5202780	0.815717	0.810173	0.802985	0.791882	0.809972	0.823098	0.871218	0.864279	0.831557	0.787482	0.811304	0.866096	0.882035	0.832515	0.824192	0.80186	0.787263	0.856987	0.826752	0.841642	0.858238	0.81378	0.857091	0.751465	0.794344	0.784398	0.878711	0.813634	0.813822	0.813134	0.841197	0.791005	0.785811	0.802109	0.842486	0.748912	0.83134	0.799629	0.797207	0.801947	0.852927	0.769497	0.761155	0.769559	0.871705	0.806334	0.795502	0.878888	0.893156
SRR5202781	0.753872	0.766774	0.794172	0.761369	0.751831	0.76442	0.769072	0.768697	0.784237	0.79464	0.778863	0.777483	0.814698	0.787356	0.766251	0.78501	0.725949	0.796168	0.761899	0.781368	0.786307	0.764258	0.77524	0.759309	0.744598	0.719577	0.820245	0.784831	0.749652	0.754768	0.776644	0.740695	0.755102	0.749714	0.775822	0.736707	0.729935	0.768497	0.790725	0.80318	0.786322	0.77722	0.795004	0.781693	0.781741	0.739842	0.759899	0.799047	0.796914
SRR5202782	0.766891	0.792759	0.821778	0.794965	0.810613	0.816857	0.826925	0.815121	0.741192	0.832758	0.809652	0.865509	0.861269	0.830829	0.789138	0.79382	0.77739	0.856548	0.791989	0.786202	0.794471	0.708562	0.831734	0.775217	0.780837	0.795692	0.879805	0.764561	0.821353	0.797738	0.838829	0.806702	0.793784	0.795807	0.813919	0.788332	0.810325	0.801852	0.76809	0.763717	0.82225	0.759161	0.804502	0.802617	0.830171	0.753574	0.744751	0.844445	0.853247
SRR5202783	0.749829	0.771905	0.766141	0.721985	0.809441	0.808157	0.827523	0.793174	0.73184	0.79314	0.779895	0.841628	0.85426	0.812621	0.789775	0.814533	0.749769	0.845048	0.801003	0.758384	0.77744	0.721476	0.802724	0.768795	0.768193	0.771317	0.877545	0.76037	0.797341	0.767411	0.815659	0.752525	0.742874	0.765189	0.805981	0.745133	0.803296	0.789746	0.721013	0.726995	0.810483	0.770186	0.739004	0.755723	0.807806	0.719673	0.763385	0.823918	0.835901
SRR5202784	0.767317	0.788231	0.773415	0.750245	0.789736	0.802055	0.815546	0.796077	0.759402	0.796446	0.768489	0.828041	0.846182	0.789115	0.776145	0.795823	0.753309	0.843457	0.800383	0.736822	0.76597	0.745138	0.800448	0.77558	0.780096	0.760908	0.861123	0.741375	0.794845	0.753161	0.804048	0.766981	0.75782	0.772532	0.801846	0.748625	0.787771	0.771921	0.753805	0.76691	0.798931	0.774221	0.758838	0.784105	0.803682	0.722406	0.763174	0.812821	0.817799
SRR5202785	0.820085	0.817269	0.813733	0.808037	0.848633	0.835373	0.886067	0.871275	0.790295	0.823861	0.837271	0.903556	0.899711	0.85824	0.829367	0.805132	0.813401	0.882418	0.861829	0.833931	0.851165	0.764564	0.878071	0.806091	0.800895	0.824853	0.918829	0.816581	0.846021	0.839221	0.859449	0.823435	0.834145	0.80392	0.852216	0.791098	0.871597	0.813723	0.748133	0.777072	0.866693	0.774952	0.766714	0.8175	0.879393	0.779202	0.796964	0.894782	0.90357
SRR5202786	0.78464	0.772963	0.777404	0.775776	0.795943	0.788479	0.837055	0.812553	0.762555	0.804504	0.800313	0.863137	0.870896	0.825791	0.774122	0.804187	0.773899	0.848862	0.809684	0.798749	0.799801	0.751936	0.849778	0.799803	0.778419	0.767636	0.882099	0.817491	0.796061	0.816664	0.818163	0.79528	0.784715	0.791145	0.827407	0.77053	0.80575	0.791698	0.748621	0.787879	0.827889	0.778604	0.747927	0.775457	0.828454	0.75445	0.765861	0.849647	0.860188
SRR5202788	0.875854	0.874992	0.886808	0.857104	0.890919	0.887957	0.92932	0.928616	0.88327	0.851098	0.893642	0.942084	0.937697	0.909547	0.89867	0.875422	0.896737	0.924437	0.91463	0.923315	0.92732	0.882824	0.922376	0.861858	0.885968	0.883425	0.943691	0.901613	0.902885	0.893696	0.917088	0.886261	0.894512	0.871665	0.92315	0.866414	0.893937	0.847118	0.82493	0.839916	0.915398	0.846529	0.895628	0.876224	0.935702	0.881767	0.848111	0.932807	0.94062
SRR5202789	0.821557	0.83403	0.832742	0.833851	0.861272	0.851288	0.899417	0.895312	0.834213	0.825976	0.862843	0.925433	0.913059	0.88034	0.856925	0.850398	0.840714	0.891455	0.872385	0.893121	0.890252	0.828765	0.902036	0.834344	0.860315	0.839253	0.93057	0.868089	0.865568	0.876405	0.896591	0.856187	0.860739	0.835313	0.894329	0.833403	0.84776	0.83486	0.809439	0.839668	0.896022	0.819481	0.881142	0.869201	0.899166	0.839734	0.792785	0.909963	0.919369
SRR5202790	0.778033	0.785863	0.794994	0.784809	0.824586	0.812759	0.857925	0.866106	0.796976	0.797631	0.799098	0.884179	0.87528	0.818191	0.809482	0.819701	0.791963	0.867327	0.823651	0.854654	0.849161	0.797516	0.84976	0.772569	0.806438	0.769108	0.893513	0.806196	0.813464	0.806589	0.841412	0.790231	0.813495	0.79701	0.838001	0.782448	0.797989	0.782512	0.769769	0.80127	0.847197	0.769935	0.81145	0.790382	0.857975	0.793795	0.757571	0.88485	0.885269
SRR5202791	0.802998	0.814999	0.810828	0.769435	0.835099	0.824398	0.877011	0.881661	0.782473	0.800685	0.830234	0.900381	0.895992	0.861879	0.836089	0.814716	0.827441	0.889812	0.857132	0.867771	0.860979	0.804423	0.86791	0.794545	0.825176	0.815204	0.906962	0.834317	0.835473	0.838893	0.863178	0.822217	0.825665	0.804203	0.869844	0.793241	0.83757	0.799731	0.751801	0.767581	0.872277	0.773714	0.822247	0.81895	0.869004	0.820563	0.745661	0.89934	0.903429
SRR7614771	0.883296	0.891063	0.881733	0.868277	0.917998	0.90963	0.943482	0.927986	0.889063	0.867131	0.904159	0.946206	0.949714	0.914392	0.911794	0.892828	0.892036	0.942693	0.924842	0.929665	0.921822	0.870497	0.931778	0.85013	0.89037	0.87922	0.95548	0.907339	0.915777	0.901586	0.9305	0.887894	0.89251	0.891796	0.930258	0.8457	0.906521	0.881161	0.79823	0.796134	0.935035	0.844296	0.851874	0.86091	0.939392	0.87499	0.858646	0.952965	0.95345
SRR7614783	0.793478	0.784005	0.802459	0.794772	0.791181	0.76461	0.782436	0.806478	0.796846	0.825229	0.764485	0.803828	0.789777	0.789607	0.772579	0.813191	0.796902	0.806062	0.785703	0.783244	0.779935	0.77378	0.781939	0.812638	0.804363	0.78162	0.815507	0.789602	0.790987	0.790891	0.778639	0.767264	0.797136	0.792263	0.773802	0.803386	0.767276	0.78466	0.838792	0.852347	0.793353	0.819907	0.865055	0.822705	0.782419	0.779599	0.822795	0.780945	0.794352
SRR7614785	0.803538	0.796537	0.829175	0.812889	0.822121	0.784655	0.800354	0.821798	0.809605	0.83175	0.768645	0.807079	0.80573	0.803386	0.785996	0.836239	0.804248	0.818855	0.79793	0.782135	0.804035	0.793643	0.799786	0.814572	0.794502	0.801131	0.825228	0.803486	0.808993	0.805166	0.800054	0.792287	0.812541	0.789006	0.803562	0.834591	0.808039	0.796688	0.850074	0.870309	0.802027	0.822955	0.848442	0.823385	0.791479	0.795789	0.8245	0.786963	0.796725
SRR7614805	0.776398	0.787979	0.793171	0.792698	0.804738	0.786295	0.824782	0.815938	0.787544	0.806023	0.7847	0.844178	0.834065	0.776993	0.788967	0.828578	0.787297	0.822203	0.79045	0.809334	0.814613	0.777683	0.81835	0.820064	0.801513	0.76566	0.855831	0.814259	0.794789	0.802577	0.796324	0.793648	0.793568	0.779044	0.800831	0.788868	0.781535	0.773084	0.80291	0.845221	0.811523	0.804899	0.814854	0.804767	0.818304	0.787857	0.790102	0.82884	0.827909
SRR7614810	0.814979	0.810814	0.819416	0.810375	0.805023	0.798482	0.841757	0.839508	0.794603	0.82735	0.801604	0.842074	0.838779	0.818797	0.815785	0.827898	0.818898	0.839848	0.822671	0.816371	0.817388	0.786935	0.84318	0.820295	0.811581	0.790998	0.858366	0.821062	0.799065	0.813209	0.813197	0.789806	0.808403	0.801607	0.817241	0.806337	0.796344	0.79722	0.829004	0.853683	0.830388	0.803385	0.849315	0.819085	0.832129	0.78779	0.795316	0.842586	0.855433
SRR7614832	0.832517	0.818537	0.845719	0.825878	0.808605	0.812697	0.801656	0.820078	0.858528	0.85594	0.811946	0.814528	0.81772	0.800304	0.815556	0.845472	0.83159	0.835748	0.823263	0.798533	0.822896	0.842521	0.802049	0.846636	0.822869	0.813892	0.819248	0.822115	0.825252	0.817764	0.804922	0.800603	0.82288	0.822286	0.796715	0.820831	0.811669	0.837567	0.866504	0.88923	0.816509	0.857029	0.870443	0.851209	0.789361	0.82476	0.836301	0.790548	0.792232
SRR7614834	0.813355	0.781218	0.789401	0.825733	0.785735	0.745001	0.749926	0.76844	0.826848	0.81617	0.76853	0.689655	0.711347	0.732472	0.758813	0.827816	0.788294	0.711736	0.748038	0.769683	0.765422	0.829973	0.753741	0.83682	0.76361	0.762473	0.736079	0.828759	0.732474	0.760504	0.709149	0.784987	0.779495	0.802819	0.711423	0.813302	0.758989	0.801233	0.876327	0.889789	0.736438	0.843061	0.864521	0.831077	0.763494	0.778128	0.837765	0.77113	0.760337
SRR7614836	0.790742	0.765771	0.763773	0.748424	0.803808	0.767796	0.826369	0.805144	0.773541	0.799855	0.767483	0.835407	0.834771	0.791945	0.77552	0.806217	0.776959	0.832023	0.793446	0.808839	0.807759	0.741783	0.804959	0.7718	0.776956	0.752369	0.861462	0.785554	0.788374	0.7587	0.790256	0.752285	0.782708	0.775241	0.802763	0.736788	0.799579	0.768521	0.736802	0.759303	0.801472	0.742552	0.784033	0.778717	0.809728	0.73786	0.745768	0.837215	0.84698
SRR7614837	0.784847	0.760716	0.791526	0.790073	0.795596	0.763447	0.778997	0.800538	0.795067	0.815424	0.780916	0.77884	0.779536	0.741154	0.772618	0.802633	0.774374	0.796549	0.789041	0.766475	0.785807	0.801257	0.76153	0.815616	0.804318	0.766362	0.809133	0.799967	0.780794	0.800628	0.77345	0.78823	0.802362	0.788803	0.768504	0.796909	0.773389	0.788282	0.838272	0.850749	0.795236	0.8079	0.83689	0.814444	0.779697	0.767259	0.80562	0.790332	0.783739
SRR7614838	0.819975	0.777786	0.790965	0.821524	0.772161	0.736381	0.748252	0.761508	0.822638	0.844195	0.753389	0.707993	0.728918	0.742198	0.746272	0.826343	0.788896	0.745938	0.757668	0.770234	0.757296	0.830602	0.755776	0.82897	0.786764	0.760011	0.737213	0.818935	0.744631	0.754135	0.718768	0.773843	0.795718	0.826366	0.738122	0.823603	0.779197	0.809694	0.876627	0.890679	0.755983	0.858293	0.865163	0.827253	0.736069	0.768362	0.827759	0.760564	0.755882
SRR7614841	0.804197	0.798373	0.816919	0.797068	0.797539	0.802371	0.860259	0.844	0.811802	0.821226	0.810092	0.867397	0.869664	0.834391	0.823406	0.825546	0.820482	0.857668	0.840386	0.828931	0.835256	0.800586	0.847911	0.806635	0.807629	0.796727	0.872898	0.808084	0.822208	0.813682	0.834673	0.802248	0.816514	0.806094	0.826182	0.802326	0.818948	0.79504	0.802324	0.827816	0.841269	0.792055	0.817471	0.800535	0.839448	0.793765	0.804541	0.861927	0.873116
SRR7614842	0.810388	0.808932	0.824024	0.817436	0.811415	0.803404	0.829887	0.829458	0.822849	0.83215	0.807362	0.837501	0.837826	0.803534	0.8151	0.825725	0.819067	0.830666	0.814881	0.821596	0.820777	0.816724	0.809268	0.806875	0.805387	0.810828	0.834368	0.809823	0.812044	0.801827	0.813437	0.796371	0.832081	0.77165	0.807195	0.80644	0.815354	0.785756	0.826918	0.86403	0.807166	0.799659	0.844591	0.823515	0.820571	0.781131	0.823031	0.825091	0.818968
SRR7614843	0.805303	0.78754	0.808908	0.805936	0.789013	0.797035	0.839956	0.831725	0.806267	0.831814	0.797215	0.850211	0.843334	0.810756	0.810685	0.821137	0.804679	0.838269	0.811064	0.814251	0.820443	0.782787	0.826997	0.821574	0.816278	0.80387	0.853696	0.807815	0.806734	0.819722	0.818124	0.795424	0.826133	0.797992	0.809061	0.819262	0.795569	0.791154	0.828041	0.844778	0.830215	0.821155	0.858832	0.829894	0.829161	0.790521	0.815034	0.831435	0.838963
SRR7614865	0.824456	0.801165	0.822121	0.842142	0.777013	0.792606	0.71673	0.742813	0.855116	0.8573	0.78599	0.698438	0.743992	0.771894	0.781196	0.84079	0.807356	0.76132	0.772796	0.762271	0.767428	0.835608	0.751941	0.851416	0.805338	0.789974	0.714505	0.820428	0.762692	0.773986	0.737958	0.810671	0.802416	0.820586	0.746133	0.836476	0.796807	0.835292	0.885926	0.898113	0.764119	0.86695	0.881225	0.856464	0.758995	0.805637	0.848323	0.746363	0.705493
SRR7614867	0.786823	0.73212	0.755697	0.766915	0.76267	0.732789	0.782509	0.791191	0.782939	0.784673	0.738689	0.771079	0.779718	0.732782	0.732364	0.765474	0.741971	0.769402	0.758816	0.765805	0.773473	0.762652	0.761041	0.761863	0.740391	0.727732	0.808614	0.77932	0.748555	0.737843	0.729605	0.742505	0.761219	0.765447	0.750606	0.763867	0.770618	0.756489	0.809816	0.82504	0.775658	0.755329	0.793309	0.767041	0.78698	0.719109	0.775571	0.795893	0.81244
SRR7614868	0.780434	0.781602	0.787205	0.779742	0.836347	0.802669	0.833038	0.83065	0.756535	0.786102	0.792688	0.858092	0.861778	0.79873	0.793639	0.818743	0.804104	0.847549	0.806155	0.795115	0.804011	0.771493	0.806533	0.784349	0.789972	0.784729	0.860726	0.774251	0.800169	0.790412	0.820323	0.773526	0.818565	0.789936	0.805206	0.786771	0.797172	0.782635	0.759512	0.784581	0.822061	0.771363	0.804014	0.787576	0.819639	0.75182	0.795243	0.829756	0.850588
SRR7614869	0.80934	0.791983	0.791731	0.817358	0.786	0.778002	0.745456	0.752547	0.830253	0.837486	0.783733	0.716171	0.739489	0.733406	0.779162	0.834573	0.792143	0.761077	0.767419	0.757878	0.764221	0.819844	0.750548	0.832642	0.795075	0.771829	0.762497	0.82531	0.77786	0.784034	0.747759	0.788566	0.787436	0.816714	0.718654	0.817766	0.765349	0.815534	0.873286	0.876608	0.741091	0.829682	0.853939	0.826702	0.741722	0.787939	0.834804	0.761829	0.731496
SRR7614870	0.783359	0.784035	0.766875	0.802257	0.761986	0.749842	0.80573	0.806531	0.792985	0.810384	0.766804	0.825255	0.821537	0.803422	0.775705	0.817316	0.779288	0.809811	0.794861	0.798153	0.793815	0.791534	0.815331	0.808576	0.809567	0.755844	0.836439	0.818122	0.754727	0.801191	0.787956	0.791689	0.802027	0.792334	0.794038	0.777759	0.771558	0.79493	0.825104	0.848281	0.801483	0.820623	0.837722	0.814106	0.807783	0.776198	0.815626	0.821308	0.829162
SRR7614871	0.813969	0.775581	0.814425	0.843927	0.813294	0.790143	0.840183	0.844633	0.815141	0.835538	0.81339	0.845064	0.835155	0.803044	0.803998	0.819958	0.806911	0.831083	0.816364	0.816717	0.826033	0.808322	0.806626	0.827438	0.8257	0.797013	0.855111	0.826396	0.822273	0.828644	0.816111	0.816029	0.830482	0.804961	0.813201	0.829438	0.816975	0.802083	0.84164	0.869037	0.833434	0.821458	0.882277	0.849551	0.840752	0.79218	0.830156	0.84665	0.842307
SRR7614872	0.824012	0.804413	0.835374	0.843486	0.788913	0.751842	0.760544	0.793436	0.846245	0.846336	0.779692	0.700267	0.723234	0.746954	0.778947	0.844165	0.806816	0.717616	0.75611	0.801871	0.784314	0.847595	0.760263	0.843233	0.79483	0.771651	0.749139	0.843043	0.74601	0.776346	0.72112	0.799868	0.793741	0.824468	0.751683	0.8254	0.768881	0.827777	0.885612	0.898904	0.748668	0.847197	0.869422	0.838833	0.778669	0.789521	0.844704	0.793416	0.7753
SRR7614874	0.823583	0.789514	0.784845	0.823068	0.782223	0.764213	0.765997	0.776539	0.8369	0.846613	0.779812	0.748272	0.753625	0.781257	0.789462	0.837018	0.812951	0.774763	0.765745	0.784923	0.774049	0.827723	0.789506	0.854005	0.831293	0.780118	0.780935	0.839039	0.772367	0.789606	0.760442	0.805654	0.817294	0.833788	0.757797	0.82414	0.777162	0.835333	0.874661	0.885412	0.787758	0.851462	0.866065	0.83714	0.765399	0.813544	0.840658	0.794014	0.775001
SRR7614890	0.803466	0.791379	0.810487	0.818992	0.790783	0.757095	0.745408	0.764423	0.824993	0.829933	0.783653	0.72417	0.739957	0.750733	0.770789	0.832988	0.801163	0.749822	0.772623	0.774984	0.78291	0.809074	0.777865	0.839455	0.802256	0.790174	0.760682	0.825646	0.776185	0.782037	0.731642	0.80365	0.794886	0.812556	0.737541	0.819219	0.767765	0.801674	0.864798	0.884601	0.74183	0.845949	0.856233	0.83271	0.768689	0.784732	0.845009	0.767704	0.747075
SRR7614893	0.830798	0.804551	0.820442	0.83614	0.78964	0.774667	0.738353	0.764652	0.851632	0.849756	0.773083	0.698139	0.722672	0.73888	0.773594	0.841244	0.799046	0.742586	0.768692	0.771359	0.76051	0.82978	0.7545	0.841399	0.797782	0.786419	0.733224	0.828813	0.762454	0.759144	0.709342	0.799291	0.807479	0.830086	0.729668	0.828893	0.772245	0.824449	0.877311	0.897974	0.734298	0.846766	0.872005	0.844791	0.76011	0.787702	0.84531	0.761464	0.733995
SRR7614894	0.79512	0.783251	0.79677	0.824266	0.780707	0.744704	0.770466	0.782402	0.797524	0.814238	0.787616	0.789687	0.783295	0.775299	0.770311	0.821759	0.787629	0.789416	0.774275	0.771622	0.774026	0.797941	0.789008	0.819306	0.790528	0.767903	0.806791	0.818419	0.775387	0.774137	0.758731	0.78646	0.803885	0.791327	0.762423	0.794428	0.76984	0.775256	0.846031	0.878107	0.783415	0.827958	0.83703	0.801569	0.770781	0.771072	0.825537	0.794151	0.789117
SRR7614896	0.830205	0.82679	0.823805	0.845593	0.807169	0.801274	0.737361	0.749545	0.852782	0.862613	0.80337	0.700421	0.726608	0.756188	0.785111	0.855162	0.814823	0.755337	0.786356	0.772773	0.786635	0.83963	0.762316	0.863809	0.822035	0.799482	0.733603	0.814653	0.785846	0.798346	0.743875	0.811063	0.807447	0.83305	0.728245	0.841368	0.787124	0.833387	0.882185	0.89698	0.752964	0.867905	0.883479	0.864074	0.753123	0.804093	0.86159	0.736113	0.725763
SRR7614898	0.819021	0.79197	0.794283	0.826659	0.775305	0.756251	0.759095	0.780776	0.84036	0.829095	0.798694	0.735209	0.756007	0.777208	0.773737	0.829508	0.801124	0.760939	0.769095	0.784621	0.785406	0.81957	0.780668	0.83786	0.803951	0.793781	0.768979	0.830994	0.773912	0.773627	0.745834	0.793974	0.801324	0.829108	0.763614	0.816622	0.793391	0.825531	0.872719	0.883163	0.782629	0.848179	0.865765	0.830057	0.770681	0.794087	0.82474	0.7916	0.78461
SRR7614902	0.821933	0.789036	0.77421	0.8279	0.769987	0.738356	0.748679	0.763925	0.831872	0.841838	0.797672	0.762312	0.77351	0.784739	0.780325	0.828384	0.819629	0.772527	0.782187	0.780475	0.772615	0.819805	0.787415	0.837002	0.817821	0.791469	0.787046	0.839423	0.780711	0.807253	0.750767	0.811057	0.81363	0.821445	0.766645	0.824385	0.789846	0.813263	0.87404	0.889263	0.774964	0.843409	0.868414	0.828893	0.761737	0.790129	0.83378	0.791296	0.776215
SRR7614903	0.83262	0.81085	0.838729	0.842557	0.806926	0.797779	0.744234	0.764593	0.861384	0.860484	0.80238	0.71336	0.733708	0.781502	0.790218	0.851963	0.829037	0.762897	0.791317	0.780336	0.796811	0.850768	0.782761	0.869594	0.833996	0.807975	0.747519	0.829999	0.787202	0.814083	0.755951	0.825083	0.814228	0.843785	0.739037	0.850763	0.783631	0.836335	0.892538	0.908757	0.782137	0.875303	0.893751	0.872455	0.740169	0.823232	0.860141	0.754986	0.731558
SRR7614905	0.801733	0.792066	0.80645	0.771969	0.801422	0.798045	0.840597	0.832985	0.766784	0.77149	0.805887	0.850372	0.865604	0.79258	0.78544	0.782187	0.763632	0.836874	0.818266	0.82215	0.82487	0.760675	0.824979	0.756293	0.76558	0.763671	0.871942	0.78033	0.779274	0.751293	0.80704	0.786842	0.789359	0.747223	0.817019	0.751859	0.819007	0.767483	0.763057	0.787966	0.821677	0.729634	0.759311	0.715505	0.844674	0.73185	0.734955	0.869445	0.875517
SRR7614910	0.84336	0.799009	0.782066	0.832856	0.783767	0.741835	0.761544	0.79715	0.844538	0.838919	0.775247	0.739509	0.74641	0.763888	0.784992	0.831112	0.8138	0.725707	0.762546	0.788952	0.780761	0.840405	0.79155	0.837947	0.813793	0.781677	0.758642	0.841558	0.756629	0.795698	0.747404	0.802142	0.811761	0.840745	0.776501	0.826016	0.80322	0.846409	0.880659	0.897035	0.79849	0.859128	0.870052	0.851862	0.796545	0.800223	0.8434	0.812794	0.79472
SRR7614911	0.841905	0.850399	0.825201	0.818562	0.881819	0.87409	0.922155	0.905013	0.847245	0.828841	0.869309	0.916597	0.924081	0.874753	0.864202	0.845298	0.838898	0.919679	0.882747	0.893553	0.885455	0.835693	0.895123	0.791032	0.848806	0.836464	0.937891	0.87451	0.861315	0.861012	0.90043	0.856292	0.852785	0.851322	0.885035	0.809518	0.86328	0.832938	0.745773	0.731184	0.901614	0.777564	0.792314	0.794933	0.908096	0.84769	0.798206	0.927612	0.931002
SRR7614914	0.805511	0.799255	0.78912	0.784977	0.845685	0.83334	0.87791	0.880247	0.811491	0.793373	0.827816	0.893681	0.898645	0.837294	0.824835	0.801783	0.796626	0.885798	0.849054	0.857782	0.859942	0.786866	0.85702	0.772627	0.797972	0.787547	0.919987	0.834133	0.829477	0.827003	0.850094	0.793687	0.806502	0.800667	0.853769	0.767079	0.813147	0.791697	0.733052	0.723182	0.85205	0.760252	0.768227	0.767921	0.880845	0.79509	0.768682	0.90621	0.914318
SRR7614917	0.809098	0.804366	0.785925	0.820594	0.770509	0.740343	0.740503	0.779596	0.821403	0.839372	0.791624	0.728926	0.745474	0.740937	0.768326	0.833941	0.798769	0.765468	0.768613	0.742387	0.76817	0.814807	0.773665	0.84176	0.80015	0.768268	0.762811	0.806576	0.771876	0.780041	0.748557	0.790616	0.794509	0.820343	0.745166	0.817916	0.773443	0.823256	0.863451	0.879967	0.764643	0.830467	0.862734	0.844816	0.742884	0.794801	0.829078	0.770642	0.765131
SRR7614918	0.816797	0.818058	0.819017	0.825905	0.811507	0.772313	0.794625	0.793539	0.854609	0.846945	0.782538	0.755034	0.756738	0.768969	0.767903	0.842089	0.797306	0.754477	0.788054	0.797099	0.789832	0.824054	0.784093	0.841115	0.808492	0.778749	0.77749	0.840339	0.763552	0.784926	0.748087	0.788874	0.800831	0.836948	0.766473	0.820625	0.769631	0.816571	0.868205	0.885837	0.768609	0.847937	0.86046	0.838724	0.783785	0.798287	0.834005	0.798846	0.79103
SRR7614920	0.849152	0.830044	0.835601	0.857701	0.802677	0.793246	0.762784	0.782852	0.864586	0.864575	0.819453	0.724159	0.759004	0.795424	0.800071	0.858228	0.827181	0.783	0.805839	0.801192	0.80945	0.854817	0.794057	0.862342	0.822778	0.799812	0.773202	0.845449	0.800391	0.807259	0.767596	0.825751	0.817156	0.842351	0.76953	0.848287	0.816759	0.839878	0.898645	0.910717	0.77739	0.876882	0.888007	0.862172	0.772411	0.822663	0.865286	0.797894	0.769512
SRR7614924	0.816887	0.797682	0.802747	0.829234	0.793662	0.761321	0.751485	0.77368	0.840354	0.842602	0.780682	0.723332	0.726934	0.746907	0.755767	0.835445	0.799916	0.753309	0.786601	0.752266	0.772951	0.823998	0.769549	0.846033	0.808348	0.797629	0.754789	0.809449	0.773661	0.785109	0.749348	0.797375	0.797065	0.812282	0.729969	0.834485	0.767059	0.813405	0.881002	0.885279	0.747084	0.839098	0.875272	0.834423	0.764997	0.790176	0.822294	0.748067	0.760165
SRR7614928	0.816505	0.74978	0.732254	0.798949	0.760386	0.708997	0.745957	0.767744	0.814158	0.814628	0.749934	0.765211	0.761427	0.759819	0.754431	0.806358	0.76039	0.760329	0.767824	0.761784	0.760543	0.794725	0.769069	0.804525	0.793245	0.761456	0.791793	0.818374	0.745171	0.77452	0.756468	0.763637	0.792826	0.812494	0.764768	0.773152	0.759313	0.818075	0.855987	0.854728	0.791325	0.81937	0.836926	0.799202	0.775084	0.764839	0.811113	0.794381	0.792877
SRR7614929	0.831686	0.809667	0.803096	0.844576	0.794259	0.747597	0.780181	0.793938	0.836953	0.825559	0.771506	0.723305	0.741567	0.735347	0.780926	0.825432	0.808946	0.738198	0.766773	0.801275	0.802204	0.842256	0.791825	0.84838	0.807287	0.788957	0.767318	0.849484	0.764164	0.788291	0.734926	0.808191	0.796447	0.829028	0.779803	0.831536	0.798303	0.835641	0.890314	0.905213	0.767106	0.853194	0.865598	0.84477	0.794452	0.798099	0.845204	0.819798	0.803888
SRR7614930	0.808974	0.778328	0.786748	0.818955	0.787916	0.758274	0.778022	0.786608	0.81618	0.824202	0.787955	0.786549	0.794463	0.783378	0.774904	0.829447	0.787089	0.788325	0.78478	0.782988	0.782295	0.814469	0.800692	0.829352	0.81516	0.768747	0.806678	0.830296	0.777743	0.793152	0.766223	0.792221	0.793548	0.814558	0.778688	0.822329	0.792582	0.816852	0.86082	0.880062	0.78733	0.838932	0.854598	0.820403	0.794871	0.778347	0.825945	0.80675	0.813203
SRR7614931	0.842259	0.831301	0.831329	0.800999	0.838157	0.83903	0.892104	0.879752	0.833469	0.80728	0.835399	0.901749	0.911304	0.85771	0.856932	0.827428	0.842069	0.894493	0.869641	0.890686	0.885507	0.820953	0.885394	0.816288	0.825825	0.821377	0.916101	0.849508	0.856791	0.828795	0.874274	0.8354	0.848216	0.827316	0.873662	0.806091	0.856481	0.809634	0.762196	0.819447	0.878893	0.791324	0.84509	0.83498	0.897995	0.846201	0.816596	0.9147	0.916507
SRR7614932	0.892581	0.889901	0.897919	0.872322	0.920619	0.911626	0.945566	0.931419	0.882386	0.87153	0.911911	0.94947	0.950284	0.920985	0.908426	0.894683	0.900113	0.946374	0.923285	0.933778	0.931894	0.878476	0.93372	0.853227	0.893471	0.879022	0.958333	0.907572	0.911395	0.908367	0.933415	0.897718	0.89917	0.893282	0.932234	0.863766	0.915905	0.887891	0.832535	0.812475	0.929843	0.856816	0.853488	0.857934	0.937784	0.89233	0.857981	0.953772	0.956338
SRR7614933	0.832654	0.798184	0.803322	0.829941	0.77935	0.7483	0.727472	0.7595	0.843155	0.84055	0.783281	0.664937	0.71879	0.733579	0.77527	0.834578	0.803965	0.720517	0.764203	0.772286	0.772376	0.832413	0.762719	0.838209	0.807107	0.782671	0.693597	0.827637	0.735108	0.768936	0.710039	0.789961	0.785395	0.812063	0.735226	0.810107	0.775316	0.822034	0.889522	0.897578	0.75066	0.845278	0.870735	0.841233	0.756334	0.791074	0.835141	0.759719	0.731444
SRR7614935	0.824304	0.79618	0.792434	0.803236	0.779826	0.756557	0.763726	0.781352	0.823192	0.846152	0.790507	0.766898	0.778733	0.789213	0.793452	0.850054	0.805737	0.797352	0.790359	0.764644	0.772718	0.813977	0.805593	0.832203	0.807482	0.771102	0.800975	0.839006	0.779141	0.79681	0.765088	0.793926	0.791778	0.821179	0.766771	0.819382	0.790765	0.814879	0.867554	0.885239	0.792122	0.844797	0.845762	0.831023	0.771532	0.802391	0.832101	0.788678	0.788833
SRR7614937	0.838234	0.844796	0.820658	0.848027	0.846645	0.860304	0.911884	0.886465	0.816917	0.835223	0.875427	0.924235	0.921559	0.883082	0.861691	0.843467	0.840684	0.901322	0.870133	0.893072	0.886415	0.80056	0.902405	0.816341	0.843901	0.81832	0.935433	0.875281	0.853171	0.877686	0.895298	0.842567	0.859725	0.844636	0.900541	0.8154	0.854555	0.863183	0.788699	0.78861	0.899972	0.796399	0.784703	0.815105	0.9116	0.818851	0.766179	0.922049	0.928177
SRR7614941	0.874339	0.864525	0.863257	0.879469	0.889726	0.885915	0.927356	0.915137	0.836839	0.87521	0.898059	0.944977	0.936953	0.904561	0.88884	0.885176	0.868727	0.925703	0.895195	0.915336	0.90809	0.839588	0.928812	0.845051	0.884213	0.854047	0.953486	0.90279	0.891936	0.912439	0.924293	0.882801	0.893479	0.877531	0.923725	0.853011	0.890208	0.899144	0.858443	0.852026	0.92446	0.853116	0.830187	0.855034	0.922334	0.859792	0.7899	0.942888	0.942757
SRR7614942	0.831912	0.849321	0.835933	0.824983	0.897911	0.874919	0.916675	0.906719	0.848149	0.802769	0.866538	0.917731	0.921841	0.870084	0.862107	0.849416	0.829236	0.909315	0.881761	0.895375	0.885191	0.837871	0.893193	0.773654	0.836322	0.821371	0.933596	0.86068	0.866514	0.849773	0.890336	0.830929	0.851832	0.833907	0.893964	0.799179	0.863227	0.838771	0.772218	0.772487	0.896078	0.801448	0.802147	0.807152	0.906052	0.833192	0.807464	0.928139	0.930526
SRR7614943	0.777749	0.760213	0.761249	0.774453	0.753294	0.699839	0.736384	0.753897	0.805085	0.800165	0.733052	0.725377	0.749553	0.74419	0.732034	0.797171	0.752596	0.748239	0.749791	0.736625	0.764283	0.783849	0.745572	0.785452	0.762387	0.717626	0.766955	0.788442	0.726599	0.74449	0.719385	0.748956	0.754734	0.773319	0.717122	0.758566	0.744525	0.776985	0.840678	0.86538	0.744672	0.794181	0.828038	0.777953	0.753938	0.758003	0.798636	0.772566	0.775153
SRR7614944	0.836535	0.810316	0.806311	0.839241	0.795151	0.765243	0.766135	0.805858	0.853804	0.831149	0.78416	0.702404	0.730096	0.742827	0.783294	0.837406	0.816847	0.710828	0.771473	0.806508	0.808846	0.844794	0.787627	0.851454	0.799144	0.811994	0.742557	0.842051	0.784406	0.789641	0.731876	0.810213	0.792355	0.832067	0.769885	0.837845	0.818181	0.834318	0.884759	0.904522	0.778933	0.857636	0.872032	0.846654	0.804956	0.803031	0.860697	0.798808	0.779924
SRR7614946	0.822976	0.786441	0.803088	0.822725	0.801127	0.756074	0.767754	0.772163	0.829111	0.844467	0.770198	0.75588	0.763157	0.744514	0.785278	0.830838	0.79907	0.768935	0.769995	0.771155	0.788669	0.830189	0.760699	0.836268	0.812439	0.777773	0.781049	0.819751	0.763441	0.78217	0.750159	0.80163	0.813845	0.833734	0.774882	0.817715	0.78652	0.824857	0.873857	0.885069	0.78536	0.844261	0.858201	0.844231	0.771297	0.790302	0.844996	0.784926	0.774027
SRR7614950	0.779139	0.802472	0.802707	0.815559	0.8257	0.803475	0.869762	0.849124	0.77198	0.820158	0.837594	0.882352	0.881367	0.834583	0.813656	0.812456	0.795491	0.867345	0.831357	0.845439	0.839615	0.754573	0.844516	0.819194	0.814339	0.789834	0.893677	0.834896	0.812943	0.836999	0.848122	0.822525	0.83997	0.790972	0.842924	0.771237	0.820225	0.780401	0.758426	0.811672	0.852732	0.781188	0.834682	0.812815	0.871604	0.778819	0.799478	0.882635	0.871998
SRR7614951	0.790076	0.815873	0.798786	0.786504	0.800519	0.805372	0.853982	0.854054	0.813663	0.825853	0.807395	0.854121	0.848562	0.8192	0.818182	0.803361	0.808433	0.841664	0.816755	0.82174	0.822906	0.805887	0.828313	0.809708	0.805853	0.798922	0.867853	0.810365	0.815416	0.819379	0.819395	0.786788	0.7939	0.814589	0.8334	0.765711	0.819929	0.776223	0.786144	0.823258	0.844318	0.811438	0.799592	0.811122	0.840412	0.784058	0.814654	0.843839	0.863481
SRR7614960	0.809883	0.795461	0.812624	0.821076	0.821509	0.794464	0.783368	0.793934	0.823287	0.832304	0.789071	0.804988	0.818155	0.781261	0.79674	0.838547	0.793226	0.816428	0.794887	0.769458	0.787038	0.804672	0.792711	0.836028	0.805694	0.797613	0.81339	0.791628	0.807278	0.795134	0.798987	0.786237	0.806347	0.802263	0.783449	0.805214	0.79071	0.827399	0.849754	0.866821	0.80438	0.832606	0.84458	0.830333	0.771645	0.781271	0.8006	0.790851	0.781329
SRR7614968	0.800733	0.783354	0.765789	0.797812	0.753816	0.717662	0.740016	0.7451	0.813946	0.82947	0.75654	0.71459	0.735191	0.718624	0.74707	0.797384	0.772405	0.735507	0.745344	0.757689	0.751001	0.803234	0.741232	0.816832	0.779225	0.747956	0.758093	0.808758	0.738693	0.748457	0.709841	0.755535	0.770789	0.796841	0.733688	0.794226	0.75352	0.788017	0.856593	0.86315	0.762954	0.807765	0.836635	0.810224	0.769923	0.755545	0.823726	0.786025	0.776524
SRR7614972	0.836585	0.810537	0.813525	0.853617	0.787859	0.783414	0.748409	0.773415	0.852697	0.851828	0.789897	0.705172	0.751083	0.774011	0.786329	0.847608	0.814759	0.759555	0.780253	0.77113	0.781561	0.840371	0.772028	0.845549	0.816144	0.791483	0.761397	0.819868	0.765812	0.789416	0.738038	0.814606	0.808062	0.835024	0.752645	0.836588	0.796051	0.836691	0.886407	0.896031	0.759344	0.860565	0.875919	0.844629	0.772184	0.807816	0.860109	0.767463	0.74499
SRR7614974	0.783554	0.777229	0.790417	0.806421	0.798013	0.745597	0.755523	0.762521	0.796276	0.803841	0.777567	0.739054	0.762251	0.759438	0.76452	0.814922	0.771713	0.770663	0.758459	0.759133	0.766582	0.78756	0.770055	0.8116	0.768548	0.754399	0.780868	0.81034	0.755599	0.773363	0.746431	0.770898	0.766077	0.79068	0.713876	0.778945	0.74389	0.793582	0.836508	0.866713	0.744995	0.814114	0.837288	0.814471	0.757059	0.756234	0.810647	0.782928	0.780488
SRR7614977	0.77555	0.796624	0.787872	0.782887	0.781749	0.785142	0.822691	0.826072	0.771734	0.796387	0.779038	0.836893	0.839074	0.806475	0.786524	0.81043	0.772919	0.825432	0.778528	0.79494	0.791524	0.759931	0.814797	0.777308	0.784278	0.77596	0.837881	0.765267	0.795712	0.786115	0.808258	0.759743	0.789561	0.76122	0.789125	0.763763	0.80115	0.751348	0.770651	0.825098	0.816362	0.805105	0.79088	0.792262	0.813765	0.754193	0.788596	0.817447	0.833494
SRR7614993	0.796646	0.788239	0.77653	0.817509	0.753208	0.725967	0.747163	0.763516	0.823413	0.820067	0.773016	0.717099	0.727425	0.736393	0.760733	0.826376	0.785499	0.73715	0.757048	0.759503	0.759026	0.811848	0.759827	0.825433	0.802268	0.748063	0.762628	0.822205	0.741997	0.772386	0.728331	0.77753	0.797483	0.831018	0.727176	0.815725	0.769096	0.811011	0.862127	0.879835	0.759804	0.836633	0.863946	0.82178	0.768173	0.768512	0.837073	0.774703	0.76108
SRR7615003	0.802056	0.805307	0.818523	0.803197	0.815065	0.795234	0.83347	0.837513	0.824854	0.821951	0.785003	0.844833	0.841312	0.816682	0.815692	0.831555	0.811434	0.845631	0.819256	0.814515	0.819981	0.806779	0.830433	0.81652	0.800317	0.804344	0.860523	0.802143	0.8053	0.801697	0.809556	0.793313	0.797949	0.796535	0.823348	0.80184	0.815553	0.793384	0.817369	0.837534	0.823091	0.795098	0.822094	0.81459	0.817075	0.781561	0.810054	0.847911	0.849789
SRR7615005	0.781589	0.757911	0.779062	0.751314	0.773336	0.777737	0.830657	0.82982	0.786028	0.815343	0.784203	0.856881	0.837419	0.810284	0.800737	0.830847	0.792695	0.834822	0.798339	0.808725	0.813997	0.768212	0.841087	0.80551	0.790631	0.768327	0.868671	0.811302	0.804273	0.797725	0.812133	0.78745	0.807637	0.794995	0.819182	0.812587	0.810621	0.792031	0.777871	0.840514	0.832546	0.791956	0.820354	0.815766	0.818989	0.778563	0.778607	0.846916	0.844248
SRR7615010	0.804573	0.782164	0.820028	0.816581	0.804455	0.777605	0.791303	0.813595	0.832381	0.837998	0.797603	0.790199	0.792896	0.784805	0.776551	0.819952	0.807367	0.800107	0.791467	0.760335	0.78207	0.801733	0.791598	0.826186	0.815943	0.790175	0.814404	0.799986	0.793304	0.792769	0.788628	0.79663	0.829991	0.810923	0.788639	0.826029	0.796751	0.799296	0.852508	0.872877	0.799968	0.833878	0.867504	0.844247	0.780779	0.781969	0.829622	0.792303	0.790188
SRR9317027	0.861486	0.849337	0.852822	0.849248	0.832406	0.849873	0.844412	0.858006	0.850375	0.867861	0.84636	0.848435	0.871405	0.851295	0.8606	0.866949	0.835957	0.863999	0.854612	0.843078	0.842518	0.871075	0.848307	0.859743	0.852276	0.828671	0.85464	0.837734	0.831273	0.81861	0.85021	0.837701	0.833914	0.847069	0.836606	0.842438	0.856267	0.85718	0.870817	0.881957	0.843034	0.866533	0.869238	0.859975	0.844569	0.842368	0.871282	0.875078	0.85155
SRR9317028	0.87876	0.849561	0.871955	0.85422	0.859492	0.878542	0.907004	0.899658	0.854152	0.874252	0.882613	0.91832	0.918948	0.895681	0.888443	0.856375	0.87665	0.912222	0.905414	0.899441	0.901558	0.877922	0.893162	0.839451	0.879163	0.861044	0.91736	0.860314	0.868415	0.875531	0.892277	0.872089	0.879074	0.871417	0.894753	0.857009	0.874901	0.856074	0.868114	0.861211	0.891319	0.847092	0.88004	0.842909	0.90308	0.870494	0.869975	0.911772	0.918133
SRR9317107	0.843572	0.829693	0.843973	0.838086	0.818801	0.828524	0.845413	0.834874	0.849606	0.856879	0.830319	0.847637	0.861099	0.846988	0.84596	0.847998	0.843868	0.844727	0.840485	0.845209	0.845562	0.862275	0.842926	0.837255	0.841333	0.827808	0.854361	0.833536	0.822788	0.820975	0.836097	0.833984	0.830391	0.827178	0.827211	0.84121	0.845002	0.844483	0.8582	0.879235	0.832795	0.855891	0.882085	0.858679	0.849397	0.846564	0.863976	0.858075	0.854552
SRR9317108	0.850013	0.81432	0.849264	0.841619	0.821741	0.829146	0.85058	0.851769	0.833424	0.866523	0.841707	0.851934	0.860167	0.832263	0.840853	0.846174	0.843739	0.849353	0.842727	0.849012	0.847973	0.860021	0.831413	0.848265	0.846301	0.829004	0.854674	0.84262	0.830101	0.8202	0.845874	0.847179	0.849911	0.82785	0.836803	0.842489	0.850268	0.835254	0.861351	0.868494	0.838801	0.83342	0.86773	0.861955	0.852641	0.835728	0.860705	0.872837	0.856719
SRR10190500	0.840932	0.833984	0.84845	0.866958	0.838918	0.808984	0.801246	0.807872	0.866977	0.877633	0.836908	0.791818	0.781456	0.815777	0.814236	0.859995	0.830187	0.798462	0.802822	0.814275	0.804215	0.848032	0.817809	0.864945	0.838684	0.81796	0.824054	0.864478	0.808885	0.838358	0.783263	0.830792	0.845745	0.861977	0.788365	0.854789	0.817814	0.859203	0.90406	0.909374	0.80221	0.875201	0.885439	0.870583	0.801887	0.839896	0.867152	0.819418	0.804029
SRR10190504	0.808569	0.801495	0.795073	0.827962	0.791838	0.76288	0.783163	0.809536	0.803835	0.831728	0.783199	0.808046	0.807567	0.778383	0.780069	0.827028	0.788599	0.793583	0.787552	0.796356	0.794897	0.818639	0.802269	0.829942	0.795581	0.771303	0.838829	0.837306	0.777358	0.810305	0.786487	0.805788	0.794118	0.801659	0.78838	0.799282	0.80019	0.827318	0.860853	0.866937	0.80221	0.815206	0.845696	0.819114	0.810036	0.795348	0.832578	0.826267	0.818187
SRR10190505	0.812257	0.796677	0.781813	0.823287	0.810854	0.770995	0.820847	0.806454	0.809388	0.840655	0.795416	0.828518	0.82197	0.807487	0.795683	0.842988	0.763039	0.814142	0.786808	0.802467	0.803836	0.822848	0.811939	0.812191	0.805825	0.758989	0.861709	0.83794	0.766457	0.812675	0.801796	0.791852	0.811335	0.814697	0.798721	0.799553	0.78671	0.837775	0.862868	0.862767	0.80651	0.839062	0.81646	0.805615	0.804679	0.79164	0.817488	0.850051	0.84043
SRR10190511	0.794258	0.7835	0.808219	0.828227	0.819201	0.773113	0.799569	0.794234	0.828105	0.836238	0.812454	0.799727	0.78869	0.796156	0.775494	0.824691	0.781295	0.78346	0.781435	0.807897	0.787855	0.819653	0.809157	0.822534	0.810784	0.782167	0.826724	0.838217	0.78459	0.817463	0.782555	0.821129	0.815633	0.834724	0.794536	0.817819	0.800607	0.814958	0.863484	0.884573	0.802069	0.849066	0.854312	0.828891	0.78958	0.816432	0.840397	0.819629	0.802559
SRR10190523	0.832384	0.839897	0.839183	0.854707	0.822526	0.810412	0.823953	0.831807	0.862028	0.843044	0.820118	0.803658	0.816128	0.826891	0.819697	0.863151	0.820244	0.78916	0.82056	0.837167	0.829465	0.848753	0.830209	0.849444	0.825742	0.82713	0.827861	0.865076	0.816234	0.81678	0.804893	0.841785	0.810335	0.834182	0.82899	0.834797	0.837313	0.833093	0.896983	0.912061	0.814496	0.876426	0.872653	0.852128	0.838121	0.823071	0.87146	0.851203	0.827593
SRR10190527	0.838043	0.837826	0.841463	0.864673	0.838757	0.797457	0.790425	0.817485	0.862423	0.871239	0.825039	0.774658	0.776216	0.79942	0.809126	0.855852	0.828081	0.779927	0.802558	0.814241	0.803828	0.854326	0.803353	0.863491	0.83035	0.810397	0.806968	0.860116	0.807721	0.829444	0.781032	0.831904	0.83173	0.859244	0.796261	0.858893	0.822527	0.853272	0.902811	0.914116	0.80703	0.884687	0.893151	0.87076	0.802454	0.825361	0.877333	0.823207	0.796446
SRR10190529	0.834603	0.82234	0.834813	0.856744	0.829928	0.798016	0.783755	0.802475	0.856847	0.862205	0.812598	0.756086	0.763869	0.800063	0.803629	0.856316	0.819934	0.758257	0.787652	0.813777	0.802842	0.849299	0.803746	0.85354	0.821405	0.807239	0.808075	0.855596	0.800687	0.825442	0.764525	0.823462	0.819302	0.841343	0.797318	0.841762	0.822563	0.855939	0.900751	0.91475	0.803976	0.877648	0.885436	0.862857	0.792873	0.830633	0.870468	0.807741	0.78802
SRR10190534	0.834144	0.822782	0.827243	0.855922	0.833287	0.796729	0.796629	0.80292	0.836805	0.862977	0.827045	0.796149	0.786151	0.803985	0.78984	0.852088	0.822114	0.790093	0.798801	0.804937	0.800439	0.84093	0.80286	0.853784	0.822545	0.79977	0.823338	0.855812	0.799675	0.823862	0.791944	0.818059	0.832154	0.844664	0.799375	0.843643	0.823765	0.857252	0.887101	0.900764	0.808283	0.866401	0.882461	0.860098	0.785789	0.820518	0.867705	0.806093	0.802534
SRR10190535	0.832785	0.832927	0.834812	0.849952	0.819846	0.79772	0.807692	0.803924	0.836763	0.858178	0.823172	0.793677	0.804442	0.80085	0.809809	0.856791	0.814582	0.803571	0.799208	0.821521	0.801289	0.843036	0.826855	0.857497	0.827927	0.781122	0.833115	0.861432	0.791531	0.811047	0.789164	0.824755	0.81468	0.841291	0.806349	0.819491	0.80877	0.845856	0.87931	0.894991	0.814824	0.864878	0.858445	0.851021	0.802683	0.820937	0.853416	0.832817	0.821011
SRR10483045	0.772933	0.759588	0.759276	0.782923	0.805184	0.775866	0.858734	0.830559	0.782105	0.787878	0.807398	0.87969	0.871473	0.825101	0.789643	0.786683	0.760397	0.848194	0.811018	0.831525	0.833835	0.774876	0.846634	0.766299	0.805904	0.767829	0.88943	0.825216	0.801802	0.812501	0.837354	0.792802	0.807801	0.801694	0.838177	0.792249	0.812295	0.811448	0.760177	0.793977	0.853114	0.804479	0.82483	0.78019	0.853707	0.777556	0.772922	0.87639	0.88303
SRR10483047	0.812118	0.828735	0.79372	0.810413	0.843516	0.823111	0.872533	0.868949	0.823068	0.823209	0.840006	0.89831	0.88921	0.85726	0.832682	0.850846	0.806234	0.859859	0.84022	0.855163	0.853636	0.80449	0.879948	0.806732	0.829562	0.820614	0.907109	0.85499	0.822167	0.852034	0.864484	0.836215	0.848957	0.812363	0.882668	0.789303	0.834821	0.834286	0.818883	0.829856	0.873394	0.817277	0.823971	0.82335	0.865431	0.816608	0.805648	0.888319	0.892591
SRR10483049	0.795578	0.79048	0.774498	0.802153	0.786305	0.754048	0.783386	0.801762	0.807108	0.801032	0.763278	0.774172	0.783618	0.765904	0.775238	0.801705	0.755898	0.775205	0.765472	0.787538	0.779265	0.807535	0.795471	0.79295	0.779304	0.753747	0.799917	0.814933	0.731023	0.762193	0.747174	0.792958	0.772563	0.79662	0.773665	0.783662	0.780645	0.810841	0.848442	0.865209	0.772392	0.823403	0.8262	0.798165	0.798047	0.783306	0.815677	0.824313	0.81091
SRR10483051	0.844131	0.829874	0.837655	0.856876	0.822987	0.778187	0.793104	0.813729	0.873175	0.856494	0.807422	0.763548	0.778917	0.78086	0.815299	0.856618	0.830191	0.76362	0.785803	0.820023	0.809352	0.855354	0.811407	0.861682	0.815079	0.808794	0.797274	0.850042	0.790016	0.810805	0.763388	0.826619	0.818418	0.841561	0.802235	0.840466	0.829852	0.857246	0.898575	0.918301	0.79686	0.885816	0.881027	0.864413	0.80979	0.827631	0.861815	0.841183	0.80979
SRR10483053	0.837223	0.823049	0.836194	0.860223	0.810789	0.790685	0.749884	0.768506	0.865048	0.873473	0.799309	0.720194	0.729497	0.778676	0.804013	0.85331	0.831634	0.749832	0.777719	0.786364	0.793239	0.845393	0.773914	0.86124	0.816045	0.812978	0.758673	0.845092	0.79598	0.81488	0.750294	0.831276	0.809497	0.847667	0.782898	0.855042	0.804116	0.854284	0.902574	0.914923	0.773315	0.870877	0.891611	0.860455	0.781466	0.825373	0.870222	0.781232	0.750256
SRR10483056	0.835755	0.811525	0.857042	0.864086	0.847448	0.825642	0.817358	0.837747	0.858012	0.8683	0.84615	0.835972	0.824504	0.835274	0.826585	0.846247	0.836359	0.838939	0.830481	0.829561	0.825048	0.848265	0.83963	0.854564	0.846083	0.835015	0.84907	0.83876	0.827461	0.857647	0.822625	0.847333	0.85408	0.853462	0.829412	0.863521	0.833739	0.843185	0.899297	0.911888	0.830448	0.864672	0.897314	0.874959	0.820876	0.845395	0.882351	0.822038	0.824575
SRR10483058	0.788401	0.784897	0.772526	0.774522	0.805151	0.776039	0.838415	0.818393	0.797945	0.772778	0.816484	0.862572	0.855968	0.808584	0.794715	0.803971	0.782058	0.819173	0.809896	0.83337	0.831388	0.769972	0.837529	0.770993	0.788807	0.797803	0.875955	0.831033	0.810249	0.806644	0.831327	0.806713	0.80552	0.797523	0.831127	0.77709	0.826124	0.798983	0.807785	0.839222	0.836868	0.77792	0.789874	0.801016	0.83415	0.774698	0.792059	0.862514	0.869095
SRR10483060	0.781839	0.776719	0.777268	0.814152	0.801271	0.762348	0.811242	0.802044	0.807734	0.775526	0.808966	0.827719	0.814903	0.768397	0.747543	0.767346	0.742396	0.769669	0.767799	0.783663	0.790574	0.772151	0.797111	0.756335	0.775233	0.783061	0.856753	0.79188	0.786825	0.800792	0.792637	0.791074	0.798522	0.802716	0.805309	0.79151	0.807231	0.805417	0.834699	0.855324	0.792173	0.801728	0.817787	0.783284	0.82159	0.742394	0.801894	0.840404	0.850736
SRR10483062	0.777053	0.770535	0.773518	0.804306	0.785495	0.760984	0.796423	0.787577	0.80433	0.806727	0.785589	0.80732	0.802139	0.780441	0.766311	0.785601	0.752443	0.765134	0.743648	0.793599	0.777777	0.787721	0.776294	0.768264	0.750421	0.761043	0.840744	0.802174	0.774909	0.789739	0.779211	0.769652	0.777364	0.793486	0.81242	0.784205	0.81881	0.817414	0.832739	0.87385	0.800353	0.819056	0.826663	0.802644	0.791055	0.777783	0.814861	0.83695	0.840308
SRR10483064	0.848639	0.864458	0.868003	0.87754	0.898406	0.882139	0.921692	0.903633	0.824307	0.872959	0.898639	0.942297	0.937028	0.903313	0.884539	0.876229	0.856867	0.91798	0.894791	0.914655	0.906086	0.839134	0.924044	0.843285	0.878032	0.864463	0.947155	0.902552	0.871482	0.902798	0.918451	0.875359	0.886667	0.859624	0.920812	0.844834	0.882912	0.888858	0.843602	0.800262	0.916368	0.838359	0.810077	0.839174	0.916766	0.846701	0.797857	0.93237	0.942277
SRR10483065	0.8182	0.789532	0.783889	0.817861	0.806917	0.754854	0.809927	0.807761	0.814861	0.839011	0.766098	0.802886	0.785645	0.780265	0.793632	0.827086	0.778884	0.779685	0.767163	0.807508	0.79497	0.806543	0.809374	0.820459	0.811336	0.788395	0.8341	0.82015	0.772673	0.785813	0.786415	0.797975	0.790852	0.805886	0.801498	0.787893	0.80441	0.842116	0.859735	0.875039	0.806679	0.839278	0.829839	0.835168	0.795475	0.790031	0.821928	0.841728	0.827828
SRR10483067	0.803282	0.796675	0.791535	0.833168	0.817626	0.771793	0.791615	0.787226	0.829582	0.849471	0.812142	0.791577	0.783531	0.797214	0.772559	0.815567	0.770447	0.761802	0.764233	0.795078	0.779788	0.826158	0.791978	0.804161	0.76901	0.791079	0.822166	0.825089	0.77437	0.791301	0.763605	0.803872	0.806217	0.818835	0.804389	0.799597	0.807329	0.840416	0.868048	0.881824	0.778105	0.85022	0.854696	0.823614	0.787306	0.794305	0.834443	0.82148	0.818662
SRR10483069	0.807727	0.793926	0.790227	0.824051	0.826659	0.79374	0.843433	0.860756	0.78296	0.815577	0.811623	0.862775	0.861179	0.804858	0.792996	0.824795	0.766372	0.837703	0.814099	0.829475	0.83109	0.823152	0.841317	0.785825	0.812063	0.777557	0.886974	0.843813	0.807791	0.815489	0.825139	0.823093	0.818226	0.790456	0.842823	0.790603	0.826269	0.811833	0.844524	0.817592	0.837359	0.805258	0.785707	0.773282	0.847397	0.762607	0.801689	0.878179	0.867883
SRR10483071	0.800007	0.767643	0.770942	0.799911	0.804108	0.750204	0.798747	0.808749	0.820633	0.772152	0.780466	0.788621	0.790718	0.752013	0.758679	0.790132	0.760094	0.754652	0.765797	0.79109	0.801915	0.810909	0.781695	0.767137	0.764111	0.775827	0.814837	0.803446	0.768383	0.788614	0.757963	0.781662	0.763005	0.773174	0.778639	0.788666	0.798885	0.806255	0.837636	0.859795	0.794673	0.774053	0.832738	0.80961	0.823555	0.748244	0.798395	0.834399	0.83057
SRR10483073	0.778822	0.728897	0.779802	0.791477	0.819206	0.773579	0.826942	0.827714	0.786297	0.781524	0.793257	0.848719	0.841969	0.80067	0.774754	0.783194	0.771778	0.810302	0.791178	0.817025	0.823201	0.781245	0.818739	0.781101	0.797763	0.773643	0.864746	0.796706	0.785884	0.806041	0.822611	0.79815	0.797688	0.7727	0.821892	0.787746	0.809145	0.798078	0.80728	0.842678	0.837005	0.781353	0.838257	0.805614	0.824142	0.782369	0.790365	0.852411	0.858146
SRR10483075	0.806854	0.8094	0.800198	0.814864	0.815168	0.787124	0.834681	0.839907	0.809445	0.826193	0.792495	0.841711	0.840872	0.815601	0.797717	0.822101	0.752049	0.808492	0.784284	0.824655	0.807978	0.79557	0.822854	0.802175	0.785736	0.766313	0.864766	0.823095	0.78017	0.792322	0.813071	0.787716	0.784025	0.813982	0.819389	0.760836	0.797209	0.809733	0.835564	0.867959	0.821694	0.807069	0.815062	0.805922	0.830599	0.777807	0.803754	0.861816	0.855793
SRR10483078	0.808621	0.810349	0.816832	0.805691	0.832627	0.79216	0.845466	0.844455	0.814451	0.785927	0.815185	0.834113	0.851513	0.801904	0.804912	0.814589	0.796601	0.808569	0.814729	0.848519	0.825195	0.813456	0.829282	0.800944	0.772583	0.812653	0.856956	0.838364	0.803116	0.828358	0.802245	0.820473	0.778524	0.800517	0.825305	0.801407	0.866555	0.817684	0.818244	0.880663	0.830274	0.801364	0.816028	0.817791	0.854359	0.784816	0.84307	0.866587	0.86974
SRR10483080	0.829525	0.783824	0.807392	0.823011	0.869563	0.821515	0.881539	0.874473	0.820789	0.815464	0.832389	0.88992	0.888291	0.84798	0.852145	0.824544	0.827464	0.865628	0.841511	0.864318	0.863151	0.840078	0.860759	0.794313	0.839647	0.827256	0.89913	0.837249	0.835908	0.857893	0.862738	0.834221	0.867693	0.824569	0.867151	0.812953	0.852699	0.839941	0.83172	0.85064	0.8546	0.805784	0.841213	0.818049	0.868097	0.819358	0.838576	0.888851	0.898787
SRR10483082	0.841827	0.802849	0.807192	0.829135	0.807425	0.778341	0.791649	0.804521	0.840328	0.844244	0.800577	0.770537	0.791194	0.793742	0.805683	0.84437	0.814397	0.765056	0.786522	0.820629	0.805121	0.844074	0.809732	0.834593	0.797309	0.798949	0.80104	0.842849	0.777634	0.80935	0.783017	0.807262	0.789378	0.820398	0.796083	0.805615	0.803074	0.857129	0.869519	0.890042	0.790086	0.841077	0.861302	0.844338	0.809391	0.799126	0.828752	0.824154	0.82873
SRR10483084	0.814961	0.80595	0.842614	0.848716	0.845716	0.826249	0.82137	0.837998	0.833134	0.861966	0.837283	0.84164	0.824455	0.815595	0.828921	0.83713	0.824714	0.834248	0.819501	0.822523	0.817237	0.825154	0.821271	0.855914	0.829433	0.81936	0.842663	0.839884	0.807184	0.833954	0.823739	0.843337	0.847436	0.83542	0.824491	0.847404	0.815919	0.837347	0.875215	0.905074	0.815796	0.853651	0.891355	0.866878	0.826851	0.846697	0.861689	0.831379	0.831167
SRR10483086	0.795118	0.780737	0.797516	0.810761	0.800545	0.773442	0.831413	0.815314	0.77353	0.819251	0.822389	0.85996	0.848344	0.811919	0.793722	0.821828	0.773789	0.825565	0.814279	0.844198	0.828192	0.800424	0.844519	0.79098	0.784721	0.783931	0.870998	0.849046	0.803144	0.827817	0.817092	0.809055	0.790122	0.777523	0.83487	0.778624	0.814505	0.802591	0.832539	0.834907	0.828957	0.788302	0.779731	0.765787	0.839596	0.77799	0.792579	0.855869	0.858585
SRR10483087	0.805728	0.83198	0.79527	0.84632	0.848665	0.842459	0.896306	0.85826	0.792753	0.834871	0.862514	0.910348	0.897047	0.862562	0.853266	0.849386	0.816951	0.876686	0.837742	0.877304	0.858588	0.816363	0.882859	0.822311	0.845492	0.807397	0.926222	0.870961	0.838447	0.847255	0.875846	0.837246	0.851348	0.832992	0.879222	0.792068	0.82311	0.845396	0.784298	0.792621	0.862308	0.801035	0.787929	0.836211	0.871381	0.807373	0.762264	0.910688	0.908296
SRR10483089	0.808046	0.797939	0.768704	0.804153	0.782428	0.762237	0.815913	0.809933	0.785683	0.809427	0.802986	0.818046	0.816916	0.787622	0.785081	0.814076	0.783989	0.791607	0.779117	0.831675	0.798549	0.800395	0.821837	0.779366	0.778232	0.793487	0.837434	0.818198	0.771742	0.785124	0.800118	0.784976	0.779756	0.807783	0.820028	0.787473	0.807654	0.826166	0.837769	0.851198	0.811574	0.807144	0.819255	0.804597	0.815888	0.778101	0.802541	0.835533	0.833819
SRR10483091	0.784066	0.756404	0.754449	0.803811	0.795434	0.75919	0.796247	0.806015	0.782831	0.790002	0.785079	0.827013	0.805311	0.77142	0.747854	0.791063	0.748798	0.765732	0.758881	0.791758	0.790711	0.780722	0.784825	0.768388	0.771825	0.779664	0.845866	0.812743	0.782132	0.802171	0.787117	0.790977	0.800156	0.784774	0.798231	0.787699	0.820697	0.816442	0.842786	0.861845	0.805806	0.794949	0.799197	0.793446	0.807225	0.750476	0.81606	0.833313	0.826146
SRR10483093	0.80922	0.781203	0.808183	0.829893	0.844886	0.801789	0.860959	0.854717	0.774474	0.835026	0.842039	0.88707	0.877866	0.829657	0.815494	0.817034	0.801669	0.856699	0.834463	0.85953	0.837835	0.793247	0.84697	0.800334	0.815035	0.812071	0.900535	0.846367	0.830632	0.84871	0.853502	0.827459	0.852098	0.803202	0.852606	0.800981	0.82998	0.828916	0.830972	0.849345	0.861813	0.815173	0.852928	0.831917	0.862373	0.774417	0.800139	0.875815	0.891785
SRR10483095	0.854696	0.835621	0.831434	0.857534	0.832941	0.792164	0.793428	0.820258	0.870647	0.850004	0.803506	0.766771	0.773364	0.793787	0.823244	0.858532	0.829101	0.767731	0.797456	0.819017	0.820357	0.862671	0.808441	0.860268	0.821259	0.796433	0.796485	0.870604	0.793894	0.821658	0.778235	0.827254	0.82013	0.858724	0.808932	0.851371	0.826911	0.874093	0.906939	0.918808	0.807479	0.885924	0.886385	0.862532	0.816636	0.838161	0.880294	0.830785	0.819019
SRR10483097	0.782055	0.759461	0.755366	0.804343	0.82488	0.769679	0.835882	0.823135	0.783636	0.785083	0.809637	0.854152	0.846254	0.790452	0.789406	0.805361	0.769969	0.814281	0.799777	0.832594	0.815687	0.786098	0.826621	0.774534	0.784202	0.78493	0.870431	0.823108	0.794823	0.808205	0.804907	0.809055	0.816217	0.817265	0.826229	0.800898	0.813277	0.825296	0.804459	0.834864	0.823915	0.788269	0.848313	0.829359	0.823801	0.738118	0.789657	0.865192	0.866669
SRR10483100	0.847462	0.817487	0.791444	0.829056	0.837049	0.834062	0.888006	0.862531	0.828784	0.851799	0.848936	0.902553	0.896613	0.850275	0.849583	0.835546	0.801277	0.872479	0.839264	0.856303	0.855608	0.823553	0.874254	0.825023	0.852735	0.799255	0.914784	0.846378	0.822885	0.852786	0.876288	0.842787	0.850679	0.845797	0.874049	0.801991	0.837373	0.854264	0.835675	0.864782	0.883212	0.811055	0.846357	0.850142	0.862503	0.810595	0.803918	0.902867	0.903426
SRR10483102	0.833748	0.780403	0.783623	0.82198	0.79738	0.742454	0.807304	0.818565	0.812555	0.835071	0.786784	0.813234	0.804107	0.78727	0.785565	0.823749	0.81609	0.792395	0.79197	0.809557	0.799566	0.829651	0.820294	0.827245	0.826238	0.777176	0.83482	0.853563	0.781867	0.832484	0.794139	0.814829	0.823911	0.824736	0.802334	0.827443	0.797223	0.831537	0.87402	0.895466	0.822219	0.842226	0.883733	0.843791	0.809105	0.79874	0.843994	0.836204	0.843552
SRR10483104	0.808592	0.789422	0.791629	0.83879	0.836899	0.780904	0.849241	0.847548	0.791008	0.802317	0.823092	0.870182	0.863216	0.828452	0.795293	0.81879	0.778258	0.837972	0.81829	0.841296	0.83005	0.785256	0.842913	0.778293	0.805899	0.779969	0.882977	0.848474	0.801864	0.835287	0.830813	0.82331	0.836654	0.811143	0.841951	0.796195	0.822003	0.799311	0.834264	0.845538	0.837648	0.803619	0.820869	0.793431	0.855689	0.770041	0.775356	0.885674	0.871486
SRR10483106	0.825366	0.800686	0.787297	0.823165	0.811924	0.763847	0.790424	0.806568	0.848551	0.829246	0.779952	0.758479	0.765038	0.774476	0.785177	0.829637	0.79921	0.74137	0.777288	0.801239	0.779442	0.833264	0.782843	0.825961	0.794002	0.785322	0.791192	0.83736	0.766063	0.800516	0.758446	0.78688	0.780665	0.832285	0.791835	0.818488	0.815279	0.836524	0.870278	0.903454	0.807374	0.856302	0.858683	0.84096	0.797213	0.799026	0.855965	0.815571	0.799396
SRR10483108	0.813053	0.805753	0.78138	0.827302	0.789627	0.740938	0.768716	0.789549	0.810021	0.828543	0.759298	0.743399	0.756602	0.750022	0.771107	0.828887	0.763759	0.739889	0.757163	0.778868	0.771846	0.820319	0.78861	0.831247	0.794155	0.782911	0.781852	0.832766	0.762736	0.781123	0.749098	0.796085	0.797556	0.811494	0.768967	0.807604	0.796096	0.830381	0.86815	0.885676	0.772022	0.840376	0.844456	0.832335	0.778009	0.766734	0.822001	0.808796	0.787017
SRR10483109	0.847978	0.830316	0.830536	0.867001	0.837234	0.847619	0.89649	0.872582	0.827104	0.837843	0.86133	0.907052	0.906846	0.86833	0.851084	0.826363	0.82124	0.87958	0.856563	0.874465	0.871918	0.829144	0.892098	0.799847	0.853019	0.826724	0.915528	0.871206	0.857422	0.863473	0.873115	0.846399	0.844127	0.841059	0.883073	0.800952	0.846596	0.855229	0.857929	0.841138	0.8752	0.837376	0.826585	0.812719	0.888791	0.818245	0.805175	0.90361	0.914885
SRR10483111	0.81235	0.802937	0.808405	0.822674	0.833957	0.794703	0.85568	0.842755	0.829546	0.814569	0.821948	0.852553	0.852332	0.821955	0.813543	0.816384	0.775107	0.814481	0.803923	0.836264	0.842529	0.829548	0.839939	0.780457	0.786707	0.777706	0.874102	0.832875	0.79997	0.818407	0.824019	0.803699	0.811391	0.811844	0.841134	0.790204	0.813411	0.81339	0.838225	0.860788	0.831792	0.818327	0.8267	0.805255	0.841686	0.764094	0.810678	0.866489	0.869069
SRR10483113	0.830542	0.814474	0.807943	0.822386	0.864589	0.832218	0.874872	0.868055	0.834035	0.80445	0.850957	0.889163	0.888819	0.844814	0.839461	0.833606	0.816783	0.873478	0.853403	0.873084	0.870086	0.832348	0.854684	0.801308	0.834701	0.81657	0.90057	0.854789	0.84844	0.849034	0.852688	0.837268	0.848801	0.81961	0.868459	0.802669	0.856618	0.826394	0.824917	0.837087	0.873869	0.789592	0.837378	0.829217	0.872306	0.818364	0.821076	0.895384	0.903139
SRR10483115	0.815831	0.79367	0.805112	0.830592	0.831758	0.798762	0.863461	0.85125	0.781907	0.808596	0.831758	0.890259	0.880937	0.827491	0.81685	0.810663	0.7975	0.86503	0.831825	0.863212	0.854744	0.800153	0.859725	0.801563	0.835165	0.817116	0.894753	0.845511	0.825674	0.851811	0.853658	0.82464	0.850224	0.797471	0.869372	0.802787	0.82579	0.844348	0.82128	0.824719	0.85811	0.784707	0.815121	0.808983	0.853158	0.788215	0.779305	0.88756	0.890729
SRR10483117	0.842964	0.843112	0.851698	0.830382	0.890234	0.868365	0.905562	0.897263	0.828708	0.804755	0.862707	0.916288	0.91652	0.866502	0.862316	0.845159	0.869086	0.891864	0.883821	0.907167	0.894046	0.835192	0.896996	0.835538	0.854447	0.869301	0.931658	0.875996	0.878949	0.865753	0.887517	0.855243	0.876762	0.822262	0.889068	0.83443	0.897143	0.834549	0.808658	0.843138	0.88542	0.811492	0.80844	0.815525	0.912689	0.832161	0.852898	0.918859	0.921245
SRR10483119	0.82063	0.780102	0.785394	0.821459	0.77875	0.756046	0.801535	0.806711	0.807199	0.837146	0.795978	0.80957	0.79971	0.796151	0.7948	0.828056	0.796587	0.797428	0.776153	0.7859	0.799906	0.810533	0.815272	0.812727	0.823722	0.758854	0.820188	0.835937	0.768809	0.781991	0.78967	0.795624	0.811143	0.820895	0.800794	0.783649	0.791241	0.82901	0.84985	0.866235	0.822409	0.832469	0.834539	0.823709	0.792605	0.802726	0.809764	0.834877	0.83019
SRR10483122	0.74731	0.744927	0.763892	0.763788	0.793611	0.75629	0.792361	0.784079	0.762355	0.799642	0.761889	0.823338	0.810319	0.766038	0.752819	0.787912	0.738352	0.778128	0.766542	0.788744	0.769991	0.729752	0.779056	0.770946	0.750952	0.759642	0.849041	0.785134	0.764277	0.768607	0.79549	0.778427	0.771605	0.76415	0.800954	0.750261	0.792407	0.778086	0.790707	0.832246	0.803121	0.793615	0.812849	0.803401	0.808456	0.769856	0.806539	0.834619	0.831326
SRR10483124	0.829397	0.777426	0.811596	0.830131	0.831219	0.797912	0.863481	0.850388	0.808709	0.843981	0.827578	0.877338	0.874655	0.836214	0.826829	0.824904	0.811085	0.856984	0.83683	0.855498	0.850646	0.808422	0.863015	0.794698	0.841945	0.793571	0.897209	0.853272	0.802256	0.843219	0.853724	0.832884	0.843416	0.814088	0.86385	0.788336	0.813061	0.826934	0.843085	0.83796	0.865141	0.810275	0.804659	0.822886	0.857144	0.801439	0.800956	0.878407	0.888303
SRR10483126	0.799866	0.788951	0.798322	0.802315	0.844421	0.779503	0.838181	0.851605	0.80896	0.787613	0.79422	0.848019	0.848508	0.800403	0.794431	0.814992	0.799114	0.824308	0.814914	0.838643	0.835172	0.834546	0.817743	0.776114	0.816041	0.794533	0.863637	0.830662	0.818111	0.814479	0.8004	0.806982	0.819483	0.799217	0.822173	0.794076	0.812121	0.805522	0.836994	0.829946	0.830959	0.806914	0.811999	0.73242	0.843824	0.786835	0.829053	0.857888	0.873267
SRR10483128	0.821806	0.790884	0.815325	0.844251	0.813461	0.759865	0.790131	0.814119	0.844737	0.827046	0.792854	0.776608	0.779113	0.758541	0.779598	0.826368	0.793085	0.768725	0.786403	0.817103	0.807672	0.833403	0.792207	0.83072	0.818559	0.799893	0.803204	0.84162	0.787034	0.789372	0.765522	0.814368	0.809025	0.818918	0.805793	0.811638	0.806214	0.836904	0.885968	0.897388	0.7994	0.852154	0.87536	0.844251	0.807365	0.804943	0.839363	0.838761	0.824
SRR10483130	0.816543	0.800228	0.805459	0.822089	0.822561	0.768405	0.842222	0.82679	0.803202	0.813425	0.816232	0.848595	0.845625	0.808843	0.786959	0.802751	0.781258	0.814122	0.804028	0.832799	0.820858	0.793869	0.836675	0.775958	0.804432	0.79051	0.863877	0.846875	0.798464	0.832456	0.806656	0.8244	0.812857	0.801543	0.836491	0.762119	0.82424	0.808919	0.838501	0.849914	0.837225	0.810013	0.821195	0.79698	0.838167	0.774885	0.792816	0.869703	0.870825
SRR10483131	0.808006	0.814372	0.802307	0.834821	0.842501	0.818681	0.876579	0.855291	0.806771	0.839286	0.843805	0.893392	0.886599	0.842417	0.83157	0.839974	0.813786	0.869865	0.835867	0.865684	0.842338	0.833404	0.88187	0.838881	0.825001	0.806503	0.906756	0.859339	0.793407	0.866257	0.856974	0.823765	0.807494	0.829237	0.857543	0.783764	0.828931	0.851554	0.830693	0.84768	0.86198	0.832377	0.808412	0.83725	0.865418	0.817245	0.78953	0.882822	0.894681
SRR10483133	0.837404	0.834111	0.824086	0.824997	0.840332	0.804814	0.837116	0.838397	0.841734	0.806895	0.835974	0.82997	0.842262	0.815103	0.815371	0.82548	0.809661	0.806521	0.807151	0.841724	0.834096	0.841419	0.827961	0.821312	0.794503	0.811374	0.852878	0.858981	0.806562	0.815764	0.803008	0.826248	0.798569	0.808855	0.816788	0.8018	0.849777	0.83721	0.851223	0.866835	0.817308	0.804957	0.819576	0.8184	0.855082	0.790395	0.831183	0.872163	0.859764
SRR10483154	0.817757	0.789586	0.787887	0.82528	0.806074	0.773132	0.800666	0.827338	0.819902	0.78367	0.80254	0.805834	0.81175	0.806103	0.779886	0.809886	0.777288	0.778018	0.796048	0.813566	0.824089	0.820488	0.807125	0.79536	0.791996	0.809185	0.824622	0.810514	0.788107	0.794841	0.786377	0.808614	0.776428	0.78695	0.814545	0.793408	0.825442	0.823419	0.856586	0.873531	0.820713	0.81593	0.825922	0.802794	0.815251	0.785712	0.833429	0.818988	0.835466
SRR10483176	0.757839	0.71042	0.722853	0.774994	0.78024	0.742063	0.780007	0.789855	0.798507	0.781599	0.784645	0.811192	0.794307	0.75854	0.725502	0.751405	0.724117	0.756528	0.74335	0.759981	0.765122	0.74586	0.78688	0.745941	0.768073	0.744326	0.83163	0.767924	0.74755	0.779938	0.768928	0.755928	0.772157	0.79103	0.789523	0.761465	0.795534	0.783778	0.819276	0.822715	0.790969	0.777264	0.826174	0.77743	0.778208	0.75534	0.77737	0.799699	0.821681
SRR10483198	0.819788	0.793307	0.807884	0.826753	0.857887	0.8284	0.877543	0.870897	0.808683	0.842964	0.851812	0.905151	0.892824	0.845081	0.834154	0.824892	0.821939	0.870853	0.845858	0.872427	0.862907	0.81438	0.865051	0.827616	0.820592	0.826008	0.90798	0.856898	0.83822	0.866192	0.870625	0.854629	0.861244	0.815964	0.867454	0.825613	0.860301	0.847357	0.839332	0.866172	0.864028	0.808251	0.835854	0.847768	0.867228	0.816257	0.811673	0.890168	0.901969
SRR10483200	0.798982	0.792502	0.797018	0.827108	0.835834	0.819379	0.869013	0.863277	0.78557	0.826764	0.839759	0.893564	0.890915	0.839881	0.822664	0.809876	0.7897	0.863815	0.83283	0.857988	0.853112	0.789305	0.864925	0.767891	0.829364	0.805931	0.909548	0.842779	0.811793	0.849078	0.861697	0.814989	0.840583	0.802099	0.878435	0.7935	0.834894	0.846997	0.802409	0.797036	0.867437	0.792416	0.827182	0.818112	0.869251	0.790067	0.785023	0.896806	0.905776
SRR10483202	0.813293	0.827191	0.805018	0.814052	0.8487	0.833633	0.877549	0.840107	0.788002	0.824721	0.852329	0.885508	0.891138	0.8487	0.833617	0.838657	0.805631	0.856617	0.825234	0.87419	0.844997	0.799036	0.880915	0.821934	0.809607	0.830912	0.902959	0.868665	0.841818	0.840676	0.861059	0.833778	0.826346	0.838948	0.868625	0.825113	0.839497	0.849963	0.801078	0.831265	0.860247	0.799589	0.805207	0.836588	0.864645	0.799249	0.801246	0.899501	0.895053
SRR10483204	0.788612	0.813458	0.778867	0.800412	0.811094	0.793873	0.827802	0.811483	0.815832	0.819135	0.795442	0.833367	0.829226	0.810562	0.805345	0.81337	0.770525	0.792075	0.782949	0.823777	0.827636	0.796029	0.835914	0.783211	0.767452	0.778088	0.864715	0.819502	0.787546	0.79125	0.806923	0.805433	0.742523	0.777384	0.829345	0.772063	0.813189	0.832978	0.834234	0.848771	0.818035	0.792425	0.806422	0.811995	0.824318	0.799777	0.791998	0.866942	0.854261
SRR10483206	0.833623	0.824484	0.844801	0.850117	0.855091	0.823229	0.806785	0.844664	0.851326	0.864787	0.837487	0.827916	0.822967	0.81134	0.827483	0.857995	0.851879	0.823708	0.813373	0.826805	0.821363	0.846512	0.831956	0.859459	0.837122	0.845941	0.831526	0.845103	0.835385	0.846114	0.819902	0.838133	0.857555	0.846744	0.825838	0.859074	0.845427	0.839915	0.886668	0.912595	0.822141	0.867037	0.899166	0.877819	0.827118	0.837523	0.877466	0.807771	0.832715
SRR10483208	0.851755	0.841858	0.836254	0.881662	0.881063	0.86177	0.908809	0.905016	0.839443	0.833513	0.890637	0.929912	0.921288	0.883324	0.865728	0.857607	0.839962	0.904281	0.877094	0.898799	0.886951	0.825324	0.907837	0.822495	0.86216	0.851972	0.938576	0.878536	0.878809	0.901045	0.90136	0.867194	0.883989	0.843615	0.907341	0.842304	0.892793	0.868745	0.824932	0.870213	0.907967	0.829905	0.837985	0.839124	0.905004	0.826363	0.822463	0.927793	0.929065
SRR10483211	0.830678	0.807738	0.773486	0.833433	0.811935	0.80443	0.867023	0.852722	0.793404	0.841856	0.828091	0.892578	0.879035	0.846714	0.815854	0.829906	0.810917	0.858174	0.829111	0.850912	0.836669	0.788635	0.863586	0.795877	0.823949	0.806446	0.899984	0.852168	0.817981	0.849011	0.850948	0.833935	0.829881	0.82636	0.860546	0.793026	0.824854	0.813198	0.819708	0.829975	0.86734	0.815035	0.793319	0.800661	0.865577	0.794133	0.776319	0.881025	0.894797
SRR10483213	0.82879	0.818739	0.797561	0.832814	0.846798	0.828026	0.877516	0.859638	0.822001	0.808279	0.859385	0.894292	0.89151	0.843282	0.822783	0.823112	0.794817	0.860258	0.839519	0.870996	0.857213	0.815841	0.865718	0.809658	0.824401	0.824907	0.899042	0.859913	0.839953	0.852619	0.860067	0.82761	0.849724	0.809704	0.861169	0.815854	0.871854	0.83794	0.820074	0.852641	0.876368	0.795056	0.869243	0.844492	0.884002	0.786909	0.802394	0.895796	0.9009
SRR10483215	0.800262	0.799897	0.782821	0.785825	0.833033	0.804441	0.866056	0.875728	0.806643	0.794773	0.806904	0.881558	0.882513	0.837044	0.797381	0.804379	0.772427	0.862657	0.834051	0.838684	0.835632	0.834643	0.867908	0.764642	0.814083	0.786024	0.893288	0.831218	0.813186	0.823852	0.830391	0.794323	0.785326	0.800132	0.851523	0.761551	0.8252	0.82225	0.795965	0.778959	0.851289	0.790448	0.769748	0.746876	0.860937	0.80251	0.796864	0.890798	0.894221
SRR10483217	0.826673	0.814231	0.768008	0.822026	0.823582	0.77285	0.855817	0.84445	0.830249	0.824007	0.824013	0.872108	0.860301	0.834151	0.823529	0.8481	0.80966	0.847793	0.813352	0.837322	0.820184	0.810904	0.86513	0.823579	0.827701	0.810817	0.887252	0.867008	0.806609	0.835112	0.84123	0.82461	0.831325	0.8426	0.841335	0.827142	0.84784	0.870136	0.836303	0.871178	0.862596	0.843698	0.850865	0.842576	0.848868	0.810041	0.825216	0.891608	0.891475
SRR10483219	0.838162	0.817984	0.819832	0.861339	0.858841	0.821912	0.881038	0.862814	0.814782	0.828087	0.866672	0.904282	0.898899	0.854678	0.840289	0.838875	0.806659	0.878591	0.840787	0.875935	0.87029	0.818216	0.883044	0.809354	0.833519	0.815824	0.914112	0.874397	0.838864	0.866644	0.863934	0.86016	0.856921	0.845429	0.874604	0.799489	0.859779	0.862414	0.824713	0.841448	0.880245	0.786135	0.823172	0.819951	0.890766	0.79567	0.782388	0.903627	0.913776
SRR10483220	0.783878	0.75211	0.743936	0.805098	0.79465	0.729747	0.805185	0.792353	0.775599	0.775172	0.771788	0.81041	0.811722	0.769127	0.737767	0.776519	0.749448	0.772262	0.757238	0.782149	0.787705	0.795374	0.791023	0.72871	0.767614	0.737766	0.835495	0.809739	0.752381	0.775475	0.762631	0.763896	0.782858	0.779569	0.784473	0.764662	0.78294	0.793918	0.824587	0.832368	0.784706	0.778038	0.793256	0.762037	0.785674	0.719935	0.777528	0.84008	0.840879
SRR10483222	0.742018	0.751443	0.752474	0.78313	0.797025	0.761676	0.821172	0.813952	0.790485	0.768961	0.78178	0.826311	0.819332	0.777116	0.744767	0.767049	0.731644	0.788085	0.756046	0.791819	0.774545	0.74569	0.79482	0.73982	0.74862	0.760555	0.858388	0.796143	0.785158	0.788675	0.784099	0.773194	0.786574	0.77699	0.798251	0.771304	0.805647	0.787539	0.801836	0.832124	0.798095	0.788253	0.800359	0.777411	0.807202	0.743104	0.789658	0.833776	0.846345
SRR12533582	0.807985	0.79345	0.826142	0.828444	0.840949	0.805328	0.820009	0.834126	0.844677	0.829313	0.81208	0.819551	0.814531	0.803413	0.807044	0.828043	0.795051	0.812412	0.815296	0.82208	0.809945	0.829659	0.795415	0.820781	0.798146	0.809643	0.840872	0.833555	0.79982	0.817594	0.807191	0.810953	0.822199	0.822168	0.805432	0.819407	0.823596	0.82367	0.868821	0.877828	0.804336	0.845516	0.858611	0.822907	0.820429	0.817133	0.846441	0.824299	0.826185
SRR12533585	0.83602	0.829026	0.831339	0.824536	0.820153	0.818492	0.840466	0.83242	0.856324	0.823804	0.818052	0.830877	0.843842	0.832001	0.831958	0.840995	0.822954	0.828265	0.830193	0.842221	0.836445	0.854689	0.821979	0.826529	0.830934	0.803241	0.852187	0.832526	0.809557	0.802724	0.803751	0.805382	0.807566	0.820689	0.821398	0.794729	0.825168	0.831208	0.855361	0.868168	0.825092	0.84118	0.85796	0.827159	0.833266	0.834855	0.849575	0.849884	0.848344
SRR12533586	0.836118	0.82158	0.825439	0.850976	0.840541	0.808662	0.821943	0.814245	0.82905	0.828991	0.826806	0.81924	0.830542	0.799919	0.793951	0.803386	0.779506	0.807132	0.806812	0.820008	0.814371	0.81633	0.797758	0.797403	0.808638	0.791037	0.850058	0.827857	0.808162	0.793632	0.78898	0.800837	0.805185	0.827686	0.792202	0.796917	0.806015	0.828156	0.867503	0.871384	0.801874	0.832972	0.844085	0.809905	0.824624	0.801644	0.842165	0.845647	0.852443
SRR12533587	0.846273	0.822506	0.845032	0.846266	0.829569	0.80695	0.798642	0.805548	0.860265	0.862792	0.817753	0.791529	0.795852	0.81361	0.812483	0.841563	0.826203	0.793342	0.811693	0.814257	0.809787	0.853322	0.805668	0.841168	0.827785	0.811055	0.813215	0.839907	0.804899	0.817218	0.797211	0.824838	0.829451	0.836285	0.787473	0.83612	0.816312	0.851455	0.896219	0.897597	0.798681	0.869267	0.879881	0.846782	0.796832	0.840631	0.867871	0.812033	0.810026
SRR12533588	0.795988	0.792185	0.813526	0.81936	0.840513	0.818792	0.843287	0.849729	0.847164	0.802174	0.830369	0.868729	0.858298	0.825688	0.81132	0.792936	0.789918	0.831431	0.826818	0.84233	0.8368	0.813116	0.821745	0.783573	0.802962	0.803142	0.87643	0.821157	0.833145	0.827275	0.826966	0.796484	0.821834	0.815427	0.831498	0.795878	0.841257	0.791168	0.827359	0.852497	0.826454	0.812852	0.855933	0.808373	0.853505	0.828548	0.846204	0.859605	0.864616
SRR12533589	0.893854	0.88429	0.901887	0.902426	0.889201	0.865125	0.849501	0.869344	0.911524	0.900954	0.876268	0.828525	0.842586	0.862796	0.870302	0.884323	0.878986	0.849313	0.865543	0.870554	0.873232	0.903468	0.854349	0.893643	0.885593	0.880048	0.84471	0.890126	0.874727	0.871168	0.850621	0.879969	0.88216	0.886394	0.852913	0.892073	0.864604	0.893536	0.9353	0.93848	0.848676	0.918988	0.930901	0.901671	0.857063	0.886858	0.925019	0.857503	0.849479
SRR12533590	0.824065	0.839808	0.810532	0.819997	0.832516	0.836115	0.877359	0.868968	0.851413	0.821243	0.823995	0.872091	0.879702	0.828914	0.830951	0.831649	0.818289	0.860334	0.845592	0.864178	0.851027	0.836346	0.835084	0.832446	0.827119	0.79368	0.88413	0.845166	0.812091	0.798585	0.834711	0.804265	0.832786	0.829142	0.838351	0.786338	0.83266	0.819008	0.825912	0.824354	0.855247	0.824159	0.81987	0.832555	0.880889	0.835465	0.824656	0.887429	0.88419
SRR12533592	0.806943	0.808524	0.832556	0.824394	0.847197	0.825452	0.840652	0.854391	0.834041	0.836483	0.825022	0.863127	0.845535	0.819546	0.786871	0.81596	0.811573	0.840067	0.826257	0.824294	0.801235	0.796454	0.803322	0.804023	0.822246	0.800408	0.862865	0.806104	0.83463	0.823549	0.829796	0.809076	0.848232	0.819116	0.833247	0.853887	0.844535	0.824565	0.843503	0.867828	0.839954	0.841418	0.885753	0.840091	0.83302	0.812331	0.836828	0.840583	0.846499
SRR12533593	0.825836	0.836778	0.84987	0.837588	0.871327	0.832865	0.875893	0.884599	0.8328	0.822326	0.856724	0.876806	0.878839	0.830674	0.831186	0.839027	0.836081	0.868252	0.85356	0.865712	0.85815	0.825498	0.834372	0.820272	0.827469	0.807691	0.892946	0.839297	0.843224	0.849418	0.838612	0.814307	0.849746	0.819143	0.839752	0.826442	0.852953	0.800055	0.825139	0.858887	0.862192	0.830634	0.868957	0.823265	0.878986	0.822864	0.841169	0.874426	0.880112
SRR12533594	0.806283	0.820525	0.861113	0.835969	0.874652	0.850023	0.880922	0.87389	0.824438	0.809132	0.863411	0.901292	0.893202	0.853969	0.833663	0.812565	0.837823	0.875393	0.853759	0.868912	0.861898	0.808571	0.848793	0.797295	0.825775	0.836961	0.912083	0.836141	0.867921	0.859381	0.867138	0.838423	0.858951	0.826631	0.864435	0.845936	0.865259	0.839556	0.823959	0.833708	0.874422	0.830217	0.869184	0.824231	0.888439	0.852671	0.829537	0.883526	0.893363
SRR12533595	0.807898	0.809232	0.846448	0.825286	0.862625	0.832486	0.86783	0.860812	0.825128	0.831479	0.850727	0.888295	0.874098	0.835115	0.807452	0.811169	0.824248	0.861479	0.845443	0.846715	0.842336	0.783795	0.825637	0.79696	0.814892	0.828073	0.897095	0.819442	0.853205	0.842682	0.846438	0.829411	0.848193	0.819085	0.847378	0.840735	0.863902	0.825087	0.832463	0.844627	0.851369	0.829494	0.860136	0.832772	0.867581	0.820494	0.821532	0.866043	0.878823
SRR12533596	0.816092	0.811457	0.855419	0.828285	0.858243	0.832029	0.844521	0.86172	0.841591	0.839828	0.843148	0.857932	0.854446	0.825914	0.806721	0.832148	0.811748	0.847942	0.833148	0.835627	0.822372	0.819774	0.814504	0.824376	0.816572	0.812212	0.873743	0.811519	0.845146	0.823876	0.831353	0.822558	0.858622	0.827799	0.823605	0.833807	0.849076	0.822967	0.856596	0.873654	0.83555	0.851379	0.877968	0.85013	0.852235	0.811877	0.841223	0.847288	0.853283
SRR12533598	0.83521	0.831817	0.823265	0.831781	0.85008	0.850014	0.891031	0.879195	0.839941	0.81719	0.831614	0.896972	0.897343	0.835073	0.835461	0.829143	0.81908	0.884366	0.858248	0.869417	0.860711	0.823349	0.848676	0.828478	0.828927	0.795144	0.91434	0.833246	0.823826	0.830339	0.86268	0.816329	0.84579	0.8123	0.860305	0.810861	0.848255	0.814001	0.803606	0.807149	0.875428	0.797461	0.837958	0.828539	0.887884	0.828562	0.807801	0.903808	0.898079
SRR12533599	0.811925	0.810776	0.824126	0.824895	0.825126	0.805377	0.821435	0.819229	0.832954	0.834672	0.821342	0.816147	0.817466	0.793798	0.788927	0.820397	0.774271	0.805646	0.799545	0.813581	0.808066	0.812534	0.779823	0.807969	0.802899	0.774147	0.845248	0.821285	0.794963	0.797319	0.787189	0.786379	0.818127	0.818311	0.788993	0.805205	0.807673	0.810453	0.849074	0.866246	0.805422	0.827601	0.845763	0.827365	0.820034	0.803465	0.846649	0.831453	0.831317
SRR12533600	0.786159	0.780954	0.81733	0.811497	0.828351	0.813436	0.852278	0.847378	0.804333	0.799008	0.820888	0.876785	0.865715	0.805584	0.791385	0.783864	0.806927	0.856373	0.836082	0.841232	0.830388	0.790683	0.824556	0.787705	0.800573	0.78937	0.896638	0.823017	0.809121	0.825031	0.83242	0.804537	0.833861	0.791751	0.839756	0.791754	0.815356	0.78576	0.803935	0.806829	0.821851	0.783713	0.82374	0.809079	0.855297	0.80742	0.805249	0.861248	0.876459
SRR12533601	0.8226	0.817321	0.788985	0.81461	0.831535	0.829194	0.860654	0.857788	0.825524	0.815665	0.813479	0.85358	0.859282	0.811226	0.807841	0.824584	0.804345	0.83396	0.828731	0.849745	0.832552	0.812653	0.829719	0.80007	0.806984	0.770742	0.873007	0.83784	0.804338	0.790847	0.821245	0.770793	0.812654	0.819306	0.840818	0.778661	0.820369	0.808956	0.831885	0.798316	0.849306	0.809132	0.810562	0.787824	0.851926	0.793746	0.806843	0.867402	0.871916
SRR12533602	0.812849	0.806201	0.831145	0.834305	0.802955	0.797636	0.76888	0.785402	0.85339	0.844687	0.791477	0.750681	0.762	0.768421	0.786049	0.826235	0.806574	0.780672	0.784987	0.768913	0.781229	0.812967	0.753993	0.82181	0.79011	0.783618	0.786404	0.796805	0.780926	0.776759	0.762915	0.779651	0.802282	0.82202	0.757737	0.803203	0.79452	0.822728	0.871414	0.883045	0.776791	0.86142	0.87512	0.847052	0.760602	0.811943	0.849508	0.770734	0.76494
SRR12533603	0.806319	0.811334	0.831658	0.805289	0.836692	0.829466	0.85317	0.83952	0.82583	0.810074	0.826689	0.844844	0.858599	0.809715	0.81	0.824406	0.812906	0.852132	0.831809	0.829191	0.822274	0.790565	0.810255	0.821588	0.816709	0.789688	0.871584	0.820791	0.821389	0.803682	0.826846	0.791974	0.840864	0.815707	0.817159	0.815254	0.840203	0.811845	0.805317	0.820555	0.837119	0.822813	0.844301	0.826046	0.849744	0.777132	0.820952	0.849272	0.854751
SRR12533604	0.815373	0.81769	0.841325	0.817277	0.835764	0.824378	0.815471	0.83603	0.840776	0.845893	0.801726	0.805418	0.830265	0.801005	0.805509	0.829561	0.805782	0.838339	0.820706	0.793808	0.785158	0.805385	0.787969	0.834632	0.817468	0.791444	0.836663	0.806309	0.807627	0.789602	0.806962	0.775592	0.81628	0.838178	0.79589	0.814786	0.824923	0.823188	0.830975	0.868969	0.815363	0.84879	0.861246	0.84497	0.805759	0.802277	0.836214	0.811122	0.806255
SRR12533605	0.805782	0.807779	0.821461	0.811092	0.823325	0.807885	0.826839	0.823158	0.826637	0.825004	0.782401	0.81943	0.837389	0.801852	0.813988	0.816582	0.794469	0.834472	0.802513	0.800495	0.810624	0.798451	0.800222	0.817838	0.812851	0.765866	0.842227	0.808866	0.801737	0.799127	0.807069	0.779319	0.799725	0.813405	0.805503	0.803929	0.804337	0.820988	0.840724	0.860576	0.81925	0.839907	0.84967	0.836109	0.825329	0.806375	0.830013	0.821635	0.833222
SRR12533606	0.777109	0.768448	0.801691	0.78168	0.821998	0.798132	0.812316	0.822683	0.805398	0.797525	0.788369	0.817833	0.82326	0.773043	0.766755	0.798106	0.767981	0.819531	0.799935	0.775536	0.77828	0.760275	0.78197	0.779259	0.778166	0.752426	0.845932	0.786737	0.800999	0.774636	0.793399	0.769287	0.816015	0.816924	0.784704	0.816896	0.806033	0.777113	0.793505	0.814741	0.805122	0.810534	0.834923	0.795793	0.809239	0.76308	0.817183	0.821371	0.815524
SRR12533607	0.803764	0.792449	0.809824	0.809917	0.836969	0.827913	0.84993	0.842623	0.829598	0.81591	0.833993	0.860181	0.861076	0.823287	0.801291	0.809087	0.804567	0.841033	0.832117	0.837625	0.815287	0.8041	0.814164	0.779411	0.792895	0.800202	0.870001	0.80641	0.825124	0.821186	0.825462	0.794762	0.824745	0.806066	0.842657	0.804345	0.850875	0.798702	0.812621	0.84334	0.844528	0.797413	0.831388	0.814035	0.848838	0.809314	0.850646	0.842847	0.863792
SRR12533608	0.810237	0.809703	0.837774	0.833516	0.844939	0.819072	0.806655	0.819835	0.846108	0.846503	0.820052	0.808199	0.816231	0.802245	0.790573	0.821005	0.809469	0.822169	0.807149	0.79408	0.779977	0.802179	0.776984	0.824329	0.81072	0.813212	0.833753	0.799537	0.811535	0.815681	0.796769	0.810367	0.819347	0.829912	0.803886	0.835202	0.831728	0.814081	0.861312	0.880734	0.796988	0.85171	0.876745	0.85611	0.79717	0.799865	0.852436	0.800616	0.818922
SRR12533609	0.824606	0.826777	0.857223	0.827671	0.880777	0.875028	0.888529	0.865569	0.843401	0.84887	0.880871	0.921015	0.911357	0.87745	0.854626	0.820009	0.834656	0.897955	0.870734	0.881226	0.861623	0.806844	0.864867	0.812453	0.822285	0.846227	0.926773	0.833799	0.869499	0.86989	0.891768	0.833177	0.858209	0.848627	0.878948	0.825399	0.88023	0.84663	0.795903	0.798855	0.875284	0.802245	0.870874	0.856573	0.893086	0.853526	0.841384	0.896957	0.908133
SRR12533610	0.809417	0.809769	0.823102	0.812104	0.827659	0.827539	0.846093	0.839977	0.830867	0.80825	0.822413	0.830538	0.852788	0.80061	0.81438	0.826967	0.810898	0.845106	0.818724	0.819923	0.809255	0.78009	0.812032	0.823675	0.817386	0.783804	0.853495	0.79683	0.822258	0.783677	0.799408	0.781727	0.811573	0.812928	0.806075	0.810053	0.815779	0.804299	0.816725	0.839406	0.837422	0.838313	0.849127	0.833041	0.833242	0.796299	0.821821	0.842497	0.843906
SRR12533611	0.803205	0.776881	0.806549	0.790855	0.827691	0.817324	0.837925	0.834219	0.815656	0.812076	0.780819	0.825724	0.844797	0.804302	0.810122	0.813555	0.789198	0.838086	0.808229	0.812393	0.804962	0.789715	0.806456	0.817813	0.80925	0.773558	0.851697	0.786851	0.804769	0.789285	0.814998	0.789387	0.807069	0.819871	0.808831	0.791504	0.808442	0.792822	0.794198	0.830891	0.841213	0.815635	0.863145	0.816999	0.825925	0.80181	0.800929	0.837219	0.845523
SRR12533612	0.802303	0.785617	0.799994	0.816788	0.838767	0.815357	0.843334	0.843169	0.821163	0.797946	0.813224	0.858086	0.857477	0.813363	0.791972	0.79605	0.786412	0.836408	0.831633	0.834462	0.826275	0.814515	0.809833	0.789881	0.801781	0.797708	0.880089	0.829848	0.811982	0.814063	0.831951	0.817361	0.833259	0.808541	0.832457	0.813985	0.823355	0.805769	0.849262	0.835258	0.82479	0.806715	0.838029	0.788706	0.846206	0.804075	0.823918	0.857117	0.862237
SRR12533613	0.790044	0.781611	0.845445	0.823433	0.843854	0.827747	0.840843	0.820922	0.818402	0.830265	0.840218	0.852067	0.849489	0.831723	0.821731	0.808439	0.7977	0.838046	0.819447	0.833449	0.814884	0.786349	0.814834	0.818117	0.809001	0.805724	0.86361	0.787189	0.831268	0.82318	0.821305	0.809801	0.819739	0.80884	0.825377	0.804171	0.820204	0.792575	0.820086	0.845278	0.820831	0.81721	0.852028	0.828983	0.830991	0.819211	0.812894	0.83087	0.839607
SRR12533614	0.797555	0.78171	0.834146	0.826155	0.834803	0.824394	0.820021	0.820022	0.834852	0.819415	0.816082	0.815236	0.835366	0.784021	0.787192	0.803694	0.800939	0.82092	0.800749	0.807328	0.809721	0.777969	0.778924	0.79534	0.786338	0.80318	0.84778	0.776367	0.824616	0.803809	0.806246	0.782674	0.817934	0.813424	0.804261	0.824412	0.838985	0.809181	0.833988	0.865677	0.809862	0.837731	0.872206	0.83945	0.804615	0.790882	0.843641	0.821032	0.822139
SRR12533615	0.769709	0.784918	0.825223	0.798609	0.819566	0.82321	0.825017	0.818538	0.83722	0.810463	0.811821	0.819558	0.832481	0.811624	0.788989	0.811285	0.769939	0.828775	0.812285	0.78827	0.789349	0.775022	0.789749	0.800932	0.787537	0.798025	0.838082	0.767336	0.822001	0.799854	0.810646	0.780564	0.810117	0.813355	0.812249	0.816088	0.825364	0.808263	0.83251	0.847638	0.827215	0.834946	0.84958	0.826053	0.802534	0.793695	0.84061	0.805997	0.818331
SRR12533616	0.792152	0.793059	0.832863	0.827501	0.842937	0.828102	0.831758	0.841224	0.835205	0.82325	0.827638	0.833143	0.834948	0.806185	0.796985	0.816694	0.806452	0.831703	0.829518	0.806297	0.803049	0.782366	0.803953	0.81667	0.813293	0.808483	0.849876	0.786975	0.839495	0.817379	0.813945	0.800567	0.827341	0.828058	0.813564	0.82791	0.83279	0.788893	0.829947	0.860874	0.825123	0.836815	0.870254	0.830944	0.830215	0.804457	0.845434	0.814484	0.831822
SRR12533617	0.773256	0.792561	0.802243	0.804917	0.831554	0.832204	0.857547	0.825685	0.822105	0.805331	0.824989	0.868433	0.865599	0.815495	0.792962	0.788002	0.74821	0.845882	0.819338	0.816601	0.805591	0.747203	0.814333	0.77497	0.758863	0.782111	0.887018	0.78794	0.813766	0.803994	0.830102	0.786692	0.813336	0.801174	0.830611	0.772736	0.830941	0.791602	0.783024	0.790726	0.830286	0.77999	0.802436	0.794454	0.841388	0.773348	0.799522	0.856501	0.868307
SRR12533618	0.777985	0.787205	0.800877	0.786043	0.83659	0.825993	0.839241	0.836932	0.823562	0.786108	0.823904	0.848288	0.862514	0.82342	0.823409	0.818872	0.798292	0.847705	0.835197	0.8234	0.81123	0.803071	0.827909	0.804277	0.799074	0.77572	0.867926	0.795428	0.812194	0.799726	0.822751	0.786014	0.798001	0.796178	0.819923	0.761814	0.827023	0.782175	0.790016	0.820379	0.839558	0.814673	0.820091	0.799086	0.837316	0.784621	0.804048	0.842663	0.854694
SRR12533619	0.81369	0.814648	0.857666	0.846792	0.867687	0.850266	0.856179	0.850378	0.844428	0.834925	0.845255	0.866329	0.861453	0.836322	0.825975	0.812534	0.830899	0.847934	0.84396	0.841147	0.825719	0.797787	0.817333	0.832016	0.826591	0.825047	0.877378	0.823152	0.85721	0.827838	0.849351	0.814994	0.852974	0.842756	0.842251	0.835173	0.847616	0.81918	0.821063	0.857571	0.841184	0.840394	0.887288	0.852939	0.852619	0.825658	0.860904	0.851235	0.851656
SRR12533620	0.776487	0.787258	0.821977	0.802345	0.834824	0.813185	0.825217	0.813804	0.82248	0.804896	0.796399	0.828732	0.82677	0.803454	0.790027	0.798869	0.781125	0.830744	0.799564	0.805662	0.779251	0.791318	0.793982	0.811109	0.802237	0.789013	0.842549	0.775786	0.808003	0.807706	0.810233	0.789749	0.815298	0.822998	0.799754	0.804565	0.81101	0.805503	0.829556	0.850468	0.821364	0.827395	0.857048	0.836048	0.806698	0.792705	0.835157	0.825948	0.827807
SRR12533621	0.789773	0.783491	0.809753	0.776384	0.846863	0.815227	0.862544	0.835425	0.826756	0.804048	0.822531	0.862029	0.879926	0.816438	0.823101	0.802079	0.790318	0.860606	0.827966	0.83651	0.816702	0.774355	0.818573	0.809641	0.78449	0.782524	0.876982	0.806028	0.81732	0.799213	0.831372	0.789621	0.808888	0.800842	0.823341	0.774436	0.833266	0.789014	0.759081	0.806961	0.847185	0.798611	0.84465	0.825365	0.846507	0.794204	0.787018	0.865942	0.87486
SRR12533622	0.813473	0.817671	0.835589	0.830384	0.841632	0.828715	0.826476	0.836116	0.844697	0.838396	0.815408	0.81878	0.838686	0.815655	0.815611	0.845709	0.824733	0.84567	0.825867	0.808095	0.799861	0.808755	0.807493	0.833168	0.836142	0.79308	0.833618	0.808677	0.822712	0.809466	0.808967	0.792895	0.820422	0.832723	0.811385	0.823242	0.821745	0.825805	0.83924	0.856707	0.827005	0.85749	0.871536	0.845841	0.813432	0.818452	0.836219	0.811529	0.821812
SRR12533623	0.868956	0.853335	0.867301	0.871968	0.845357	0.835547	0.805679	0.823036	0.890307	0.883469	0.828042	0.762547	0.778491	0.817023	0.833326	0.866908	0.847676	0.780071	0.815823	0.83787	0.82257	0.869252	0.794581	0.864393	0.825964	0.829863	0.798637	0.84695	0.817751	0.824619	0.783737	0.835764	0.830577	0.857142	0.801018	0.860582	0.826909	0.862635	0.907791	0.917676	0.805406	0.892838	0.899524	0.872806	0.811853	0.849645	0.894617	0.822108	0.806568
SRR12533624	0.792552	0.777187	0.808973	0.769805	0.824268	0.812639	0.849681	0.832428	0.823596	0.791631	0.806903	0.857168	0.859034	0.814416	0.812819	0.797854	0.787998	0.850518	0.823647	0.82576	0.815746	0.778185	0.817217	0.812487	0.797727	0.776487	0.86934	0.820008	0.802981	0.808665	0.827802	0.757679	0.807253	0.789385	0.816582	0.790632	0.829271	0.810708	0.780305	0.810866	0.850103	0.797918	0.835407	0.821177	0.847212	0.801137	0.819362	0.857803	0.860346
SRR12533625	0.82238	0.796706	0.824702	0.812962	0.811802	0.792289	0.828735	0.803877	0.825349	0.835669	0.806915	0.826191	0.828907	0.807071	0.804503	0.81308	0.781959	0.815269	0.796175	0.812367	0.810751	0.805556	0.802403	0.808318	0.792941	0.780364	0.848231	0.817089	0.777448	0.799917	0.805632	0.802951	0.805978	0.818206	0.817845	0.803501	0.814086	0.809378	0.861155	0.872632	0.824477	0.830528	0.840508	0.816441	0.819861	0.815584	0.830699	0.834974	0.838331
SRR12533626	0.852754	0.845148	0.867642	0.864138	0.845221	0.822506	0.81976	0.836289	0.878866	0.857739	0.829402	0.786776	0.812817	0.818293	0.819456	0.858468	0.851556	0.805275	0.828572	0.839382	0.840902	0.870766	0.824379	0.871818	0.845487	0.837225	0.808228	0.85194	0.829701	0.828291	0.812215	0.836989	0.835883	0.844514	0.804148	0.850808	0.825015	0.846926	0.901727	0.908326	0.814339	0.884025	0.897714	0.863234	0.824014	0.840654	0.883273	0.828163	0.820035
SRR12533627	0.860327	0.864723	0.865728	0.856179	0.825646	0.838907	0.84737	0.844755	0.868735	0.871269	0.839194	0.825213	0.841943	0.829491	0.843842	0.873184	0.852486	0.82346	0.833868	0.847467	0.843001	0.861528	0.837967	0.864975	0.85365	0.821173	0.836605	0.851006	0.82175	0.81732	0.816718	0.83163	0.846104	0.837974	0.822596	0.842715	0.827382	0.839344	0.887362	0.900324	0.815706	0.877293	0.884326	0.863322	0.846656	0.850862	0.879167	0.847071	0.840711
SRR12533628	0.836015	0.803285	0.839522	0.829318	0.83538	0.808699	0.826762	0.821953	0.845173	0.843143	0.824374	0.828267	0.835895	0.825856	0.817138	0.834387	0.826955	0.824078	0.815158	0.826069	0.820916	0.82467	0.805952	0.821276	0.827724	0.788553	0.846392	0.82929	0.810059	0.820324	0.809049	0.811746	0.830395	0.846826	0.81183	0.81755	0.8214	0.839269	0.863058	0.878212	0.818037	0.857133	0.875448	0.836123	0.834834	0.843383	0.852254	0.841754	0.847722
SRR12533629	0.832957	0.817772	0.789109	0.806326	0.800379	0.77874	0.810707	0.824452	0.840388	0.828993	0.774038	0.78812	0.799629	0.784368	0.796224	0.834361	0.820661	0.785977	0.807709	0.810629	0.808075	0.835788	0.786648	0.831741	0.811162	0.779064	0.807386	0.837297	0.768554	0.775481	0.776018	0.773942	0.79867	0.831701	0.782924	0.804108	0.790577	0.806927	0.847084	0.87337	0.807699	0.840179	0.857074	0.837462	0.807208	0.808688	0.854642	0.827475	0.821087
SRR12533630	0.840425	0.808548	0.833776	0.848834	0.829472	0.801998	0.811962	0.811621	0.860241	0.86509	0.826395	0.795391	0.802072	0.796436	0.803715	0.838596	0.822066	0.797809	0.807433	0.80447	0.808402	0.844474	0.801481	0.840317	0.826858	0.801414	0.819174	0.836168	0.80385	0.802964	0.786273	0.820882	0.839834	0.839327	0.789531	0.837006	0.813286	0.834721	0.889334	0.900675	0.79688	0.871884	0.881791	0.854511	0.800076	0.831663	0.875437	0.815122	0.810711
SRR12533631	0.826006	0.819114	0.814647	0.828842	0.833764	0.799078	0.824175	0.825027	0.826375	0.830985	0.802944	0.813304	0.821665	0.795583	0.805954	0.837761	0.817751	0.802891	0.799716	0.828258	0.825932	0.830375	0.798594	0.834124	0.822658	0.780965	0.83366	0.841105	0.789509	0.807229	0.787516	0.791434	0.815829	0.83513	0.785957	0.810142	0.81869	0.808156	0.858113	0.883538	0.814077	0.840451	0.84914	0.821124	0.813078	0.810306	0.859357	0.830431	0.839206
SRR12533632	0.809877	0.792718	0.818031	0.816059	0.813218	0.77455	0.776428	0.781759	0.849928	0.844164	0.786936	0.769685	0.782581	0.773004	0.786661	0.825312	0.782653	0.782145	0.775179	0.789303	0.769821	0.81728	0.77742	0.811062	0.785377	0.785469	0.803386	0.794574	0.779742	0.777978	0.7667	0.796522	0.799665	0.811529	0.769585	0.799134	0.798591	0.816563	0.866566	0.878836	0.771607	0.842176	0.852303	0.826541	0.779483	0.806797	0.84512	0.791744	0.790832
SRR12533633	0.835801	0.819639	0.804274	0.817585	0.804926	0.777678	0.801124	0.810556	0.861322	0.835419	0.793727	0.785686	0.792101	0.783079	0.796553	0.841888	0.811453	0.780709	0.795369	0.802401	0.798653	0.834553	0.800231	0.835629	0.822257	0.775008	0.802729	0.825375	0.782086	0.784003	0.76481	0.791909	0.802303	0.822517	0.78467	0.796492	0.804916	0.830419	0.865998	0.886068	0.80301	0.845276	0.851496	0.840466	0.806363	0.825767	0.853884	0.811765	0.822849
SRR12533634	0.801329	0.804622	0.821245	0.815312	0.816114	0.805846	0.82129	0.808757	0.839243	0.833282	0.811145	0.811638	0.820087	0.800976	0.789166	0.808048	0.773824	0.810626	0.795233	0.804166	0.787959	0.815004	0.785421	0.814596	0.784033	0.781092	0.842756	0.80802	0.795637	0.805502	0.804682	0.798357	0.801859	0.79999	0.789352	0.793437	0.80546	0.826856	0.854458	0.845705	0.793146	0.823277	0.824066	0.814108	0.814246	0.813619	0.827366	0.828608	0.824218
SRR12533635	0.835305	0.823342	0.826072	0.841562	0.832267	0.802358	0.815197	0.824105	0.8624	0.851829	0.820583	0.799678	0.799472	0.806317	0.815308	0.842462	0.828357	0.788017	0.80319	0.824049	0.820511	0.844974	0.797417	0.837387	0.823482	0.813942	0.816866	0.838522	0.812847	0.807	0.790182	0.814167	0.831243	0.852548	0.806345	0.820509	0.82391	0.831105	0.877582	0.884615	0.801363	0.862994	0.877805	0.847329	0.803405	0.825879	0.85945	0.81985	0.820208
SRR12533636	0.821436	0.801752	0.804728	0.787998	0.825205	0.815005	0.855514	0.84186	0.833176	0.8079	0.81618	0.847215	0.865412	0.8058	0.823355	0.824568	0.787308	0.842689	0.819584	0.850857	0.842374	0.822363	0.825201	0.815335	0.797219	0.783807	0.875169	0.816633	0.808336	0.787923	0.815841	0.786492	0.792093	0.817787	0.826133	0.778252	0.812192	0.81101	0.819274	0.821291	0.851502	0.807047	0.820492	0.785263	0.846915	0.80696	0.817267	0.883031	0.873365
SRR12533637	0.823683	0.81482	0.820294	0.822913	0.812536	0.792008	0.80692	0.801638	0.841211	0.845494	0.797008	0.778309	0.791767	0.782784	0.781376	0.820746	0.795729	0.795142	0.790233	0.804666	0.784078	0.823902	0.77932	0.814712	0.793952	0.788216	0.814978	0.812751	0.782781	0.78324	0.778224	0.780265	0.808645	0.824459	0.787562	0.807237	0.806585	0.815855	0.859567	0.872362	0.792437	0.839889	0.861558	0.835131	0.789306	0.806185	0.857239	0.817259	0.803423
SRR12533638	0.812137	0.820794	0.818115	0.798159	0.826853	0.818845	0.852021	0.836677	0.811665	0.811483	0.801224	0.853909	0.861131	0.811571	0.807415	0.809147	0.782615	0.847836	0.816064	0.836761	0.819413	0.812028	0.813946	0.804422	0.786593	0.772182	0.878274	0.819179	0.793348	0.79277	0.808699	0.76122	0.783586	0.774566	0.81638	0.764311	0.811168	0.803588	0.823629	0.826523	0.832077	0.821193	0.802728	0.79191	0.843329	0.7884	0.816963	0.868655	0.870664
SRR12533639	0.785004	0.794129	0.814721	0.819444	0.826605	0.811211	0.813854	0.821357	0.817185	0.82319	0.802775	0.829955	0.842553	0.792533	0.788734	0.774557	0.772851	0.81239	0.793169	0.826322	0.813763	0.774026	0.794474	0.778778	0.765088	0.783684	0.862229	0.783372	0.798914	0.791093	0.810922	0.770565	0.792862	0.796793	0.812902	0.752961	0.809074	0.795701	0.826084	0.839047	0.818671	0.810211	0.818618	0.791525	0.813355	0.793509	0.805926	0.846397	0.839438
SRR12533640	0.841267	0.810706	0.806914	0.821043	0.810105	0.800691	0.825042	0.824006	0.836228	0.840464	0.813736	0.808526	0.827531	0.793292	0.814876	0.840794	0.816214	0.804622	0.795959	0.818176	0.818607	0.843474	0.81051	0.822516	0.812142	0.783002	0.834911	0.817822	0.788898	0.792614	0.797642	0.804873	0.815966	0.818121	0.792952	0.799631	0.797431	0.81335	0.857365	0.871663	0.815075	0.843752	0.845924	0.834284	0.816824	0.815261	0.825997	0.83769	0.835097
SRR12533641	0.825453	0.827868	0.834199	0.840284	0.840159	0.814587	0.838258	0.840122	0.854185	0.845392	0.827511	0.845544	0.836654	0.803188	0.811196	0.812959	0.78433	0.824896	0.808583	0.823252	0.826909	0.836744	0.80781	0.818853	0.821876	0.803733	0.861673	0.818684	0.81613	0.832162	0.822832	0.825347	0.823664	0.824706	0.809272	0.8273	0.838173	0.838385	0.877514	0.875557	0.82482	0.842257	0.849159	0.825377	0.835153	0.826588	0.856668	0.85127	0.848693
SRR12533642	0.838478	0.833306	0.829489	0.831758	0.815843	0.802227	0.810506	0.822333	0.850331	0.842805	0.812724	0.789549	0.807235	0.803196	0.817452	0.843319	0.824663	0.806476	0.808918	0.817897	0.810214	0.857503	0.805062	0.849668	0.832932	0.799127	0.821554	0.849865	0.798321	0.809502	0.793949	0.81282	0.82198	0.825424	0.790078	0.829737	0.818068	0.832426	0.880438	0.892846	0.807994	0.851061	0.871796	0.84913	0.811676	0.817633	0.875832	0.823169	0.814303
SRR12533643	0.833959	0.812266	0.811084	0.812837	0.821687	0.811952	0.834058	0.830257	0.829518	0.830155	0.804659	0.827485	0.843408	0.797125	0.817441	0.823308	0.810549	0.828323	0.811813	0.82566	0.816064	0.831965	0.808247	0.8235	0.803457	0.774351	0.85216	0.823472	0.783221	0.775039	0.809202	0.795052	0.830026	0.813071	0.803442	0.802231	0.807407	0.814998	0.829786	0.836918	0.820584	0.817919	0.850314	0.843497	0.83123	0.804832	0.837574	0.847109	0.847247
SRR12533644	0.83577	0.823419	0.825806	0.814706	0.822993	0.79648	0.804434	0.818984	0.852929	0.845314	0.79684	0.771339	0.796291	0.782775	0.806688	0.843699	0.827949	0.80123	0.815176	0.810435	0.799955	0.840272	0.79721	0.852483	0.809662	0.778877	0.81009	0.826078	0.790241	0.780809	0.792427	0.786139	0.807065	0.828137	0.788085	0.800352	0.789118	0.819839	0.858468	0.876027	0.791263	0.852772	0.86312	0.847078	0.801593	0.816587	0.849579	0.815306	0.813991
SRR12533645	0.819811	0.811612	0.825745	0.828552	0.851377	0.819973	0.828501	0.832185	0.841905	0.824442	0.812943	0.814653	0.828816	0.81066	0.819902	0.827923	0.789404	0.811346	0.800282	0.82253	0.807223	0.816719	0.790309	0.792285	0.785085	0.802489	0.843696	0.81198	0.805445	0.79819	0.81557	0.794058	0.809971	0.811652	0.81597	0.796236	0.809459	0.826803	0.847034	0.874676	0.804326	0.837019	0.841023	0.811389	0.82033	0.815989	0.824683	0.840127	0.844798
SRR12533646	0.816459	0.810932	0.846135	0.820441	0.851528	0.852198	0.878189	0.853664	0.84134	0.82726	0.84402	0.889305	0.886696	0.85598	0.844007	0.807677	0.820323	0.869896	0.846923	0.863942	0.856883	0.816545	0.845908	0.808165	0.813109	0.83096	0.909434	0.837886	0.845344	0.852971	0.865306	0.833442	0.840657	0.830323	0.859758	0.809193	0.839859	0.845642	0.841188	0.839042	0.854298	0.810813	0.839103	0.805782	0.875828	0.856599	0.831928	0.881249	0.893181
SRR12533647	0.801634	0.802722	0.816402	0.822803	0.83072	0.81697	0.856427	0.844509	0.829773	0.807012	0.802637	0.858428	0.857349	0.814144	0.81356	0.807508	0.768771	0.840679	0.809199	0.833948	0.82116	0.807998	0.824104	0.798348	0.788551	0.791054	0.880185	0.819488	0.808501	0.804643	0.823476	0.804931	0.809205	0.80552	0.824916	0.778009	0.821803	0.805533	0.836279	0.837827	0.834207	0.816532	0.822363	0.784507	0.838528	0.817149	0.828555	0.865561	0.864816
SRR12533648	0.813977	0.791304	0.807745	0.813497	0.823666	0.794142	0.839906	0.828335	0.806485	0.828031	0.796877	0.837405	0.835751	0.799136	0.78482	0.798232	0.774331	0.82783	0.798093	0.801823	0.803599	0.807909	0.794531	0.801926	0.791387	0.768785	0.868584	0.811646	0.796236	0.803164	0.820302	0.791448	0.792974	0.81724	0.820916	0.802534	0.818517	0.816404	0.833011	0.840385	0.824636	0.805614	0.83924	0.816837	0.822406	0.808469	0.821156	0.84903	0.850547
SRR12533649	0.810774	0.812208	0.817904	0.840413	0.831834	0.810721	0.818669	0.819199	0.823028	0.836417	0.800417	0.823095	0.831504	0.796107	0.801502	0.821521	0.782565	0.815208	0.808671	0.821198	0.802708	0.811235	0.783737	0.800971	0.78573	0.784435	0.855333	0.819217	0.784251	0.8004	0.803073	0.786451	0.813399	0.814644	0.819194	0.769372	0.808715	0.819758	0.856278	0.856782	0.814694	0.82519	0.838877	0.815086	0.80743	0.800602	0.837854	0.836374	0.844199
SRR12533650	0.843221	0.814483	0.834761	0.832512	0.831925	0.808396	0.822612	0.835728	0.849303	0.8354	0.823145	0.826901	0.844458	0.820421	0.828313	0.827443	0.819518	0.833224	0.830786	0.842747	0.842192	0.850538	0.819281	0.839287	0.832624	0.807651	0.845486	0.835069	0.808009	0.809782	0.801669	0.830651	0.823063	0.803336	0.81161	0.805654	0.825001	0.803764	0.859241	0.875443	0.826742	0.83198	0.862355	0.825757	0.847448	0.847622	0.851205	0.844705	0.855536
SRR12533651	0.849452	0.854018	0.846152	0.835134	0.827411	0.808873	0.809266	0.819818	0.85913	0.858603	0.81303	0.770377	0.803688	0.804619	0.817879	0.848397	0.832963	0.806128	0.812686	0.817654	0.812516	0.864352	0.798003	0.858094	0.833173	0.808627	0.794908	0.83027	0.796261	0.803015	0.799008	0.820993	0.812124	0.839301	0.795862	0.821861	0.804872	0.843026	0.884379	0.891992	0.806348	0.867577	0.873698	0.855874	0.81043	0.837209	0.872167	0.811085	0.803217
SRR12533652	0.837733	0.831482	0.835051	0.839075	0.823196	0.811814	0.827891	0.831986	0.854266	0.836237	0.826603	0.804664	0.835925	0.809242	0.830204	0.844779	0.838122	0.817278	0.818058	0.840167	0.832852	0.843202	0.819035	0.847606	0.834895	0.80391	0.834774	0.83332	0.805687	0.811859	0.80935	0.805302	0.838427	0.825297	0.807928	0.806232	0.815965	0.827692	0.875558	0.882963	0.814677	0.844054	0.868504	0.838102	0.825031	0.825151	0.857573	0.833334	0.847315
SRR12533653	0.824991	0.829059	0.819363	0.830157	0.81946	0.79462	0.815078	0.820807	0.859012	0.838891	0.786403	0.7828	0.78788	0.782288	0.813572	0.842399	0.821601	0.797344	0.808901	0.823681	0.803705	0.838934	0.800819	0.846597	0.819302	0.79506	0.812116	0.827953	0.799528	0.792203	0.788444	0.789359	0.813017	0.832796	0.781142	0.810232	0.806041	0.837712	0.866336	0.881429	0.800046	0.852735	0.865393	0.846284	0.818372	0.809692	0.858245	0.82139	0.818702
SRR12533654	0.852668	0.830977	0.832129	0.82922	0.820061	0.804787	0.799122	0.818075	0.854154	0.858684	0.808244	0.77063	0.803313	0.803209	0.816233	0.853385	0.821117	0.79964	0.81763	0.82176	0.809904	0.854265	0.807593	0.855786	0.820923	0.788727	0.806833	0.829382	0.793141	0.795118	0.785808	0.804854	0.811094	0.823112	0.787448	0.822772	0.788877	0.837132	0.884554	0.888384	0.793877	0.855511	0.869332	0.848666	0.811495	0.837004	0.857907	0.818287	0.815276
SRR12533655	0.826434	0.808785	0.805648	0.815762	0.810619	0.799901	0.828437	0.815666	0.838179	0.838216	0.802677	0.782806	0.806726	0.774118	0.799094	0.829339	0.804877	0.790852	0.788795	0.813054	0.811633	0.827631	0.78513	0.818787	0.80398	0.749488	0.820738	0.820196	0.776191	0.77398	0.779098	0.776808	0.795128	0.82677	0.768024	0.800355	0.779269	0.813839	0.845584	0.853996	0.793082	0.825521	0.843069	0.839087	0.810068	0.804137	0.825025	0.832064	0.829215
SRR12533656	0.833489	0.816145	0.836243	0.827308	0.825639	0.820903	0.833598	0.824882	0.846783	0.844788	0.829431	0.810626	0.832502	0.832429	0.81831	0.82501	0.81072	0.813813	0.808248	0.820838	0.833535	0.82793	0.809102	0.831966	0.813108	0.820655	0.846137	0.830454	0.813441	0.804685	0.813759	0.814506	0.8201	0.837315	0.810435	0.82595	0.826298	0.845613	0.869704	0.865521	0.807079	0.838406	0.851391	0.844249	0.833055	0.829703	0.845685	0.848648	0.847815
SRR12533657	0.821723	0.803154	0.78752	0.809779	0.827297	0.809395	0.826841	0.819756	0.828387	0.823571	0.787592	0.82056	0.830459	0.781296	0.799282	0.817914	0.792758	0.804158	0.791919	0.822621	0.804087	0.823118	0.798909	0.816327	0.792104	0.751041	0.846108	0.8048	0.779729	0.782207	0.792346	0.757639	0.786552	0.807956	0.799088	0.789518	0.804101	0.814441	0.835083	0.844117	0.816832	0.81824	0.835165	0.822532	0.823027	0.798276	0.823025	0.838199	0.849929
SRR12533658	0.846894	0.8337	0.840101	0.843708	0.840842	0.805693	0.825068	0.834533	0.862274	0.839912	0.810444	0.795991	0.812544	0.802996	0.819333	0.844818	0.844063	0.799567	0.823419	0.837545	0.829894	0.860003	0.817688	0.854852	0.827186	0.824554	0.813929	0.836615	0.81932	0.82385	0.793891	0.828486	0.820495	0.823443	0.799302	0.829452	0.826911	0.830003	0.88335	0.907298	0.818435	0.868084	0.889075	0.846337	0.826575	0.83422	0.881322	0.824022	0.823421
SRR12533659	0.843599	0.821465	0.82213	0.837298	0.83392	0.810229	0.858596	0.850064	0.860072	0.843658	0.814191	0.84314	0.841327	0.804617	0.831251	0.84012	0.821444	0.829859	0.817971	0.840551	0.837059	0.846992	0.831252	0.834655	0.827386	0.795247	0.854521	0.843426	0.807426	0.82613	0.811699	0.813754	0.821897	0.833291	0.820062	0.826022	0.811071	0.817636	0.857703	0.88394	0.835759	0.841618	0.853858	0.840915	0.840649	0.83446	0.839359	0.854228	0.861908
SRR12533660	0.815874	0.797229	0.815627	0.825513	0.824572	0.799409	0.821097	0.817845	0.821768	0.832542	0.812195	0.824953	0.829014	0.804074	0.787735	0.806036	0.788063	0.810376	0.809962	0.822468	0.797672	0.809582	0.796254	0.814484	0.793207	0.78523	0.856352	0.823838	0.797159	0.803737	0.798853	0.813337	0.829656	0.815174	0.804521	0.800229	0.817204	0.803618	0.835548	0.857574	0.796747	0.82299	0.854142	0.8236	0.82269	0.811353	0.840592	0.831773	0.832035
SRR12533661	0.815654	0.816263	0.797027	0.808487	0.811651	0.798026	0.831684	0.819778	0.840462	0.830182	0.794357	0.827014	0.844005	0.799091	0.805787	0.817548	0.790411	0.818802	0.80327	0.818768	0.814042	0.822991	0.801277	0.801508	0.805237	0.757078	0.850364	0.819532	0.781303	0.774166	0.802124	0.793165	0.801043	0.81782	0.804249	0.777923	0.796875	0.8016	0.839786	0.838755	0.822206	0.81363	0.824449	0.809403	0.830599	0.811507	0.823824	0.843834	0.845084
SRR12533662	0.860616	0.833474	0.842821	0.841872	0.828434	0.813599	0.818304	0.819792	0.873384	0.852476	0.809757	0.776484	0.804856	0.808152	0.829109	0.854187	0.842572	0.804992	0.815634	0.832964	0.831139	0.862937	0.806336	0.849961	0.825797	0.801262	0.814385	0.853681	0.794557	0.798995	0.779837	0.812192	0.820135	0.845463	0.794305	0.818031	0.809926	0.830426	0.887672	0.898355	0.810866	0.875353	0.879528	0.853988	0.814255	0.831895	0.875749	0.832815	0.820465
SRR12533663	0.835456	0.822325	0.811235	0.829408	0.814989	0.796011	0.826155	0.802577	0.837406	0.84492	0.794317	0.789557	0.813513	0.783523	0.801483	0.828331	0.792049	0.800345	0.802882	0.823293	0.808324	0.851122	0.788855	0.836649	0.809199	0.77134	0.821169	0.817668	0.769485	0.772929	0.783311	0.805525	0.801607	0.826809	0.782425	0.785988	0.791535	0.826207	0.85642	0.865692	0.795207	0.837127	0.850945	0.824529	0.813923	0.802374	0.845715	0.82505	0.818447
SRR12533664	0.83485	0.833851	0.833066	0.827017	0.818109	0.813775	0.849124	0.84513	0.836041	0.844933	0.810555	0.833201	0.851233	0.814953	0.83296	0.835525	0.812307	0.829519	0.821101	0.84346	0.838389	0.842224	0.807224	0.839365	0.81646	0.783571	0.846341	0.851182	0.802065	0.793835	0.805434	0.78895	0.810323	0.848	0.812321	0.793953	0.816417	0.823032	0.856106	0.857515	0.842002	0.846172	0.831293	0.817368	0.849165	0.82019	0.849016	0.854379	0.844684
SRR12533665	0.810729	0.809605	0.808737	0.827061	0.818232	0.806902	0.835998	0.838491	0.824827	0.804752	0.799101	0.828849	0.842739	0.79501	0.804825	0.802564	0.788884	0.831267	0.805316	0.82266	0.823841	0.823334	0.802228	0.807127	0.797997	0.771227	0.856355	0.829877	0.791135	0.796015	0.811321	0.780631	0.806804	0.802848	0.801935	0.78572	0.809778	0.810459	0.839935	0.832107	0.82512	0.80934	0.824802	0.799914	0.845378	0.787328	0.811026	0.857411	0.848506
SRR12533666	0.831072	0.810707	0.797381	0.803293	0.81446	0.781406	0.837854	0.822531	0.842961	0.811092	0.807215	0.821987	0.834514	0.790782	0.798496	0.830474	0.791769	0.824036	0.827719	0.825824	0.821129	0.834748	0.808114	0.823485	0.813112	0.77309	0.849133	0.838043	0.775968	0.800249	0.79666	0.782461	0.811341	0.810771	0.809024	0.796996	0.788757	0.804881	0.852986	0.862498	0.812562	0.835083	0.833246	0.804478	0.823421	0.811539	0.823735	0.841883	0.84244
SRR12533667	0.823337	0.817302	0.794507	0.815444	0.812609	0.802764	0.827018	0.820341	0.837505	0.837792	0.803535	0.812963	0.828689	0.8102	0.810853	0.839099	0.810539	0.82319	0.80709	0.821679	0.820261	0.83923	0.822509	0.823493	0.816538	0.784455	0.847671	0.828948	0.792571	0.808911	0.799306	0.805482	0.798627	0.814071	0.792175	0.807512	0.809936	0.839962	0.847395	0.875845	0.822067	0.834562	0.833331	0.832147	0.815697	0.827673	0.840558	0.840626	0.843381
SRR12533668	0.816383	0.811786	0.800718	0.808163	0.80566	0.785887	0.821799	0.814764	0.836742	0.82725	0.786761	0.796154	0.814276	0.776952	0.792972	0.821072	0.780882	0.798273	0.796474	0.800071	0.801302	0.80823	0.788131	0.820459	0.791175	0.758467	0.839175	0.824474	0.768975	0.772042	0.76852	0.772536	0.781645	0.80171	0.783434	0.776845	0.772283	0.805725	0.8363	0.847573	0.793937	0.815047	0.821506	0.817472	0.802369	0.804374	0.832282	0.8347	0.836623
SP201	0.761955	0.756498	0.787508	0.794903	0.774968	0.72778	0.765575	0.799257	0.808461	0.792283	0.758801	0.791209	0.782198	0.753314	0.733666	0.793019	0.745392	0.761192	0.757305	0.772715	0.77111	0.765542	0.754425	0.762982	0.772138	0.746112	0.825943	0.802098	0.749762	0.784889	0.768007	0.771576	0.775379	0.774047	0.764636	0.779619	0.757794	0.796485	0.842402	0.856278	0.776464	0.808678	0.836905	0.797071	0.791765	0.756893	0.799091	0.818003	0.794474
SP202	0.821648	0.79768	0.794611	0.820417	0.803988	0.723	0.767056	0.80406	0.828557	0.833258	0.778587	0.780907	0.761633	0.761902	0.773444	0.843859	0.790573	0.766386	0.780649	0.777255	0.784942	0.821529	0.796482	0.818882	0.820599	0.778912	0.79803	0.831409	0.772483	0.813964	0.755885	0.802191	0.811829	0.813203	0.77487	0.805118	0.774633	0.827971	0.875732	0.888929	0.787509	0.840286	0.864071	0.830214	0.777216	0.781947	0.83005	0.818737	0.795933
SP203	0.805135	0.803927	0.789909	0.819041	0.794382	0.746303	0.741099	0.791495	0.837073	0.838327	0.777457	0.745354	0.76206	0.765913	0.776189	0.825355	0.779862	0.748374	0.758124	0.791395	0.773817	0.818378	0.760602	0.821605	0.789115	0.7695	0.765244	0.832028	0.752839	0.785408	0.739082	0.78224	0.782755	0.789849	0.772651	0.79899	0.781145	0.826936	0.865916	0.877471	0.786852	0.831279	0.843761	0.808619	0.777171	0.7776	0.825514	0.797173	0.775173
SP204	0.797571	0.784519	0.790213	0.805478	0.801101	0.75069	0.762292	0.791409	0.834319	0.822069	0.760476	0.759437	0.77125	0.766092	0.755792	0.794129	0.767471	0.772265	0.762131	0.776422	0.78425	0.796641	0.761096	0.768721	0.769942	0.787288	0.803408	0.793922	0.761802	0.777713	0.7477	0.766505	0.789425	0.798637	0.771093	0.791288	0.776644	0.803121	0.848961	0.873094	0.778897	0.831651	0.847463	0.823665	0.79063	0.791114	0.819949	0.815647	0.800026
SP205	0.773783	0.761897	0.746933	0.765503	0.773634	0.706967	0.753532	0.777386	0.786919	0.80559	0.731039	0.754591	0.762561	0.724217	0.736175	0.799968	0.747792	0.752771	0.734973	0.74512	0.730573	0.767137	0.729943	0.77676	0.765608	0.692685	0.804085	0.782737	0.706598	0.744654	0.724908	0.730974	0.759332	0.774796	0.74807	0.719604	0.721234	0.800768	0.817528	0.833516	0.770278	0.789346	0.810838	0.797419	0.758526	0.743654	0.772945	0.809417	0.783589
SP206	0.826797	0.791071	0.7757	0.802038	0.795215	0.73387	0.78616	0.78954	0.823759	0.843073	0.783769	0.787195	0.79186	0.796182	0.773344	0.831022	0.790449	0.800002	0.7831	0.795759	0.784221	0.81249	0.799653	0.812955	0.80048	0.767096	0.822676	0.819407	0.740794	0.798762	0.768843	0.775832	0.799114	0.809115	0.785834	0.802754	0.787839	0.834259	0.858275	0.881078	0.803713	0.836026	0.853414	0.843591	0.795038	0.784376	0.815958	0.822983	0.823967
SP207	0.845328	0.842046	0.844962	0.853076	0.832545	0.80396	0.769116	0.808839	0.872393	0.86486	0.812079	0.729725	0.746636	0.789104	0.811331	0.863868	0.854593	0.757361	0.798478	0.807168	0.812479	0.865043	0.799006	0.869551	0.840187	0.815091	0.76824	0.857131	0.803702	0.818985	0.749658	0.836723	0.833339	0.851559	0.763016	0.861726	0.814864	0.859505	0.907366	0.913042	0.781153	0.882299	0.895717	0.864867	0.783008	0.835687	0.882431	0.804085	0.779331
SP208	0.794482	0.781161	0.766129	0.786647	0.794749	0.7392	0.768501	0.780189	0.80271	0.845123	0.760421	0.772682	0.774384	0.729353	0.763099	0.825533	0.7854	0.785904	0.757612	0.769492	0.778806	0.800713	0.76914	0.801862	0.801609	0.731264	0.820015	0.822432	0.741226	0.780078	0.757856	0.760035	0.786602	0.813396	0.759481	0.786066	0.744085	0.810401	0.843417	0.850106	0.782472	0.813031	0.850589	0.830054	0.766897	0.776754	0.810268	0.805578	0.798993
SP209	0.822763	0.820751	0.815456	0.824239	0.816395	0.760398	0.773023	0.799075	0.854009	0.850164	0.775159	0.734494	0.745794	0.757915	0.787008	0.833619	0.817992	0.750934	0.785455	0.790651	0.797361	0.830905	0.773042	0.838857	0.809556	0.765166	0.787439	0.84468	0.76463	0.805052	0.750202	0.792646	0.808197	0.826275	0.762757	0.823456	0.769609	0.844784	0.885457	0.894354	0.776056	0.857936	0.873438	0.846518	0.782405	0.807306	0.846535	0.815399	0.796259
SP210	0.765227	0.736206	0.767008	0.790059	0.821661	0.771208	0.835985	0.837325	0.793977	0.781774	0.816105	0.882341	0.866952	0.808352	0.777765	0.786221	0.753734	0.837743	0.791535	0.827706	0.814049	0.735525	0.819393	0.711448	0.779743	0.779424	0.900104	0.797807	0.796283	0.823064	0.840668	0.810245	0.82575	0.783806	0.837125	0.767336	0.796366	0.773101	0.768382	0.794139	0.836528	0.790547	0.817525	0.803081	0.836297	0.784173	0.747616	0.869646	0.87559
SP211	0.86413	0.852215	0.852465	0.858031	0.846498	0.812695	0.78739	0.819668	0.88605	0.883616	0.816952	0.738083	0.768195	0.80133	0.824669	0.876573	0.861211	0.773701	0.813486	0.817329	0.825935	0.872416	0.811917	0.871154	0.840454	0.826213	0.780723	0.870272	0.808055	0.821162	0.763011	0.842173	0.825375	0.860985	0.791199	0.851658	0.825438	0.868386	0.903046	0.91052	0.798108	0.89142	0.897204	0.876602	0.798722	0.846241	0.883301	0.820608	0.781463
SP212	0.783639	0.757038	0.763486	0.802964	0.776462	0.735082	0.766456	0.753197	0.785159	0.830934	0.781116	0.780771	0.760766	0.766824	0.739107	0.801334	0.751115	0.759016	0.739857	0.762282	0.753323	0.774743	0.764894	0.778752	0.765183	0.732735	0.811964	0.812036	0.739742	0.78462	0.734681	0.769321	0.801593	0.791056	0.752198	0.801962	0.749747	0.807326	0.848583	0.848824	0.764004	0.819533	0.841366	0.810838	0.753493	0.778799	0.814238	0.785576	0.781839
SP213	0.7885	0.772707	0.760877	0.805958	0.805692	0.755141	0.802011	0.784087	0.761347	0.824801	0.772317	0.809575	0.792399	0.769365	0.752965	0.82139	0.765104	0.777926	0.754522	0.774533	0.767036	0.782478	0.781056	0.785847	0.779664	0.76237	0.837116	0.809505	0.749625	0.801889	0.769388	0.788294	0.819004	0.802861	0.784829	0.825533	0.75722	0.809106	0.845262	0.864095	0.779631	0.80922	0.849085	0.832389	0.753027	0.764929	0.830185	0.810192	0.804609
SP214	0.788335	0.769271	0.770009	0.785648	0.78041	0.726729	0.793459	0.794901	0.813285	0.81276	0.763771	0.79446	0.795942	0.758961	0.770615	0.805969	0.762925	0.797191	0.760445	0.774254	0.783909	0.791652	0.788174	0.791086	0.791101	0.723389	0.83212	0.819088	0.739062	0.78704	0.762677	0.775068	0.782122	0.798312	0.778238	0.773769	0.75816	0.806855	0.830244	0.846181	0.782003	0.793797	0.82188	0.801275	0.794053	0.772186	0.797823	0.835258	0.835571
SP216	0.793402	0.802614	0.801097	0.809518	0.796251	0.757126	0.759405	0.789843	0.846263	0.837854	0.793936	0.746405	0.762177	0.756831	0.774452	0.827791	0.790973	0.764388	0.782972	0.768212	0.774611	0.814355	0.775435	0.821651	0.803517	0.775499	0.789393	0.825274	0.77125	0.79356	0.731743	0.775053	0.789282	0.820772	0.76269	0.804675	0.793219	0.821656	0.855497	0.867524	0.755576	0.834123	0.854684	0.822586	0.772207	0.787701	0.837183	0.803885	0.788814
SP217	0.787107	0.801026	0.799281	0.759201	0.810019	0.775769	0.853031	0.82853	0.77548	0.767024	0.789312	0.859822	0.864882	0.806977	0.794509	0.788859	0.769918	0.853126	0.819881	0.823474	0.822772	0.757848	0.833335	0.741598	0.775263	0.759921	0.890276	0.81305	0.786759	0.796876	0.813611	0.777056	0.782126	0.767153	0.812177	0.734321	0.778509	0.776276	0.733883	0.746415	0.81954	0.772612	0.749751	0.730594	0.847891	0.774254	0.774245	0.873971	0.878486
SP218	0.776975	0.776466	0.762563	0.766346	0.790083	0.73071	0.766879	0.753292	0.809577	0.804434	0.748554	0.747209	0.765231	0.719315	0.755866	0.790173	0.759188	0.755515	0.751316	0.76682	0.77346	0.787885	0.743551	0.764668	0.761615	0.716409	0.813208	0.791857	0.716674	0.761399	0.731807	0.72852	0.758058	0.775195	0.731318	0.741488	0.726356	0.794061	0.824284	0.820506	0.740399	0.789756	0.809719	0.791799	0.757042	0.75655	0.814967	0.799169	0.802491
SP219	0.779388	0.778263	0.745108	0.755519	0.822198	0.772367	0.86047	0.846967	0.798562	0.74586	0.779652	0.861564	0.865495	0.808956	0.79896	0.804953	0.763218	0.84374	0.809004	0.832626	0.821478	0.767559	0.829914	0.766051	0.783304	0.764052	0.890429	0.819937	0.784855	0.782301	0.812255	0.785001	0.792658	0.773958	0.813831	0.739701	0.799501	0.763753	0.716938	0.730291	0.818696	0.730141	0.729756	0.753367	0.849715	0.774812	0.762746	0.885478	0.881626
SP220	0.788523	0.758626	0.763831	0.789779	0.785547	0.721972	0.773135	0.796924	0.8225	0.809192	0.764602	0.777938	0.777922	0.75462	0.77219	0.811468	0.758058	0.774534	0.748958	0.76344	0.778573	0.798885	0.778477	0.786506	0.78787	0.733308	0.833104	0.819268	0.736694	0.790576	0.751617	0.770084	0.77628	0.79084	0.749351	0.771409	0.757405	0.80168	0.840612	0.854808	0.777374	0.807266	0.824654	0.807592	0.779313	0.756275	0.79322	0.81932	0.812327
SP221	0.781102	0.733415	0.730549	0.785155	0.79152	0.755864	0.832168	0.830531	0.779785	0.781919	0.803024	0.864586	0.854558	0.803997	0.765661	0.764532	0.746645	0.831333	0.797849	0.810715	0.797368	0.740633	0.816168	0.721046	0.783036	0.730361	0.887341	0.814752	0.765466	0.792582	0.809336	0.755074	0.790167	0.78285	0.826567	0.753384	0.774922	0.796839	0.746819	0.774336	0.837544	0.736288	0.760423	0.740709	0.838369	0.738798	0.723277	0.871667	0.88521
SP222	0.782522	0.742768	0.713474	0.77954	0.815351	0.727872	0.8167	0.835202	0.806362	0.777665	0.765234	0.858163	0.841356	0.77989	0.766912	0.798547	0.749024	0.820129	0.784176	0.79103	0.797359	0.761215	0.810254	0.743639	0.785829	0.74332	0.879832	0.79139	0.743978	0.804634	0.812647	0.778853	0.806117	0.786286	0.822623	0.75017	0.789381	0.799962	0.790223	0.821801	0.836587	0.794009	0.79563	0.778642	0.816554	0.755421	0.775549	0.86795	0.868858
SP223	0.783764	0.755461	0.744013	0.786936	0.813687	0.784305	0.850189	0.841466	0.780458	0.756744	0.825258	0.885653	0.880478	0.828535	0.803857	0.786733	0.757873	0.853987	0.815343	0.833989	0.831327	0.743109	0.847892	0.735931	0.789044	0.757865	0.905032	0.808952	0.785916	0.820003	0.841911	0.776392	0.814728	0.78372	0.845048	0.745847	0.798096	0.798217	0.742947	0.767365	0.857078	0.728729	0.743096	0.77955	0.865103	0.74815	0.687437	0.896694	0.897607
SP224	0.767358	0.713297	0.700543	0.75671	0.794086	0.690049	0.79602	0.816411	0.805617	0.769957	0.764681	0.82682	0.822286	0.766296	0.751772	0.769097	0.757193	0.803981	0.7581	0.793629	0.785404	0.769189	0.799623	0.737138	0.789069	0.739614	0.860645	0.814458	0.748963	0.805348	0.770978	0.755145	0.801768	0.794956	0.79625	0.776679	0.782222	0.785742	0.801918	0.81346	0.811285	0.765602	0.804189	0.764266	0.814627	0.746405	0.761486	0.859124	0.859408
SP225	0.783841	0.737143	0.733822	0.77279	0.801808	0.757704	0.839721	0.829096	0.787667	0.749924	0.790868	0.872427	0.869	0.811093	0.788773	0.790325	0.769077	0.835109	0.818723	0.833193	0.82871	0.754876	0.84126	0.736268	0.791572	0.742644	0.899702	0.815796	0.772488	0.813816	0.823051	0.776131	0.81854	0.778879	0.839112	0.734094	0.79125	0.783805	0.759064	0.778744	0.839691	0.733734	0.793664	0.769297	0.848314	0.753678	0.724781	0.883396	0.884342
SP226	0.758294	0.745864	0.728164	0.749263	0.787853	0.714171	0.794856	0.804413	0.791643	0.762839	0.767863	0.815512	0.807374	0.774524	0.723634	0.748198	0.721759	0.771343	0.754077	0.77585	0.774923	0.748288	0.785502	0.716286	0.732757	0.754433	0.844944	0.777353	0.740782	0.773379	0.769369	0.759648	0.756301	0.767126	0.791776	0.755371	0.796522	0.775994	0.780367	0.820233	0.787592	0.754544	0.79877	0.765481	0.813711	0.761077	0.787123	0.822155	0.837931
SP227	0.778687	0.746114	0.723662	0.765756	0.772819	0.716252	0.816025	0.822392	0.782228	0.76445	0.762816	0.837161	0.833645	0.780997	0.761112	0.760097	0.729708	0.798704	0.76289	0.784522	0.782171	0.767535	0.816234	0.744406	0.773529	0.745529	0.849591	0.796374	0.740748	0.770819	0.802639	0.759545	0.781444	0.801324	0.811948	0.755119	0.803676	0.804328	0.784992	0.821147	0.812754	0.771082	0.785981	0.782231	0.82803	0.743404	0.766213	0.859776	0.860456
SP228	0.764966	0.717112	0.667923	0.746121	0.751158	0.696764	0.793492	0.806893	0.779727	0.768812	0.767336	0.832088	0.822541	0.758073	0.736249	0.778249	0.736488	0.808816	0.766835	0.775476	0.768001	0.748971	0.798969	0.735413	0.751877	0.708578	0.861591	0.792115	0.726093	0.771084	0.777125	0.743802	0.766628	0.770493	0.790925	0.740601	0.765899	0.793083	0.747301	0.796177	0.821366	0.740299	0.786422	0.79246	0.799291	0.735354	0.727537	0.856536	0.856398
SP231	0.787287	0.782015	0.779852	0.792733	0.837648	0.81566	0.86977	0.860387	0.794997	0.795465	0.833047	0.896566	0.897997	0.841417	0.823887	0.796105	0.770087	0.869867	0.828701	0.850695	0.842849	0.75682	0.852813	0.731935	0.797834	0.77905	0.920461	0.835341	0.811072	0.828937	0.855875	0.800502	0.804997	0.786678	0.862336	0.739317	0.809112	0.799302	0.777615	0.777439	0.867728	0.750174	0.778361	0.784448	0.877477	0.773271	0.707076	0.908539	0.907301
SP232	0.796996	0.753831	0.761853	0.817629	0.808791	0.72209	0.807637	0.813903	0.82134	0.821288	0.80024	0.841374	0.814513	0.784304	0.777556	0.800937	0.77383	0.802779	0.776714	0.794296	0.790777	0.79725	0.802298	0.771674	0.803536	0.772418	0.858115	0.822715	0.774412	0.830945	0.799131	0.79745	0.838933	0.828403	0.819967	0.823121	0.808829	0.829722	0.853029	0.870986	0.819452	0.825443	0.852024	0.826996	0.821114	0.789856	0.832455	0.845114	0.855577
SP233	0.788397	0.749748	0.740547	0.80775	0.790606	0.71798	0.787558	0.808976	0.810197	0.78225	0.755675	0.792161	0.800234	0.760534	0.757181	0.774477	0.72519	0.747456	0.760318	0.783069	0.77888	0.776107	0.775976	0.757719	0.766737	0.739074	0.831106	0.77924	0.723923	0.761972	0.75774	0.737028	0.763582	0.775323	0.789804	0.735225	0.762509	0.792053	0.826132	0.844397	0.793407	0.770453	0.800957	0.771097	0.802839	0.726153	0.7785	0.83478	0.841029
SP234	0.788531	0.777258	0.735564	0.778518	0.792197	0.71262	0.778809	0.806865	0.816982	0.755984	0.730129	0.79248	0.793769	0.741281	0.758165	0.788864	0.761566	0.75759	0.739756	0.787413	0.781268	0.788358	0.749534	0.735902	0.764549	0.730914	0.822181	0.790522	0.746653	0.755221	0.766815	0.718709	0.768912	0.782165	0.773971	0.739097	0.765734	0.780735	0.809152	0.845856	0.801458	0.776182	0.807274	0.778203	0.805486	0.751431	0.790564	0.829998	0.833368
SP235	0.746536	0.765018	0.725245	0.763561	0.779299	0.709798	0.796664	0.806762	0.779971	0.778436	0.755051	0.821893	0.815571	0.762002	0.755882	0.776315	0.707315	0.801226	0.7624	0.764781	0.771596	0.747063	0.778681	0.737785	0.755853	0.717183	0.856221	0.781014	0.73041	0.775372	0.774694	0.72179	0.764567	0.771213	0.784766	0.722626	0.743418	0.763557	0.778087	0.801907	0.804053	0.751096	0.764361	0.767105	0.790734	0.722842	0.734385	0.840217	0.846286
SP236	0.788222	0.755629	0.740541	0.791708	0.77647	0.715365	0.785678	0.799874	0.814243	0.795266	0.762495	0.792176	0.792798	0.757042	0.754785	0.794424	0.753871	0.766586	0.753299	0.777435	0.767891	0.775118	0.780205	0.772467	0.778119	0.73732	0.831184	0.802322	0.722376	0.773534	0.762385	0.754267	0.783495	0.806741	0.783397	0.772178	0.762077	0.804616	0.843051	0.852231	0.798741	0.793849	0.816552	0.791652	0.793564	0.754282	0.785386	0.844141	0.828405
SP237	0.785847	0.754857	0.740135	0.775692	0.779306	0.714527	0.81229	0.805454	0.766387	0.761152	0.750952	0.81761	0.817764	0.75432	0.751265	0.777335	0.756472	0.785693	0.739069	0.791843	0.780414	0.740405	0.7959	0.739711	0.744502	0.714952	0.849873	0.80428	0.748332	0.761661	0.766121	0.749205	0.749828	0.763788	0.795058	0.733924	0.767256	0.779356	0.790457	0.811996	0.794053	0.771571	0.786115	0.761644	0.814455	0.725805	0.742629	0.842138	0.842294
SP238	0.789377	0.75192	0.757423	0.784448	0.778542	0.718836	0.744315	0.788542	0.801339	0.802047	0.751543	0.740712	0.757632	0.726389	0.73981	0.791062	0.769052	0.736289	0.755356	0.767093	0.765716	0.779361	0.736713	0.783362	0.776883	0.724509	0.77888	0.79255	0.735836	0.762092	0.719753	0.732588	0.773937	0.773573	0.750851	0.769883	0.749396	0.78073	0.837433	0.856228	0.765678	0.804147	0.831594	0.797521	0.765318	0.730564	0.804351	0.785903	0.79554
SP239	0.803685	0.77657	0.785727	0.808715	0.792063	0.728887	0.760412	0.77962	0.827248	0.821196	0.757546	0.739173	0.746946	0.732736	0.763887	0.814698	0.778955	0.735314	0.733905	0.768073	0.760251	0.812122	0.750314	0.808527	0.794926	0.738641	0.79024	0.822998	0.73978	0.766288	0.713734	0.775026	0.783472	0.823535	0.751741	0.799219	0.767493	0.81963	0.857126	0.871974	0.776815	0.833267	0.848437	0.81661	0.75311	0.77284	0.820295	0.806581	0.785775
SP240	0.729562	0.729968	0.74252	0.734664	0.741776	0.691694	0.758975	0.779721	0.806079	0.754143	0.705969	0.743497	0.746247	0.702986	0.707709	0.759588	0.726411	0.74144	0.734701	0.733983	0.730107	0.739586	0.73867	0.73957	0.720162	0.683636	0.790853	0.772834	0.700255	0.734638	0.694795	0.694217	0.75315	0.738074	0.749609	0.736715	0.739851	0.752737	0.800501	0.823325	0.741394	0.784806	0.803038	0.775097	0.76079	0.716619	0.784017	0.795234	0.788865
SP241	0.787953	0.764321	0.766398	0.810599	0.78896	0.722944	0.753167	0.773368	0.820342	0.811393	0.763467	0.749691	0.752709	0.750678	0.7528	0.810799	0.773857	0.72757	0.738184	0.770499	0.762943	0.784631	0.751836	0.784508	0.778222	0.760772	0.793289	0.813691	0.733071	0.772147	0.728061	0.765311	0.794298	0.808015	0.755541	0.797822	0.778961	0.816183	0.858091	0.883547	0.775043	0.832036	0.851395	0.83946	0.764019	0.779895	0.840506	0.810959	0.790384
SP242	0.821018	0.790072	0.781138	0.831804	0.804589	0.731012	0.780158	0.80655	0.849213	0.816019	0.786606	0.783458	0.78288	0.774921	0.773495	0.825665	0.796272	0.755627	0.774226	0.798836	0.799101	0.830426	0.794917	0.809909	0.80645	0.767087	0.81266	0.846384	0.779027	0.800174	0.772529	0.803895	0.803655	0.83806	0.80102	0.822469	0.797818	0.830992	0.868595	0.885107	0.813239	0.839027	0.845302	0.820965	0.812284	0.788262	0.831512	0.840661	0.825486
SP244	0.840916	0.818928	0.808833	0.838571	0.824118	0.770361	0.787068	0.797762	0.855419	0.859966	0.802823	0.762188	0.776993	0.793084	0.802159	0.844186	0.81946	0.778194	0.778942	0.798733	0.79995	0.841623	0.791633	0.834114	0.814153	0.784452	0.799897	0.842585	0.772011	0.812042	0.764999	0.811874	0.80649	0.838	0.770639	0.828876	0.794356	0.850871	0.885111	0.894402	0.782612	0.868472	0.867605	0.850511	0.780345	0.817914	0.858499	0.813873	0.809829
SP245	0.754906	0.754291	0.749816	0.774648	0.781706	0.73062	0.77903	0.754903	0.795975	0.790361	0.75116	0.75794	0.772584	0.739996	0.733568	0.782273	0.746882	0.758146	0.747968	0.764494	0.766033	0.747874	0.756768	0.75943	0.729063	0.702255	0.816481	0.785841	0.731092	0.752911	0.727496	0.752948	0.735222	0.743722	0.727841	0.744949	0.725034	0.760609	0.808119	0.829426	0.747658	0.777386	0.807913	0.7788	0.77589	0.732519	0.784367	0.804257	0.811097
SP246	0.754249	0.748556	0.734569	0.759477	0.778137	0.727467	0.760414	0.751432	0.765183	0.809619	0.774424	0.771637	0.758503	0.742936	0.719374	0.780857	0.719565	0.747665	0.746699	0.74714	0.735015	0.753158	0.753827	0.768143	0.747099	0.728342	0.809501	0.767207	0.733586	0.755998	0.749297	0.751217	0.771847	0.776693	0.759652	0.765036	0.760086	0.777824	0.813395	0.826818	0.754997	0.785164	0.822357	0.781523	0.732566	0.745622	0.79968	0.781812	0.778525
SP247	0.773442	0.757526	0.749263	0.756903	0.782459	0.717874	0.763437	0.770879	0.784143	0.754075	0.745031	0.777328	0.777976	0.734927	0.73813	0.778098	0.742966	0.758011	0.755432	0.766811	0.774888	0.762259	0.755475	0.758592	0.739261	0.71105	0.808943	0.793963	0.722307	0.74197	0.717587	0.735632	0.744037	0.752604	0.751231	0.732689	0.748766	0.775064	0.799618	0.832297	0.763209	0.797836	0.786445	0.769789	0.759708	0.728582	0.780033	0.811211	0.791724
SP248	0.805714	0.763399	0.783259	0.803493	0.777189	0.738277	0.756321	0.787195	0.821277	0.816391	0.768442	0.77775	0.7761	0.766143	0.748257	0.794637	0.754323	0.765457	0.740479	0.757906	0.756994	0.786147	0.758285	0.779097	0.781034	0.7549	0.814744	0.793045	0.759915	0.778902	0.767299	0.773416	0.798964	0.789687	0.782242	0.799633	0.771008	0.819483	0.854993	0.88497	0.775244	0.828613	0.850461	0.815043	0.771907	0.781167	0.81792	0.797155	0.802976
SP251	0.791265	0.773852	0.714802	0.779316	0.787202	0.719949	0.79574	0.808045	0.785335	0.798528	0.766867	0.825035	0.827417	0.767615	0.755764	0.789274	0.73692	0.810691	0.772941	0.785233	0.770827	0.756263	0.793526	0.734144	0.766968	0.729	0.859955	0.802268	0.732844	0.777396	0.794178	0.769521	0.782669	0.776873	0.802607	0.750441	0.757891	0.800726	0.809843	0.828258	0.813701	0.800852	0.795627	0.789355	0.798386	0.754635	0.75241	0.856356	0.851325
SP252	0.752481	0.772119	0.740364	0.763024	0.791206	0.765333	0.823892	0.833226	0.792429	0.759014	0.787424	0.845835	0.844453	0.780365	0.767295	0.765051	0.739218	0.8274	0.76528	0.806894	0.794651	0.736848	0.798691	0.707419	0.766222	0.724742	0.879714	0.792912	0.742724	0.771113	0.794572	0.749275	0.772993	0.759604	0.808338	0.714175	0.740316	0.749497	0.766373	0.769989	0.81059	0.735202	0.755534	0.742343	0.831949	0.735762	0.72914	0.865373	0.871869
SP253	0.805632	0.797871	0.78265	0.806777	0.816219	0.746392	0.77269	0.796548	0.843177	0.820952	0.777313	0.747804	0.759863	0.763496	0.780648	0.832075	0.788973	0.771579	0.776531	0.787519	0.779529	0.819828	0.78	0.806926	0.795223	0.771916	0.796164	0.822002	0.765105	0.787033	0.734203	0.775184	0.793582	0.823121	0.758784	0.798856	0.768155	0.802387	0.844261	0.865424	0.777108	0.828335	0.848829	0.816574	0.748684	0.789606	0.837055	0.80153	0.790592
SP254	0.757328	0.743663	0.737975	0.766715	0.786326	0.732234	0.790332	0.819257	0.790259	0.767982	0.772747	0.823873	0.830497	0.759001	0.730306	0.764983	0.726656	0.801402	0.760609	0.788214	0.780654	0.750907	0.788302	0.715576	0.7524	0.733827	0.849405	0.778735	0.734795	0.777957	0.780427	0.756844	0.770618	0.748134	0.782308	0.73687	0.768592	0.772448	0.798163	0.817052	0.796436	0.768152	0.785384	0.75507	0.808924	0.727102	0.744685	0.84348	0.842185
SP255	0.756213	0.756226	0.719265	0.759112	0.756933	0.698881	0.7701	0.774113	0.797236	0.801123	0.752219	0.781996	0.776303	0.728788	0.737498	0.783557	0.718405	0.776271	0.758942	0.749231	0.745362	0.759529	0.761443	0.747814	0.751358	0.71187	0.831094	0.788044	0.720538	0.771992	0.745055	0.711106	0.746797	0.779044	0.751237	0.752804	0.730993	0.771413	0.799812	0.822393	0.778102	0.779257	0.8051	0.773599	0.768028	0.738744	0.767885	0.807208	0.822569
SP256	0.794487	0.784429	0.788385	0.807501	0.8107	0.754282	0.75714	0.810007	0.843556	0.781612	0.768827	0.728937	0.759731	0.732194	0.771093	0.803409	0.746105	0.732288	0.752903	0.804722	0.792845	0.803531	0.77402	0.805967	0.76555	0.788399	0.773342	0.816479	0.760983	0.760123	0.731942	0.77519	0.769224	0.785637	0.757655	0.785639	0.794923	0.790623	0.858077	0.881194	0.772492	0.822457	0.836495	0.814598	0.797825	0.766593	0.827723	0.816937	0.802868
SP257	0.776592	0.751232	0.745118	0.773528	0.766564	0.713442	0.780712	0.797024	0.813573	0.777307	0.757206	0.784217	0.780106	0.725928	0.734596	0.780288	0.733094	0.786314	0.752026	0.778237	0.771584	0.772696	0.772896	0.774677	0.772164	0.717551	0.816241	0.799898	0.734254	0.765872	0.749503	0.773577	0.771692	0.767473	0.774148	0.759664	0.736865	0.775121	0.823514	0.842895	0.780195	0.811372	0.819218	0.785556	0.780373	0.754301	0.760191	0.823034	0.816937
SP258	0.816959	0.815137	0.805518	0.808479	0.809988	0.766589	0.77508	0.775492	0.850994	0.826072	0.764268	0.731458	0.752876	0.757609	0.780352	0.81899	0.787967	0.738511	0.758831	0.781179	0.783846	0.815281	0.758699	0.806231	0.777243	0.763314	0.780556	0.814874	0.74459	0.770354	0.725909	0.764734	0.766672	0.799815	0.747834	0.783916	0.77109	0.819648	0.857807	0.874176	0.762731	0.831278	0.847345	0.818965	0.769954	0.796838	0.834442	0.797105	0.78646
SP260	0.772162	0.743721	0.72947	0.770466	0.761879	0.726803	0.79268	0.796342	0.775017	0.801772	0.765347	0.8149	0.817329	0.763122	0.749239	0.772444	0.748695	0.799123	0.7482	0.784329	0.770644	0.755252	0.785049	0.725337	0.764941	0.707559	0.848654	0.797414	0.726515	0.773498	0.774156	0.717488	0.788801	0.784321	0.78258	0.744682	0.737724	0.790718	0.790818	0.79792	0.793719	0.780675	0.787406	0.769124	0.789616	0.731215	0.76898	0.839354	0.849037
SP261	0.771978	0.790959	0.758017	0.759357	0.830608	0.794762	0.860205	0.863542	0.805609	0.74034	0.799084	0.864923	0.875142	0.804956	0.793422	0.777424	0.732982	0.853116	0.810936	0.830795	0.822227	0.776405	0.816108	0.734164	0.770327	0.76464	0.891969	0.781937	0.785814	0.766253	0.817707	0.754605	0.772113	0.754133	0.834426	0.729357	0.813457	0.767051	0.719453	0.726604	0.843152	0.747528	0.755548	0.704915	0.857408	0.771113	0.740719	0.888303	0.898352
SP262	0.891199	0.903879	0.891627	0.888348	0.9454	0.922433	0.945828	0.949633	0.899084	0.859372	0.916112	0.951447	0.954758	0.92175	0.911021	0.901045	0.867186	0.941041	0.920109	0.93657	0.926484	0.894977	0.924916	0.832172	0.880159	0.888266	0.959131	0.895288	0.905003	0.895711	0.929524	0.887301	0.891153	0.876241	0.938205	0.852501	0.919158	0.877561	0.816714	0.791189	0.936618	0.862202	0.830251	0.831127	0.94618	0.886725	0.867288	0.955145	0.958738
SP265	0.779663	0.764566	0.745094	0.803153	0.78727	0.715065	0.732182	0.773225	0.817407	0.814859	0.76405	0.747381	0.747204	0.744554	0.74191	0.807972	0.750748	0.726943	0.736195	0.762099	0.74675	0.775656	0.745258	0.792577	0.776631	0.757876	0.785105	0.798731	0.738599	0.77048	0.731853	0.773993	0.785854	0.807772	0.767075	0.797245	0.794113	0.807042	0.847692	0.866316	0.783591	0.813625	0.831675	0.80807	0.767041	0.772628	0.81956	0.798773	0.782198
SP266	0.883758	0.904031	0.884386	0.895796	0.908422	0.892822	0.924622	0.916316	0.869277	0.878547	0.892749	0.935554	0.940688	0.906152	0.90161	0.893264	0.869726	0.920669	0.902661	0.910272	0.902523	0.888055	0.90554	0.832797	0.865307	0.86423	0.94616	0.895608	0.893088	0.891286	0.91317	0.869827	0.873076	0.866587	0.915133	0.841553	0.896011	0.882259	0.849271	0.845494	0.914553	0.852409	0.794042	0.846113	0.923168	0.866163	0.860193	0.939415	0.944704
SP268	0.770458	0.760274	0.753792	0.794174	0.77719	0.730422	0.754321	0.797058	0.813977	0.778766	0.760947	0.773213	0.779683	0.734817	0.751616	0.813717	0.75703	0.751796	0.75958	0.78886	0.771499	0.792696	0.769766	0.78113	0.769024	0.743992	0.809363	0.812534	0.764115	0.768571	0.737607	0.783327	0.768844	0.77443	0.779209	0.78064	0.792014	0.780852	0.834269	0.852697	0.799787	0.803561	0.825198	0.786032	0.78264	0.75773	0.80713	0.80806	0.801113
SP269	0.792428	0.791801	0.804026	0.83308	0.834075	0.782392	0.830283	0.806798	0.788595	0.800996	0.812675	0.852993	0.833476	0.801616	0.790537	0.788681	0.74933	0.805991	0.78426	0.820479	0.805675	0.769292	0.819694	0.769068	0.777033	0.797185	0.863925	0.822835	0.816555	0.80354	0.803808	0.808254	0.800272	0.806515	0.82656	0.803721	0.833886	0.825257	0.821869	0.842246	0.799335	0.804275	0.805857	0.81092	0.823704	0.766153	0.819159	0.865264	0.863666
SP270	0.797555	0.758539	0.768308	0.789944	0.800506	0.750125	0.781997	0.80496	0.83085	0.79315	0.766524	0.783171	0.780288	0.740397	0.75554	0.81686	0.762376	0.744011	0.747495	0.787725	0.791277	0.804339	0.779331	0.786123	0.793253	0.754296	0.807185	0.815129	0.754896	0.759329	0.733508	0.77154	0.771752	0.812159	0.782869	0.794823	0.800559	0.80416	0.848286	0.868889	0.801028	0.815104	0.835652	0.808176	0.80203	0.778781	0.807232	0.836732	0.813343
SP271	0.902436	0.880742	0.856937	0.86341	0.89076	0.883959	0.923731	0.903413	0.858753	0.86685	0.882558	0.932313	0.937661	0.8984	0.884415	0.871917	0.857818	0.917716	0.891985	0.91217	0.896967	0.870123	0.913309	0.798146	0.844234	0.862383	0.938065	0.878231	0.873894	0.868347	0.905516	0.869206	0.848973	0.868719	0.916276	0.84062	0.914189	0.871249	0.809911	0.82691	0.904467	0.81002	0.799091	0.845583	0.919207	0.870196	0.855212	0.93396	0.944644
SP272	0.781185	0.748867	0.748964	0.802907	0.776897	0.712904	0.773453	0.792507	0.808047	0.78175	0.751996	0.787555	0.778308	0.750244	0.739776	0.778966	0.754442	0.744999	0.748214	0.766521	0.765037	0.767163	0.768432	0.761272	0.767222	0.752295	0.816526	0.795861	0.745173	0.793901	0.741327	0.764301	0.783886	0.795897	0.775498	0.778831	0.776321	0.795212	0.850052	0.859114	0.774295	0.79425	0.813226	0.793322	0.78455	0.744221	0.799653	0.808481	0.81366
SP275	0.878407	0.881955	0.860934	0.86463	0.891757	0.874581	0.921385	0.910591	0.879164	0.838884	0.876672	0.928997	0.933992	0.895389	0.886553	0.867629	0.848349	0.917557	0.895188	0.912936	0.897147	0.865941	0.910375	0.825791	0.869626	0.872403	0.940749	0.880956	0.874908	0.860641	0.904138	0.868916	0.869052	0.851626	0.916288	0.818502	0.886807	0.852072	0.829713	0.824159	0.90484	0.837953	0.82484	0.838515	0.921977	0.867182	0.852505	0.9401	0.937656
SP276	0.82281	0.804567	0.816537	0.847228	0.800275	0.760343	0.765779	0.804621	0.865639	0.840218	0.793432	0.733123	0.749852	0.763271	0.781266	0.828754	0.777375	0.721891	0.765142	0.794482	0.791576	0.83012	0.768061	0.822256	0.801161	0.788621	0.773905	0.831082	0.767812	0.803789	0.751613	0.820882	0.801706	0.834011	0.793924	0.836727	0.816022	0.854746	0.892131	0.90683	0.785143	0.853547	0.87107	0.840743	0.794095	0.814363	0.854474	0.823509	0.800478
SP277	0.807161	0.797327	0.797165	0.829412	0.804593	0.74585	0.758515	0.799505	0.856912	0.839613	0.790085	0.74571	0.739044	0.756455	0.767386	0.828052	0.792829	0.738923	0.763923	0.786908	0.773098	0.821997	0.765322	0.826489	0.791482	0.787251	0.756868	0.826962	0.766813	0.795045	0.742469	0.796641	0.810263	0.820129	0.784212	0.820925	0.797058	0.817339	0.874983	0.891044	0.772475	0.847046	0.867869	0.832222	0.782161	0.80749	0.850604	0.79571	0.768344
SP278	0.781094	0.727632	0.728806	0.74262	0.782923	0.7297	0.815591	0.828628	0.799148	0.750068	0.767945	0.827412	0.840202	0.779791	0.770726	0.767007	0.745672	0.803553	0.766616	0.807332	0.805063	0.771663	0.803666	0.694369	0.757972	0.737811	0.862282	0.798721	0.758155	0.76952	0.786446	0.727045	0.758983	0.788703	0.797381	0.715011	0.797878	0.785625	0.770106	0.792194	0.821405	0.741004	0.776129	0.753122	0.829982	0.747533	0.746999	0.86248	0.864884
SP279	0.79477	0.766392	0.784038	0.813043	0.805577	0.745148	0.766755	0.797809	0.834056	0.810667	0.772782	0.769103	0.76301	0.757062	0.738945	0.809065	0.77688	0.731667	0.753037	0.778434	0.772104	0.795118	0.766247	0.786495	0.77156	0.772487	0.804636	0.807464	0.745596	0.789375	0.743412	0.780032	0.785579	0.801695	0.768916	0.803558	0.790076	0.810893	0.858314	0.873973	0.776826	0.823395	0.843813	0.816792	0.779388	0.779387	0.833578	0.796525	0.804502
SP280	0.788436	0.751705	0.762834	0.77044	0.803166	0.763109	0.839618	0.830705	0.786572	0.782256	0.772537	0.86761	0.86539	0.799623	0.77818	0.775193	0.736763	0.840601	0.804358	0.822284	0.81158	0.743378	0.826004	0.706485	0.770031	0.739887	0.892844	0.798101	0.754945	0.775485	0.81951	0.772852	0.779934	0.769774	0.839046	0.721967	0.78344	0.781035	0.768833	0.786643	0.837454	0.745513	0.760434	0.75706	0.836929	0.74773	0.697975	0.890469	0.887026
SP281	0.798424	0.743276	0.767699	0.823625	0.814925	0.714322	0.790954	0.82967	0.831846	0.787921	0.779673	0.776767	0.789062	0.746464	0.75183	0.794602	0.761654	0.729201	0.748682	0.80034	0.786151	0.808173	0.778323	0.76266	0.771165	0.753132	0.801414	0.817439	0.754973	0.779646	0.730519	0.769254	0.781631	0.795768	0.778603	0.785493	0.797235	0.788066	0.841331	0.862996	0.787329	0.815313	0.823041	0.768331	0.805093	0.734072	0.789781	0.841279	0.836523
SP282	0.768651	0.709665	0.711217	0.771901	0.767912	0.696294	0.770249	0.787442	0.795049	0.764268	0.743449	0.787738	0.793952	0.737942	0.712089	0.757609	0.708345	0.767693	0.746343	0.771917	0.762948	0.75105	0.76818	0.719242	0.747533	0.725892	0.819119	0.782047	0.736698	0.744985	0.724901	0.753724	0.762515	0.753578	0.77726	0.751878	0.760352	0.7591	0.807213	0.82281	0.779992	0.769637	0.803239	0.724976	0.786986	0.725422	0.750361	0.82118	0.819164
SP283	0.790435	0.743609	0.760157	0.793035	0.779413	0.70312	0.731613	0.7728	0.816539	0.808147	0.731676	0.743416	0.746375	0.726829	0.73638	0.805045	0.771945	0.74634	0.738759	0.75255	0.755163	0.796918	0.725123	0.775427	0.767357	0.704469	0.786289	0.808197	0.712673	0.761551	0.722164	0.726053	0.772111	0.795599	0.760041	0.787109	0.742723	0.796318	0.850288	0.866201	0.774442	0.808765	0.839208	0.811255	0.7472	0.756982	0.791524	0.787668	0.787774
SP284	0.768795	0.75437	0.732117	0.772409	0.779198	0.719608	0.793114	0.805072	0.796586	0.784498	0.74048	0.809493	0.8072	0.754801	0.739911	0.781695	0.723019	0.788869	0.75006	0.775022	0.764802	0.761679	0.788642	0.744688	0.762302	0.733305	0.848404	0.791316	0.730601	0.775808	0.781976	0.751815	0.782649	0.750025	0.782511	0.732047	0.748156	0.771625	0.812427	0.81083	0.804184	0.761185	0.781198	0.763187	0.79081	0.738281	0.756005	0.828788	0.835889
SP285	0.80977	0.803161	0.764344	0.817796	0.814562	0.791412	0.850301	0.871213	0.836907	0.810618	0.816372	0.870312	0.867068	0.827064	0.805511	0.835086	0.794407	0.847481	0.827226	0.84178	0.831123	0.811832	0.826559	0.802504	0.81248	0.786055	0.882498	0.83381	0.801354	0.824276	0.851437	0.805042	0.830992	0.824749	0.847124	0.812784	0.825738	0.797979	0.837478	0.84759	0.860043	0.819553	0.835766	0.817772	0.862269	0.790435	0.813004	0.868397	0.87942
SP286	0.806628	0.788488	0.789408	0.745298	0.844461	0.807828	0.885204	0.875968	0.81313	0.747186	0.816671	0.897499	0.901219	0.833793	0.817387	0.785441	0.788491	0.87272	0.830923	0.855521	0.855606	0.778265	0.852134	0.737366	0.784198	0.789012	0.914032	0.82057	0.812115	0.818469	0.853988	0.778871	0.798297	0.792543	0.859257	0.752234	0.842009	0.79225	0.697784	0.738855	0.857873	0.745456	0.754385	0.749033	0.888894	0.78927	0.754814	0.913208	0.915722
SP287	0.799209	0.767156	0.746082	0.792442	0.783238	0.737346	0.807591	0.799069	0.804818	0.762358	0.769581	0.823048	0.829027	0.778645	0.769581	0.785987	0.740305	0.797182	0.757473	0.799092	0.78999	0.755011	0.795284	0.755378	0.776701	0.72945	0.850481	0.811639	0.757093	0.768811	0.755239	0.769288	0.770877	0.777425	0.810926	0.748378	0.774944	0.802073	0.795507	0.821204	0.808644	0.779578	0.792954	0.781117	0.82396	0.760782	0.758161	0.854293	0.863941
SP288	0.802586	0.772405	0.756058	0.758303	0.772508	0.725154	0.792959	0.822506	0.804421	0.762965	0.741342	0.808293	0.821412	0.784577	0.769066	0.79478	0.747287	0.784238	0.769748	0.788697	0.80052	0.790768	0.794124	0.75024	0.752934	0.746348	0.833805	0.791417	0.746079	0.753	0.769147	0.735379	0.76153	0.742801	0.788131	0.707674	0.770932	0.755089	0.793695	0.824044	0.806013	0.773077	0.75571	0.735058	0.819241	0.765616	0.770051	0.831835	0.832919
SP290	0.835609	0.79756	0.806711	0.830208	0.792869	0.735679	0.761238	0.798578	0.856149	0.849961	0.784723	0.740809	0.747604	0.761121	0.79208	0.834112	0.806766	0.751461	0.769631	0.793045	0.78567	0.841543	0.791507	0.839404	0.818809	0.777967	0.782987	0.847902	0.762827	0.803523	0.759231	0.80594	0.808485	0.837163	0.780625	0.818687	0.787521	0.856772	0.893167	0.88631	0.790484	0.854201	0.858463	0.841074	0.784217	0.797816	0.837483	0.821569	0.794617
SP291	0.754168	0.7412	0.714284	0.755379	0.806568	0.755292	0.823981	0.820876	0.781256	0.732375	0.757054	0.847418	0.848185	0.777289	0.764123	0.775775	0.745285	0.80802	0.765421	0.810033	0.794416	0.727991	0.808949	0.748655	0.753322	0.72363	0.870547	0.78171	0.757535	0.78338	0.791486	0.738974	0.773583	0.760635	0.799426	0.73493	0.759461	0.744554	0.760524	0.803152	0.812325	0.73851	0.766705	0.757227	0.82169	0.74228	0.719354	0.857928	0.848023
SP292	0.761907	0.732013	0.738839	0.776184	0.791744	0.761702	0.823056	0.828337	0.789169	0.76375	0.774227	0.850596	0.851945	0.789719	0.768258	0.784906	0.713927	0.820259	0.77893	0.802358	0.802279	0.74969	0.803995	0.728133	0.776468	0.745479	0.87304	0.787344	0.759348	0.789995	0.804635	0.758204	0.766919	0.756012	0.813598	0.721908	0.781969	0.78741	0.780359	0.806015	0.832336	0.77267	0.788996	0.759486	0.825678	0.763532	0.715705	0.863371	0.867045
SP293	0.771497	0.751936	0.779265	0.776803	0.827363	0.795155	0.836635	0.836403	0.772385	0.798223	0.816731	0.880439	0.874605	0.830397	0.780293	0.788931	0.734649	0.84757	0.804644	0.815283	0.809073	0.733844	0.825076	0.708583	0.759705	0.768203	0.902882	0.804069	0.793953	0.817864	0.842665	0.798423	0.798725	0.780032	0.855586	0.763353	0.806624	0.780796	0.781595	0.805299	0.843632	0.751355	0.763418	0.774346	0.845175	0.769609	0.7292	0.887564	0.88842
SP295	0.768556	0.728359	0.715915	0.755684	0.79837	0.737027	0.819927	0.828089	0.796764	0.759719	0.782675	0.853231	0.844988	0.785682	0.775468	0.774569	0.752259	0.826841	0.776687	0.818149	0.80055	0.739999	0.805567	0.713281	0.769293	0.746147	0.881607	0.803141	0.771476	0.782856	0.794417	0.755243	0.798906	0.772169	0.817415	0.731121	0.748599	0.762879	0.770633	0.795186	0.830367	0.748394	0.792139	0.760356	0.819938	0.744234	0.713275	0.861375	0.861082
SP296	0.790544	0.765509	0.751268	0.797214	0.828279	0.760259	0.827143	0.836933	0.799084	0.758795	0.787851	0.857434	0.854744	0.793045	0.790269	0.792852	0.741499	0.825056	0.783036	0.823974	0.811528	0.763199	0.799807	0.74245	0.778598	0.750888	0.893643	0.786583	0.743758	0.801205	0.813051	0.743913	0.763649	0.760068	0.811848	0.716671	0.7804	0.782121	0.789769	0.808808	0.835799	0.757221	0.785781	0.766268	0.842907	0.763524	0.732413	0.867314	0.875991
SP297	0.774232	0.746043	0.723487	0.790112	0.799317	0.744802	0.81953	0.831659	0.793402	0.744803	0.782254	0.839258	0.833642	0.78712	0.76359	0.778755	0.721424	0.802721	0.78283	0.810009	0.792821	0.748068	0.801457	0.736504	0.757308	0.756553	0.874275	0.799596	0.756691	0.774049	0.793388	0.753378	0.766485	0.777127	0.814031	0.713815	0.772367	0.79406	0.790097	0.798866	0.818141	0.753	0.781282	0.742154	0.835681	0.738837	0.721489	0.859454	0.863642
SP298	0.753945	0.736988	0.742894	0.765336	0.796736	0.743772	0.815654	0.802431	0.777774	0.761076	0.768053	0.84515	0.829561	0.773866	0.74458	0.750832	0.703159	0.789997	0.753689	0.787213	0.773627	0.701757	0.78619	0.707594	0.695517	0.739144	0.867934	0.769608	0.76483	0.789145	0.778739	0.753884	0.751914	0.757092	0.801142	0.744743	0.77278	0.762638	0.78252	0.805083	0.796637	0.749922	0.765109	0.741854	0.820566	0.74423	0.727364	0.854811	0.851402
SP299	0.803504	0.778618	0.763229	0.807587	0.76234	0.727478	0.758024	0.792194	0.837277	0.820116	0.752295	0.749867	0.752234	0.725214	0.769381	0.818823	0.768124	0.731932	0.739505	0.775766	0.761021	0.804266	0.765637	0.817015	0.772097	0.759145	0.785306	0.823314	0.741545	0.768025	0.735356	0.780696	0.789243	0.807293	0.775427	0.790693	0.784242	0.820812	0.857043	0.877429	0.773121	0.827011	0.83609	0.825042	0.780514	0.782581	0.815757	0.822023	0.806318
SP301	0.797361	0.756458	0.734377	0.783109	0.770004	0.705719	0.771875	0.80375	0.820004	0.793756	0.758324	0.78473	0.792164	0.750298	0.752289	0.811551	0.770408	0.775548	0.749362	0.782346	0.770545	0.783171	0.788829	0.76924	0.789298	0.724479	0.82999	0.821443	0.741517	0.770786	0.757482	0.771538	0.781727	0.802219	0.783353	0.786041	0.748861	0.815028	0.84116	0.854497	0.799837	0.806855	0.831031	0.802421	0.79562	0.771493	0.789425	0.830786	0.826324
SP302	0.731533	0.748893	0.733327	0.762429	0.805898	0.763593	0.809184	0.768054	0.713593	0.791374	0.784534	0.84547	0.823675	0.780304	0.744258	0.762989	0.724606	0.80172	0.760855	0.774805	0.767903	0.722779	0.779075	0.718577	0.718547	0.743889	0.872388	0.769581	0.73148	0.793236	0.791532	0.77364	0.78006	0.739663	0.795255	0.760963	0.788707	0.786991	0.760619	0.814715	0.794372	0.7336	0.755337	0.791211	0.775173	0.746704	0.749327	0.826715	0.833243
SP303	0.772689	0.775153	0.766371	0.778826	0.789983	0.712938	0.776995	0.787363	0.804784	0.812751	0.750525	0.778353	0.762022	0.720051	0.75998	0.800759	0.782542	0.75893	0.751683	0.770488	0.760673	0.782123	0.763484	0.793554	0.773978	0.742785	0.811661	0.814177	0.739279	0.778085	0.746944	0.748263	0.78897	0.802459	0.74463	0.797237	0.759516	0.817496	0.841528	0.857877	0.77186	0.818217	0.830583	0.815565	0.772554	0.770421	0.815131	0.817587	0.814527
SP304	0.765262	0.751392	0.760271	0.767081	0.780318	0.724861	0.773744	0.771155	0.810068	0.796274	0.760958	0.780611	0.786709	0.737154	0.73648	0.786328	0.734527	0.762706	0.731486	0.76929	0.763579	0.760942	0.762488	0.775074	0.755009	0.733018	0.81361	0.797816	0.731778	0.759181	0.750367	0.72773	0.759845	0.78399	0.754304	0.738062	0.730799	0.781951	0.816124	0.832396	0.759651	0.807864	0.799727	0.78456	0.762354	0.749493	0.773309	0.810006	0.807992
SP305	0.780725	0.767387	0.769909	0.797567	0.778312	0.724145	0.74805	0.753259	0.816905	0.794389	0.75438	0.73341	0.725332	0.724079	0.739522	0.78258	0.748895	0.713183	0.722544	0.755988	0.741477	0.788431	0.734529	0.786924	0.739355	0.739276	0.782429	0.802961	0.745941	0.770811	0.71661	0.767749	0.768552	0.787767	0.756924	0.783929	0.755558	0.792327	0.846282	0.871937	0.743847	0.808836	0.828701	0.810423	0.757996	0.757574	0.810229	0.788504	0.788639
SP306	0.77306	0.754702	0.729155	0.779072	0.78228	0.716411	0.768443	0.78408	0.801212	0.804079	0.772134	0.797911	0.791033	0.758045	0.75654	0.798502	0.759661	0.790522	0.760927	0.776335	0.768031	0.765076	0.787018	0.768949	0.772629	0.720459	0.827706	0.806627	0.726599	0.770258	0.760279	0.738644	0.776392	0.781717	0.771862	0.757392	0.755723	0.785126	0.818507	0.839715	0.787366	0.809742	0.813039	0.800021	0.767838	0.751516	0.78768	0.814635	0.821963
SP307	0.745836	0.750336	0.716307	0.7358	0.7759	0.71224	0.778444	0.770061	0.766102	0.784969	0.755241	0.798415	0.803815	0.751441	0.745836	0.785225	0.731171	0.785674	0.759254	0.76653	0.761522	0.733596	0.769663	0.751449	0.747402	0.67031	0.835981	0.794018	0.718224	0.748706	0.749106	0.723479	0.751781	0.781288	0.75898	0.710499	0.721383	0.752056	0.766409	0.795304	0.782529	0.735612	0.762775	0.767727	0.778571	0.729213	0.733455	0.820821	0.836641
SP308	0.763038	0.731718	0.740092	0.775917	0.777335	0.736695	0.791686	0.796894	0.808336	0.790981	0.788102	0.808019	0.812048	0.748824	0.748287	0.781791	0.729046	0.788468	0.783116	0.796056	0.783324	0.753205	0.784337	0.731268	0.760831	0.76393	0.858852	0.783992	0.763505	0.776178	0.778343	0.776843	0.788785	0.777839	0.80358	0.755394	0.763493	0.793514	0.814378	0.840906	0.792906	0.769015	0.825809	0.7925	0.795258	0.774086	0.767081	0.831987	0.841405
SP309	0.814758	0.789846	0.755583	0.795499	0.795415	0.735191	0.80259	0.799623	0.815305	0.834225	0.79238	0.815539	0.810244	0.790688	0.79413	0.831668	0.795384	0.813638	0.787593	0.792509	0.79243	0.806862	0.813712	0.806188	0.806399	0.767622	0.847849	0.838918	0.784519	0.799354	0.798728	0.796947	0.810763	0.825221	0.802846	0.819958	0.795559	0.834072	0.841919	0.862124	0.820616	0.825247	0.825851	0.830896	0.785062	0.791143	0.809284	0.844193	0.835433
SP310	0.755489	0.715668	0.713204	0.761913	0.799991	0.751615	0.831633	0.825811	0.755539	0.766381	0.793732	0.871893	0.869967	0.803266	0.771597	0.751857	0.74786	0.833711	0.784915	0.80809	0.805596	0.737714	0.830156	0.747311	0.772741	0.741541	0.895836	0.784136	0.757273	0.801307	0.819147	0.763674	0.786445	0.754515	0.81821	0.727748	0.785843	0.769978	0.724326	0.772882	0.83228	0.735283	0.769609	0.757048	0.839297	0.747542	0.709816	0.874896	0.880513
SP311	0.782058	0.738262	0.721857	0.756178	0.79368	0.753955	0.844709	0.843775	0.764931	0.761199	0.798388	0.875027	0.862537	0.793526	0.778919	0.774765	0.783454	0.841341	0.807399	0.833873	0.820288	0.763489	0.821852	0.729764	0.768788	0.750977	0.892671	0.812549	0.763451	0.806208	0.819664	0.742529	0.804158	0.773545	0.83125	0.732505	0.765655	0.778174	0.742505	0.787264	0.831559	0.736288	0.7557	0.763519	0.832995	0.760496	0.736937	0.867783	0.876493
SP312	0.769159	0.763075	0.74078	0.769531	0.763215	0.708247	0.781021	0.796864	0.811143	0.794056	0.732614	0.785424	0.784086	0.734001	0.746396	0.791347	0.747305	0.77184	0.745972	0.76534	0.758177	0.760213	0.777449	0.772713	0.773451	0.724992	0.826829	0.794438	0.724439	0.779106	0.765954	0.744078	0.777572	0.786533	0.755429	0.750429	0.729405	0.791209	0.813645	0.839213	0.787146	0.781639	0.804581	0.794019	0.780842	0.743818	0.795844	0.810761	0.817021
SP313	0.779528	0.760502	0.743343	0.7882	0.746583	0.725674	0.798604	0.803539	0.781668	0.816069	0.782648	0.820147	0.815498	0.763665	0.75839	0.800965	0.760928	0.810191	0.77239	0.786387	0.77925	0.766263	0.810187	0.787453	0.789313	0.737855	0.860406	0.805523	0.740149	0.809287	0.792118	0.759638	0.775241	0.765808	0.775634	0.742697	0.755721	0.80413	0.807942	0.832073	0.809787	0.776029	0.800105	0.78849	0.789738	0.74147	0.772938	0.831989	0.839757
SP314	0.736724	0.728674	0.765642	0.764364	0.806273	0.745619	0.813029	0.832104	0.780379	0.751705	0.795134	0.840006	0.843624	0.779184	0.75762	0.768045	0.714449	0.820375	0.796204	0.798634	0.797869	0.743061	0.782416	0.720184	0.765131	0.760571	0.873659	0.798153	0.756371	0.805119	0.799646	0.762987	0.776297	0.724774	0.792111	0.728335	0.772478	0.770566	0.778648	0.787162	0.804357	0.74645	0.776911	0.733176	0.817454	0.710146	0.730455	0.853679	0.863516
SP315	0.787812	0.810054	0.789201	0.757904	0.881607	0.824365	0.889181	0.899225	0.836939	0.754959	0.830961	0.895135	0.902413	0.829025	0.827072	0.787399	0.776788	0.88316	0.840137	0.864905	0.861787	0.804642	0.848003	0.734536	0.78758	0.789623	0.921008	0.82226	0.80872	0.82234	0.854362	0.798663	0.811901	0.7743	0.860058	0.726587	0.829029	0.761612	0.693848	0.722003	0.867778	0.724901	0.75577	0.746701	0.878457	0.793825	0.756187	0.908868	0.921049
SP316	0.72768	0.72187	0.764347	0.765737	0.800634	0.737081	0.773597	0.75118	0.718488	0.800684	0.779192	0.813653	0.803978	0.755521	0.740207	0.740284	0.689958	0.779204	0.740978	0.760719	0.750333	0.718435	0.770527	0.729399	0.737827	0.731732	0.831757	0.753413	0.740354	0.771226	0.774238	0.756385	0.781889	0.756634	0.778988	0.721218	0.759159	0.746809	0.777936	0.803264	0.788445	0.743922	0.785822	0.766911	0.757378	0.736485	0.749088	0.794412	0.796093
SP317	0.742987	0.740282	0.72414	0.769452	0.792621	0.74385	0.769495	0.764118	0.733786	0.785879	0.761018	0.791944	0.786095	0.753912	0.725438	0.762191	0.705343	0.750476	0.738931	0.758753	0.750196	0.743543	0.753755	0.749967	0.740316	0.740209	0.834605	0.755973	0.750646	0.760451	0.766396	0.756532	0.756806	0.7583	0.765683	0.764817	0.763473	0.782042	0.772772	0.803954	0.767462	0.733391	0.795692	0.786796	0.77721	0.709087	0.779008	0.780796	0.788515
SP318	0.78621	0.766967	0.756594	0.776349	0.790335	0.735247	0.785175	0.787989	0.78143	0.816813	0.769645	0.799259	0.806894	0.772549	0.767284	0.804374	0.764734	0.782146	0.786033	0.784913	0.79234	0.777102	0.769974	0.787678	0.778161	0.744025	0.840197	0.799725	0.752085	0.764073	0.764316	0.770934	0.790997	0.783749	0.78068	0.767698	0.769142	0.774865	0.809327	0.844486	0.796058	0.789163	0.829996	0.828243	0.786668	0.76718	0.789265	0.810614	0.817038
SP319	0.813816	0.830178	0.806065	0.783543	0.878234	0.842558	0.892128	0.885849	0.805329	0.783155	0.832809	0.904934	0.899188	0.84186	0.834204	0.833659	0.819306	0.892681	0.856668	0.875952	0.850028	0.809521	0.853534	0.747132	0.799354	0.803336	0.922796	0.823259	0.81521	0.810288	0.859557	0.791826	0.804297	0.783033	0.880865	0.757241	0.834865	0.78608	0.719777	0.760823	0.871976	0.774106	0.758513	0.779065	0.888778	0.815437	0.79431	0.897248	0.917178
SP320	0.869717	0.842691	0.830235	0.837322	0.883782	0.86718	0.913916	0.904317	0.826844	0.814796	0.876333	0.921765	0.931235	0.886204	0.872078	0.852917	0.84234	0.911749	0.881557	0.900907	0.893724	0.851526	0.895099	0.806126	0.848147	0.853661	0.935505	0.870387	0.870575	0.864156	0.889803	0.840979	0.86443	0.850533	0.897083	0.818312	0.886071	0.845591	0.768355	0.78386	0.897387	0.812223	0.756924	0.797881	0.908779	0.822725	0.824856	0.931202	0.933768
SP321	0.798113	0.806575	0.822066	0.776724	0.8779	0.826748	0.885761	0.869726	0.80554	0.798862	0.813528	0.891949	0.897391	0.830531	0.829168	0.802706	0.804405	0.88116	0.841568	0.866525	0.860284	0.78628	0.859288	0.752264	0.795688	0.783775	0.918451	0.835139	0.822001	0.823656	0.857758	0.805071	0.810572	0.797543	0.85799	0.751492	0.833975	0.793512	0.732059	0.708221	0.858373	0.750546	0.779704	0.787279	0.883433	0.80046	0.754402	0.899055	0.907717
SP326	0.755528	0.752257	0.753445	0.803721	0.778847	0.701089	0.759638	0.761306	0.789879	0.788692	0.75117	0.750268	0.758536	0.719305	0.721105	0.752374	0.73257	0.723306	0.726291	0.761258	0.742188	0.772063	0.762792	0.76806	0.75488	0.738712	0.796005	0.794047	0.73156	0.767897	0.74259	0.757555	0.768839	0.778368	0.753248	0.759317	0.763174	0.805419	0.8392	0.856916	0.74724	0.775668	0.824123	0.792808	0.769596	0.736218	0.813502	0.797388	0.795763
SP328	0.7686	0.737145	0.761573	0.777911	0.767613	0.725342	0.784571	0.760249	0.757456	0.815332	0.767936	0.797497	0.792116	0.75868	0.740919	0.785959	0.739406	0.769093	0.75551	0.769942	0.754893	0.763223	0.766385	0.774651	0.758008	0.751271	0.833437	0.783351	0.760004	0.789949	0.763061	0.772745	0.7893	0.793768	0.777037	0.797095	0.774285	0.80089	0.824046	0.83803	0.784237	0.791177	0.840665	0.802349	0.760854	0.760833	0.802936	0.811602	0.802786
SP329	0.790268	0.760467	0.752453	0.785582	0.783025	0.719019	0.788914	0.7821	0.785313	0.826434	0.756829	0.797461	0.785414	0.759703	0.749981	0.815207	0.766798	0.772463	0.77323	0.779835	0.791769	0.807718	0.77534	0.79151	0.799322	0.749985	0.829244	0.817029	0.75568	0.798571	0.773135	0.757897	0.792942	0.81449	0.772755	0.787144	0.75907	0.803603	0.846414	0.847451	0.808689	0.809554	0.840492	0.805983	0.778515	0.751822	0.803206	0.818909	0.818207
SP330	0.83678	0.798761	0.788384	0.828585	0.788875	0.736917	0.795396	0.79572	0.831861	0.834936	0.781344	0.787778	0.789716	0.773995	0.785839	0.828223	0.796046	0.775935	0.775459	0.798247	0.796109	0.826454	0.797004	0.816686	0.81151	0.771245	0.821181	0.852057	0.776175	0.801665	0.772381	0.796729	0.812389	0.83264	0.804361	0.82916	0.803874	0.846661	0.878558	0.886571	0.810038	0.854942	0.861741	0.845169	0.798157	0.799203	0.835062	0.838388	0.820041
SP331	0.809652	0.787716	0.763143	0.809065	0.791825	0.723572	0.775752	0.791808	0.820081	0.836771	0.758446	0.775366	0.765325	0.756177	0.774207	0.826334	0.7863	0.753065	0.754962	0.775792	0.773873	0.805947	0.770986	0.821998	0.794397	0.775879	0.803788	0.826273	0.747098	0.783797	0.752989	0.779057	0.792711	0.826916	0.786278	0.818309	0.777898	0.827779	0.862574	0.868603	0.790548	0.832384	0.842798	0.837303	0.780463	0.784693	0.820209	0.826172	0.807821
ASMR2533	0.847161	0.836903	0.86115	0.881923	0.87771	0.870337	0.880261	0.878744	0.878214	0.871533	0.879333	0.906464	0.889709	0.881295	0.855719	0.854522	0.848526	0.868045	0.867289	0.884275	0.871415	0.864077	0.889691	0.853281	0.862413	0.868065	0.901889	0.880665	0.884368	0.893703	0.878298	0.889312	0.882897	0.872614	0.890291	0.879138	0.873739	0.878318	0.895277	0.906732	0.873657	0.869893	0.891275	0.876145	0.885767	0.870069	0.885846	0.88916	0.892692
ASMR2536	0.881707	0.860076	0.893896	0.888975	0.893899	0.881763	0.893665	0.891495	0.884257	0.868468	0.888624	0.916428	0.897859	0.896202	0.869066	0.878434	0.877503	0.88544	0.886219	0.905915	0.888366	0.87731	0.898758	0.870235	0.876276	0.894396	0.916753	0.873317	0.901791	0.89509	0.89124	0.894958	0.889681	0.871894	0.906124	0.885288	0.915168	0.875938	0.903226	0.92093	0.895304	0.86793	0.899614	0.87617	0.910287	0.895232	0.904822	0.89856	0.909881
ASMR2537	0.859438	0.860017	0.891311	0.895632	0.906161	0.902313	0.915232	0.903309	0.885532	0.897238	0.921597	0.948436	0.930357	0.928324	0.892316	0.888202	0.856646	0.919328	0.892232	0.910298	0.897182	0.861769	0.920794	0.87319	0.88082	0.903395	0.951404	0.901609	0.918061	0.930069	0.932616	0.91706	0.906813	0.894769	0.929064	0.900294	0.922347	0.912108	0.90236	0.916188	0.92264	0.881017	0.900368	0.903591	0.915682	0.899753	0.887377	0.923084	0.929359
ASMR2538	0.905593	0.883575	0.907705	0.918829	0.906628	0.893793	0.903067	0.900658	0.903793	0.920423	0.909843	0.923513	0.901825	0.910995	0.893583	0.904149	0.899836	0.901684	0.891425	0.900902	0.896581	0.898563	0.913609	0.915191	0.905675	0.908231	0.918661	0.896718	0.904975	0.91591	0.909186	0.912464	0.919486	0.900576	0.912368	0.922863	0.917029	0.913622	0.936591	0.952273	0.902747	0.917668	0.932525	0.932006	0.899753	0.906658	0.9184	0.903411	0.905372
ASMR2539	0.874989	0.863124	0.898942	0.889508	0.899313	0.886031	0.89625	0.891966	0.880871	0.870965	0.889636	0.915061	0.903538	0.891149	0.869913	0.872392	0.876534	0.890319	0.87713	0.89725	0.885725	0.874059	0.891318	0.872966	0.873565	0.892793	0.909948	0.88717	0.897548	0.900918	0.893186	0.886591	0.893788	0.851921	0.904397	0.88799	0.905206	0.878876	0.906232	0.927887	0.892171	0.882217	0.910158	0.887267	0.903632	0.885406	0.90309	0.901024	0.905751
ASMR2553	0.964285	0.958455	0.96503	0.969527	0.958777	0.95431	0.945513	0.957283	0.969314	0.971822	0.957142	0.944108	0.937598	0.952534	0.957983	0.965888	0.963678	0.942476	0.952364	0.953532	0.955106	0.968136	0.954401	0.970286	0.960745	0.961064	0.937534	0.96287	0.957183	0.959294	0.95086	0.963059	0.965103	0.964575	0.953173	0.969126	0.957195	0.966222	0.978664	0.983372	0.949014	0.972813	0.978117	0.974947	0.948606	0.961479	0.974693	0.947698	0.938451
ASMR2558	0.852046	0.859669	0.864658	0.878751	0.838835	0.830366	0.800389	0.827627	0.872735	0.879677	0.845028	0.776406	0.787212	0.818747	0.829853	0.871355	0.835504	0.787701	0.815392	0.826874	0.832567	0.870437	0.829933	0.880049	0.851449	0.858202	0.813826	0.866848	0.832832	0.844607	0.804902	0.858909	0.842635	0.864049	0.809396	0.863984	0.832887	0.860958	0.916038	0.930091	0.795212	0.895197	0.901885	0.885374	0.81711	0.852452	0.89261	0.823935	0.80947
ASMR2559	0.875468	0.864211	0.897614	0.897745	0.893353	0.879527	0.890596	0.89491	0.897526	0.890827	0.896393	0.90975	0.892389	0.892736	0.878963	0.867282	0.877949	0.883551	0.877477	0.890762	0.891159	0.892375	0.892165	0.884666	0.8883	0.88697	0.902855	0.890781	0.887769	0.900457	0.890702	0.896706	0.906025	0.881501	0.898766	0.88706	0.906419	0.892943	0.916031	0.921618	0.891528	0.894198	0.904496	0.896077	0.897459	0.885071	0.908005	0.900505	0.894951
ASMR2561	0.887486	0.868787	0.901091	0.900023	0.895193	0.879366	0.887796	0.891779	0.88955	0.888997	0.889017	0.911599	0.8978	0.89446	0.876418	0.881611	0.873456	0.886986	0.877879	0.895079	0.891466	0.892134	0.892686	0.88514	0.887146	0.88939	0.908499	0.888392	0.890853	0.893067	0.886067	0.89768	0.899073	0.871591	0.891674	0.886826	0.899742	0.885334	0.906367	0.927713	0.891954	0.885784	0.911441	0.890252	0.896417	0.895167	0.905137	0.894019	0.900055
ASMR2562	0.853844	0.853738	0.866146	0.86939	0.893671	0.881274	0.885929	0.88796	0.893131	0.848733	0.867448	0.908455	0.889434	0.883807	0.862322	0.866088	0.842904	0.870536	0.857183	0.883923	0.872849	0.865848	0.877999	0.854672	0.855797	0.87328	0.911454	0.866477	0.882092	0.868525	0.875894	0.878198	0.872158	0.849276	0.890387	0.867723	0.902905	0.858178	0.887741	0.924817	0.881786	0.867573	0.873504	0.853644	0.892274	0.876499	0.904639	0.889463	0.895496
ASMR2563	0.898975	0.868658	0.917125	0.907999	0.910362	0.898547	0.910982	0.901518	0.90619	0.898922	0.915479	0.920566	0.906412	0.904854	0.899357	0.877448	0.894913	0.896426	0.896444	0.911804	0.906834	0.901808	0.899512	0.901465	0.898821	0.900449	0.911723	0.895233	0.9095	0.911618	0.905321	0.911982	0.909231	0.882102	0.911319	0.905438	0.916996	0.900175	0.914311	0.935759	0.893229	0.897166	0.910057	0.899432	0.912389	0.910094	0.917309	0.909058	0.907095
BSMR2483	0.917884	0.902176	0.923577	0.935795	0.916004	0.904599	0.902881	0.90978	0.935133	0.92056	0.91024	0.907859	0.890532	0.902789	0.906751	0.911655	0.91	0.896586	0.902474	0.904587	0.910219	0.928597	0.898644	0.924112	0.913239	0.912876	0.896278	0.912871	0.909872	0.916459	0.903118	0.914104	0.922134	0.908697	0.905165	0.924469	0.920903	0.920657	0.948277	0.954471	0.905844	0.928336	0.944248	0.932709	0.906434	0.921611	0.937504	0.90437	0.89858
BSMR2485	0.876266	0.881283	0.886873	0.899955	0.908109	0.898851	0.889716	0.898486	0.900877	0.884172	0.885365	0.913447	0.896431	0.893159	0.880654	0.883773	0.87298	0.893706	0.885454	0.902458	0.887715	0.884437	0.889921	0.876324	0.869379	0.89146	0.918925	0.887504	0.894869	0.889463	0.891587	0.891173	0.890789	0.871774	0.890921	0.886556	0.909673	0.882497	0.909239	0.935665	0.884529	0.888786	0.899397	0.893244	0.896473	0.895552	0.922022	0.898962	0.902782
BSMR2493	0.941586	0.92805	0.942251	0.949477	0.939433	0.923806	0.925754	0.935028	0.94345	0.949766	0.93722	0.927086	0.918641	0.937192	0.927831	0.942395	0.937964	0.921024	0.925629	0.929729	0.930319	0.945251	0.936517	0.948068	0.939201	0.937681	0.921169	0.944838	0.932551	0.939061	0.929811	0.944332	0.944945	0.939441	0.934398	0.949529	0.939987	0.94042	0.963034	0.971311	0.930217	0.949992	0.958005	0.95256	0.923982	0.940275	0.95154	0.927162	0.919784
BSMR2506	0.876082	0.864576	0.885747	0.908594	0.895291	0.88307	0.89439	0.897136	0.881984	0.909487	0.912364	0.920552	0.905621	0.89906	0.885916	0.892214	0.871947	0.897232	0.879703	0.897239	0.891113	0.876271	0.898987	0.89998	0.887751	0.892837	0.919418	0.888863	0.897094	0.913042	0.903503	0.900565	0.907785	0.880973	0.905613	0.899616	0.911793	0.892381	0.907678	0.930298	0.897391	0.883794	0.905931	0.910528	0.898531	0.890742	0.905798	0.898902	0.90747
BSMR2508	0.916261	0.907866	0.919994	0.929777	0.920236	0.908915	0.900988	0.910933	0.927846	0.925239	0.909908	0.905313	0.88937	0.90996	0.906919	0.912573	0.90756	0.895233	0.893842	0.905014	0.910545	0.92622	0.904781	0.923285	0.909573	0.914825	0.902243	0.916565	0.907069	0.917157	0.90511	0.914871	0.920719	0.906549	0.910126	0.922596	0.919247	0.915592	0.950565	0.956715	0.900057	0.933664	0.93529	0.93173	0.900027	0.917111	0.942769	0.905807	0.899147
BSMR2510	0.885788	0.8598	0.892149	0.899099	0.900183	0.879792	0.893998	0.89152	0.90219	0.901922	0.893289	0.910205	0.8922	0.89504	0.884989	0.879718	0.88546	0.891126	0.886729	0.892838	0.895885	0.893954	0.897642	0.889096	0.887733	0.899452	0.903973	0.888367	0.889518	0.906918	0.896008	0.8974	0.901347	0.885707	0.897317	0.89851	0.90682	0.895339	0.915025	0.929681	0.892388	0.893864	0.917661	0.908722	0.895695	0.895147	0.912754	0.895546	0.90224
CSMR2532	0.846127	0.846281	0.869191	0.882653	0.863566	0.867481	0.877822	0.885214	0.881533	0.874865	0.877867	0.90652	0.88148	0.876603	0.854696	0.876892	0.847413	0.882114	0.872383	0.878759	0.867471	0.863811	0.885008	0.878754	0.872065	0.870505	0.898967	0.872709	0.880573	0.893154	0.893512	0.877405	0.886229	0.860595	0.895618	0.890148	0.888411	0.896002	0.908027	0.915621	0.880534	0.870966	0.895458	0.890418	0.877683	0.854669	0.879094	0.892609	0.883951
CSMR2542	0.876556	0.855551	0.842443	0.88409	0.840039	0.827838	0.846086	0.851522	0.882688	0.888492	0.848846	0.843792	0.843837	0.850225	0.856742	0.893041	0.847003	0.843086	0.837174	0.84371	0.850995	0.878214	0.86152	0.878802	0.869364	0.834939	0.864691	0.887322	0.834457	0.86342	0.829613	0.864751	0.852622	0.876479	0.843917	0.872235	0.849938	0.885084	0.907575	0.917554	0.845761	0.90042	0.892955	0.887981	0.841497	0.858211	0.891334	0.861662	0.862627
CSMR2543	0.936869	0.92324	0.9366	0.941822	0.926822	0.918316	0.911809	0.926241	0.94469	0.945511	0.924611	0.902781	0.899658	0.915985	0.923918	0.934617	0.937446	0.90199	0.916305	0.918941	0.920603	0.941223	0.922965	0.942172	0.935425	0.931804	0.903328	0.934838	0.926096	0.924353	0.914496	0.93381	0.939579	0.93606	0.916162	0.943489	0.925716	0.938637	0.959007	0.963791	0.912052	0.947594	0.959297	0.951583	0.915488	0.933223	0.954603	0.915908	0.904787
CSMR2545	0.897662	0.881465	0.903558	0.919491	0.901337	0.887906	0.892831	0.894055	0.903208	0.91313	0.902231	0.91533	0.895338	0.907198	0.884563	0.901666	0.889299	0.898999	0.877646	0.898378	0.891862	0.898117	0.906001	0.906739	0.896265	0.900146	0.909126	0.894086	0.897677	0.910785	0.905753	0.910247	0.912637	0.88752	0.908707	0.915691	0.909598	0.906269	0.930744	0.948397	0.90073	0.914117	0.926577	0.923275	0.897424	0.904162	0.913615	0.893138	0.898414
CSMR2546	0.916859	0.901191	0.926107	0.92846	0.918327	0.909133	0.90971	0.913907	0.927636	0.920981	0.914776	0.920573	0.907879	0.909036	0.909767	0.915236	0.918474	0.907752	0.906514	0.913226	0.911417	0.915366	0.916048	0.921233	0.91267	0.925647	0.91195	0.913685	0.916495	0.920567	0.909137	0.920411	0.924703	0.909753	0.917174	0.927038	0.926736	0.913656	0.938885	0.95454	0.907854	0.927814	0.943229	0.938835	0.90926	0.922379	0.938851	0.911914	0.91143
DSMR2549	0.868987	0.848936	0.860022	0.881703	0.855643	0.818616	0.799441	0.842612	0.896251	0.873491	0.838691	0.748134	0.749882	0.807044	0.821583	0.868316	0.846359	0.745547	0.817018	0.832281	0.833076	0.881336	0.81994	0.880206	0.853512	0.857193	0.77766	0.883239	0.826781	0.835767	0.793666	0.864565	0.856053	0.87595	0.819106	0.884564	0.853548	0.874042	0.924199	0.938487	0.79644	0.903193	0.91644	0.88896	0.822172	0.859173	0.901348	0.821331	0.80844
DSMR2550	0.894017	0.890159	0.903699	0.914839	0.898735	0.899334	0.901928	0.908008	0.917424	0.917802	0.90558	0.919353	0.902446	0.915274	0.892388	0.904629	0.890897	0.89733	0.894008	0.905043	0.898129	0.898461	0.907366	0.905787	0.904626	0.905355	0.915862	0.903609	0.91031	0.914424	0.90967	0.915427	0.913709	0.907363	0.913161	0.92143	0.921123	0.915237	0.93045	0.932378	0.907455	0.901241	0.932177	0.926042	0.909965	0.905373	0.919547	0.905786	0.909869
DSMR2554	0.955522	0.944487	0.953423	0.955962	0.946402	0.939076	0.931178	0.944793	0.96051	0.958983	0.941261	0.921589	0.918925	0.938285	0.941629	0.952952	0.951105	0.922794	0.939382	0.935504	0.938675	0.95768	0.941238	0.958491	0.946415	0.94966	0.918767	0.94911	0.942419	0.94456	0.931812	0.951731	0.95167	0.951246	0.934527	0.959046	0.945077	0.953407	0.97106	0.976543	0.930952	0.962069	0.96814	0.960678	0.930581	0.951103	0.967845	0.929723	0.92169
DSMR2555	0.894148	0.884461	0.897795	0.908218	0.902165	0.880031	0.890257	0.89566	0.907106	0.905936	0.896018	0.900549	0.880005	0.890469	0.884777	0.899408	0.896282	0.885254	0.881472	0.890547	0.886409	0.894839	0.892981	0.904733	0.888659	0.894422	0.89734	0.894938	0.897187	0.895786	0.880158	0.899898	0.905242	0.894699	0.885283	0.906021	0.912701	0.902061	0.917759	0.935985	0.885127	0.908936	0.92134	0.911513	0.892682	0.890754	0.923163	0.895992	0.891887
DSMR2556	0.930507	0.919057	0.927034	0.937711	0.926326	0.909922	0.907631	0.920451	0.940774	0.943294	0.919177	0.90503	0.888931	0.914547	0.912779	0.935285	0.928033	0.898557	0.91068	0.909781	0.910305	0.936872	0.919646	0.936467	0.923839	0.922213	0.905217	0.931569	0.912348	0.924281	0.908202	0.929382	0.931228	0.930959	0.914811	0.937467	0.920726	0.931573	0.955804	0.964442	0.912061	0.943872	0.953315	0.94968	0.908133	0.926039	0.945115	0.906735	0.899692
DSMR2557	0.849387	0.810521	0.846256	0.868302	0.870873	0.852762	0.870243	0.879347	0.845302	0.867419	0.86192	0.897864	0.877803	0.865217	0.841147	0.864448	0.843819	0.865817	0.858206	0.883216	0.862815	0.853387	0.887831	0.861494	0.852622	0.873032	0.898339	0.882808	0.871509	0.885312	0.87862	0.877884	0.869924	0.852584	0.888905	0.88116	0.880016	0.872209	0.897892	0.911496	0.883843	0.869882	0.875476	0.869846	0.871723	0.851152	0.857566	0.879657	0.880027
DSMR2560	0.878914	0.848035	0.894635	0.881247	0.89335	0.875482	0.894639	0.890184	0.888941	0.885249	0.889501	0.910767	0.898198	0.892455	0.87429	0.861036	0.8869	0.89097	0.877453	0.896642	0.892797	0.875062	0.885875	0.877027	0.86626	0.884885	0.914103	0.887339	0.889446	0.893489	0.893673	0.889472	0.891769	0.871357	0.902189	0.87165	0.909096	0.875518	0.897624	0.91737	0.887993	0.873747	0.902607	0.891401	0.902694	0.889963	0.898	0.899661	0.903055
ESMR2486	0.854898	0.858621	0.870761	0.894495	0.870251	0.83342	0.854136	0.855698	0.8948	0.888233	0.865024	0.860642	0.85057	0.838184	0.836024	0.857158	0.841937	0.835247	0.835424	0.852005	0.839624	0.877558	0.852279	0.87273	0.858527	0.850867	0.883826	0.886862	0.852764	0.879363	0.849013	0.870249	0.870323	0.889986	0.860962	0.880876	0.876538	0.894004	0.923527	0.932519	0.865301	0.897132	0.91276	0.889146	0.864093	0.861907	0.895598	0.875481	0.873096
ESMR2488	0.889177	0.875331	0.898604	0.895305	0.913642	0.891532	0.903974	0.902327	0.894198	0.899712	0.905131	0.922133	0.909576	0.9044	0.893084	0.89162	0.879915	0.90294	0.88785	0.899369	0.889659	0.889347	0.905099	0.886428	0.891262	0.913673	0.923478	0.87978	0.913192	0.90617	0.909302	0.909032	0.900063	0.886999	0.908931	0.902895	0.920982	0.898593	0.912128	0.927019	0.906329	0.886401	0.90609	0.908068	0.908599	0.902775	0.910888	0.905177	0.918029
ESMR2489	0.880542	0.873805	0.893103	0.897082	0.893665	0.881267	0.88579	0.895805	0.899085	0.895964	0.887014	0.902707	0.887549	0.884454	0.873714	0.886398	0.872281	0.88504	0.870101	0.885358	0.880927	0.899135	0.88501	0.889471	0.874263	0.88893	0.900612	0.881548	0.87836	0.881731	0.888038	0.886946	0.896283	0.879439	0.897121	0.89244	0.907918	0.896201	0.913706	0.933271	0.881276	0.890447	0.897374	0.899487	0.889638	0.886294	0.914363	0.89697	0.893789
ESMR2490	0.936032	0.928263	0.934508	0.947401	0.929741	0.920901	0.916369	0.926299	0.943077	0.946714	0.930838	0.917457	0.90658	0.926654	0.923298	0.939079	0.93259	0.912796	0.923739	0.919915	0.921105	0.938538	0.930032	0.944736	0.934447	0.932196	0.914344	0.934542	0.924246	0.935276	0.924465	0.934778	0.940776	0.935722	0.921262	0.946522	0.923302	0.939972	0.962157	0.967762	0.916529	0.951392	0.960454	0.948541	0.913674	0.935286	0.954661	0.915178	0.913709
ESMR2492	0.92432	0.9139	0.924911	0.931726	0.917064	0.908058	0.90503	0.918012	0.933578	0.931969	0.915136	0.899181	0.889017	0.901895	0.908755	0.92507	0.921627	0.896318	0.905198	0.90467	0.909397	0.93137	0.916089	0.928045	0.922006	0.919136	0.89876	0.922087	0.914119	0.922608	0.900982	0.919867	0.927957	0.925555	0.906462	0.937569	0.918292	0.925309	0.952822	0.959411	0.902564	0.938078	0.944472	0.933692	0.898097	0.920894	0.947017	0.904107	0.899862
ESMR2494	0.896355	0.87613	0.904576	0.906231	0.903787	0.888917	0.89672	0.898832	0.905658	0.908534	0.901883	0.909212	0.897813	0.893011	0.888946	0.886201	0.897036	0.889099	0.885696	0.897599	0.895515	0.898675	0.90839	0.907037	0.89216	0.903865	0.901447	0.898635	0.900045	0.900074	0.895622	0.904694	0.90846	0.894268	0.900571	0.908686	0.924037	0.890386	0.921018	0.938131	0.894492	0.910263	0.922364	0.920442	0.905124	0.901414	0.917799	0.897687	0.904401
ESMR2499	0.889982	0.87656	0.896003	0.901147	0.89093	0.876283	0.888808	0.894252	0.907369	0.899143	0.889891	0.897889	0.884458	0.886568	0.883225	0.891289	0.884615	0.884198	0.885333	0.890389	0.886528	0.902178	0.893084	0.896281	0.885019	0.897482	0.896856	0.898869	0.887684	0.902825	0.885361	0.898127	0.896934	0.885025	0.890945	0.898695	0.897	0.893113	0.928537	0.933549	0.883405	0.903672	0.913045	0.890925	0.888718	0.89275	0.921373	0.89148	0.901217
ESMR2500	0.901772	0.895197	0.901043	0.915777	0.905573	0.889984	0.894747	0.901286	0.915215	0.908744	0.889749	0.901693	0.880935	0.890851	0.889732	0.90314	0.896088	0.886684	0.886285	0.899382	0.892487	0.91194	0.898714	0.908125	0.893224	0.899936	0.90335	0.902267	0.897744	0.903284	0.891432	0.903014	0.900589	0.898051	0.892616	0.908557	0.911232	0.907339	0.931695	0.948913	0.895206	0.916578	0.92396	0.918188	0.895262	0.904214	0.931997	0.896663	0.898436
FSMR2466	0.896713	0.889281	0.910607	0.915918	0.904723	0.893713	0.892891	0.896902	0.9144	0.906758	0.898506	0.900365	0.89132	0.894964	0.89088	0.894958	0.89816	0.891441	0.887503	0.897443	0.897539	0.905947	0.897716	0.906336	0.895015	0.895966	0.894587	0.898027	0.895904	0.906626	0.890395	0.895948	0.897248	0.895813	0.891645	0.907695	0.905031	0.904793	0.930315	0.942646	0.886986	0.910117	0.928619	0.908768	0.894354	0.901631	0.92974	0.895695	0.901163
FSMR2467	0.938667	0.926124	0.93902	0.94522	0.929847	0.921825	0.915497	0.928806	0.947557	0.945661	0.928427	0.913636	0.904945	0.919314	0.923009	0.935139	0.935967	0.914653	0.921815	0.921248	0.924879	0.945357	0.924313	0.941943	0.928687	0.92866	0.909831	0.934566	0.922513	0.933835	0.913886	0.931892	0.936536	0.934284	0.918781	0.943438	0.927957	0.939966	0.95954	0.96791	0.919289	0.94897	0.95796	0.95029	0.917708	0.939502	0.95694	0.915993	0.913147
FSMR2470	0.909497	0.905205	0.912836	0.919221	0.912225	0.898919	0.895002	0.904318	0.924519	0.92431	0.907668	0.898364	0.887414	0.899011	0.903412	0.917283	0.911785	0.890965	0.897599	0.904615	0.904195	0.922778	0.904694	0.915247	0.901302	0.911251	0.897716	0.90967	0.905382	0.909224	0.893789	0.907192	0.913753	0.904148	0.899245	0.9219	0.917066	0.909622	0.939173	0.95574	0.892897	0.924046	0.933325	0.928213	0.893559	0.915393	0.942902	0.899192	0.890667
FSMR2473	0.855564	0.838148	0.848231	0.884271	0.851888	0.808685	0.829148	0.84022	0.884418	0.876297	0.848145	0.848805	0.835708	0.839989	0.824114	0.854715	0.82706	0.823664	0.832573	0.837449	0.832703	0.861853	0.840352	0.853496	0.861525	0.848614	0.877418	0.881817	0.849047	0.860824	0.83581	0.852327	0.872143	0.886637	0.857059	0.877148	0.867175	0.890166	0.909161	0.927189	0.8656	0.900853	0.912542	0.879736	0.837513	0.853832	0.889534	0.866249	0.864337
FSMR2478	0.855085	0.840853	0.839709	0.870511	0.832703	0.778659	0.793525	0.817797	0.881977	0.877931	0.81596	0.788919	0.781756	0.810187	0.821627	0.862774	0.840176	0.776996	0.806617	0.807918	0.812362	0.866471	0.812355	0.868406	0.852202	0.831487	0.818766	0.864688	0.823069	0.847976	0.790688	0.847201	0.862287	0.876969	0.81267	0.874955	0.840919	0.87919	0.914139	0.926013	0.827172	0.894055	0.907544	0.884934	0.811429	0.846483	0.89135	0.830597	0.809482
FSMR2481	0.895847	0.889349	0.900714	0.911143	0.895727	0.884895	0.893425	0.900546	0.910322	0.894225	0.889728	0.897542	0.882427	0.896265	0.887596	0.894863	0.891467	0.883239	0.887184	0.892755	0.889932	0.904651	0.897807	0.906588	0.893257	0.897791	0.898252	0.902267	0.891303	0.902453	0.888154	0.905202	0.899734	0.891934	0.890471	0.903285	0.904941	0.893433	0.926452	0.943624	0.884178	0.90756	0.916292	0.908039	0.893603	0.902585	0.930184	0.893727	0.893697
GSMR2460	0.845924	0.829072	0.841015	0.869572	0.849469	0.802006	0.809347	0.830251	0.876937	0.868101	0.837298	0.789826	0.786684	0.804285	0.807771	0.85709	0.829064	0.778841	0.798705	0.836318	0.818492	0.85823	0.816476	0.853987	0.831292	0.825535	0.814332	0.863505	0.815645	0.824591	0.784731	0.840254	0.838825	0.869036	0.823048	0.868712	0.84473	0.862521	0.902975	0.919211	0.814522	0.881512	0.89093	0.865152	0.82847	0.838443	0.886792	0.83681	0.825729
GSMR2464	0.872076	0.86945	0.894194	0.912237	0.896226	0.885419	0.89685	0.893543	0.881934	0.899196	0.906757	0.926203	0.904686	0.901149	0.8767	0.886574	0.859395	0.901653	0.883616	0.895756	0.885097	0.865948	0.896346	0.895003	0.888371	0.899787	0.918354	0.882464	0.899648	0.914012	0.903144	0.901933	0.906851	0.866963	0.909616	0.904157	0.907845	0.899819	0.921006	0.930671	0.896655	0.892622	0.906439	0.900894	0.899742	0.884436	0.89857	0.902348	0.906248
GSMR2465	0.892726	0.874601	0.898627	0.905892	0.903721	0.884956	0.896062	0.897835	0.900464	0.900177	0.89077	0.910001	0.897409	0.888699	0.878886	0.890256	0.88928	0.887509	0.879432	0.896135	0.892878	0.900298	0.895928	0.89575	0.896126	0.897231	0.906241	0.900659	0.895589	0.904717	0.895161	0.900297	0.903891	0.887065	0.896156	0.903504	0.909736	0.89073	0.923733	0.933434	0.89312	0.903885	0.921059	0.906584	0.894043	0.901607	0.924795	0.895218	0.904404
HSMR2495	0.94491	0.938606	0.946256	0.950454	0.936483	0.930261	0.925103	0.937135	0.952654	0.954326	0.936633	0.916425	0.913268	0.929993	0.934227	0.944229	0.945154	0.915916	0.930016	0.931549	0.930977	0.953847	0.931309	0.949935	0.936994	0.939269	0.912046	0.94652	0.935143	0.939399	0.924025	0.944542	0.942934	0.945934	0.928955	0.952786	0.935723	0.947309	0.966413	0.972465	0.922891	0.95576	0.961531	0.953609	0.928203	0.946306	0.961404	0.928553	0.917304
HSMR2496	0.916383	0.908126	0.918036	0.921925	0.907978	0.896516	0.895877	0.909007	0.925345	0.932269	0.90459	0.895301	0.883673	0.897455	0.898532	0.915865	0.915329	0.894813	0.893126	0.90408	0.899303	0.921391	0.905833	0.924523	0.908727	0.912421	0.901324	0.916811	0.902159	0.913575	0.896457	0.911325	0.918138	0.915415	0.898852	0.925769	0.91477	0.915759	0.942525	0.954767	0.895039	0.926482	0.9384	0.932445	0.899175	0.915715	0.940989	0.897618	0.897009
HSMR2513	0.930965	0.924357	0.938619	0.939101	0.93151	0.921223	0.914237	0.925365	0.945974	0.94318	0.922138	0.905117	0.898186	0.91646	0.918605	0.932722	0.930262	0.905782	0.914053	0.917901	0.923058	0.942475	0.919752	0.943573	0.928108	0.931207	0.907189	0.930399	0.92425	0.933497	0.914797	0.928921	0.932078	0.930108	0.915182	0.940335	0.926215	0.937844	0.958224	0.963001	0.908855	0.945728	0.952803	0.945386	0.913898	0.936601	0.953526	0.913092	0.903265
HSMR2515	0.875562	0.870389	0.889008	0.902966	0.894115	0.885133	0.896368	0.890583	0.893471	0.90831	0.904092	0.915439	0.895474	0.900303	0.884831	0.891839	0.874748	0.889082	0.882208	0.896451	0.892216	0.888107	0.892579	0.893904	0.888861	0.893817	0.911624	0.890759	0.889978	0.907594	0.907823	0.903272	0.907576	0.887756	0.903505	0.900826	0.905565	0.900014	0.922704	0.934916	0.896539	0.892514	0.913842	0.907328	0.885798	0.889799	0.910686	0.899332	0.897032
HSMR2516	0.892149	0.88279	0.898448	0.907086	0.908522	0.88743	0.897863	0.904508	0.893585	0.904129	0.894785	0.909554	0.886884	0.887116	0.887871	0.893334	0.899449	0.886375	0.886717	0.897372	0.893285	0.887369	0.890877	0.889609	0.881536	0.894693	0.909105	0.889642	0.889236	0.898496	0.889571	0.894	0.90233	0.886566	0.89745	0.904041	0.907788	0.893494	0.915089	0.929277	0.884607	0.892461	0.899207	0.908735	0.895161	0.895986	0.92039	0.897003	0.893722
HSMR2518	0.880267	0.872088	0.886738	0.893201	0.891314	0.880617	0.893589	0.890261	0.893241	0.889257	0.890267	0.907389	0.888928	0.880945	0.88523	0.871851	0.884578	0.887105	0.877342	0.897632	0.889679	0.884409	0.891399	0.893971	0.884561	0.886704	0.907532	0.890096	0.8865	0.898555	0.884126	0.889276	0.897028	0.882726	0.897068	0.887998	0.903152	0.878692	0.907384	0.929281	0.882045	0.888815	0.904746	0.903988	0.888996	0.890576	0.914018	0.891089	0.89454
HSMR2535	0.908525	0.901357	0.905426	0.920574	0.908913	0.895074	0.894066	0.903905	0.923855	0.918457	0.895141	0.891109	0.880863	0.894849	0.892253	0.915691	0.9041	0.883651	0.892692	0.898415	0.895116	0.915653	0.898278	0.918935	0.903035	0.907022	0.893647	0.908754	0.896277	0.90533	0.894001	0.910287	0.912106	0.912725	0.896237	0.917702	0.906691	0.910941	0.936467	0.949631	0.890176	0.923425	0.93606	0.929026	0.892256	0.913113	0.940669	0.892195	0.890415
SRR14601273	0.787434	0.803395	0.787209	0.803269	0.805092	0.737152	0.766568	0.76658	0.825121	0.818568	0.773614	0.744818	0.754602	0.740632	0.759286	0.81098	0.777607	0.76505	0.76794	0.770746	0.771576	0.799738	0.775116	0.795993	0.795416	0.754541	0.804132	0.82416	0.759234	0.788374	0.733808	0.777103	0.792301	0.8082	0.729081	0.783587	0.747585	0.815642	0.853231	0.861087	0.749308	0.814072	0.826082	0.796157	0.770492	0.764892	0.818194	0.80474	0.79842
SRR14601274	0.774805	0.742267	0.750394	0.76087	0.784337	0.714163	0.77784	0.760247	0.785958	0.792923	0.766328	0.770496	0.78401	0.731149	0.733171	0.776763	0.738554	0.780041	0.762515	0.767988	0.760357	0.769801	0.771484	0.771023	0.772491	0.722065	0.824601	0.815777	0.737817	0.778318	0.735954	0.761247	0.774674	0.788709	0.730061	0.766129	0.73946	0.772703	0.816671	0.826022	0.761932	0.781258	0.805706	0.778079	0.763118	0.745836	0.777251	0.816569	0.821825
SRR14601276	0.819787	0.81045	0.811497	0.791902	0.794488	0.783819	0.808012	0.808239	0.85216	0.826196	0.789649	0.794759	0.81358	0.791527	0.80281	0.844903	0.790873	0.81106	0.797991	0.801436	0.798039	0.830911	0.795119	0.817062	0.796388	0.763454	0.82688	0.814453	0.774628	0.761772	0.774184	0.787073	0.780389	0.818396	0.7834	0.76765	0.802462	0.810841	0.833877	0.868756	0.799569	0.83065	0.827206	0.827691	0.795073	0.818545	0.83057	0.823408	0.811649
SRR14601277	0.78184	0.769896	0.739688	0.786	0.783294	0.706862	0.782418	0.766256	0.811869	0.800375	0.758594	0.782037	0.778682	0.751389	0.754645	0.800791	0.756114	0.774107	0.744887	0.748252	0.762937	0.772481	0.783558	0.774698	0.789205	0.728264	0.830385	0.816749	0.736684	0.77939	0.751881	0.753781	0.777817	0.810311	0.75324	0.762798	0.737658	0.798796	0.825217	0.832753	0.769111	0.816309	0.802864	0.788442	0.775471	0.743071	0.785496	0.815538	0.824952
SRR14601280	0.78963	0.787038	0.784258	0.78463	0.788972	0.743233	0.781837	0.787633	0.826204	0.801589	0.76352	0.777981	0.795883	0.759861	0.76646	0.8047	0.75132	0.791537	0.780792	0.768853	0.784451	0.806137	0.762511	0.777406	0.763284	0.727426	0.81709	0.787609	0.740529	0.764278	0.742933	0.758203	0.781447	0.78338	0.750903	0.761783	0.757453	0.784013	0.825871	0.827592	0.771242	0.79681	0.815422	0.769426	0.796455	0.766842	0.812697	0.818269	0.81109
SRR14601286	0.798921	0.776123	0.735481	0.814791	0.777813	0.701368	0.7779	0.785724	0.793011	0.809662	0.771281	0.80161	0.793205	0.758968	0.763999	0.803065	0.777741	0.782425	0.771491	0.771736	0.779183	0.794808	0.793516	0.797904	0.807694	0.749247	0.824681	0.837555	0.757106	0.791644	0.76644	0.783196	0.811206	0.787153	0.770266	0.791065	0.767484	0.812501	0.843054	0.861107	0.791715	0.820307	0.832668	0.804026	0.797835	0.749006	0.814209	0.831518	0.821807
SRR14601288	0.828363	0.811614	0.808969	0.827142	0.801526	0.749256	0.773214	0.780388	0.85451	0.831186	0.786082	0.739281	0.761979	0.761525	0.788933	0.827706	0.806405	0.756253	0.778902	0.794598	0.781064	0.833998	0.767812	0.823172	0.802272	0.771005	0.781175	0.847355	0.75055	0.783223	0.724363	0.793044	0.798915	0.826698	0.777724	0.807516	0.789	0.84263	0.87317	0.890621	0.785137	0.852071	0.861642	0.825081	0.783114	0.803513	0.841648	0.814483	0.804222
SRR14601290	0.78463	0.756441	0.749713	0.770671	0.769868	0.726378	0.786641	0.793963	0.810917	0.78542	0.771911	0.795693	0.809046	0.761002	0.762725	0.78718	0.744608	0.779685	0.760275	0.788383	0.771821	0.778443	0.780795	0.76648	0.76537	0.726145	0.834983	0.809181	0.738479	0.768761	0.764251	0.7309	0.781816	0.775705	0.782645	0.751066	0.763773	0.79447	0.81304	0.832455	0.787892	0.785942	0.7933	0.765322	0.79924	0.756963	0.790387	0.832769	0.834156
SRR14601291	0.775767	0.761174	0.780607	0.76708	0.784486	0.75236	0.816352	0.82145	0.810665	0.781982	0.764831	0.813265	0.824638	0.777126	0.773864	0.78912	0.751834	0.805859	0.794781	0.798225	0.807778	0.796058	0.805205	0.772465	0.771257	0.751129	0.847194	0.799446	0.77304	0.775765	0.762865	0.763713	0.787854	0.776593	0.794378	0.763093	0.776197	0.763141	0.795409	0.815288	0.793245	0.793168	0.819217	0.748773	0.797652	0.752114	0.797964	0.831727	0.834543
SRR14601293	0.790326	0.784735	0.738319	0.789155	0.781106	0.719712	0.774478	0.760547	0.792372	0.792821	0.744185	0.766913	0.78235	0.755719	0.757834	0.817433	0.752984	0.760139	0.747838	0.767812	0.761293	0.787107	0.779325	0.789427	0.757386	0.736695	0.819951	0.817892	0.727832	0.760803	0.739321	0.755553	0.770382	0.806495	0.750996	0.768522	0.756002	0.810427	0.82484	0.843633	0.756769	0.802858	0.811677	0.797664	0.783862	0.751725	0.815017	0.812071	0.806156
SRR14601295	0.781469	0.764567	0.761598	0.790581	0.772478	0.724787	0.79862	0.794206	0.796201	0.808308	0.770591	0.802271	0.807536	0.772721	0.759515	0.810561	0.738789	0.794489	0.750752	0.781982	0.776829	0.792566	0.785151	0.757311	0.766841	0.700361	0.835652	0.816456	0.720547	0.773457	0.761422	0.745892	0.793214	0.78761	0.768961	0.752629	0.765248	0.795795	0.819826	0.842542	0.778045	0.805251	0.800388	0.789942	0.785785	0.747489	0.795796	0.833482	0.834863
SRR14601296	0.806187	0.769128	0.770067	0.804333	0.772185	0.706718	0.776582	0.785929	0.819331	0.8136	0.778919	0.773943	0.785139	0.753705	0.766649	0.809766	0.775572	0.77277	0.745597	0.769207	0.773804	0.809658	0.780869	0.81038	0.80726	0.737926	0.806584	0.822542	0.735757	0.784211	0.757807	0.771919	0.798858	0.815256	0.766828	0.777659	0.764607	0.827186	0.856056	0.871631	0.790513	0.82648	0.837505	0.816847	0.787762	0.783864	0.819852	0.825629	0.818069
SRR14601301	0.819981	0.781748	0.760435	0.787609	0.8104	0.75529	0.838003	0.818609	0.76954	0.823828	0.804209	0.850402	0.858289	0.818573	0.800237	0.819808	0.794023	0.844428	0.818155	0.815382	0.821474	0.800519	0.832703	0.788068	0.815057	0.763086	0.880409	0.857925	0.783397	0.810273	0.821354	0.786616	0.828965	0.831233	0.815812	0.796968	0.786135	0.835901	0.790949	0.799142	0.830625	0.794283	0.775834	0.789068	0.838831	0.775391	0.786852	0.880497	0.880357
SRR14601302	0.827315	0.803723	0.803142	0.82472	0.789542	0.730543	0.779298	0.793736	0.847987	0.844109	0.788494	0.761124	0.763098	0.767973	0.785169	0.828083	0.804152	0.758889	0.78336	0.783973	0.788568	0.828644	0.794844	0.828802	0.815281	0.78039	0.788857	0.838043	0.775779	0.793591	0.748236	0.792443	0.811812	0.831185	0.784578	0.816878	0.793118	0.844646	0.885183	0.891922	0.789091	0.858929	0.856204	0.823621	0.793589	0.793469	0.85294	0.816976	0.807436
SRR14601303	0.836152	0.824589	0.836359	0.847859	0.834431	0.808763	0.778594	0.809131	0.862742	0.856883	0.812753	0.755354	0.780142	0.795672	0.810654	0.853955	0.828304	0.78832	0.803962	0.807697	0.816834	0.863192	0.809496	0.852035	0.832004	0.815141	0.786515	0.848588	0.799836	0.806374	0.775649	0.828889	0.821194	0.832002	0.779248	0.845961	0.817995	0.836539	0.883185	0.898787	0.77707	0.862146	0.882085	0.861822	0.785292	0.827625	0.868845	0.805014	0.777161
SRR14601304	0.79549	0.769444	0.772751	0.815244	0.784896	0.732931	0.783378	0.799125	0.841289	0.824759	0.785363	0.796387	0.810763	0.779122	0.77526	0.801391	0.792589	0.799152	0.775143	0.7794	0.792098	0.813884	0.802107	0.818164	0.816205	0.766649	0.837608	0.829893	0.765781	0.798207	0.769455	0.790802	0.819185	0.832803	0.781607	0.795799	0.785834	0.829954	0.855176	0.87736	0.818821	0.840572	0.846882	0.829853	0.791455	0.777204	0.827225	0.836778	0.827978
SRR14601305	0.81697	0.799795	0.777088	0.822264	0.773897	0.744084	0.78985	0.77777	0.835075	0.811396	0.78452	0.758545	0.771104	0.759668	0.7831	0.816129	0.783289	0.751758	0.7643	0.7877	0.792531	0.820316	0.789667	0.823391	0.789553	0.767747	0.796693	0.843109	0.749021	0.785066	0.729609	0.784008	0.782367	0.823037	0.76556	0.797142	0.77255	0.819714	0.866414	0.874123	0.77005	0.834102	0.841356	0.818233	0.792087	0.788708	0.833731	0.834895	0.8175
SRR14601306	0.80093	0.789854	0.810757	0.826985	0.809302	0.797316	0.771562	0.772221	0.826774	0.821326	0.787291	0.759252	0.785169	0.771673	0.777906	0.821862	0.784083	0.778267	0.793632	0.790356	0.789558	0.81256	0.777135	0.81766	0.792261	0.770718	0.813248	0.816257	0.793229	0.771872	0.742603	0.796798	0.783571	0.808254	0.749978	0.811468	0.785402	0.792881	0.846191	0.865893	0.758944	0.827981	0.855521	0.809539	0.766638	0.781747	0.822873	0.804628	0.790785
SRR14601308	0.764694	0.783132	0.772723	0.767335	0.803951	0.762141	0.829033	0.82989	0.786268	0.756411	0.788699	0.827174	0.840139	0.784137	0.762466	0.774705	0.723194	0.829175	0.797693	0.812724	0.805103	0.779258	0.794856	0.766983	0.76369	0.735248	0.852641	0.808599	0.765182	0.783432	0.787455	0.756916	0.769364	0.76696	0.782097	0.730879	0.783647	0.769141	0.785823	0.81752	0.808644	0.768338	0.785958	0.72126	0.824814	0.752466	0.801383	0.854711	0.853898
SRR14601310	0.790367	0.77348	0.756308	0.802101	0.789971	0.707606	0.769726	0.791778	0.823636	0.830691	0.772176	0.761769	0.765692	0.758792	0.760463	0.819958	0.777739	0.773051	0.770657	0.775893	0.779877	0.813464	0.78242	0.824142	0.80593	0.758634	0.805976	0.834324	0.757784	0.798218	0.74329	0.782355	0.805755	0.814783	0.745064	0.80483	0.760704	0.81504	0.86132	0.864599	0.772624	0.816172	0.842861	0.819505	0.789749	0.776628	0.813846	0.821351	0.808714
SRR14601312	0.795398	0.762673	0.772241	0.802428	0.78371	0.732831	0.808088	0.798784	0.820216	0.818394	0.783117	0.812227	0.812993	0.767717	0.767863	0.812922	0.764933	0.788248	0.77675	0.797833	0.79573	0.812718	0.785285	0.805413	0.796119	0.738122	0.848578	0.830602	0.753695	0.803407	0.772361	0.763079	0.801036	0.814612	0.794728	0.782491	0.77614	0.821863	0.846732	0.868935	0.814134	0.825516	0.836146	0.79925	0.804345	0.783323	0.815571	0.843653	0.846679
SRR14601313	0.823999	0.798645	0.819018	0.842569	0.807039	0.767335	0.7779	0.782075	0.856822	0.850841	0.811989	0.771569	0.767467	0.805855	0.785039	0.833464	0.809856	0.77194	0.791094	0.786011	0.789283	0.832909	0.795188	0.829537	0.822274	0.793004	0.799347	0.838448	0.794652	0.81482	0.776174	0.812233	0.8194	0.838444	0.76516	0.827046	0.793368	0.847596	0.880604	0.899477	0.778741	0.867055	0.874319	0.845373	0.773326	0.822763	0.854561	0.791377	0.782326
SRR14601315	0.799203	0.799751	0.795027	0.828405	0.791816	0.755063	0.786248	0.780374	0.81028	0.814123	0.780161	0.759277	0.774075	0.766179	0.784726	0.819228	0.787478	0.751609	0.755324	0.788807	0.802026	0.818066	0.790969	0.832007	0.792933	0.772161	0.804574	0.848326	0.770487	0.78074	0.744986	0.788789	0.802452	0.80887	0.752104	0.783321	0.770838	0.811203	0.862828	0.868744	0.760203	0.833871	0.834413	0.812536	0.788542	0.780358	0.830518	0.81917	0.802816
SRR14601318	0.790136	0.766383	0.748695	0.790084	0.78886	0.715067	0.775707	0.773828	0.804503	0.795929	0.753698	0.768677	0.770193	0.75252	0.743534	0.799404	0.754868	0.748933	0.739571	0.759471	0.755759	0.796608	0.776344	0.792569	0.770916	0.736388	0.794342	0.816936	0.723062	0.771982	0.738944	0.750621	0.772912	0.79509	0.751911	0.767972	0.767156	0.803067	0.833268	0.858925	0.769237	0.819421	0.814834	0.788631	0.771148	0.765965	0.813735	0.80319	0.805278
SRR14601320	0.798184	0.788702	0.744002	0.805955	0.787334	0.727147	0.810406	0.791583	0.814479	0.828955	0.794468	0.815849	0.816193	0.790013	0.778309	0.810783	0.790913	0.801709	0.770932	0.799559	0.789755	0.810547	0.818156	0.813134	0.816781	0.763809	0.847514	0.851117	0.763134	0.81218	0.794973	0.786118	0.826295	0.838455	0.795453	0.807263	0.773852	0.823484	0.839981	0.849421	0.80743	0.824366	0.843366	0.83267	0.803145	0.79346	0.823936	0.851484	0.847861
SRR14601321	0.811603	0.799772	0.778454	0.821988	0.787964	0.737582	0.780982	0.778937	0.827844	0.832199	0.776389	0.790869	0.793292	0.768232	0.782643	0.821794	0.781703	0.781401	0.761665	0.794456	0.78272	0.812325	0.790053	0.813548	0.816447	0.754675	0.830644	0.836632	0.760311	0.800477	0.765355	0.77894	0.819924	0.820611	0.796175	0.794968	0.766321	0.820886	0.860322	0.878812	0.797481	0.827561	0.843542	0.819495	0.790813	0.777546	0.821075	0.833908	0.827854
SRR14601322	0.800821	0.801118	0.822443	0.824685	0.808587	0.796701	0.764924	0.7661	0.839325	0.822478	0.801333	0.75245	0.786637	0.779795	0.79493	0.834858	0.797926	0.779222	0.78187	0.789232	0.804823	0.827455	0.775605	0.838841	0.805802	0.7908	0.801364	0.82786	0.800198	0.779073	0.77411	0.801422	0.780425	0.801928	0.749453	0.805572	0.771228	0.817243	0.852711	0.878552	0.761046	0.834891	0.851368	0.823825	0.775548	0.798232	0.839171	0.810556	0.779831
SRR14601323	0.78513	0.779744	0.777038	0.806668	0.79438	0.717132	0.772494	0.78292	0.815152	0.814046	0.767313	0.774799	0.77313	0.761274	0.760763	0.819141	0.766216	0.763076	0.778295	0.778909	0.77218	0.793124	0.792488	0.821611	0.787848	0.758052	0.812736	0.818394	0.755971	0.768711	0.752077	0.771905	0.796114	0.79937	0.765231	0.800629	0.782172	0.799465	0.850243	0.872759	0.775641	0.82451	0.839664	0.799632	0.773592	0.776925	0.812866	0.818157	0.815373
SRR14601325	0.790876	0.784822	0.768424	0.793937	0.776176	0.752927	0.812092	0.809829	0.800208	0.80569	0.795699	0.847087	0.849131	0.821646	0.78098	0.798576	0.730385	0.827338	0.788682	0.805472	0.812116	0.776589	0.820974	0.780053	0.784841	0.751703	0.867615	0.831928	0.766017	0.790584	0.808612	0.780441	0.786442	0.798369	0.822217	0.743091	0.801574	0.820202	0.828377	0.835083	0.839391	0.799273	0.811943	0.778311	0.824961	0.762851	0.773866	0.868087	0.867435
SRR14601327	0.860338	0.872009	0.879042	0.86099	0.873978	0.876206	0.904018	0.895676	0.857295	0.852599	0.863191	0.903374	0.918194	0.880737	0.867453	0.861927	0.829261	0.901291	0.871639	0.890039	0.894049	0.847423	0.881075	0.823631	0.823985	0.837836	0.923445	0.855209	0.858302	0.848343	0.89002	0.82624	0.849003	0.829924	0.884477	0.817898	0.864493	0.841055	0.840769	0.844934	0.884736	0.843489	0.803069	0.7995	0.906635	0.855331	0.848074	0.919199	0.919151
SRR14601329	0.783346	0.769494	0.776419	0.786435	0.770504	0.730616	0.789373	0.784302	0.800226	0.786696	0.784852	0.803855	0.809762	0.786952	0.754005	0.804323	0.719038	0.773286	0.776049	0.797086	0.782277	0.772897	0.77534	0.782177	0.767426	0.732353	0.808114	0.810369	0.753962	0.758139	0.749377	0.762407	0.76398	0.775772	0.781959	0.746813	0.788684	0.775666	0.82705	0.857434	0.799585	0.798116	0.801789	0.750326	0.802438	0.763508	0.80533	0.823828	0.810208
SRR14601330	0.783992	0.777866	0.745537	0.787583	0.764965	0.73079	0.804484	0.805515	0.794755	0.783433	0.762227	0.819894	0.821145	0.779615	0.749678	0.797127	0.747741	0.802116	0.769431	0.782501	0.779882	0.781315	0.792956	0.777902	0.778077	0.739993	0.838776	0.819092	0.738442	0.781715	0.782469	0.768603	0.785124	0.779609	0.801058	0.764506	0.779498	0.778314	0.816663	0.8442	0.801345	0.796723	0.781027	0.76508	0.802268	0.759536	0.765119	0.840604	0.840372
SRR14601332	0.774607	0.757542	0.776303	0.753834	0.809685	0.749687	0.83808	0.814236	0.790243	0.788557	0.760528	0.845211	0.8499	0.789451	0.78905	0.785302	0.750883	0.830769	0.792204	0.821497	0.811155	0.774574	0.804269	0.743467	0.781638	0.736852	0.874231	0.810838	0.797064	0.807939	0.798052	0.765077	0.773008	0.773494	0.79122	0.748881	0.769382	0.778107	0.785494	0.787343	0.811085	0.764763	0.760283	0.733967	0.830711	0.778561	0.760746	0.856312	0.866263
SRR14601333	0.83108	0.830422	0.8425	0.848291	0.820041	0.78822	0.781597	0.794216	0.85241	0.845773	0.804551	0.745865	0.785073	0.793766	0.808818	0.846762	0.818467	0.773522	0.784154	0.814047	0.811649	0.853124	0.794709	0.848064	0.81791	0.802029	0.791358	0.852699	0.794086	0.800872	0.740947	0.823502	0.798694	0.82784	0.770748	0.812681	0.802795	0.837943	0.883482	0.903512	0.767342	0.857239	0.857878	0.82831	0.794253	0.810512	0.861615	0.834337	0.815882
SRR14601334	0.805981	0.797104	0.799267	0.795248	0.795124	0.751242	0.819425	0.809638	0.839035	0.79382	0.781833	0.7934	0.819694	0.780283	0.788377	0.783583	0.750863	0.792	0.789545	0.800566	0.800029	0.796739	0.793804	0.773037	0.76995	0.741934	0.828022	0.812566	0.770734	0.768715	0.754916	0.765797	0.751207	0.816075	0.782945	0.728379	0.779117	0.795259	0.80743	0.819361	0.789993	0.798754	0.788885	0.752609	0.823079	0.756997	0.811742	0.85801	0.845476
SRR14601335	0.784761	0.791879	0.776691	0.778449	0.80443	0.759853	0.842342	0.814334	0.804787	0.808964	0.805721	0.831752	0.849112	0.802455	0.785047	0.803523	0.755461	0.825455	0.785407	0.813779	0.816598	0.80704	0.819721	0.763043	0.77535	0.733905	0.864019	0.805635	0.762848	0.768024	0.797532	0.749359	0.781373	0.803249	0.809708	0.726265	0.798689	0.786005	0.790092	0.793924	0.816294	0.771821	0.783897	0.75978	0.826452	0.735548	0.778032	0.861977	0.860508
SRR14601337	0.818076	0.824664	0.812143	0.820558	0.807439	0.795714	0.787936	0.799013	0.858233	0.842948	0.796926	0.770998	0.796763	0.79096	0.794379	0.849751	0.792829	0.797287	0.787801	0.795073	0.793627	0.845835	0.792427	0.82626	0.806687	0.790389	0.807002	0.832637	0.787331	0.776754	0.768037	0.801713	0.800932	0.828788	0.786433	0.808611	0.806749	0.824627	0.860019	0.884649	0.785665	0.848492	0.860789	0.840015	0.779822	0.81565	0.850312	0.818867	0.793897
SRR14601339	0.812524	0.781796	0.802566	0.812673	0.795742	0.749165	0.769753	0.793841	0.83318	0.817958	0.776468	0.745163	0.758158	0.743678	0.761994	0.814313	0.792202	0.754072	0.76616	0.786866	0.793476	0.819014	0.756628	0.81185	0.792088	0.76615	0.774877	0.823373	0.776208	0.77689	0.723884	0.778489	0.789439	0.792622	0.748121	0.792677	0.777506	0.795871	0.846937	0.870001	0.744664	0.827959	0.848802	0.810276	0.782816	0.783885	0.84176	0.794841	0.792658
SRR14601340	0.832584	0.811589	0.830521	0.844869	0.827024	0.790105	0.765329	0.779784	0.860824	0.848288	0.81606	0.746351	0.770417	0.784266	0.793903	0.852038	0.826808	0.77125	0.789165	0.802533	0.799849	0.836314	0.796797	0.856951	0.829994	0.809539	0.784243	0.847615	0.779001	0.790817	0.750228	0.807555	0.811518	0.833134	0.750825	0.829228	0.788559	0.828614	0.888355	0.904725	0.772845	0.869471	0.878755	0.854789	0.774079	0.811813	0.855296	0.779154	0.776086
SRR14601348	0.79012	0.806528	0.767825	0.797428	0.796511	0.775284	0.823361	0.807709	0.832373	0.818796	0.777756	0.810471	0.823945	0.77835	0.789854	0.827811	0.755643	0.811405	0.784839	0.798616	0.795203	0.801046	0.802362	0.796157	0.785236	0.741292	0.850058	0.820393	0.755313	0.764487	0.787187	0.762538	0.789565	0.816214	0.776929	0.783778	0.777176	0.798145	0.813218	0.822022	0.79833	0.803317	0.802724	0.800132	0.797331	0.783352	0.813051	0.844767	0.830577
SRR14601349	0.792129	0.771323	0.743345	0.770502	0.803596	0.746406	0.817353	0.78958	0.795851	0.783996	0.768391	0.813555	0.823901	0.764906	0.762031	0.800974	0.760051	0.818697	0.777808	0.785012	0.800048	0.78213	0.804665	0.771223	0.788569	0.718677	0.854952	0.834423	0.762884	0.785491	0.780085	0.76823	0.783284	0.809108	0.7684	0.774646	0.755714	0.801304	0.802837	0.809211	0.794469	0.794925	0.806992	0.792616	0.804564	0.778287	0.797894	0.84009	0.855712
SRR14601351	0.790456	0.779699	0.781682	0.801718	0.799103	0.724301	0.773481	0.778825	0.818096	0.826513	0.784705	0.761095	0.766858	0.748691	0.754338	0.805825	0.767908	0.762687	0.75764	0.768775	0.771743	0.809294	0.775755	0.805562	0.789917	0.752389	0.804491	0.817715	0.756597	0.795214	0.732938	0.776333	0.800326	0.810347	0.729762	0.808864	0.743464	0.806542	0.857052	0.870709	0.763255	0.829039	0.846926	0.809055	0.761734	0.76053	0.825786	0.792778	0.798337
SRR14601353	0.824005	0.809699	0.763405	0.789843	0.824609	0.8098	0.865224	0.85519	0.822885	0.792603	0.812869	0.864597	0.865337	0.819747	0.80845	0.815294	0.782044	0.845904	0.816322	0.842389	0.842988	0.804852	0.836599	0.772546	0.816257	0.769698	0.889762	0.821296	0.794751	0.800806	0.8141	0.78311	0.821472	0.781989	0.83074	0.756463	0.794163	0.784729	0.79337	0.806007	0.833304	0.79262	0.787552	0.800815	0.85061	0.785599	0.793392	0.87442	0.882122
SRR14601357	0.769763	0.77506	0.748951	0.751215	0.783821	0.734312	0.795314	0.760127	0.776253	0.785994	0.731046	0.771495	0.790056	0.725659	0.753277	0.785497	0.712556	0.783415	0.757435	0.769006	0.754282	0.777418	0.763676	0.750254	0.725259	0.70231	0.831366	0.789856	0.738734	0.759226	0.745828	0.728204	0.732913	0.775168	0.731652	0.729041	0.720955	0.770704	0.793275	0.806788	0.748125	0.770993	0.773547	0.76763	0.769651	0.737572	0.787903	0.811017	0.813933
SRR14601365	0.810392	0.813277	0.797551	0.817586	0.815544	0.760114	0.784441	0.769656	0.836419	0.831717	0.773551	0.751964	0.767285	0.755417	0.778068	0.825766	0.792503	0.773735	0.778612	0.77232	0.787096	0.82298	0.777136	0.82194	0.813622	0.784249	0.801851	0.837349	0.767236	0.804613	0.748139	0.794974	0.795332	0.826989	0.735109	0.818078	0.765588	0.829724	0.869144	0.877616	0.760924	0.83373	0.850504	0.828123	0.776075	0.785231	0.838914	0.796884	0.797417
SRR14601367	0.774529	0.786132	0.788003	0.791326	0.803807	0.740428	0.776174	0.745488	0.806028	0.796061	0.75348	0.727502	0.750995	0.724846	0.74088	0.794956	0.760913	0.743683	0.749238	0.763756	0.767814	0.800663	0.75201	0.800526	0.779422	0.735277	0.793328	0.82778	0.750899	0.750417	0.710254	0.763052	0.771462	0.796868	0.716046	0.785324	0.736718	0.799786	0.840353	0.848305	0.728043	0.810263	0.810511	0.780877	0.760434	0.757372	0.822938	0.795908	0.789422
SRR14601369	0.829746	0.822597	0.828662	0.84387	0.811663	0.775351	0.771306	0.79258	0.869802	0.851554	0.810949	0.723891	0.757396	0.788053	0.788986	0.839921	0.814489	0.753125	0.787431	0.79529	0.805052	0.847241	0.785407	0.854588	0.821956	0.801478	0.771605	0.843983	0.782457	0.808222	0.742772	0.823703	0.809535	0.836147	0.765215	0.832461	0.798964	0.845968	0.88909	0.906785	0.764843	0.861437	0.884655	0.857573	0.790898	0.814049	0.862876	0.801304	0.781357
SRR14601372	0.828013	0.811787	0.826738	0.824322	0.80266	0.765482	0.77583	0.778127	0.847388	0.838373	0.804286	0.729654	0.76054	0.773795	0.788608	0.840843	0.802049	0.759533	0.78661	0.781187	0.796659	0.838252	0.782581	0.839788	0.804404	0.791419	0.770953	0.827889	0.770751	0.793789	0.737557	0.802048	0.810656	0.823818	0.738147	0.822207	0.782985	0.829683	0.887381	0.895636	0.750646	0.855507	0.873528	0.850714	0.768377	0.804923	0.859362	0.787224	0.779408
SRR14601374	0.841183	0.843758	0.830349	0.845494	0.818287	0.788672	0.802125	0.8119	0.85764	0.836925	0.820779	0.751887	0.782561	0.79528	0.803097	0.85478	0.810105	0.760098	0.801954	0.813534	0.81791	0.862596	0.812624	0.866226	0.823258	0.818222	0.790371	0.844144	0.804949	0.792438	0.77534	0.82474	0.800415	0.844553	0.787266	0.852275	0.821922	0.845934	0.889799	0.912227	0.78907	0.8675	0.872733	0.861256	0.805492	0.810721	0.880134	0.828283	0.801926
SRR14601375	0.819002	0.817128	0.819707	0.824649	0.805021	0.774716	0.783423	0.781143	0.862047	0.841498	0.788287	0.746675	0.774349	0.775898	0.796389	0.831603	0.804036	0.781642	0.787923	0.782475	0.805957	0.840084	0.789632	0.836948	0.816486	0.788731	0.797055	0.839892	0.772506	0.793575	0.754026	0.79997	0.795463	0.826528	0.752956	0.800033	0.777052	0.836656	0.876792	0.88705	0.770634	0.850314	0.861004	0.843395	0.793725	0.815591	0.846603	0.80552	0.795001
SRR14601376	0.829316	0.816921	0.836192	0.835224	0.813041	0.784422	0.773076	0.780629	0.864839	0.835341	0.796097	0.718219	0.75597	0.76545	0.786787	0.828666	0.810136	0.767132	0.793105	0.793296	0.811034	0.840062	0.779637	0.830175	0.80529	0.782197	0.770619	0.829342	0.765863	0.795054	0.733671	0.806768	0.807624	0.821861	0.747934	0.806408	0.794556	0.832436	0.877628	0.895054	0.758566	0.859114	0.870967	0.837382	0.784538	0.815839	0.864036	0.79934	0.788388
SRR14601378	0.81598	0.804415	0.808738	0.830164	0.790701	0.75324	0.756856	0.777968	0.827664	0.829291	0.790483	0.726181	0.739304	0.760912	0.769516	0.823961	0.803413	0.747027	0.768867	0.783513	0.778447	0.832069	0.785176	0.840642	0.806312	0.784935	0.759889	0.827123	0.758579	0.778639	0.734214	0.807192	0.797031	0.819666	0.7413	0.81681	0.782544	0.82763	0.875494	0.894454	0.743842	0.855963	0.867356	0.833115	0.771738	0.798681	0.835047	0.787263	0.76692
SRR14601379	0.816428	0.801033	0.811322	0.819889	0.803694	0.768334	0.762252	0.762139	0.841	0.822261	0.794672	0.730677	0.748979	0.758894	0.762932	0.820848	0.793634	0.737268	0.767536	0.782606	0.786079	0.820942	0.773084	0.838343	0.800334	0.783805	0.773815	0.832932	0.758277	0.777868	0.734012	0.802362	0.792928	0.811881	0.75123	0.818891	0.785713	0.827491	0.867363	0.893661	0.749439	0.848444	0.864756	0.83177	0.764317	0.802893	0.83408	0.795195	0.780165
SRR14601381	0.805128	0.797849	0.767139	0.811231	0.799257	0.751968	0.820926	0.807937	0.79311	0.826768	0.797664	0.835515	0.83811	0.79548	0.787394	0.814518	0.779052	0.814302	0.797397	0.795576	0.80397	0.791236	0.830867	0.786715	0.823018	0.756516	0.866074	0.846942	0.761447	0.811915	0.818019	0.807277	0.835915	0.821676	0.808068	0.789559	0.775455	0.821287	0.825364	0.837479	0.812627	0.822915	0.819071	0.821803	0.820426	0.781324	0.790631	0.856959	0.8615
SRR14601382	0.793574	0.802829	0.783579	0.766279	0.817829	0.791564	0.853214	0.834359	0.808338	0.798469	0.788099	0.856157	0.864755	0.80613	0.799007	0.792903	0.721761	0.850437	0.811661	0.829128	0.821714	0.77785	0.816173	0.72075	0.762905	0.727999	0.880258	0.80962	0.772631	0.77562	0.815561	0.758175	0.783726	0.782826	0.811038	0.724184	0.781331	0.775463	0.758336	0.770172	0.822574	0.767703	0.73735	0.73906	0.833207	0.759637	0.782861	0.876067	0.883218
SRR14601384	0.787288	0.780217	0.763786	0.79666	0.794743	0.729508	0.767696	0.767577	0.818427	0.827116	0.767212	0.765201	0.770794	0.749104	0.764876	0.818984	0.773112	0.767158	0.748479	0.766816	0.755953	0.804892	0.780656	0.805692	0.796265	0.739539	0.812418	0.825146	0.73825	0.783426	0.737333	0.769697	0.790787	0.825053	0.750721	0.794138	0.744203	0.821905	0.848031	0.870854	0.769189	0.825745	0.837939	0.819304	0.761537	0.776018	0.817494	0.810344	0.800173
SRR14601386	0.829524	0.820848	0.826661	0.851565	0.822969	0.78943	0.778901	0.806325	0.859921	0.848945	0.809706	0.778287	0.787092	0.801979	0.802293	0.855729	0.835163	0.786937	0.801204	0.803601	0.797758	0.839415	0.809987	0.858003	0.839173	0.814816	0.781795	0.832703	0.816364	0.819025	0.774374	0.822026	0.84343	0.842099	0.788994	0.846043	0.80889	0.834739	0.886341	0.90917	0.802602	0.868136	0.887822	0.857901	0.792489	0.819844	0.869764	0.792373	0.790573
SRR14601389	0.780105	0.758689	0.761795	0.788371	0.776424	0.716124	0.757711	0.764086	0.816634	0.817248	0.76092	0.754896	0.746312	0.745281	0.750754	0.810836	0.755595	0.755084	0.74634	0.758859	0.757298	0.791134	0.763296	0.810747	0.78455	0.728193	0.796513	0.803482	0.729785	0.781567	0.731483	0.737929	0.787717	0.798953	0.740004	0.791824	0.738807	0.805588	0.847289	0.859929	0.765471	0.825733	0.842003	0.808473	0.746148	0.748223	0.8198	0.78971	0.777666
SRR14601394	0.81174	0.805524	0.817275	0.826056	0.820733	0.764234	0.783172	0.792514	0.847369	0.814469	0.784321	0.731526	0.757731	0.744898	0.786501	0.818161	0.798621	0.74753	0.769867	0.791348	0.795657	0.831029	0.770183	0.825415	0.791715	0.779346	0.775906	0.829988	0.778387	0.786255	0.719061	0.790726	0.799408	0.811268	0.739759	0.809061	0.768727	0.815869	0.867598	0.888728	0.743641	0.846367	0.861797	0.836039	0.770594	0.802177	0.859331	0.808174	0.78325
SRR14601399	0.770398	0.745322	0.748769	0.775811	0.782507	0.698318	0.776839	0.761998	0.778701	0.792595	0.753073	0.779466	0.781976	0.751718	0.734561	0.791066	0.732523	0.776648	0.761533	0.753651	0.764278	0.775185	0.764798	0.763379	0.761958	0.716107	0.824729	0.806005	0.730784	0.757033	0.748752	0.763214	0.792189	0.770244	0.746715	0.766419	0.738795	0.775283	0.81129	0.83049	0.75065	0.779762	0.796424	0.763352	0.76957	0.713031	0.785473	0.807246	0.80587
SRR14601401	0.777174	0.787965	0.762748	0.783778	0.795636	0.756006	0.810026	0.787452	0.802904	0.804507	0.780549	0.809542	0.809643	0.754089	0.769051	0.79904	0.771368	0.793206	0.767867	0.793355	0.777359	0.800445	0.801193	0.774538	0.783671	0.731022	0.853947	0.829769	0.763191	0.786009	0.772875	0.744107	0.770438	0.802922	0.766024	0.789401	0.750986	0.802636	0.807888	0.841886	0.789571	0.800533	0.811796	0.795752	0.796351	0.766673	0.814315	0.830303	0.837834
SRR14601402	0.803231	0.79049	0.7861	0.809907	0.796393	0.732061	0.770932	0.766433	0.819496	0.809258	0.751623	0.731889	0.74611	0.737377	0.763963	0.808104	0.775043	0.7393	0.745135	0.784718	0.775815	0.820472	0.765554	0.810602	0.779602	0.759817	0.785058	0.820416	0.753765	0.771514	0.729652	0.762402	0.786172	0.795467	0.725453	0.803208	0.779938	0.801618	0.857153	0.875632	0.767448	0.821089	0.840392	0.822032	0.771121	0.764961	0.832409	0.796881	0.787843
SRR14601404	0.799042	0.791614	0.810401	0.810317	0.806438	0.781867	0.7731	0.774852	0.814592	0.841446	0.799665	0.777748	0.77424	0.789914	0.787659	0.831743	0.787981	0.770102	0.775106	0.790069	0.779559	0.823887	0.775111	0.817255	0.783554	0.784559	0.802932	0.818953	0.787879	0.78573	0.771602	0.806767	0.794815	0.810438	0.776953	0.825205	0.807272	0.828387	0.864856	0.880643	0.76458	0.830337	0.856887	0.835308	0.767848	0.800046	0.855855	0.793678	0.786571
SRR14601412	0.782548	0.762042	0.760213	0.779831	0.793366	0.736497	0.793988	0.769056	0.804439	0.791305	0.759897	0.781804	0.785591	0.740931	0.742278	0.788899	0.747512	0.779453	0.754711	0.777007	0.778226	0.789231	0.780673	0.766523	0.782842	0.729077	0.826354	0.814594	0.754215	0.778278	0.747716	0.770989	0.800692	0.793051	0.743834	0.786019	0.758728	0.774264	0.821944	0.824601	0.770907	0.79306	0.820485	0.782049	0.781292	0.753007	0.815997	0.815951	0.818606
SRR14601413	0.788267	0.793495	0.761952	0.801462	0.791705	0.755889	0.790895	0.75981	0.813151	0.815765	0.767583	0.77996	0.780798	0.751478	0.767628	0.808933	0.76636	0.784407	0.756924	0.766332	0.767299	0.79143	0.781956	0.782844	0.795268	0.750066	0.834672	0.818687	0.752767	0.789774	0.771695	0.760302	0.784348	0.811418	0.753831	0.791247	0.750209	0.806862	0.831975	0.852288	0.778713	0.820434	0.81764	0.818292	0.770851	0.772556	0.809403	0.807056	0.811885
SRR14601414	0.805626	0.79647	0.803477	0.828179	0.811786	0.778808	0.77303	0.777406	0.828	0.841714	0.783999	0.763496	0.761897	0.768353	0.767929	0.836926	0.787517	0.761055	0.769374	0.780851	0.788551	0.819306	0.778875	0.824953	0.795835	0.773004	0.80264	0.820349	0.782422	0.802003	0.745691	0.799133	0.804696	0.824681	0.754523	0.816667	0.797197	0.816978	0.866668	0.872477	0.782151	0.838939	0.852815	0.831127	0.777181	0.780337	0.846294	0.797981	0.773945
SRR14601415	0.774865	0.759433	0.753788	0.780863	0.789576	0.732269	0.79826	0.760372	0.796858	0.802757	0.772362	0.782522	0.793743	0.757037	0.741264	0.788914	0.736833	0.782994	0.743209	0.772039	0.779174	0.774281	0.778539	0.759729	0.788201	0.738714	0.834524	0.813956	0.740886	0.789098	0.760991	0.760055	0.788191	0.798153	0.760924	0.773925	0.749835	0.796319	0.829446	0.831595	0.78569	0.803661	0.823831	0.774148	0.782619	0.759381	0.792963	0.809742	0.819464
SRR14601419	0.802463	0.79902	0.786429	0.816884	0.814207	0.758982	0.775165	0.787039	0.821337	0.827837	0.778212	0.754811	0.766033	0.762572	0.761992	0.821022	0.77793	0.754707	0.749095	0.77862	0.783637	0.819173	0.769793	0.820119	0.804551	0.772561	0.798091	0.816102	0.78334	0.784184	0.762119	0.797546	0.803683	0.812799	0.753407	0.807457	0.77891	0.813427	0.87012	0.88254	0.774109	0.838649	0.855106	0.817785	0.783754	0.780929	0.843393	0.784586	0.782224
SRR14601421	0.808687	0.807181	0.807847	0.813024	0.808281	0.76989	0.77291	0.774486	0.835415	0.827289	0.78598	0.731164	0.751012	0.745785	0.769828	0.823251	0.802862	0.757182	0.760946	0.768362	0.786991	0.817106	0.764186	0.82871	0.805905	0.774507	0.779003	0.808637	0.776965	0.782639	0.745959	0.78667	0.785052	0.820163	0.742455	0.81411	0.791914	0.818976	0.861345	0.87618	0.757317	0.839695	0.86004	0.827493	0.775414	0.786874	0.847774	0.780933	0.777198
SRR14601423	0.776335	0.758808	0.777681	0.786836	0.795163	0.742782	0.781823	0.749897	0.804705	0.803106	0.773615	0.779148	0.781415	0.749396	0.761967	0.799166	0.77987	0.767328	0.749055	0.770302	0.77176	0.805167	0.772216	0.799862	0.799697	0.740226	0.806195	0.819964	0.749541	0.771738	0.751739	0.767797	0.788037	0.804081	0.738435	0.78156	0.738873	0.794701	0.832633	0.85924	0.761494	0.819857	0.837379	0.815002	0.763166	0.772848	0.822468	0.786272	0.786477
SRR14601425	0.79327	0.795199	0.779299	0.786092	0.802507	0.752431	0.8103	0.770399	0.802499	0.818411	0.770071	0.796896	0.799427	0.760274	0.772134	0.813545	0.780308	0.807493	0.781643	0.772443	0.795245	0.800092	0.802663	0.802421	0.80397	0.763545	0.844411	0.827418	0.760627	0.803911	0.772383	0.763777	0.778521	0.813153	0.770246	0.785676	0.757538	0.817582	0.842738	0.838511	0.782028	0.8254	0.816828	0.798144	0.773458	0.77893	0.813118	0.82874	0.827843
SRR14601427	0.806345	0.780444	0.774325	0.80674	0.788308	0.73236	0.76582	0.77613	0.826259	0.828278	0.790452	0.786676	0.784029	0.770508	0.774267	0.822946	0.778879	0.779685	0.776945	0.79063	0.779981	0.8128	0.794019	0.814725	0.802611	0.765287	0.820575	0.837971	0.759982	0.810842	0.767544	0.785502	0.800191	0.803095	0.759048	0.804486	0.765195	0.816834	0.856697	0.874391	0.780261	0.81958	0.83979	0.817749	0.789972	0.76954	0.819726	0.812915	0.815247
SRR14601429	0.810669	0.80287	0.797879	0.811911	0.815007	0.759144	0.778305	0.798997	0.835643	0.817982	0.779298	0.736541	0.763229	0.730313	0.764983	0.8199	0.784901	0.749279	0.76238	0.770203	0.780212	0.828613	0.767524	0.820425	0.791527	0.766879	0.779888	0.817757	0.749927	0.77169	0.728121	0.793919	0.792061	0.816178	0.760242	0.807154	0.791189	0.812983	0.861426	0.876988	0.767461	0.825241	0.84796	0.822258	0.781176	0.783213	0.839635	0.796054	0.794126
SRR14601430	0.800492	0.797703	0.782112	0.813325	0.794432	0.747904	0.775175	0.785275	0.821448	0.830696	0.756141	0.728453	0.753174	0.726807	0.762784	0.827728	0.785629	0.736996	0.739368	0.789171	0.768101	0.822223	0.766751	0.816605	0.783055	0.752884	0.782664	0.820519	0.753225	0.764481	0.717116	0.766806	0.77384	0.815765	0.748913	0.795103	0.764093	0.814987	0.85424	0.868978	0.768673	0.834171	0.841614	0.821657	0.772866	0.78014	0.830209	0.808187	0.791697
SRR14601432	0.794405	0.768089	0.768653	0.770205	0.79477	0.737496	0.806977	0.789808	0.806751	0.816564	0.7699	0.800756	0.807769	0.741653	0.772003	0.799802	0.742452	0.787416	0.76473	0.77301	0.766818	0.768088	0.76636	0.771766	0.738739	0.718551	0.830676	0.772429	0.722259	0.763579	0.760742	0.75857	0.769271	0.790669	0.755224	0.723232	0.759298	0.784308	0.811318	0.812881	0.77479	0.796157	0.795737	0.768474	0.789572	0.74627	0.785698	0.809037	0.819841
SRR14601434	0.813772	0.804253	0.790802	0.818141	0.787932	0.741204	0.796269	0.797509	0.83621	0.836314	0.778976	0.772515	0.783537	0.740955	0.770143	0.817448	0.768922	0.77201	0.772203	0.7969	0.789334	0.825071	0.774497	0.813746	0.793424	0.751982	0.816324	0.815102	0.75575	0.781533	0.752942	0.763025	0.795361	0.814289	0.756663	0.776831	0.766738	0.81038	0.847383	0.86735	0.790174	0.834641	0.844265	0.81693	0.791218	0.777336	0.830633	0.815859	0.816162
SRR14601435	0.80403	0.797251	0.796572	0.805978	0.789616	0.760283	0.777521	0.77568	0.841193	0.823746	0.770917	0.755484	0.778207	0.75778	0.773355	0.817388	0.764616	0.782983	0.777104	0.765787	0.781973	0.802168	0.767796	0.808731	0.782592	0.750228	0.795405	0.800337	0.753804	0.753317	0.749354	0.763306	0.774621	0.798596	0.737794	0.791126	0.752713	0.800541	0.839587	0.863627	0.754758	0.827233	0.844821	0.813927	0.763746	0.791418	0.822369	0.79437	0.782216
[truncated: 298 more rows]
[truncated: 1,133 more columns]

## Sheet: Weighted UF
	LS016_ER8125-1_S16	LS026_ER8125-1_S26	LS067_ER8125-1_S66	LS070_ER8125-1_S69	LS071_ER8125-1_S70	LS072_ER8125-1_S71	LS079_ER8125-1_S77	LS209_ER8125-1_S193	LS210_ER8125-1_S194	O031_ER8125-1_S31	O033_ER8125-1_S33	O034_ER8125-1_S34	O037_ER8125-1_S37	O042_ER8125-1_S42	O043_ER8125-1_S43	O045_ER8125-1_S45	O047_ER8125-1_S47	O048_ER8125-1_S48	O053_ER8125-1_S52	O094_ER8125-1_S91	O096_ER8125-1_S93	O100_ER8125-1_S97	O101_ER8125-1_S98	O104_ER8125-1_S101	O105_ER8125-1_S102	O106_ER8125-1_S103	O109_ER8125-1_S106	O113_ER8125-1_S110	O114_ER8125-1_S111	O115_ER8125-1_S112	O116_ER8125-1_S113	O117_ER8125-1_S114	O148_ER8125-1_S140	O150_ER8125-1_S141	O152_ER8125-1_S142	O154_ER8125-1_S144	O156_ER8125-1_S146	S002_ER8125-1_S2	S003_ER8125-1_S3	S004_ER8125-1_S4	S005_ER8125-1_S5	S006_ER8125-1_S6	S089_ER8125-1_S87	S092_ER8125-1_S89	S232_ER8125-1_S216	T121_ER8125-1_S118	O149_ER8125-2_S4	O243_ER8125-2_S12	O245_ER8125-2_S14
[truncated: 1,182 more rows]
[truncated: 1,133 more columns]
