# Supplementary material for: Host phylogeny and environment shape the diversity of salamander skin bacterial communities
Source: Anim Microbiome. 2023 Oct 13;5:52. doi: 10.1186/s42523-023-00271-7 (PMC10571319; doi:10.1186/s42523-023-00271-7)
Supplement: Supplementary file 8 — Additional file 8. Bray-Curtis dissimilarity matrices at different bacterial taxonomic ranks. [file 42523_2023_271_MOESM8_ESM.xlsx]

## Sheet: lvl_ASV
	Ambystoma altamirani	Ambystoma mavortium	Ambystoma mexicanum	Ambystoma rivulare	Andrias japonicus	Aquiloeurycea cafetalera	Batrachoseps attenuatus	Batrachuperus tibetanus	Bolitoglossa franklini	Bolitoglossa lincolni	Chiropterotriton nubilus	Cryptobranchus alleganiensis	Cynops pyrrhogaster	Desmognathus monticola	Echinotriton andersoni	Ensatina eschscholtzii	Eurycea bislineata	Eurycea sosorum	Eurycea waterlooensis	Ichthyosaura alpestris	Lissotriton boscai	Lissotriton helveticus	Lissotriton vulgaris	Notophthalmus viridescens	Parvimolge townsendi	Plethodon cinereus	Plethodon glutinosus	Pseudoeurycea altamontana	Aquiloeurycea cephalica	Pseudoeurycea gadovii	Pseudoeurycea granitum	Pseudoeurycea leprosa	Pseudoeurycea longicauda	Pseudoeurycea lynchi	Pseudoeurycea melanomolga	Pseudoeurycea nigromaculata	Pseudoeurycea rex	Pseudoeurycea robertsi	Pseudoeurycea sp	Salamandra salamandra	Taricha granulosa	Taricha torosa	Triturus cristatus	Triturus marmoratus
Ambystoma altamirani	0	0.904637	0.955321	1	0.844444	0.560051	0.856029	1	1	1	0.482663	1	0.803744	1	0.93722	0.839903	1	1	1	0.831719	0.78194	0.717896	0.726011	1	0.484054	0.926331	0.892384	0.988967	1	0.978746	0.704014	0.993003	0.977413	0.569487	0.992464	0.588696	1	0.964246	1	0.778536	0.809732	0.8571	0.769138	0.799005
Ambystoma mavortium	0.904637	0	0.946443	1	0.887558	0.897911	0.927527	1	1	1	0.899071	1	0.883262	1	0.977202	0.919715	1	1	1	0.923239	0.90565	0.919319	0.885603	1	0.892627	0.97322	0.960963	0.998259	1	0.992204	0.929824	0.99656	0.994839	0.877183	0.996733	0.927527	1	0.990762	1	0.889236	0.835409	0.918479	0.882192	0.926035
Ambystoma mexicanum	0.955321	0.946443	0	1	0.914351	0.930183	0.959373	1	1	1	0.939308	1	0.952888	1	0.971403	0.948486	1	1	1	0.94531	0.940653	0.933292	0.929527	1	0.923873	0.983921	0.968661	0.999313	1	0.998382	0.94498	0.99876	0.998696	0.937564	0.997557	0.936217	1	0.997549	1	0.923341	0.926095	0.958424	0.937513	0.95823
Ambystoma rivulare	1	1	1	0	1	1	1	1	1	1	1	1	1	1	1	1	1	1	1	1	1	1	1	1	1	1	1	0.999991	0.999991	0.999991	1	0.999991	0.999991	1	0.999991	1	1	0.999991	1	1	1	1	1	1
Andrias japonicus	0.844444	0.887558	0.914351	1	0	0.777879	0.891034	1	1	1	0.806691	1	0.776155	1	0.811873	0.869653	1	1	1	0.602922	0.67867	0.705429	0.659454	1	0.774559	0.945834	0.917713	0.999277	1	0.992883	0.79665	0.997238	0.995175	0.805052	0.996578	0.850471	1	0.990119	1	0.711771	0.859489	0.883107	0.660757	0.727211
Aquiloeurycea cafetalera	0.560051	0.897911	0.930183	1	0.777879	0	0.795889	1	1	1	0.406691	1	0.89474	1	0.907224	0.784655	1	1	1	0.786362	0.791535	0.765087	0.747406	1	0.352284	0.888054	0.857383	0.978582	1	0.977432	0.515827	0.990721	0.959839	0.354288	0.984069	0.480797	1	0.934051	1	0.755397	0.869102	0.801263	0.780792	0.795866
Batrachoseps attenuatus	0.856029	0.927527	0.959373	1	0.891034	0.795889	0	1	1	1	0.896536	1	0.912404	0.999852	0.916152	0.389609	0.999464	0.994069	0.99336	0.846428	0.833825	0.866537	0.841794	0.999328	0.848572	0.894498	0.84587	0.976967	1	0.96697	0.807848	0.984796	0.958138	0.864252	0.973681	0.848826	1	0.925159	1	0.723855	0.736912	0.4364	0.874971	0.842713
Batrachuperus tibetanus	1	1	1	1	1	1	1	0	1	1	1	1	1	1	1	1	1	1	1	1	1	1	1	1	1	1	1	1	1	1	1	1	1	1	1	1	1	1	1	1	1	1	1	1
Bolitoglossa franklini	1	1	1	1	1	1	1	1	0	0.713551	1	1	1	1	1	1	1	1	1	1	1	1	1	1	1	1	1	1	1	1	1	1	1	1	1	1	0.570496	1	0.601208	1	1	1	1	1
Bolitoglossa lincolni	1	1	1	1	1	1	1	1	0.713551	0	1	1	1	1	1	1	1	1	1	1	1	1	1	1	1	1	1	1	1	1	1	1	1	1	1	1	0.714176	1	0.712657	1	1	1	1	1
Chiropterotriton nubilus	0.482663	0.899071	0.939308	1	0.806691	0.406691	0.896536	1	1	1	0	1	0.924193	1	0.923048	0.885485	1	1	1	0.826385	0.846703	0.771568	0.801961	1	0.289513	0.906246	0.899822	0.979511	1	0.987337	0.620616	0.995496	0.958351	0.370872	0.996641	0.524217	1	0.950018	1	0.845482	0.927727	0.887135	0.82779	0.840012
Cryptobranchus alleganiensis	1	1	1	1	1	1	1	1	1	1	1	0	1	1	1	1	1	1	1	1	1	1	1	1	1	1	1	1	1	1	1	1	1	1	1	1	1	1	1	1	1	1	1	1
Cynops pyrrhogaster	0.803744	0.883262	0.952888	1	0.776155	0.89474	0.912404	1	1	1	0.924193	1	0	1	0.896821	0.88667	1	1	1	0.788269	0.716781	0.801863	0.726952	1	0.909048	0.950882	0.936206	0.999061	1	0.994255	0.904141	0.998687	0.99558	0.916387	0.99672	0.907354	1	0.988002	1	0.749301	0.802705	0.907823	0.718935	0.827467
Desmognathus monticola	1	1	1	1	1	1	0.999852	1	1	1	1	1	1	0	1	1	0.209931	0.95124	0.95099	1	1	1	1	0.221197	1	0.44579	1	1	1	1	1	1	1	1	1	1	1	1	1	1	1	1	1	1
Echinotriton andersoni	0.93722	0.977202	0.971403	1	0.811873	0.907224	0.916152	1	1	1	0.923048	1	0.896821	1	0	0.885562	1	1	1	0.737782	0.839092	0.909404	0.881826	1	0.918012	0.97088	0.922708	0.998043	1	0.994376	0.903452	0.997939	0.993524	0.929838	0.995289	0.928953	1	0.991495	1	0.789998	0.939366	0.918197	0.830942	0.887526
Ensatina eschscholtzii	0.839903	0.919715	0.948486	1	0.869653	0.784655	0.389609	1	1	1	0.885485	1	0.88667	1	0.885562	0	1	1	1	0.816931	0.811232	0.846039	0.818741	1	0.834245	0.886362	0.84478	0.975629	1	0.97149	0.811976	0.988591	0.958551	0.854027	0.976023	0.837883	1	0.92299	1	0.70577	0.721153	0.397439	0.850868	0.824629
Eurycea bislineata	1	1	1	1	1	1	0.999464	1	1	1	1	1	1	0.209931	1	1	0	0.942547	0.942531	1	1	1	1	0.209055	1	0.42039	1	1	1	1	1	1	1	1	1	1	1	1	1	1	1	1	1	1
Eurycea sosorum	1	1	1	1	1	1	0.994069	1	1	1	1	1	1	0.95124	1	1	0.942547	0	0.484936	1	1	1	1	0.943802	1	0.955585	1	1	1	1	1	1	1	1	1	1	1	1	1	1	1	1	1	1
Eurycea waterlooensis	1	1	1	1	1	1	0.99336	1	1	1	1	1	1	0.95099	1	1	0.942531	0.484936	0	1	1	1	1	0.94367	1	0.956906	1	1	1	1	1	1	1	1	1	1	1	1	1	1	1	1	1	1
Ichthyosaura alpestris	0.831719	0.923239	0.94531	1	0.602922	0.786362	0.846428	1	1	1	0.826385	1	0.788269	1	0.737782	0.816931	1	1	1	0	0.631892	0.704971	0.647393	1	0.792267	0.932121	0.884374	0.993298	1	0.989812	0.80914	0.995884	0.985096	0.824983	0.995394	0.847736	1	0.979869	1	0.604612	0.860205	0.848631	0.623412	0.702526
Lissotriton boscai	0.78194	0.90565	0.940653	1	0.67867	0.791535	0.833825	1	1	1	0.846703	1	0.716781	1	0.839092	0.811232	1	1	1	0.631892	0	0.750962	0.702917	1	0.833613	0.890483	0.860794	0.978484	1	0.978553	0.832246	0.994896	0.958011	0.832077	0.993193	0.841908	1	0.945556	1	0.642754	0.818205	0.829612	0.695314	0.524948
Lissotriton helveticus	0.717896	0.919319	0.933292	1	0.705429	0.765087	0.866537	1	1	1	0.771568	1	0.801863	1	0.909404	0.846039	1	1	1	0.704971	0.750962	0	0.356849	1	0.740497	0.946593	0.928351	0.99896	1	0.994534	0.804762	0.99894	0.99619	0.779089	0.99723	0.778646	1	0.989617	1	0.776704	0.870633	0.861932	0.44416	0.786153
Lissotriton vulgaris	0.726011	0.885603	0.929527	1	0.659454	0.747406	0.841794	1	1	1	0.801961	1	0.726952	1	0.881826	0.818741	1	1	1	0.647393	0.702917	0.356849	0	1	0.766547	0.935665	0.885625	0.996074	1	0.986677	0.787848	0.995501	0.990825	0.783683	0.993251	0.76999	1	0.98379	1	0.692553	0.819215	0.837589	0.388065	0.750268
Notophthalmus viridescens	1	1	1	1	1	1	0.999328	1	1	1	1	1	1	0.221197	1	1	0.209055	0.943802	0.94367	1	1	1	1	0	1	0.441234	1	1	1	1	1	1	1	1	1	1	1	1	1	1	1	1	1	1
Parvimolge townsendi	0.484054	0.892627	0.923873	1	0.774559	0.352284	0.848572	1	1	1	0.289513	1	0.909048	1	0.918012	0.834245	1	1	1	0.792267	0.833613	0.740497	0.766547	1	0	0.922389	0.91051	0.989146	1	0.982277	0.56323	0.993644	0.980952	0.33323	0.991507	0.498687	1	0.963789	1	0.812483	0.894459	0.849346	0.801677	0.838409
Plethodon cinereus	0.926331	0.97322	0.983921	1	0.945834	0.888054	0.894498	1	1	1	0.906246	1	0.950882	0.44579	0.97088	0.886362	0.42039	0.955585	0.956906	0.932121	0.890483	0.946593	0.935665	0.441234	0.922389	0	0.903503	0.957379	1	0.985321	0.934066	0.995784	0.947794	0.899449	0.995862	0.926245	1	0.923873	1	0.875559	0.933647	0.879849	0.940101	0.884291
Plethodon glutinosus	0.892384	0.960963	0.968661	1	0.917713	0.857383	0.84587	1	1	1	0.899822	1	0.936206	1	0.922708	0.84478	1	1	1	0.884374	0.860794	0.928351	0.885625	1	0.91051	0.903503	0	0.970279	1	0.971583	0.885174	0.989256	0.945	0.884994	0.98587	0.886486	1	0.934833	1	0.813674	0.905748	0.848477	0.894746	0.862222
Pseudoeurycea altamontana	0.988967	0.998259	0.999313	0.999991	0.999277	0.978582	0.976967	1	1	1	0.979511	1	0.999061	1	0.998043	0.975629	1	1	1	0.993298	0.978484	0.99896	0.996074	1	0.989146	0.957379	0.970279	0	0.741778	0.778688	0.986304	0.739274	0.829149	0.977003	0.805239	0.985815	1	0.664475	1	0.976355	0.991592	0.967744	0.998344	0.973931
Aquiloeurycea cephalica	1	1	1	0.999991	1	1	1	1	1	1	1	1	1	1	1	1	1	1	1	1	1	1	1	1	1	1	1	0.741778	0	0.70087	1	0.634439	0.637743	1	0.806547	1	1	0.741014	1	1	1	1	1	1
Pseudoeurycea gadovii	0.978746	0.992204	0.998382	0.999991	0.992883	0.977432	0.96697	1	1	1	0.987337	1	0.994255	1	0.994376	0.97149	1	1	1	0.989812	0.978553	0.994534	0.986677	1	0.982277	0.985321	0.971583	0.778688	0.70087	0	0.978054	0.669024	0.785093	0.983934	0.733913	0.983491	1	0.806915	1	0.967053	0.981822	0.968261	0.991046	0.973451
Pseudoeurycea granitum	0.704014	0.929824	0.94498	1	0.79665	0.515827	0.807848	1	1	1	0.620616	1	0.904141	1	0.903452	0.811976	1	1	1	0.80914	0.832246	0.804762	0.787848	1	0.56323	0.934066	0.885174	0.986304	1	0.978054	0	0.988483	0.974783	0.569648	0.974754	0.616145	1	0.957391	1	0.786949	0.898841	0.813968	0.807101	0.827609
Pseudoeurycea leprosa	0.993003	0.99656	0.99876	0.999991	0.997238	0.990721	0.984796	1	1	1	0.995496	1	0.998687	1	0.997939	0.988591	1	1	1	0.995884	0.994896	0.99894	0.995501	1	0.993644	0.995784	0.989256	0.739274	0.634439	0.669024	0.988483	0	0.697749	0.993059	0.756384	0.991893	1	0.779352	1	0.986554	0.993964	0.987834	0.997817	0.993946
Pseudoeurycea longicauda	0.977413	0.994839	0.998696	0.999991	0.995175	0.959839	0.958138	1	1	1	0.958351	1	0.99558	1	0.993524	0.958551	1	1	1	0.985096	0.958011	0.99619	0.990825	1	0.980952	0.947794	0.945	0.829149	0.637743	0.785093	0.974783	0.697749	0	0.959917	0.863333	0.968261	1	0.82471	1	0.957558	0.98186	0.943143	0.994645	0.949312
Pseudoeurycea lynchi	0.569487	0.877183	0.937564	1	0.805052	0.354288	0.864252	1	1	1	0.370872	1	0.916387	1	0.929838	0.854027	1	1	1	0.824983	0.832077	0.779089	0.783683	1	0.33323	0.899449	0.884994	0.977003	1	0.983934	0.569648	0.993059	0.959917	0	0.990932	0.50542	1	0.943478	1	0.823155	0.908163	0.85675	0.818899	0.827003
Pseudoeurycea melanomolga	0.992464	0.996733	0.997557	0.999991	0.996578	0.984069	0.973681	1	1	1	0.996641	1	0.99672	1	0.995289	0.976023	1	1	1	0.995394	0.993193	0.99723	0.993251	1	0.991507	0.995862	0.98587	0.805239	0.806547	0.733913	0.974754	0.756384	0.863333	0.990932	0	0.984696	1	0.845928	1	0.979804	0.98551	0.976747	0.996123	0.992671
Pseudoeurycea nigromaculata	0.588696	0.927527	0.936217	1	0.850471	0.480797	0.848826	1	1	1	0.524217	1	0.907354	1	0.928953	0.837883	1	1	1	0.847736	0.841908	0.778646	0.76999	1	0.498687	0.926245	0.886486	0.985815	1	0.983491	0.616145	0.991893	0.968261	0.50542	0.984696	0	1	0.950391	1	0.829891	0.902163	0.850312	0.813754	0.833756
Pseudoeurycea rex	1	1	1	1	1	1	1	1	0.570496	0.714176	1	1	1	1	1	1	1	1	1	1	1	1	1	1	1	1	1	1	1	1	1	1	1	1	1	1	0	1	0.550547	1	1	1	1	1
Pseudoeurycea robertsi	0.964246	0.990762	0.997549	0.999991	0.990119	0.934051	0.925159	1	1	1	0.950018	1	0.988002	1	0.991495	0.92299	1	1	1	0.979869	0.945556	0.989617	0.98379	1	0.963789	0.923873	0.934833	0.664475	0.741014	0.806915	0.957391	0.779352	0.82471	0.943478	0.845928	0.950391	1	0	1	0.937036	0.95913	0.9096	0.985312	0.940725
Pseudoeurycea sp	1	1	1	1	1	1	1	1	0.601208	0.712657	1	1	1	1	1	1	1	1	1	1	1	1	1	1	1	1	1	1	1	1	1	1	1	1	1	1	0.550547	1	0	1	1	1	1	1
Salamandra salamandra	0.778536	0.889236	0.923341	1	0.711771	0.755397	0.723855	1	1	1	0.845482	1	0.749301	1	0.789998	0.70577	1	1	1	0.604612	0.642754	0.776704	0.692553	1	0.812483	0.875559	0.813674	0.976355	1	0.967053	0.786949	0.986554	0.957558	0.823155	0.979804	0.829891	1	0.937036	1	0	0.768599	0.735657	0.64721	0.716993
Taricha granulosa	0.809732	0.835409	0.926095	1	0.859489	0.869102	0.736912	1	1	1	0.927727	1	0.802705	1	0.939366	0.721153	1	1	1	0.860205	0.818205	0.870633	0.819215	1	0.894459	0.933647	0.905748	0.991592	1	0.981822	0.898841	0.993964	0.98186	0.908163	0.98551	0.902163	1	0.95913	1	0.768599	0	0.742378	0.829378	0.866908
Taricha torosa	0.8571	0.918479	0.958424	1	0.883107	0.801263	0.4364	1	1	1	0.887135	1	0.907823	1	0.918197	0.397439	1	1	1	0.848631	0.829612	0.861932	0.837589	1	0.849346	0.879849	0.848477	0.967744	1	0.968261	0.813968	0.987834	0.943143	0.85675	0.976747	0.850312	1	0.9096	1	0.735657	0.742378	0	0.870755	0.832612
Triturus cristatus	0.769138	0.882192	0.937513	1	0.660757	0.780792	0.874971	1	1	1	0.82779	1	0.718935	1	0.830942	0.850868	1	1	1	0.623412	0.695314	0.44416	0.388065	1	0.801677	0.940101	0.894746	0.998344	1	0.991046	0.807101	0.997817	0.994645	0.818899	0.996123	0.813754	1	0.985312	1	0.64721	0.829378	0.870755	0	0.751109
Triturus marmoratus	0.799005	0.926035	0.95823	1	0.727211	0.795866	0.842713	1	1	1	0.840012	1	0.827467	1	0.887526	0.824629	1	1	1	0.702526	0.524948	0.786153	0.750268	1	0.838409	0.884291	0.862222	0.973931	1	0.973451	0.827609	0.993946	0.949312	0.827003	0.992671	0.833756	1	0.940725	1	0.716993	0.866908	0.832612	0.751109	0

## Sheet: lvl_6
	Ambystoma altamirani	Ambystoma mavortium	Ambystoma mexicanum	Ambystoma rivulare	Andrias japonicus	Aquiloeurycea cafetalera	Batrachoseps attenuatus	Batrachuperus tibetanus	Bolitoglossa franklini	Bolitoglossa lincolni	Chiropterotriton nubilus	Cryptobranchus alleganiensis	Cynops pyrrhogaster	Desmognathus monticola	Echinotriton andersoni	Ensatina eschscholtzii	Eurycea bislineata	Eurycea sosorum	Eurycea waterlooensis	Ichthyosaura alpestris	Lissotriton boscai	Lissotriton helveticus	Lissotriton vulgaris	Notophthalmus viridescens	Parvimolge townsendi	Plethodon cinereus	Plethodon glutinosus	Pseudoeurycea altamontana	Aquiloeurycea cephalica	Pseudoeurycea gadovii	Pseudoeurycea granitum	Pseudoeurycea leprosa	Pseudoeurycea longicauda	Pseudoeurycea lynchi	Pseudoeurycea melanomolga	Pseudoeurycea nigromaculata	Pseudoeurycea rex	Pseudoeurycea robertsi	Pseudoeurycea sp	Salamandra salamandra	Taricha granulosa	Taricha torosa	Triturus cristatus	Triturus marmoratus
Ambystoma altamirani	0	0.676626	0.803451	0.98035	0.569353	0.371677	0.50553	0.926913	0.873818	0.953906	0.414157	0.926504	0.528411	0.83315	0.794355	0.519612	0.746167	0.697402	0.663999	0.669168	0.559813	0.470821	0.381182	0.800625	0.413097	0.692035	0.663926	0.905121	0.971627	0.878738	0.524833	0.953761	0.856416	0.449796	0.890271	0.401736	0.883248	0.788101	0.911376	0.556881	0.524015	0.529907	0.413386	0.547684
Ambystoma mavortium	0.676626	0	0.921051	0.993103	0.793174	0.725301	0.601455	0.972022	0.926017	0.974006	0.715005	0.976338	0.70921	0.854686	0.885703	0.625737	0.831964	0.870973	0.867427	0.817702	0.752059	0.785586	0.745805	0.844698	0.692922	0.829605	0.871684	0.972009	0.98895	0.953784	0.762416	0.97802	0.960413	0.713494	0.959007	0.745712	0.931935	0.937199	0.954916	0.779486	0.634833	0.507459	0.733318	0.765001
Ambystoma mexicanum	0.803451	0.921051	0	0.970933	0.74377	0.820528	0.837907	0.940584	0.928819	0.934464	0.855499	0.927635	0.816866	0.915821	0.876049	0.831416	0.912986	0.834962	0.846655	0.820472	0.823322	0.830713	0.800715	0.922749	0.859999	0.888024	0.82184	0.967628	0.98735	0.933709	0.811602	0.972027	0.949005	0.846712	0.924727	0.814454	0.918766	0.900735	0.927312	0.769346	0.786907	0.868048	0.830391	0.856118
Ambystoma rivulare	0.98035	0.993103	0.970933	0	0.984546	0.983753	0.983684	0.994066	0.980871	0.991661	0.989965	0.942012	0.981004	0.993561	0.985872	0.984372	0.993529	0.97912	0.983517	0.98623	0.979042	0.986715	0.98306	0.992652	0.98926	0.983826	0.97583	0.972713	0.987345	0.974509	0.984647	0.987147	0.981838	0.986159	0.972143	0.982259	0.979323	0.964705	0.982287	0.979927	0.982094	0.986778	0.981996	0.980254
Andrias japonicus	0.569353	0.793174	0.74377	0.984546	0	0.476193	0.669416	0.947998	0.841619	0.935786	0.532981	0.950724	0.571917	0.828035	0.584564	0.65238	0.772557	0.750895	0.692461	0.344761	0.438922	0.425345	0.3359	0.79765	0.506679	0.735418	0.718654	0.948714	0.980298	0.916727	0.443155	0.966745	0.931753	0.547968	0.941053	0.549481	0.84928	0.862386	0.869755	0.444159	0.70335	0.686322	0.366765	0.513318
Aquiloeurycea cafetalera	0.371677	0.725301	0.820528	0.983753	0.476193	0	0.568758	0.883138	0.866459	0.93936	0.229845	0.964038	0.672159	0.775627	0.76138	0.581216	0.707606	0.715609	0.666613	0.616415	0.526905	0.519728	0.448388	0.740547	0.247206	0.631117	0.58704	0.890861	0.972587	0.874262	0.258469	0.952431	0.829641	0.208187	0.87016	0.284003	0.8713	0.74537	0.890255	0.496262	0.669911	0.59163	0.471731	0.52333
Batrachoseps attenuatus	0.50553	0.601455	0.837907	0.983684	0.669416	0.568758	0	0.881343	0.887322	0.948444	0.698146	0.939236	0.543962	0.834657	0.745601	0.137223	0.73767	0.681132	0.665919	0.673892	0.520737	0.63335	0.575246	0.795435	0.658912	0.647973	0.599686	0.852572	0.951418	0.842099	0.521298	0.911903	0.784588	0.668519	0.856053	0.557287	0.888708	0.71488	0.915271	0.424436	0.348593	0.158576	0.616753	0.568182
Batrachuperus tibetanus	0.926913	0.972022	0.940584	0.994066	0.947998	0.883138	0.881343	0	0.983551	0.992736	0.950909	0.984568	0.954204	0.948977	0.94281	0.901237	0.933276	0.885668	0.882694	0.941365	0.912326	0.949793	0.931759	0.937198	0.949369	0.916475	0.866882	0.960682	0.986253	0.939598	0.888844	0.982788	0.949826	0.925641	0.941259	0.895726	0.977923	0.890071	0.983065	0.87769	0.914444	0.891464	0.939932	0.907381
Bolitoglossa franklini	0.873818	0.926017	0.928819	0.980871	0.841619	0.866459	0.887322	0.983551	0	0.644403	0.886137	0.924097	0.869554	0.890901	0.855926	0.893581	0.900034	0.89738	0.896643	0.801399	0.859748	0.911622	0.875462	0.89077	0.884256	0.871894	0.864595	0.934678	0.945454	0.917468	0.8538	0.939145	0.945327	0.884802	0.928521	0.857538	0.354659	0.914324	0.380879	0.811833	0.88074	0.894637	0.868169	0.87369
Bolitoglossa lincolni	0.953906	0.974006	0.934464	0.991661	0.935786	0.93936	0.948444	0.992736	0.644403	0	0.947882	0.959408	0.932424	0.95036	0.933711	0.949155	0.956139	0.953107	0.95609	0.944576	0.926162	0.959274	0.941353	0.94823	0.94664	0.942417	0.92507	0.965056	0.967835	0.962587	0.928525	0.970568	0.975401	0.947549	0.963113	0.935896	0.626249	0.954222	0.67996	0.921507	0.961971	0.954811	0.933501	0.9337
Chiropterotriton nubilus	0.414157	0.715005	0.855499	0.989965	0.532981	0.229845	0.698146	0.950909	0.886137	0.947882	0	0.982652	0.706788	0.797341	0.835367	0.702371	0.755541	0.778702	0.740318	0.671805	0.602227	0.449042	0.498145	0.777525	0.144941	0.707141	0.743255	0.912921	0.980008	0.905626	0.442878	0.963143	0.859033	0.259138	0.928029	0.393183	0.899322	0.823702	0.923277	0.626762	0.737975	0.708337	0.523344	0.591762
Cryptobranchus alleganiensis	0.926504	0.976338	0.927635	0.942012	0.950724	0.964038	0.939236	0.984568	0.924097	0.959408	0.982652	0	0.942436	0.987765	0.977622	0.941818	0.986841	0.950336	0.956028	0.957471	0.940375	0.952906	0.94172	0.98609	0.982294	0.961198	0.935288	0.939016	0.953827	0.954624	0.958807	0.964768	0.964621	0.9806	0.90361	0.960178	0.899346	0.90637	0.930802	0.930781	0.939025	0.938776	0.946248	0.956212
Cynops pyrrhogaster	0.528411	0.70921	0.816866	0.981004	0.571917	0.672159	0.543962	0.954204	0.869554	0.932424	0.706788	0.942436	0	0.825602	0.707769	0.5187	0.770967	0.756231	0.704449	0.662675	0.536892	0.630429	0.530395	0.809392	0.670287	0.752492	0.71769	0.945802	0.977722	0.905261	0.648386	0.971807	0.931978	0.725162	0.933633	0.672953	0.880626	0.858813	0.897136	0.530175	0.535097	0.577539	0.549433	0.566747
Desmognathus monticola	0.83315	0.854686	0.915821	0.993561	0.828035	0.775627	0.834657	0.948977	0.890901	0.95036	0.797341	0.987765	0.825602	0	0.870976	0.840081	0.131667	0.814834	0.81469	0.854598	0.807718	0.857263	0.826023	0.125575	0.804472	0.325222	0.855701	0.964904	0.986432	0.940427	0.793425	0.978401	0.952004	0.793812	0.950598	0.797465	0.906704	0.913103	0.937934	0.809053	0.841278	0.852224	0.829865	0.802671
Echinotriton andersoni	0.794355	0.885703	0.876049	0.985872	0.584564	0.76138	0.745601	0.94281	0.855926	0.933711	0.835367	0.977622	0.707769	0.870976	0	0.728583	0.855045	0.801022	0.801947	0.429862	0.590064	0.591452	0.596829	0.845567	0.799492	0.799664	0.737386	0.935298	0.982429	0.918041	0.703768	0.972849	0.909215	0.811707	0.9425	0.770399	0.847293	0.83848	0.865325	0.559047	0.782236	0.769209	0.480748	0.675972
Ensatina eschscholtzii	0.519612	0.625737	0.831416	0.984372	0.65238	0.581216	0.137223	0.901237	0.893581	0.949155	0.702371	0.941818	0.5187	0.840081	0.728583	0	0.74885	0.679555	0.662155	0.646943	0.510435	0.616107	0.560575	0.805166	0.66268	0.672468	0.619593	0.880454	0.956704	0.858572	0.543848	0.93846	0.817419	0.682106	0.87813	0.582276	0.895159	0.739648	0.912376	0.403347	0.36955	0.205012	0.604896	0.561693
Eurycea bislineata	0.746167	0.831964	0.912986	0.993529	0.772557	0.707606	0.73767	0.933276	0.900034	0.956139	0.755541	0.986841	0.770967	0.131667	0.855045	0.74885	0	0.732611	0.725128	0.817882	0.7251	0.79485	0.75381	0.115532	0.757727	0.276287	0.79797	0.941053	0.986134	0.923664	0.711486	0.976906	0.922773	0.737781	0.937922	0.703304	0.91494	0.886626	0.943789	0.728596	0.752214	0.764229	0.769861	0.721852
Eurycea sosorum	0.697402	0.870973	0.834962	0.97912	0.750895	0.715609	0.681132	0.885668	0.89738	0.953107	0.778702	0.950336	0.756231	0.814834	0.801022	0.679555	0.732611	0	0.322404	0.794004	0.679349	0.771777	0.709043	0.810494	0.77312	0.745757	0.666018	0.915422	0.973544	0.858126	0.695352	0.953836	0.887768	0.750776	0.878819	0.66215	0.896475	0.824563	0.905239	0.681051	0.683133	0.729319	0.707063	0.71183
Eurycea waterlooensis	0.663999	0.867427	0.846655	0.983517	0.692461	0.666613	0.665919	0.882694	0.896643	0.95609	0.740318	0.956028	0.704449	0.81469	0.801947	0.662155	0.725128	0.322404	0	0.739967	0.580308	0.758189	0.673387	0.807721	0.740594	0.728204	0.654053	0.90744	0.972534	0.852972	0.661824	0.960101	0.888821	0.736424	0.89646	0.645631	0.897379	0.81555	0.914513	0.626641	0.681038	0.706718	0.703577	0.592467
Ichthyosaura alpestris	0.669168	0.817702	0.820472	0.98623	0.344761	0.616415	0.673892	0.941365	0.801399	0.944576	0.671805	0.957471	0.662675	0.854598	0.429862	0.646943	0.817882	0.794004	0.739967	0	0.461061	0.435961	0.425153	0.817676	0.632824	0.762374	0.748009	0.954501	0.986374	0.917932	0.57382	0.974452	0.929511	0.669754	0.951198	0.660639	0.82169	0.869667	0.855907	0.439982	0.731691	0.701934	0.398178	0.489888
Lissotriton boscai	0.559813	0.752059	0.823322	0.979042	0.438922	0.526905	0.520737	0.912326	0.859748	0.926162	0.602227	0.940375	0.536892	0.807718	0.590064	0.510435	0.7251	0.679349	0.580308	0.461061	0	0.537029	0.437448	0.765702	0.576139	0.627968	0.575713	0.881421	0.96809	0.84563	0.502712	0.950957	0.837883	0.606802	0.893334	0.543466	0.861755	0.751349	0.87104	0.325022	0.634256	0.557002	0.433727	0.301848
Lissotriton helveticus	0.470821	0.785586	0.830713	0.986715	0.425345	0.519728	0.63335	0.949793	0.911622	0.959274	0.449042	0.952906	0.630429	0.857263	0.591452	0.616107	0.79485	0.771777	0.758189	0.435961	0.537029	0	0.224696	0.830227	0.457242	0.756342	0.756173	0.950883	0.984699	0.926044	0.628122	0.974727	0.939207	0.5636	0.950224	0.551226	0.920129	0.873972	0.93037	0.557995	0.701725	0.653532	0.267361	0.596865
Lissotriton vulgaris	0.381182	0.745805	0.800715	0.98306	0.3359	0.448388	0.575246	0.931759	0.875462	0.941353	0.498145	0.94172	0.530395	0.826023	0.596829	0.560575	0.75381	0.709043	0.673387	0.425153	0.437448	0.224696	0	0.787517	0.47161	0.707063	0.64839	0.929393	0.975622	0.885789	0.548653	0.953408	0.914992	0.5207	0.923208	0.4636	0.875471	0.826033	0.902067	0.444931	0.612058	0.60183	0.187908	0.493552
Notophthalmus viridescens	0.800625	0.844698	0.922749	0.992652	0.79765	0.740547	0.795435	0.937198	0.89077	0.94823	0.777525	0.98609	0.809392	0.125575	0.845567	0.805166	0.115532	0.810494	0.807721	0.817676	0.765702	0.830227	0.787517	0	0.779845	0.276739	0.824428	0.947794	0.985868	0.920287	0.741491	0.977654	0.936247	0.753576	0.940534	0.744978	0.907582	0.90294	0.932769	0.763685	0.823505	0.811044	0.794668	0.781497
Parvimolge townsendi	0.413097	0.692922	0.859999	0.98926	0.506679	0.247206	0.658912	0.949369	0.884256	0.94664	0.144941	0.982294	0.670287	0.804472	0.799492	0.66268	0.757727	0.77312	0.740594	0.632824	0.576139	0.457242	0.47161	0.779845	0	0.730164	0.732626	0.930258	0.981563	0.912993	0.430857	0.966292	0.892326	0.240696	0.928756	0.444402	0.897433	0.856442	0.923647	0.606575	0.699343	0.671164	0.505707	0.594187
Plethodon cinereus	0.692035	0.829605	0.888024	0.983826	0.735418	0.631117	0.647973	0.916475	0.871894	0.942417	0.707141	0.961198	0.752492	0.325222	0.799664	0.672468	0.276287	0.745757	0.728204	0.762374	0.627968	0.756342	0.707063	0.276739	0.730164	0	0.672825	0.871407	0.963213	0.878481	0.634545	0.948787	0.817381	0.691056	0.90047	0.621404	0.878149	0.739019	0.899904	0.65043	0.734498	0.673877	0.729834	0.645203
Plethodon glutinosus	0.663926	0.871684	0.82184	0.97583	0.718654	0.58704	0.599686	0.866882	0.864595	0.92507	0.743255	0.935288	0.71769	0.855701	0.737386	0.619593	0.79797	0.666018	0.654053	0.748009	0.575713	0.756173	0.64839	0.824428	0.732626	0.672825	0	0.839431	0.950166	0.815897	0.564006	0.923958	0.759464	0.700396	0.820672	0.562689	0.841332	0.647448	0.853122	0.550166	0.68465	0.637984	0.679044	0.588545
Pseudoeurycea altamontana	0.905121	0.972009	0.967628	0.972713	0.948714	0.890861	0.852572	0.960682	0.934678	0.965056	0.912921	0.939016	0.945802	0.964904	0.935298	0.880454	0.941053	0.915422	0.90744	0.954501	0.881421	0.950883	0.929393	0.947794	0.930258	0.871407	0.839431	0	0.629972	0.566114	0.889957	0.615295	0.425773	0.908412	0.647624	0.87952	0.918418	0.531034	0.935594	0.898281	0.890809	0.863064	0.941644	0.888026
Aquiloeurycea cephalica	0.971627	0.98895	0.98735	0.987345	0.980298	0.972587	0.951418	0.986253	0.945454	0.967835	0.980008	0.953827	0.977722	0.986432	0.982429	0.956704	0.986134	0.973544	0.972534	0.986374	0.96809	0.984699	0.975622	0.985868	0.981563	0.963213	0.950166	0.629972	0	0.609379	0.972389	0.64798	0.647233	0.97819	0.642074	0.961705	0.932598	0.64667	0.952897	0.969046	0.953551	0.959252	0.979218	0.972569
Pseudoeurycea gadovii	0.878738	0.953784	0.933709	0.974509	0.916727	0.874262	0.842099	0.939598	0.917468	0.962587	0.905626	0.954624	0.905261	0.940427	0.918041	0.858572	0.923664	0.858126	0.852972	0.917932	0.84563	0.926044	0.885789	0.920287	0.912993	0.878481	0.815897	0.566114	0.609379	0	0.869118	0.632843	0.597898	0.881962	0.506333	0.852806	0.904939	0.488234	0.930308	0.850218	0.859985	0.874451	0.903069	0.857308
Pseudoeurycea granitum	0.524833	0.762416	0.811602	0.984647	0.443155	0.258469	0.521298	0.888844	0.8538	0.928525	0.442878	0.958807	0.648386	0.793425	0.703768	0.543848	0.711486	0.695352	0.661824	0.57382	0.502712	0.628122	0.548653	0.741491	0.430857	0.634545	0.564006	0.889957	0.972389	0.869118	0	0.954579	0.827843	0.412179	0.84423	0.372314	0.862446	0.747171	0.88046	0.429976	0.664548	0.567198	0.552457	0.507335
Pseudoeurycea leprosa	0.953761	0.97802	0.972027	0.987147	0.966745	0.952431	0.911903	0.982788	0.939145	0.970568	0.963143	0.964768	0.971807	0.978401	0.972849	0.93846	0.976906	0.953836	0.960101	0.974452	0.950957	0.974727	0.953408	0.977654	0.966292	0.948787	0.923958	0.615295	0.64798	0.632843	0.954579	0	0.635403	0.960402	0.671751	0.934626	0.920575	0.669222	0.958204	0.951825	0.935608	0.912027	0.966911	0.956628
Pseudoeurycea longicauda	0.856416	0.960413	0.949005	0.981838	0.931753	0.829641	0.784588	0.949826	0.945327	0.975401	0.859033	0.964621	0.931978	0.952004	0.909215	0.817419	0.922773	0.887768	0.888821	0.929511	0.837883	0.939207	0.914992	0.936247	0.892326	0.817381	0.759464	0.425773	0.647233	0.597898	0.827843	0.635403	0	0.863659	0.689305	0.794014	0.924877	0.493935	0.928469	0.83939	0.846097	0.808643	0.920924	0.835031
Pseudoeurycea lynchi	0.449796	0.713494	0.846712	0.986159	0.547968	0.208187	0.668519	0.925641	0.884802	0.947549	0.259138	0.9806	0.725162	0.793812	0.811707	0.682106	0.737781	0.750776	0.736424	0.669754	0.606802	0.5636	0.5207	0.753576	0.240696	0.691056	0.700396	0.908412	0.97819	0.881962	0.412179	0.960402	0.863659	0	0.901867	0.37934	0.894154	0.819151	0.916701	0.604176	0.73018	0.691169	0.537973	0.596805
Pseudoeurycea melanomolga	0.890271	0.959007	0.924727	0.972143	0.941053	0.87016	0.856053	0.941259	0.928521	0.963113	0.928029	0.90361	0.933633	0.950598	0.9425	0.87813	0.937922	0.878819	0.89646	0.951198	0.893334	0.950224	0.923208	0.940534	0.928756	0.90047	0.820672	0.647624	0.642074	0.506333	0.84423	0.671751	0.689305	0.901867	0	0.850157	0.915182	0.539	0.941511	0.876206	0.879433	0.884183	0.937029	0.893975
Pseudoeurycea nigromaculata	0.401736	0.745712	0.814454	0.982259	0.549481	0.284003	0.557287	0.895726	0.857538	0.935896	0.393183	0.960178	0.672953	0.797465	0.770399	0.582276	0.703304	0.66215	0.645631	0.660639	0.543466	0.551226	0.4636	0.744978	0.444402	0.621404	0.562689	0.87952	0.961705	0.852806	0.372314	0.934626	0.794014	0.37934	0.850157	0	0.854688	0.719826	0.904624	0.526827	0.665843	0.591775	0.478976	0.529397
Pseudoeurycea rex	0.883248	0.931935	0.918766	0.979323	0.84928	0.8713	0.888708	0.977923	0.354659	0.626249	0.899322	0.899346	0.880626	0.906704	0.847293	0.895159	0.91494	0.896475	0.897379	0.82169	0.861755	0.920129	0.875471	0.907582	0.897433	0.878149	0.841332	0.918418	0.932598	0.904939	0.862446	0.920575	0.924877	0.894154	0.915182	0.854688	0	0.884109	0.418186	0.81317	0.890156	0.895097	0.872232	0.875575
Pseudoeurycea robertsi	0.788101	0.937199	0.900735	0.964705	0.862386	0.74537	0.71488	0.890071	0.914324	0.954222	0.823702	0.90637	0.858813	0.913103	0.83848	0.739648	0.886626	0.824563	0.81555	0.869667	0.751349	0.873972	0.826033	0.90294	0.856442	0.739019	0.647448	0.531034	0.64667	0.488234	0.747171	0.669222	0.493935	0.819151	0.539	0.719826	0.884109	0	0.905399	0.739623	0.764636	0.750234	0.8439	0.755937
Pseudoeurycea sp	0.911376	0.954916	0.927312	0.982287	0.869755	0.890255	0.915271	0.983065	0.380879	0.67996	0.923277	0.930802	0.897136	0.937934	0.865325	0.912376	0.943789	0.905239	0.914513	0.855907	0.87104	0.93037	0.902067	0.932769	0.923647	0.899904	0.853122	0.935594	0.952897	0.930308	0.88046	0.958204	0.928469	0.916701	0.941511	0.904624	0.418186	0.905399	0	0.83343	0.925103	0.923563	0.89094	0.876932
Salamandra salamandra	0.556881	0.779486	0.769346	0.979927	0.444159	0.496262	0.424436	0.87769	0.811833	0.921507	0.626762	0.930781	0.530175	0.809053	0.559047	0.403347	0.728596	0.681051	0.626641	0.439982	0.325022	0.557995	0.444931	0.763685	0.606575	0.65043	0.550166	0.898281	0.969046	0.850218	0.429976	0.951825	0.83939	0.604176	0.876206	0.526827	0.81317	0.739623	0.83343	0	0.562731	0.476548	0.434848	0.42262
Taricha granulosa	0.524015	0.634833	0.786907	0.982094	0.70335	0.669911	0.348593	0.914444	0.88074	0.961971	0.737975	0.939025	0.535097	0.841278	0.782236	0.36955	0.752214	0.683133	0.681038	0.731691	0.634256	0.701725	0.612058	0.823505	0.699343	0.734498	0.68465	0.890809	0.953551	0.859985	0.664548	0.935608	0.846097	0.73018	0.879433	0.665843	0.890156	0.764636	0.925103	0.562731	0	0.412457	0.638306	0.675545
Taricha torosa	0.529907	0.507459	0.868048	0.986778	0.686322	0.59163	0.158576	0.891464	0.894637	0.954811	0.708337	0.938776	0.577539	0.852224	0.769209	0.205012	0.764229	0.729319	0.706718	0.701934	0.557002	0.653532	0.60183	0.811044	0.671164	0.673877	0.637984	0.863064	0.959252	0.874451	0.567198	0.912027	0.808643	0.691169	0.884183	0.591775	0.895097	0.750234	0.923563	0.476548	0.412457	0	0.636319	0.5906
Triturus cristatus	0.413386	0.733318	0.830391	0.981996	0.366765	0.471731	0.616753	0.939932	0.868169	0.933501	0.523344	0.946248	0.549433	0.829865	0.480748	0.604896	0.769861	0.707063	0.703577	0.398178	0.433727	0.267361	0.187908	0.794668	0.505707	0.729834	0.679044	0.941644	0.979218	0.903069	0.552457	0.966911	0.920924	0.537973	0.937029	0.478976	0.872232	0.8439	0.89094	0.434848	0.638306	0.636319	0	0.494333
Triturus marmoratus	0.547684	0.765001	0.856118	0.980254	0.513318	0.52333	0.568182	0.907381	0.87369	0.9337	0.591762	0.956212	0.566747	0.802671	0.675972	0.561693	0.721852	0.71183	0.592467	0.489888	0.301848	0.596865	0.493552	0.781497	0.594187	0.645203	0.588545	0.888026	0.972569	0.857308	0.507335	0.956628	0.835031	0.596805	0.893975	0.529397	0.875575	0.755937	0.876932	0.42262	0.675545	0.5906	0.494333	0

## Sheet: lvl_5
	Ambystoma altamirani	Ambystoma mavortium	Ambystoma mexicanum	Ambystoma rivulare	Andrias japonicus	Aquiloeurycea cafetalera	Batrachoseps attenuatus	Batrachuperus tibetanus	Bolitoglossa franklini	Bolitoglossa lincolni	Chiropterotriton nubilus	Cryptobranchus alleganiensis	Cynops pyrrhogaster	Desmognathus monticola	Echinotriton andersoni	Ensatina eschscholtzii	Eurycea bislineata	Eurycea sosorum	Eurycea waterlooensis	Ichthyosaura alpestris	Lissotriton boscai	Lissotriton helveticus	Lissotriton vulgaris	Notophthalmus viridescens	Parvimolge townsendi	Plethodon cinereus	Plethodon glutinosus	Pseudoeurycea altamontana	Aquiloeurycea cephalica	Pseudoeurycea gadovii	Pseudoeurycea granitum	Pseudoeurycea leprosa	Pseudoeurycea longicauda	Pseudoeurycea lynchi	Pseudoeurycea melanomolga	Pseudoeurycea nigromaculata	Pseudoeurycea rex	Pseudoeurycea robertsi	Pseudoeurycea sp	Salamandra salamandra	Taricha granulosa	Taricha torosa	Triturus cristatus	Triturus marmoratus
Ambystoma altamirani	0	0.592732	0.761926	0.595246	0.549557	0.276463	0.432771	0.859373	0.684744	0.823608	0.223941	0.835872	0.341052	0.788287	0.785162	0.442796	0.708227	0.543237	0.608285	0.684867	0.599888	0.503677	0.461457	0.767539	0.275805	0.668934	0.649786	0.764562	0.797473	0.81187	0.444149	0.865227	0.819166	0.300143	0.819165	0.321636	0.686726	0.672149	0.770141	0.579231	0.447802	0.420541	0.486628	0.606675
Ambystoma mavortium	0.592732	0	0.864447	0.393709	0.738482	0.599151	0.568221	0.911459	0.765532	0.888548	0.545851	0.911571	0.698923	0.837874	0.808093	0.573403	0.811427	0.824384	0.848634	0.764971	0.728695	0.572971	0.60823	0.822	0.504605	0.812899	0.820389	0.85636	0.844188	0.889115	0.711114	0.909259	0.912987	0.567678	0.909387	0.641072	0.771119	0.808464	0.845895	0.735467	0.630379	0.474918	0.574202	0.726826
Ambystoma mexicanum	0.761926	0.864447	0	0.903014	0.547964	0.756136	0.731033	0.803365	0.768216	0.798492	0.833108	0.628695	0.661672	0.800867	0.435901	0.725126	0.795797	0.594615	0.59155	0.555508	0.636512	0.621522	0.559433	0.811756	0.828693	0.76356	0.658018	0.676446	0.744992	0.710376	0.693964	0.730844	0.727109	0.807645	0.711586	0.760315	0.762526	0.717134	0.758241	0.584669	0.722291	0.771449	0.544323	0.702291
Ambystoma rivulare	0.595246	0.393709	0.903014	0	0.727016	0.637694	0.556168	0.916893	0.711426	0.824544	0.573871	0.912189	0.686627	0.860924	0.853099	0.567833	0.811344	0.836161	0.837254	0.759821	0.716445	0.519977	0.555698	0.768638	0.53273	0.814412	0.824707	0.831781	0.803455	0.893709	0.714316	0.900036	0.898868	0.600437	0.910803	0.636724	0.683255	0.746047	0.810626	0.723461	0.640528	0.450166	0.538235	0.734976
Andrias japonicus	0.549557	0.738482	0.547964	0.727016	0	0.469931	0.530507	0.848599	0.60612	0.795905	0.570956	0.741708	0.397325	0.699218	0.54671	0.50326	0.632296	0.582869	0.569783	0.23065	0.395795	0.425707	0.317958	0.678428	0.467554	0.62421	0.611664	0.772929	0.530374	0.694426	0.415812	0.693504	0.60785	0.458282	0.785656	0.49491	0.58925	0.662426	0.68237	0.380015	0.518168	0.549095	0.350258	0.374033
Aquiloeurycea cafetalera	0.276463	0.599151	0.756136	0.637694	0.469931	0	0.392595	0.829157	0.579546	0.78485	0.225597	0.862726	0.376831	0.674569	0.740779	0.400223	0.617544	0.529692	0.549678	0.575944	0.490075	0.530598	0.448083	0.662583	0.198879	0.562566	0.577243	0.708759	0.65365	0.66783	0.230496	0.699909	0.628686	0.159842	0.734056	0.189963	0.58441	0.607324	0.687586	0.452833	0.467079	0.414485	0.47726	0.434502
Batrachoseps attenuatus	0.432771	0.568221	0.731033	0.556168	0.530507	0.392595	0	0.782199	0.60904	0.781609	0.563662	0.798004	0.489708	0.760283	0.654065	0.122144	0.669434	0.634953	0.633898	0.549247	0.416929	0.444833	0.363975	0.733926	0.539698	0.596048	0.508798	0.682613	0.768601	0.747999	0.418299	0.823707	0.72274	0.488724	0.74526	0.421435	0.581774	0.549566	0.695744	0.359355	0.382608	0.130012	0.38515	0.442601
Batrachuperus tibetanus	0.859373	0.911459	0.803365	0.916893	0.848599	0.829157	0.782199	0	0.881564	0.898856	0.910917	0.838978	0.839025	0.889093	0.868288	0.799019	0.879291	0.825493	0.796191	0.841755	0.775962	0.854061	0.823598	0.882025	0.908881	0.848618	0.744294	0.821882	0.82762	0.849989	0.80826	0.877376	0.844725	0.880206	0.858397	0.841842	0.864905	0.810264	0.851156	0.76363	0.825372	0.80536	0.843128	0.798457
Bolitoglossa franklini	0.684744	0.765532	0.768216	0.711426	0.60612	0.579546	0.60904	0.881564	0	0.494921	0.662336	0.798749	0.615795	0.72665	0.733083	0.623363	0.680415	0.698184	0.65518	0.610483	0.516601	0.698723	0.620199	0.693072	0.643934	0.642464	0.641295	0.55419	0.563746	0.574513	0.56135	0.552275	0.628325	0.628226	0.661938	0.594488	0.213475	0.544573	0.308633	0.528052	0.65853	0.623932	0.636661	0.530359
Bolitoglossa lincolni	0.823608	0.888548	0.798492	0.824544	0.795905	0.78485	0.781609	0.898856	0.494921	0	0.824391	0.808537	0.776952	0.813599	0.801806	0.773484	0.80444	0.784828	0.776969	0.795114	0.729312	0.820613	0.771322	0.772149	0.821555	0.737754	0.709464	0.645489	0.756809	0.730104	0.776084	0.780792	0.781098	0.80771	0.73646	0.765391	0.494837	0.677092	0.528131	0.740034	0.829309	0.790801	0.787966	0.755711
Chiropterotriton nubilus	0.223941	0.545851	0.833108	0.573871	0.570956	0.225597	0.563662	0.910917	0.662336	0.824391	0	0.923375	0.488904	0.714945	0.823121	0.565908	0.682404	0.638328	0.655808	0.662213	0.631812	0.529389	0.540409	0.713334	0.146992	0.655476	0.744455	0.771809	0.704166	0.73224	0.427828	0.754723	0.708776	0.209144	0.819808	0.320664	0.685267	0.739886	0.760359	0.623075	0.590477	0.483067	0.563316	0.568809
Cryptobranchus alleganiensis	0.835872	0.911571	0.628695	0.912189	0.741708	0.862726	0.798004	0.838978	0.798749	0.808537	0.923375	0	0.743292	0.896972	0.754499	0.796527	0.890996	0.814981	0.827948	0.764741	0.729913	0.772141	0.724583	0.895472	0.915078	0.85334	0.762049	0.765609	0.85021	0.813497	0.833305	0.865907	0.848484	0.899227	0.766173	0.873362	0.757583	0.739026	0.791507	0.694515	0.798512	0.825615	0.737851	0.802788
Cynops pyrrhogaster	0.341052	0.698923	0.661672	0.686627	0.397325	0.376831	0.489708	0.839025	0.615795	0.776952	0.488904	0.743292	0	0.732881	0.687739	0.463026	0.655399	0.466844	0.515907	0.560369	0.472649	0.520451	0.427235	0.70485	0.468129	0.599446	0.613373	0.705228	0.733663	0.751364	0.367236	0.812173	0.789541	0.45767	0.763146	0.37521	0.621147	0.609004	0.707412	0.462959	0.442222	0.526429	0.450609	0.493503
Desmognathus monticola	0.788287	0.837874	0.800867	0.860924	0.699218	0.674569	0.760283	0.889093	0.72665	0.813599	0.714945	0.896972	0.732881	0	0.783745	0.740314	0.129167	0.728122	0.699098	0.712132	0.665005	0.774106	0.709837	0.135483	0.704823	0.307156	0.697429	0.774767	0.743304	0.740225	0.679794	0.765642	0.779147	0.690872	0.803757	0.688007	0.710993	0.751556	0.761569	0.660731	0.754643	0.773539	0.742704	0.677989
Echinotriton andersoni	0.785162	0.808093	0.435901	0.853099	0.54671	0.740779	0.654065	0.868288	0.733083	0.801806	0.823121	0.754499	0.687739	0.783745	0	0.629723	0.751502	0.521891	0.504409	0.422973	0.534519	0.566661	0.553368	0.769725	0.777621	0.736291	0.670606	0.771226	0.814366	0.764917	0.669427	0.813887	0.787176	0.774322	0.802068	0.710488	0.705412	0.718147	0.72123	0.511785	0.734122	0.682503	0.487278	0.633429
Ensatina eschscholtzii	0.442796	0.573403	0.725126	0.567833	0.50326	0.400223	0.122144	0.799019	0.623363	0.773484	0.565908	0.796527	0.463026	0.740314	0.629723	0	0.660196	0.62047	0.624089	0.531601	0.407668	0.414873	0.351061	0.721442	0.540632	0.599516	0.517018	0.702786	0.769788	0.754568	0.442913	0.837941	0.7457	0.498974	0.761702	0.42861	0.597536	0.575383	0.708969	0.327443	0.38603	0.177176	0.359025	0.428589
Eurycea bislineata	0.708227	0.811427	0.795797	0.811344	0.632296	0.617544	0.669434	0.879291	0.680415	0.80444	0.682404	0.890996	0.655399	0.129167	0.751502	0.660196	0	0.671757	0.639529	0.663943	0.581747	0.71134	0.635521	0.11738	0.661054	0.231182	0.642745	0.755	0.739956	0.746247	0.592681	0.796642	0.783145	0.634836	0.796233	0.604374	0.654969	0.701474	0.755054	0.590778	0.654596	0.688724	0.672354	0.615329
Eurycea sosorum	0.543237	0.824384	0.594615	0.836161	0.582869	0.529692	0.634953	0.825493	0.698184	0.784828	0.638328	0.814981	0.466844	0.728122	0.521891	0.62047	0.671757	0	0.177836	0.632365	0.568063	0.70615	0.620785	0.706659	0.59005	0.626832	0.567206	0.735316	0.760027	0.773608	0.472625	0.821494	0.795047	0.58489	0.794321	0.500581	0.661426	0.646303	0.651065	0.575713	0.597662	0.664852	0.659283	0.63622
Eurycea waterlooensis	0.608285	0.848634	0.59155	0.837254	0.569783	0.549678	0.633898	0.796191	0.65518	0.776969	0.655808	0.827948	0.515907	0.699098	0.504409	0.624089	0.639529	0.177836	0	0.619587	0.514939	0.716421	0.622636	0.67176	0.612851	0.599339	0.594645	0.71927	0.700951	0.684984	0.484249	0.772793	0.731574	0.61011	0.7507	0.524909	0.642181	0.641675	0.632858	0.521473	0.585877	0.666395	0.649362	0.588327
Ichthyosaura alpestris	0.684867	0.764971	0.555508	0.759821	0.23065	0.575944	0.549247	0.841755	0.610483	0.795114	0.662213	0.764741	0.560369	0.712132	0.422973	0.531601	0.663943	0.632365	0.619587	0	0.378076	0.42763	0.390752	0.716148	0.556347	0.674767	0.618344	0.772902	0.545359	0.685109	0.538825	0.7034	0.624475	0.558998	0.809948	0.611845	0.601465	0.696879	0.643971	0.36886	0.591423	0.587387	0.371266	0.365596
Lissotriton boscai	0.599888	0.728695	0.636512	0.716445	0.395795	0.490075	0.416929	0.775962	0.516601	0.729312	0.631812	0.729913	0.472649	0.665005	0.534519	0.407668	0.581747	0.568063	0.514939	0.378076	0	0.497175	0.381205	0.627612	0.579255	0.545856	0.434991	0.630043	0.686358	0.618939	0.441775	0.738255	0.663915	0.555678	0.701821	0.462391	0.48091	0.528603	0.586392	0.224377	0.514439	0.458427	0.370726	0.255315
Lissotriton helveticus	0.503677	0.572971	0.621522	0.519977	0.425707	0.530598	0.444833	0.854061	0.698723	0.820613	0.529389	0.772141	0.520451	0.774106	0.566661	0.414873	0.71134	0.70615	0.716421	0.42763	0.497175	0	0.1931	0.743195	0.507432	0.685725	0.664917	0.794577	0.809451	0.824501	0.594218	0.86788	0.863012	0.535893	0.864623	0.574362	0.682225	0.69259	0.780746	0.529519	0.541537	0.382164	0.220786	0.573925
Lissotriton vulgaris	0.461457	0.60823	0.559433	0.555698	0.317958	0.448083	0.363975	0.823598	0.620199	0.771322	0.540409	0.724583	0.427235	0.709837	0.553368	0.351061	0.635521	0.620785	0.622636	0.390752	0.381205	0.1931	0	0.674436	0.504937	0.604809	0.555216	0.737956	0.750816	0.743709	0.498976	0.800257	0.796101	0.478797	0.786511	0.482846	0.5889	0.624652	0.704587	0.404352	0.438479	0.38854	0.118282	0.468859
Notophthalmus viridescens	0.767539	0.822	0.811756	0.768638	0.678428	0.662583	0.733926	0.882025	0.693072	0.772149	0.713334	0.895472	0.70485	0.135483	0.769725	0.721442	0.11738	0.706659	0.67176	0.716148	0.627612	0.743195	0.674436	0	0.696506	0.277798	0.683758	0.743358	0.74766	0.721737	0.644412	0.789661	0.7933	0.660681	0.785246	0.64111	0.639807	0.698921	0.714625	0.647841	0.733824	0.744066	0.694719	0.66049
Parvimolge townsendi	0.275805	0.504605	0.828693	0.53273	0.467554	0.198879	0.539698	0.908881	0.643934	0.821555	0.146992	0.915078	0.468129	0.704823	0.777621	0.540632	0.661054	0.59005	0.612851	0.556347	0.579255	0.507432	0.504937	0.696506	0	0.6455	0.709585	0.783905	0.643422	0.734056	0.379781	0.739502	0.663409	0.14466	0.817433	0.318915	0.653859	0.715772	0.729924	0.585139	0.561898	0.443115	0.521314	0.492632
Plethodon cinereus	0.668934	0.812899	0.76356	0.814412	0.62421	0.562566	0.596048	0.848618	0.642464	0.737754	0.655476	0.85334	0.599446	0.307156	0.736291	0.599516	0.231182	0.626832	0.599339	0.674767	0.545856	0.685725	0.604809	0.277798	0.6455	0	0.553609	0.642314	0.723018	0.707727	0.544551	0.783057	0.712932	0.613566	0.729517	0.551851	0.618758	0.555329	0.687218	0.56002	0.618045	0.611686	0.653039	0.577917
Plethodon glutinosus	0.649786	0.820389	0.658018	0.824707	0.611664	0.577243	0.508798	0.744294	0.641295	0.709464	0.744455	0.762049	0.613373	0.697429	0.670606	0.517018	0.642745	0.567206	0.594645	0.618344	0.434991	0.664917	0.555216	0.683758	0.709585	0.553609	0	0.558301	0.758941	0.664182	0.517827	0.73797	0.630962	0.664853	0.652869	0.563272	0.540687	0.440367	0.611949	0.431782	0.57285	0.544233	0.599189	0.50037
Pseudoeurycea altamontana	0.764562	0.85636	0.676446	0.831781	0.772929	0.708759	0.682613	0.821882	0.55419	0.645489	0.771809	0.765609	0.705228	0.774767	0.771226	0.702786	0.755	0.735316	0.71927	0.772902	0.630043	0.794577	0.737956	0.743358	0.783905	0.642314	0.558301	0	0.560837	0.449639	0.686925	0.544704	0.4943	0.74824	0.404385	0.696093	0.590939	0.372056	0.600382	0.664613	0.747329	0.701777	0.755965	0.653817
Aquiloeurycea cephalica	0.797473	0.844188	0.744992	0.803455	0.530374	0.65365	0.768601	0.82762	0.563746	0.756809	0.704166	0.85021	0.733663	0.743304	0.814366	0.769788	0.739956	0.760027	0.700951	0.545359	0.686358	0.809451	0.750816	0.74766	0.643422	0.723018	0.758941	0.560837	0	0.454664	0.641161	0.435828	0.373736	0.609472	0.590523	0.718655	0.618138	0.562901	0.661757	0.646096	0.776798	0.785569	0.760798	0.543284
Pseudoeurycea gadovii	0.81187	0.889115	0.710376	0.893709	0.694426	0.66783	0.747999	0.849989	0.574513	0.730104	0.73224	0.813497	0.751364	0.740225	0.764917	0.754568	0.746247	0.773608	0.684984	0.685109	0.618939	0.824501	0.743709	0.721737	0.734056	0.707727	0.664182	0.449639	0.454664	0	0.648692	0.390452	0.41481	0.692046	0.422486	0.691124	0.616011	0.522592	0.633201	0.590595	0.787407	0.786189	0.746015	0.593935
Pseudoeurycea granitum	0.444149	0.711114	0.693964	0.714316	0.415812	0.230496	0.418299	0.80826	0.56135	0.776084	0.427828	0.833305	0.367236	0.679794	0.669427	0.442913	0.592681	0.472625	0.484249	0.538825	0.441775	0.594218	0.498976	0.644412	0.379781	0.544551	0.517827	0.686925	0.641161	0.648692	0	0.690778	0.604658	0.344041	0.685097	0.305166	0.547713	0.567343	0.662115	0.361252	0.507278	0.457321	0.527472	0.393658
Pseudoeurycea leprosa	0.865227	0.909259	0.730844	0.900036	0.693504	0.699909	0.823707	0.877376	0.552275	0.780792	0.754723	0.865907	0.812173	0.765642	0.813887	0.837941	0.796642	0.821494	0.772793	0.7034	0.738255	0.86788	0.800257	0.789661	0.739502	0.783057	0.73797	0.544704	0.435828	0.390452	0.690778	0	0.415206	0.714765	0.540495	0.766718	0.604251	0.643291	0.528016	0.697403	0.850547	0.834636	0.821279	0.652863
Pseudoeurycea longicauda	0.819166	0.912987	0.727109	0.898868	0.60785	0.628686	0.72274	0.844725	0.628325	0.781098	0.708776	0.848484	0.789541	0.779147	0.787176	0.7457	0.783145	0.795047	0.731574	0.624475	0.663915	0.863012	0.796101	0.7933	0.663409	0.712932	0.630962	0.4943	0.373736	0.41481	0.604658	0.415206	0	0.613762	0.477545	0.687477	0.652078	0.551881	0.659833	0.609991	0.792567	0.744351	0.813464	0.503385
Pseudoeurycea lynchi	0.300143	0.567678	0.807645	0.600437	0.458282	0.159842	0.488724	0.880206	0.628226	0.80771	0.209144	0.899227	0.45767	0.690872	0.774322	0.498974	0.634836	0.58489	0.61011	0.558998	0.555678	0.535893	0.478797	0.660681	0.14466	0.613566	0.664853	0.74824	0.609472	0.692046	0.344041	0.714765	0.613762	0	0.784858	0.251074	0.621475	0.685683	0.732233	0.544042	0.53381	0.479596	0.502503	0.448207
Pseudoeurycea melanomolga	0.819165	0.909387	0.711586	0.910803	0.785656	0.734056	0.74526	0.858397	0.661938	0.73646	0.819808	0.766173	0.763146	0.803757	0.802068	0.761702	0.796233	0.794321	0.7507	0.809948	0.701821	0.864623	0.786511	0.785246	0.817433	0.729517	0.652869	0.404385	0.590523	0.422486	0.685097	0.540495	0.477545	0.784858	0	0.731274	0.668563	0.517946	0.691472	0.687631	0.802991	0.774151	0.792625	0.713761
Pseudoeurycea nigromaculata	0.321636	0.641072	0.760315	0.636724	0.49491	0.189963	0.421435	0.841842	0.594488	0.765391	0.320664	0.873362	0.37521	0.688007	0.710488	0.42861	0.604374	0.500581	0.524909	0.611845	0.462391	0.574362	0.482846	0.64111	0.318915	0.551851	0.563272	0.696093	0.718655	0.691124	0.305166	0.766718	0.687477	0.251074	0.731274	0	0.569489	0.589553	0.678731	0.458441	0.480053	0.440601	0.491181	0.482542
Pseudoeurycea rex	0.686726	0.771119	0.762526	0.683255	0.58925	0.58441	0.581774	0.864905	0.213475	0.494837	0.685267	0.757583	0.621147	0.710993	0.705412	0.597536	0.654969	0.661426	0.642181	0.601465	0.48091	0.682225	0.5889	0.639807	0.653859	0.618758	0.540687	0.590939	0.618138	0.616011	0.547713	0.604251	0.652078	0.621475	0.668563	0.569489	0	0.519985	0.275003	0.489007	0.650191	0.598795	0.613193	0.526105
Pseudoeurycea robertsi	0.672149	0.808464	0.717134	0.746047	0.662426	0.607324	0.549566	0.810264	0.544573	0.677092	0.739886	0.739026	0.609004	0.751556	0.718147	0.575383	0.701474	0.646303	0.641675	0.696879	0.528603	0.69259	0.624652	0.698921	0.715772	0.555329	0.440367	0.372056	0.562901	0.522592	0.567343	0.643291	0.551881	0.685683	0.517946	0.589553	0.519985	0	0.590216	0.52583	0.638387	0.570274	0.656289	0.593591
Pseudoeurycea sp	0.770141	0.845895	0.758241	0.810626	0.68237	0.687586	0.695744	0.851156	0.308633	0.528131	0.760359	0.791507	0.707412	0.761569	0.72123	0.708969	0.755054	0.651065	0.632858	0.643971	0.586392	0.780746	0.704587	0.714625	0.729924	0.687218	0.611949	0.600382	0.661757	0.633201	0.662115	0.528016	0.659833	0.732233	0.691472	0.678731	0.275003	0.590216	0	0.60762	0.750795	0.714678	0.709553	0.623756
Salamandra salamandra	0.579231	0.735467	0.584669	0.723461	0.380015	0.452833	0.359355	0.76363	0.528052	0.740034	0.623075	0.694515	0.462959	0.660731	0.511785	0.327443	0.590778	0.575713	0.521473	0.36886	0.224377	0.529519	0.404352	0.647841	0.585139	0.56002	0.431782	0.664613	0.646096	0.590595	0.361252	0.697403	0.609991	0.544042	0.687631	0.458441	0.489007	0.52583	0.60762	0	0.48995	0.405598	0.393455	0.295576
Taricha granulosa	0.447802	0.630379	0.722291	0.640528	0.518168	0.467079	0.382608	0.825372	0.65853	0.829309	0.590477	0.798512	0.442222	0.754643	0.734122	0.38603	0.654596	0.597662	0.585877	0.591423	0.514439	0.541537	0.438479	0.733824	0.561898	0.618045	0.57285	0.747329	0.776798	0.787407	0.507278	0.850547	0.792567	0.53381	0.802991	0.480053	0.650191	0.638387	0.750795	0.48995	0	0.417283	0.465291	0.523174
Taricha torosa	0.420541	0.474918	0.771449	0.450166	0.549095	0.414485	0.130012	0.80536	0.623932	0.790801	0.483067	0.825615	0.526429	0.773539	0.682503	0.177176	0.688724	0.664852	0.666395	0.587387	0.458427	0.382164	0.38854	0.744066	0.443115	0.611686	0.544233	0.701777	0.785569	0.786189	0.457321	0.834636	0.744351	0.479596	0.774151	0.440601	0.598795	0.570274	0.714678	0.405598	0.417283	0	0.409262	0.487777
Triturus cristatus	0.486628	0.574202	0.544323	0.538235	0.350258	0.47726	0.38515	0.843128	0.636661	0.787966	0.563316	0.737851	0.450609	0.742704	0.487278	0.359025	0.672354	0.659283	0.649362	0.371266	0.370726	0.220786	0.118282	0.694719	0.521314	0.653039	0.599189	0.755965	0.760798	0.746015	0.527472	0.821279	0.813464	0.502503	0.792625	0.491181	0.613193	0.656289	0.709553	0.393455	0.465291	0.409262	0	0.471115
Triturus marmoratus	0.606675	0.726826	0.702291	0.734976	0.374033	0.434502	0.442601	0.798457	0.530359	0.755711	0.568809	0.802788	0.493503	0.677989	0.633429	0.428589	0.615329	0.63622	0.588327	0.365596	0.255315	0.573925	0.468859	0.66049	0.492632	0.577917	0.50037	0.653817	0.543284	0.593935	0.393658	0.652863	0.503385	0.448207	0.713761	0.482542	0.526105	0.593591	0.623756	0.295576	0.523174	0.487777	0.471115	0

## Sheet: lvl_4
	Ambystoma altamirani	Ambystoma mavortium	Ambystoma mexicanum	Ambystoma rivulare	Andrias japonicus	Aquiloeurycea cafetalera	Batrachoseps attenuatus	Batrachuperus tibetanus	Bolitoglossa franklini	Bolitoglossa lincolni	Chiropterotriton nubilus	Cryptobranchus alleganiensis	Cynops pyrrhogaster	Desmognathus monticola	Echinotriton andersoni	Ensatina eschscholtzii	Eurycea bislineata	Eurycea sosorum	Eurycea waterlooensis	Ichthyosaura alpestris	Lissotriton boscai	Lissotriton helveticus	Lissotriton vulgaris	Notophthalmus viridescens	Parvimolge townsendi	Plethodon cinereus	Plethodon glutinosus	Pseudoeurycea altamontana	Aquiloeurycea cephalica	Pseudoeurycea gadovii	Pseudoeurycea granitum	Pseudoeurycea leprosa	Pseudoeurycea longicauda	Pseudoeurycea lynchi	Pseudoeurycea melanomolga	Pseudoeurycea nigromaculata	Pseudoeurycea rex	Pseudoeurycea robertsi	Pseudoeurycea sp	Salamandra salamandra	Taricha granulosa	Taricha torosa	Triturus cristatus	Triturus marmoratus
Ambystoma altamirani	0	0.584875	0.715488	0.569899	0.473258	0.278238	0.409689	0.815052	0.647532	0.760197	0.214053	0.765517	0.297851	0.754149	0.74738	0.416209	0.667551	0.416183	0.494638	0.576652	0.52835	0.458122	0.404685	0.715446	0.268225	0.622626	0.608523	0.697694	0.751661	0.761271	0.41644	0.815772	0.767324	0.290691	0.754828	0.334705	0.637024	0.613183	0.635148	0.537154	0.415104	0.394312	0.441673	0.537664
Ambystoma mavortium	0.584875	0	0.845865	0.392468	0.690783	0.57778	0.509523	0.897902	0.689421	0.826983	0.531975	0.871668	0.677034	0.781636	0.739936	0.505271	0.740857	0.703525	0.736878	0.666048	0.648441	0.547412	0.56308	0.786373	0.461824	0.754852	0.727151	0.726725	0.667345	0.676091	0.670261	0.772467	0.806063	0.50417	0.723396	0.62365	0.673173	0.618184	0.713427	0.648246	0.603156	0.424627	0.540019	0.593454
Ambystoma mexicanum	0.715488	0.845865	0	0.781328	0.472101	0.726968	0.626167	0.804838	0.706841	0.700407	0.809648	0.554312	0.59574	0.767794	0.448757	0.603927	0.756135	0.588344	0.574025	0.48381	0.539796	0.461157	0.473147	0.699886	0.79327	0.710289	0.601855	0.628101	0.708797	0.69377	0.671392	0.697623	0.713807	0.778011	0.69671	0.753993	0.645631	0.650515	0.647925	0.540956	0.591621	0.67187	0.470219	0.636426
Ambystoma rivulare	0.569899	0.392468	0.781328	0	0.655137	0.520664	0.454412	0.758466	0.583455	0.612302	0.505162	0.695024	0.652267	0.750943	0.743218	0.447356	0.698429	0.681061	0.694596	0.611147	0.549567	0.493163	0.504056	0.672039	0.435061	0.690339	0.616857	0.685095	0.692056	0.751946	0.54876	0.776137	0.777194	0.515478	0.754466	0.519389	0.501792	0.602094	0.577339	0.578171	0.577787	0.360381	0.493394	0.589836
Andrias japonicus	0.473258	0.690783	0.472101	0.655137	0	0.424209	0.448626	0.79963	0.563436	0.712104	0.490555	0.658466	0.350198	0.654714	0.486762	0.426771	0.592933	0.422075	0.4233	0.192514	0.374625	0.33349	0.255284	0.635792	0.434327	0.574892	0.566024	0.671507	0.495368	0.634496	0.384661	0.637438	0.543918	0.402233	0.702347	0.459783	0.552781	0.594751	0.544793	0.347147	0.377448	0.478624	0.294466	0.341043
Aquiloeurycea cafetalera	0.278238	0.57778	0.726968	0.520664	0.424209	0	0.335265	0.77905	0.493741	0.659212	0.214543	0.811315	0.388295	0.638686	0.66406	0.340456	0.563002	0.397255	0.448975	0.446942	0.394826	0.50527	0.407345	0.622112	0.206452	0.495245	0.485773	0.576362	0.57423	0.577161	0.22056	0.603267	0.519047	0.157034	0.624024	0.158654	0.471032	0.500937	0.516287	0.381149	0.439855	0.355137	0.423671	0.363027
Batrachoseps attenuatus	0.409689	0.509523	0.626167	0.454412	0.448626	0.335265	0	0.71282	0.507246	0.623943	0.497518	0.714362	0.462058	0.689083	0.561916	0.089257	0.610036	0.433797	0.478956	0.455085	0.350295	0.406516	0.338351	0.663432	0.48132	0.511254	0.399913	0.543828	0.613364	0.586901	0.33036	0.684233	0.619663	0.403337	0.5758	0.360687	0.427515	0.399909	0.499387	0.263739	0.368041	0.107803	0.374193	0.376505
Batrachuperus tibetanus	0.815052	0.897902	0.804838	0.758466	0.79963	0.77905	0.71282	0	0.803954	0.687179	0.859317	0.81194	0.789894	0.849556	0.81266	0.69902	0.826393	0.758204	0.75227	0.774154	0.699855	0.810625	0.770597	0.829985	0.872561	0.771186	0.677394	0.782788	0.796872	0.795003	0.728125	0.846204	0.794357	0.837711	0.809012	0.742074	0.772085	0.761542	0.758446	0.684816	0.781539	0.737542	0.804651	0.734128
Bolitoglossa franklini	0.647532	0.689421	0.706841	0.583455	0.563436	0.493741	0.507246	0.803954	0	0.483907	0.559866	0.741825	0.598179	0.639083	0.637905	0.521641	0.587816	0.547462	0.544853	0.523554	0.397234	0.65352	0.566886	0.581407	0.565279	0.551723	0.456679	0.478615	0.512158	0.519834	0.485116	0.408677	0.548232	0.53273	0.561245	0.501487	0.251301	0.471585	0.192201	0.444658	0.586167	0.517767	0.557556	0.431904
Bolitoglossa lincolni	0.760197	0.826983	0.700407	0.612302	0.712104	0.659212	0.623943	0.687179	0.483907	0	0.731349	0.718815	0.723201	0.731221	0.70127	0.606793	0.702512	0.676063	0.662598	0.695367	0.567746	0.758477	0.681273	0.650868	0.739104	0.635459	0.496298	0.540317	0.662994	0.632779	0.590108	0.692674	0.683978	0.717834	0.636984	0.61207	0.450719	0.576037	0.462203	0.589324	0.722481	0.6329	0.705517	0.626419
Chiropterotriton nubilus	0.214053	0.531975	0.809648	0.505162	0.490555	0.214543	0.497518	0.859317	0.559866	0.731349	0	0.860241	0.462044	0.673173	0.725778	0.495789	0.615821	0.472968	0.524438	0.524365	0.529619	0.487105	0.463675	0.657028	0.134362	0.597942	0.643021	0.646381	0.615976	0.632777	0.378593	0.655806	0.611238	0.198911	0.691195	0.299025	0.585758	0.6251	0.600755	0.531924	0.523286	0.420348	0.476164	0.482993
Cryptobranchus alleganiensis	0.765517	0.871668	0.554312	0.695024	0.658466	0.811315	0.714362	0.81194	0.741825	0.718815	0.860241	0	0.664168	0.815438	0.735964	0.710671	0.798021	0.735594	0.737221	0.705527	0.64655	0.706732	0.667201	0.739926	0.856012	0.765821	0.646892	0.719339	0.782003	0.732158	0.783842	0.805188	0.787749	0.839699	0.744049	0.809105	0.637566	0.706352	0.688568	0.629774	0.639552	0.753017	0.675345	0.7106
Cynops pyrrhogaster	0.297851	0.677034	0.59574	0.652267	0.350198	0.388295	0.462058	0.789894	0.598179	0.723201	0.462044	0.664168	0	0.694719	0.663076	0.442344	0.615779	0.317922	0.384361	0.468587	0.414981	0.475635	0.388808	0.655175	0.457323	0.578264	0.553105	0.63989	0.67226	0.687124	0.363036	0.754432	0.746147	0.435654	0.710826	0.386039	0.593258	0.584241	0.567837	0.442697	0.358181	0.500051	0.402702	0.442795
Desmognathus monticola	0.754149	0.781636	0.767794	0.750943	0.654714	0.638686	0.689083	0.849556	0.639083	0.731221	0.673173	0.815438	0.694719	0	0.69161	0.669711	0.110635	0.654223	0.64344	0.655521	0.590874	0.723222	0.640676	0.117706	0.656748	0.284796	0.603336	0.630775	0.612712	0.616218	0.637758	0.628562	0.662473	0.637199	0.65151	0.60907	0.618485	0.62855	0.658664	0.596251	0.701071	0.689476	0.652124	0.604564
Echinotriton andersoni	0.74738	0.739936	0.448757	0.743218	0.486762	0.66406	0.561916	0.81266	0.637905	0.70127	0.725778	0.735964	0.663076	0.69161	0	0.513553	0.660308	0.473807	0.449225	0.350475	0.474798	0.446991	0.473316	0.6841	0.703772	0.652087	0.566722	0.650189	0.630104	0.574756	0.610751	0.702769	0.68558	0.623588	0.628536	0.648218	0.601233	0.526852	0.621881	0.452074	0.613722	0.594774	0.448301	0.513829
Ensatina eschscholtzii	0.416209	0.505271	0.603927	0.447356	0.426771	0.340456	0.089257	0.69902	0.521641	0.606793	0.495789	0.710671	0.442344	0.669711	0.513553	0	0.595935	0.398558	0.442152	0.442751	0.338538	0.377851	0.327305	0.648195	0.476761	0.511792	0.407202	0.564695	0.591536	0.564142	0.339629	0.703406	0.634565	0.383842	0.569775	0.342806	0.448867	0.394574	0.512832	0.265171	0.357733	0.139189	0.363351	0.342858
Eurycea bislineata	0.667551	0.740857	0.756135	0.698429	0.592933	0.563002	0.610036	0.826393	0.587816	0.702512	0.615821	0.798021	0.615779	0.110635	0.660308	0.595935	0	0.569518	0.555904	0.601483	0.522225	0.661705	0.572893	0.102154	0.599502	0.204895	0.550112	0.615714	0.619296	0.637902	0.551816	0.662002	0.665812	0.569724	0.648708	0.53777	0.557639	0.559068	0.582999	0.535413	0.610948	0.613314	0.593076	0.546525
Eurycea sosorum	0.416183	0.703525	0.588344	0.681061	0.422075	0.397255	0.433797	0.758204	0.547462	0.676063	0.472968	0.735594	0.317922	0.654223	0.473807	0.398558	0.569518	0	0.150717	0.509753	0.403521	0.464852	0.41207	0.628368	0.477312	0.517602	0.487202	0.581961	0.6499	0.656658	0.356855	0.713557	0.647302	0.45136	0.657995	0.399626	0.532032	0.508695	0.534228	0.419302	0.441104	0.471222	0.477632	0.467674
Eurycea waterlooensis	0.494638	0.736878	0.574025	0.694596	0.4233	0.448975	0.478956	0.75227	0.544853	0.662598	0.524438	0.737221	0.384361	0.64344	0.449225	0.442152	0.555904	0.150717	0	0.491394	0.35793	0.488793	0.436088	0.599704	0.526725	0.518255	0.5183	0.607033	0.620577	0.577135	0.401398	0.694114	0.631969	0.497515	0.646825	0.449189	0.533334	0.534169	0.501984	0.399282	0.433365	0.507465	0.483695	0.430904
Ichthyosaura alpestris	0.576652	0.666048	0.48381	0.611147	0.192514	0.446942	0.455085	0.774154	0.523554	0.695367	0.524365	0.705527	0.468587	0.655521	0.350475	0.442751	0.601483	0.509753	0.491394	0	0.35069	0.351832	0.315236	0.629803	0.470454	0.58001	0.536876	0.642237	0.460537	0.581473	0.418231	0.600012	0.519169	0.434274	0.679506	0.488992	0.528644	0.567244	0.534717	0.322861	0.412157	0.483687	0.287689	0.304714
Lissotriton boscai	0.52835	0.648441	0.539796	0.549567	0.374625	0.394826	0.350295	0.699855	0.397234	0.567746	0.529619	0.64655	0.414981	0.590874	0.474798	0.338538	0.522225	0.403521	0.35793	0.35069	0	0.454052	0.337129	0.535245	0.51361	0.464717	0.313728	0.489278	0.552353	0.481623	0.342945	0.609381	0.558169	0.456103	0.541796	0.37352	0.336692	0.370346	0.36855	0.181028	0.336475	0.379683	0.331246	0.200368
Lissotriton helveticus	0.458122	0.547412	0.461157	0.493163	0.33349	0.50527	0.406516	0.810625	0.65352	0.758477	0.487105	0.706732	0.475635	0.723222	0.446991	0.377851	0.661705	0.464852	0.488793	0.351832	0.454052	0	0.177546	0.691884	0.480249	0.642207	0.599703	0.714876	0.746943	0.755848	0.532542	0.79826	0.776544	0.507063	0.779167	0.545643	0.617154	0.620534	0.619071	0.474696	0.413152	0.35772	0.184609	0.531278
Lissotriton vulgaris	0.404685	0.56308	0.473147	0.504056	0.255284	0.407345	0.338351	0.770597	0.566886	0.681273	0.463675	0.667201	0.388808	0.640676	0.473316	0.327305	0.572893	0.41207	0.436088	0.315236	0.337129	0.177546	0	0.602918	0.456201	0.535513	0.483787	0.614014	0.664696	0.646338	0.4214	0.695959	0.673969	0.426694	0.667705	0.432526	0.511519	0.532965	0.524989	0.349272	0.298157	0.349391	0.0993669	0.415762
Notophthalmus viridescens	0.715446	0.786373	0.699886	0.672039	0.635792	0.622112	0.663432	0.829985	0.581407	0.650868	0.657028	0.739926	0.655175	0.117706	0.6841	0.648195	0.102154	0.628368	0.599704	0.629803	0.535245	0.691884	0.602918	0	0.649498	0.253449	0.539683	0.599878	0.625533	0.622076	0.607412	0.663259	0.674108	0.620745	0.65019	0.589188	0.54125	0.572991	0.549356	0.577501	0.656114	0.671786	0.61662	0.573725
Parvimolge townsendi	0.268225	0.461824	0.79327	0.435061	0.434327	0.206452	0.48132	0.872561	0.565279	0.739104	0.134362	0.856012	0.457323	0.656748	0.703772	0.476761	0.599502	0.477312	0.526725	0.470454	0.51361	0.480249	0.456201	0.649498	0	0.596648	0.629502	0.652796	0.55078	0.628154	0.368091	0.631818	0.556483	0.141709	0.684994	0.289903	0.572853	0.611873	0.606613	0.518835	0.512979	0.389522	0.460728	0.425065
Plethodon cinereus	0.622626	0.754852	0.710289	0.690339	0.574892	0.495245	0.511254	0.771186	0.551723	0.635459	0.597942	0.765821	0.578264	0.284796	0.652087	0.511792	0.204895	0.517602	0.518255	0.58001	0.464717	0.642207	0.535513	0.253449	0.596648	0	0.428219	0.539046	0.619257	0.612908	0.471719	0.662064	0.581408	0.556352	0.596773	0.466925	0.519163	0.453858	0.527729	0.476952	0.555658	0.525367	0.579755	0.487725
Plethodon glutinosus	0.608523	0.727151	0.601855	0.616857	0.566024	0.485773	0.399913	0.677394	0.456679	0.496298	0.643021	0.646892	0.553105	0.603336	0.566722	0.407202	0.550112	0.487202	0.5183	0.536876	0.313728	0.599703	0.483787	0.539683	0.629502	0.428219	0	0.41701	0.598149	0.518225	0.433852	0.586955	0.51199	0.569734	0.516672	0.431298	0.366857	0.322106	0.41156	0.337209	0.510875	0.440173	0.512461	0.382939
Pseudoeurycea altamontana	0.697694	0.726725	0.628101	0.685095	0.671507	0.576362	0.543828	0.782788	0.478615	0.540317	0.646381	0.719339	0.63989	0.630775	0.650189	0.564695	0.615714	0.581961	0.607033	0.642237	0.489278	0.714876	0.614014	0.599878	0.652796	0.539046	0.41701	0	0.470684	0.382815	0.57332	0.440547	0.414493	0.613658	0.316171	0.576242	0.480806	0.343006	0.494975	0.526478	0.611118	0.565068	0.612633	0.504655
Aquiloeurycea cephalica	0.751661	0.667345	0.708797	0.692056	0.495368	0.57423	0.613364	0.796872	0.512158	0.662994	0.615976	0.782003	0.67226	0.612712	0.630104	0.591536	0.619296	0.6499	0.620577	0.460537	0.552353	0.746943	0.664696	0.625533	0.55078	0.619257	0.598149	0.470684	0	0.365775	0.569567	0.400355	0.380779	0.461129	0.444692	0.62128	0.491149	0.443965	0.54219	0.50317	0.677799	0.633325	0.641261	0.376963
Pseudoeurycea gadovii	0.761271	0.676091	0.69377	0.751946	0.634496	0.577161	0.586901	0.795003	0.519834	0.632779	0.632777	0.732158	0.687124	0.616218	0.574756	0.564142	0.637902	0.656658	0.577135	0.581473	0.481623	0.755848	0.646338	0.622076	0.628154	0.612908	0.518225	0.382815	0.365775	0	0.567297	0.381377	0.41694	0.501376	0.299209	0.576915	0.490301	0.393988	0.53472	0.435032	0.660141	0.619717	0.613549	0.381166
Pseudoeurycea granitum	0.41644	0.670261	0.671392	0.54876	0.384661	0.22056	0.33036	0.728125	0.485116	0.590108	0.378593	0.783842	0.363036	0.637758	0.610751	0.339629	0.551816	0.356855	0.401398	0.418231	0.342945	0.532542	0.4214	0.607412	0.368091	0.471719	0.433852	0.57332	0.569567	0.567297	0	0.596585	0.532367	0.316181	0.577032	0.24726	0.431336	0.486013	0.478246	0.288872	0.451362	0.357072	0.457204	0.332123
Pseudoeurycea leprosa	0.815772	0.772467	0.697623	0.776137	0.637438	0.603267	0.684233	0.846204	0.408677	0.692674	0.655806	0.805188	0.754432	0.628562	0.702769	0.703406	0.662002	0.713557	0.694114	0.600012	0.609381	0.79826	0.695959	0.663259	0.631818	0.662064	0.586955	0.440547	0.400355	0.381377	0.596585	0	0.401584	0.605382	0.474647	0.634374	0.50689	0.587931	0.465849	0.573516	0.745602	0.696974	0.693459	0.522798
Pseudoeurycea longicauda	0.767324	0.806063	0.713807	0.777194	0.543918	0.519047	0.619663	0.794357	0.548232	0.683978	0.611238	0.787749	0.746147	0.662473	0.68558	0.634565	0.665812	0.647302	0.631969	0.519169	0.558169	0.776544	0.673969	0.674108	0.556483	0.581408	0.51199	0.414493	0.380779	0.41694	0.532367	0.401584	0	0.517345	0.435947	0.567982	0.548279	0.470954	0.577113	0.509093	0.685741	0.636689	0.687838	0.422641
Pseudoeurycea lynchi	0.290691	0.50417	0.778011	0.515478	0.402233	0.157034	0.403337	0.837711	0.53273	0.717834	0.198911	0.839699	0.435654	0.637199	0.623588	0.383842	0.569724	0.45136	0.497515	0.434274	0.456103	0.507063	0.426694	0.620745	0.141709	0.556352	0.569734	0.613658	0.461129	0.501376	0.316181	0.605382	0.517345	0	0.593555	0.228438	0.503777	0.478506	0.552649	0.433488	0.488128	0.395903	0.431661	0.317103
Pseudoeurycea melanomolga	0.754828	0.723396	0.69671	0.754466	0.702347	0.624024	0.5758	0.809012	0.561245	0.636984	0.691195	0.744049	0.710826	0.65151	0.628536	0.569775	0.648708	0.657995	0.646825	0.679506	0.541796	0.779167	0.667705	0.65019	0.684994	0.596773	0.516672	0.316171	0.444692	0.299209	0.577032	0.474647	0.435947	0.593555	0	0.613852	0.527221	0.401211	0.586531	0.522937	0.677803	0.602156	0.661966	0.494426
Pseudoeurycea nigromaculata	0.334705	0.62365	0.753993	0.519389	0.459783	0.158654	0.360687	0.742074	0.501487	0.61207	0.299025	0.809105	0.386039	0.60907	0.648218	0.342806	0.53777	0.399626	0.449189	0.488992	0.37352	0.545643	0.432526	0.589188	0.289903	0.466925	0.431298	0.576242	0.62128	0.576915	0.24726	0.634374	0.567982	0.228438	0.613852	0	0.43267	0.462427	0.490936	0.370383	0.456026	0.378066	0.461882	0.390913
Pseudoeurycea rex	0.637024	0.673173	0.645631	0.501792	0.552781	0.471032	0.427515	0.772085	0.251301	0.450719	0.585758	0.637566	0.593258	0.618485	0.601233	0.448867	0.557639	0.532032	0.533334	0.528644	0.336692	0.617154	0.511519	0.54125	0.572853	0.519163	0.366857	0.480806	0.491149	0.490301	0.431336	0.50689	0.548279	0.503777	0.527221	0.43267	0	0.398681	0.177512	0.36477	0.568647	0.447815	0.520893	0.394727
Pseudoeurycea robertsi	0.613183	0.618184	0.650515	0.602094	0.594751	0.500937	0.399909	0.761542	0.471585	0.576037	0.6251	0.706352	0.584241	0.62855	0.526852	0.394574	0.559068	0.508695	0.534169	0.567244	0.370346	0.620534	0.532965	0.572991	0.611873	0.453858	0.322106	0.343006	0.443965	0.393988	0.486013	0.587931	0.470954	0.478506	0.401211	0.462427	0.398681	0	0.454241	0.378147	0.531029	0.421558	0.544433	0.36635
Pseudoeurycea sp	0.635148	0.713427	0.647925	0.577339	0.544793	0.516287	0.499387	0.758446	0.192201	0.462203	0.600755	0.688568	0.567837	0.658664	0.621881	0.512832	0.582999	0.534228	0.501984	0.534717	0.36855	0.619071	0.524989	0.549356	0.606613	0.527729	0.41156	0.494975	0.54219	0.53472	0.478246	0.465849	0.577113	0.552649	0.586531	0.490936	0.177512	0.454241	0	0.422849	0.553984	0.51646	0.542308	0.429092
Salamandra salamandra	0.537154	0.648246	0.540956	0.578171	0.347147	0.381149	0.263739	0.684816	0.444658	0.589324	0.531924	0.629774	0.442697	0.596251	0.452074	0.265171	0.535413	0.419302	0.399282	0.322861	0.181028	0.474696	0.349272	0.577501	0.518835	0.476952	0.337209	0.526478	0.50317	0.435032	0.288872	0.573516	0.509093	0.433488	0.522937	0.370383	0.36477	0.378147	0.422849	0	0.363677	0.310887	0.366112	0.23719
Taricha granulosa	0.415104	0.603156	0.591621	0.577787	0.377448	0.439855	0.368041	0.781539	0.586167	0.722481	0.523286	0.639552	0.358181	0.701071	0.613722	0.357733	0.610948	0.441104	0.433365	0.412157	0.336475	0.413152	0.298157	0.656114	0.512979	0.555658	0.510875	0.611118	0.677799	0.660141	0.451362	0.745602	0.685741	0.488128	0.677803	0.456026	0.568647	0.531029	0.553984	0.363677	0	0.402093	0.330593	0.407969
Taricha torosa	0.394312	0.424627	0.67187	0.360381	0.478624	0.355137	0.107803	0.737542	0.517767	0.6329	0.420348	0.753017	0.500051	0.689476	0.594774	0.139189	0.613314	0.471222	0.507465	0.483687	0.379683	0.35772	0.349391	0.671786	0.389522	0.525367	0.440173	0.565068	0.633325	0.619717	0.357072	0.696974	0.636689	0.395903	0.602156	0.378066	0.447815	0.421558	0.51646	0.310887	0.402093	0	0.384933	0.407643
Triturus cristatus	0.441673	0.540019	0.470219	0.493394	0.294466	0.423671	0.374193	0.804651	0.557556	0.705517	0.476164	0.675345	0.402702	0.652124	0.448301	0.363351	0.593076	0.477632	0.483695	0.287689	0.331246	0.184609	0.0993669	0.61662	0.460728	0.579755	0.512461	0.612633	0.641261	0.613549	0.457204	0.693459	0.687838	0.431661	0.661966	0.461882	0.520893	0.544433	0.542308	0.366112	0.330593	0.384933	0	0.409029
Triturus marmoratus	0.537664	0.593454	0.636426	0.589836	0.341043	0.363027	0.376505	0.734128	0.431904	0.626419	0.482993	0.7106	0.442795	0.604564	0.513829	0.342858	0.546525	0.467674	0.430904	0.304714	0.200368	0.531278	0.415762	0.573725	0.425065	0.487725	0.382939	0.504655	0.376963	0.381166	0.332123	0.522798	0.422641	0.317103	0.494426	0.390913	0.394727	0.36635	0.429092	0.23719	0.407969	0.407643	0.409029	0

## Sheet: lvl_3
	Ambystoma altamirani	Ambystoma mavortium	Ambystoma mexicanum	Ambystoma rivulare	Andrias japonicus	Aquiloeurycea cafetalera	Batrachoseps attenuatus	Batrachuperus tibetanus	Bolitoglossa franklini	Bolitoglossa lincolni	Chiropterotriton nubilus	Cryptobranchus alleganiensis	Cynops pyrrhogaster	Desmognathus monticola	Echinotriton andersoni	Ensatina eschscholtzii	Eurycea bislineata	Eurycea sosorum	Eurycea waterlooensis	Ichthyosaura alpestris	Lissotriton boscai	Lissotriton helveticus	Lissotriton vulgaris	Notophthalmus viridescens	Parvimolge townsendi	Plethodon cinereus	Plethodon glutinosus	Pseudoeurycea altamontana	Aquiloeurycea cephalica	Pseudoeurycea gadovii	Pseudoeurycea granitum	Pseudoeurycea leprosa	Pseudoeurycea longicauda	Pseudoeurycea lynchi	Pseudoeurycea melanomolga	Pseudoeurycea nigromaculata	Pseudoeurycea rex	Pseudoeurycea robertsi	Pseudoeurycea sp	Salamandra salamandra	Taricha granulosa	Taricha torosa	Triturus cristatus	Triturus marmoratus
Ambystoma altamirani	0	0.530522	0.569077	0.353408	0.327508	0.239985	0.367248	0.657829	0.5349	0.645895	0.165177	0.349938	0.175579	0.505727	0.532742	0.375109	0.457738	0.321055	0.359126	0.432957	0.389772	0.421327	0.327587	0.439472	0.253007	0.396567	0.382393	0.635838	0.438096	0.610824	0.283397	0.637209	0.494354	0.264757	0.682341	0.262305	0.462821	0.539844	0.500929	0.38215	0.294222	0.370615	0.372849	0.34778
Ambystoma mavortium	0.530522	0	0.744266	0.336098	0.426651	0.421837	0.422137	0.715591	0.564745	0.693719	0.396432	0.7951	0.63622	0.165325	0.520907	0.422312	0.150798	0.59784	0.601818	0.379595	0.527505	0.379494	0.416548	0.173601	0.287649	0.243998	0.453695	0.62523	0.366966	0.508824	0.474361	0.561546	0.506927	0.309681	0.582348	0.501867	0.523488	0.52735	0.575386	0.473626	0.542899	0.354133	0.379531	0.378684
Ambystoma mexicanum	0.569077	0.744266	0	0.6671	0.366475	0.606513	0.534471	0.720901	0.636719	0.619501	0.674308	0.477302	0.499008	0.719567	0.448922	0.521767	0.68889	0.474954	0.495634	0.45042	0.458198	0.3663	0.37268	0.668293	0.657959	0.629462	0.549642	0.55347	0.646224	0.596584	0.553576	0.61783	0.63934	0.645278	0.637807	0.616693	0.588663	0.551377	0.591595	0.470313	0.465282	0.570614	0.363588	0.539391
Ambystoma rivulare	0.353408	0.336098	0.6671	0	0.302836	0.157418	0.320653	0.592353	0.469844	0.490823	0.187956	0.572741	0.457564	0.321576	0.523618	0.324016	0.283034	0.365844	0.349274	0.313112	0.329046	0.321201	0.294275	0.253911	0.165874	0.165601	0.315983	0.572101	0.373331	0.570527	0.213822	0.56955	0.439262	0.147027	0.642108	0.230257	0.376014	0.473924	0.459954	0.340611	0.346144	0.246406	0.300935	0.30704
Andrias japonicus	0.327508	0.426651	0.366475	0.302836	0	0.315768	0.308251	0.628101	0.491849	0.589628	0.334968	0.494341	0.390381	0.392442	0.340484	0.309053	0.342854	0.357263	0.354778	0.15923	0.302928	0.136514	0.0718059	0.32472	0.329354	0.2788	0.338451	0.62125	0.415504	0.592539	0.334518	0.601008	0.473781	0.314574	0.668942	0.374294	0.43404	0.513687	0.458623	0.282181	0.291138	0.255911	0.100579	0.277322
Aquiloeurycea cafetalera	0.239985	0.421837	0.606513	0.157418	0.315768	0	0.265792	0.589347	0.456906	0.495765	0.190955	0.454838	0.355066	0.406442	0.515006	0.282713	0.355526	0.290951	0.318412	0.357044	0.292839	0.390287	0.277909	0.346199	0.176708	0.224868	0.254605	0.546072	0.355833	0.54147	0.161806	0.555001	0.361201	0.128705	0.603789	0.11134	0.328169	0.407095	0.425825	0.281183	0.307469	0.207173	0.306681	0.268261
Batrachoseps attenuatus	0.367248	0.422137	0.534471	0.320653	0.308251	0.265792	0	0.534927	0.405795	0.446658	0.420104	0.601582	0.465381	0.447149	0.369354	0.0549546	0.39721	0.337002	0.338262	0.345212	0.258035	0.364411	0.306849	0.436046	0.401176	0.277623	0.193029	0.490752	0.256917	0.427452	0.168911	0.504553	0.346283	0.306257	0.501568	0.241991	0.280192	0.30987	0.377414	0.143186	0.342597	0.0838043	0.346759	0.219044
Batrachuperus tibetanus	0.657829	0.715591	0.720901	0.592353	0.628101	0.589347	0.534927	0	0.600841	0.517705	0.679298	0.744958	0.643948	0.706022	0.661027	0.522092	0.675253	0.597061	0.584658	0.635376	0.535247	0.663164	0.624431	0.681016	0.685963	0.595937	0.528422	0.676077	0.595308	0.645154	0.545043	0.643985	0.576903	0.646606	0.726366	0.554256	0.569222	0.577989	0.560983	0.532741	0.630051	0.559933	0.654579	0.578588
Bolitoglossa franklini	0.5349	0.564745	0.636719	0.469844	0.491849	0.456906	0.405795	0.600841	0	0.414854	0.482472	0.637675	0.534034	0.526387	0.524889	0.423427	0.491584	0.425936	0.45484	0.486777	0.378996	0.543248	0.457118	0.508882	0.487307	0.425959	0.323234	0.390121	0.318322	0.41354	0.447366	0.253305	0.298012	0.464805	0.493378	0.405675	0.22994	0.340308	0.138693	0.410467	0.461773	0.40905	0.489893	0.396399
Bolitoglossa lincolni	0.645895	0.693719	0.619501	0.490823	0.589628	0.495765	0.446658	0.517705	0.414854	0	0.596617	0.623535	0.645457	0.636284	0.644365	0.429024	0.601666	0.5103	0.515546	0.601131	0.450761	0.642191	0.553888	0.613727	0.599618	0.501909	0.390002	0.454825	0.500812	0.470052	0.437149	0.502116	0.503987	0.563723	0.535614	0.425907	0.37211	0.387275	0.398111	0.455993	0.577777	0.457129	0.604336	0.513054
Chiropterotriton nubilus	0.165177	0.396432	0.674308	0.187956	0.334968	0.190955	0.420104	0.679298	0.482472	0.596617	0	0.445536	0.31888	0.373084	0.552367	0.426219	0.333244	0.358967	0.398453	0.341931	0.413452	0.370607	0.320388	0.308455	0.114803	0.260581	0.394161	0.596297	0.401278	0.586837	0.317031	0.592972	0.452003	0.130562	0.653897	0.261719	0.44686	0.524373	0.481012	0.430437	0.370421	0.347204	0.335172	0.354553
Cryptobranchus alleganiensis	0.349938	0.7951	0.477302	0.572741	0.494341	0.454838	0.601582	0.744958	0.637675	0.623535	0.445536	0	0.275773	0.72426	0.657488	0.59768	0.678119	0.419683	0.473287	0.606137	0.483256	0.589117	0.495092	0.643223	0.450482	0.628913	0.565657	0.584264	0.663562	0.593101	0.516151	0.702157	0.657508	0.46929	0.605413	0.437365	0.565402	0.59071	0.588416	0.501733	0.390173	0.631555	0.536056	0.56028
Cynops pyrrhogaster	0.175579	0.63622	0.499008	0.457564	0.390381	0.355066	0.465381	0.643948	0.534034	0.645457	0.31888	0.275773	0	0.594569	0.54392	0.461582	0.565617	0.290652	0.339309	0.496089	0.370641	0.475466	0.389934	0.529068	0.351777	0.512092	0.438085	0.653474	0.51983	0.580428	0.3909	0.603813	0.512127	0.372804	0.697924	0.336397	0.47739	0.544193	0.48605	0.405185	0.298614	0.495449	0.402412	0.430086
Desmognathus monticola	0.505727	0.165325	0.719567	0.321576	0.392442	0.406442	0.447149	0.706022	0.526387	0.636284	0.373084	0.72426	0.594569	0	0.546608	0.455455	0.061756	0.538154	0.540306	0.365153	0.488001	0.347624	0.385321	0.0817483	0.280351	0.223094	0.436988	0.62307	0.43185	0.574808	0.458618	0.581216	0.504645	0.34964	0.671204	0.461472	0.499851	0.558534	0.528992	0.477358	0.511808	0.37898	0.360441	0.402618
Echinotriton andersoni	0.532742	0.520907	0.448922	0.523618	0.340484	0.515006	0.369354	0.661027	0.524889	0.644365	0.552367	0.657488	0.54392	0.546608	0	0.350184	0.511094	0.356025	0.353758	0.24378	0.383279	0.293146	0.320878	0.537792	0.538617	0.482257	0.397263	0.596653	0.375783	0.511592	0.467318	0.586792	0.481701	0.486271	0.596539	0.48347	0.483411	0.475814	0.521322	0.334983	0.402015	0.406737	0.32743	0.375519
Ensatina eschscholtzii	0.375109	0.422312	0.521767	0.324016	0.309053	0.282713	0.0549546	0.522092	0.423427	0.429024	0.426219	0.59768	0.461582	0.455455	0.350184	0	0.403244	0.321945	0.322088	0.349276	0.259992	0.348136	0.306559	0.437847	0.405371	0.285523	0.205657	0.5115	0.272139	0.425352	0.187066	0.535323	0.371274	0.30658	0.500687	0.249209	0.300957	0.313864	0.395937	0.156214	0.339748	0.10214	0.345497	0.211123
Eurycea bislineata	0.457738	0.150798	0.68889	0.283034	0.342854	0.355526	0.39721	0.675253	0.491584	0.601666	0.333244	0.678119	0.565617	0.061756	0.511094	0.403244	0	0.487837	0.491309	0.322972	0.435148	0.315862	0.335401	0.0529386	0.237021	0.168875	0.379447	0.581732	0.393052	0.555829	0.402176	0.580549	0.462734	0.303507	0.636738	0.417173	0.45112	0.511381	0.48007	0.419973	0.457506	0.325628	0.333765	0.349913
Eurycea sosorum	0.321055	0.59784	0.474954	0.365844	0.357263	0.290951	0.337002	0.597061	0.425936	0.5103	0.358967	0.419683	0.290652	0.538154	0.356025	0.321945	0.487837	0	0.0883355	0.437812	0.27439	0.40859	0.323457	0.469311	0.353787	0.40286	0.319682	0.567447	0.433664	0.533005	0.280167	0.545402	0.399003	0.320018	0.624538	0.252988	0.345059	0.425291	0.376909	0.331882	0.274341	0.366952	0.390798	0.348728
Eurycea waterlooensis	0.359126	0.601818	0.495634	0.349274	0.354778	0.318412	0.338262	0.584658	0.45484	0.515546	0.398453	0.473287	0.339309	0.540306	0.353758	0.322088	0.491309	0.0883355	0	0.432527	0.235784	0.404779	0.326767	0.466087	0.392736	0.390833	0.321567	0.597323	0.439622	0.522221	0.274032	0.573784	0.420457	0.352408	0.657331	0.278537	0.355091	0.433958	0.398181	0.30597	0.25907	0.36494	0.389127	0.324387
Ichthyosaura alpestris	0.432957	0.379595	0.45042	0.313112	0.15923	0.357044	0.345212	0.635376	0.486777	0.601131	0.341931	0.606137	0.496089	0.365153	0.24378	0.349276	0.322972	0.437812	0.432527	0	0.34264	0.125287	0.152472	0.335379	0.336454	0.275455	0.367148	0.592482	0.40029	0.549882	0.379913	0.585274	0.455252	0.321767	0.649875	0.426813	0.476621	0.500392	0.47178	0.307227	0.342392	0.294008	0.134883	0.302529
Lissotriton boscai	0.389772	0.527505	0.458198	0.329046	0.302928	0.292839	0.258035	0.535247	0.378996	0.450761	0.413452	0.483256	0.370641	0.488001	0.383279	0.259992	0.435148	0.27439	0.235784	0.34264	0	0.390953	0.246186	0.420056	0.401276	0.304774	0.182252	0.4843	0.329328	0.423598	0.242726	0.483488	0.339796	0.341015	0.543181	0.246582	0.248841	0.329826	0.332977	0.14085	0.218023	0.288556	0.283346	0.174601
Lissotriton helveticus	0.421327	0.379494	0.3663	0.321201	0.136514	0.390287	0.364411	0.663164	0.543248	0.642191	0.370607	0.589117	0.475466	0.347624	0.293146	0.348136	0.315862	0.40859	0.404779	0.125287	0.390953	0	0.160933	0.321602	0.341505	0.275321	0.407142	0.661011	0.465028	0.605983	0.415847	0.623695	0.519373	0.3504	0.711834	0.458022	0.510177	0.563811	0.50709	0.360615	0.372614	0.315867	0.154287	0.349374
Lissotriton vulgaris	0.327587	0.416548	0.37268	0.294275	0.0718059	0.277909	0.306849	0.624431	0.457118	0.553888	0.320388	0.495092	0.389934	0.385321	0.320878	0.306559	0.335401	0.323457	0.326767	0.152472	0.246186	0.160933	0	0.308078	0.312724	0.27529	0.295607	0.582505	0.385755	0.536009	0.295893	0.557565	0.444561	0.296931	0.631722	0.330041	0.39657	0.484484	0.41618	0.259593	0.23761	0.249278	0.0817506	0.239577
Notophthalmus viridescens	0.439472	0.173601	0.668293	0.253911	0.32472	0.346199	0.436046	0.681016	0.508882	0.613727	0.308455	0.643223	0.529068	0.0817483	0.537792	0.437847	0.0529386	0.469311	0.466087	0.335379	0.420056	0.321602	0.308078	0	0.220272	0.189108	0.399663	0.607826	0.422398	0.565772	0.403075	0.582498	0.489674	0.290197	0.660878	0.40149	0.455853	0.549278	0.494069	0.438089	0.435959	0.370739	0.302459	0.35349
Parvimolge townsendi	0.253007	0.287649	0.657959	0.165874	0.329354	0.176708	0.401176	0.685963	0.487307	0.599618	0.114803	0.450482	0.351777	0.280351	0.538617	0.405371	0.237021	0.353787	0.392736	0.336454	0.401276	0.341505	0.312724	0.220272	0	0.167023	0.383256	0.591935	0.402852	0.581762	0.29623	0.594501	0.45053	0.120744	0.646818	0.250826	0.439375	0.512246	0.492493	0.41929	0.355848	0.328559	0.328584	0.34173
Plethodon cinereus	0.396567	0.243998	0.629462	0.165601	0.2788	0.224868	0.277623	0.595937	0.425959	0.501909	0.260581	0.628913	0.512092	0.223094	0.482257	0.285523	0.168875	0.40286	0.390833	0.275455	0.304774	0.275321	0.27529	0.189108	0.167023	0	0.236185	0.520163	0.325321	0.505855	0.275982	0.538873	0.35665	0.202308	0.592895	0.28337	0.304934	0.379874	0.383665	0.28659	0.390673	0.205686	0.273872	0.244784
Plethodon glutinosus	0.382393	0.453695	0.549642	0.315983	0.338451	0.254605	0.193029	0.528422	0.323234	0.390002	0.394161	0.565657	0.438085	0.436988	0.397263	0.205657	0.379447	0.319682	0.321567	0.367148	0.182252	0.407142	0.295607	0.399663	0.383256	0.236185	0	0.453831	0.225891	0.395871	0.214103	0.457327	0.276906	0.300981	0.474265	0.189962	0.154197	0.276005	0.2675	0.140589	0.309484	0.226438	0.324367	0.171522
Pseudoeurycea altamontana	0.635838	0.62523	0.55347	0.572101	0.62125	0.546072	0.490752	0.676077	0.390121	0.454825	0.596297	0.584264	0.653474	0.62307	0.596653	0.5115	0.581732	0.567447	0.597323	0.592482	0.4843	0.661011	0.582505	0.607826	0.591935	0.520163	0.453831	0	0.326103	0.274527	0.524081	0.344347	0.32305	0.555248	0.245847	0.518209	0.423443	0.27528	0.41053	0.493499	0.558486	0.501351	0.601924	0.4807
Aquiloeurycea cephalica	0.438096	0.366966	0.646224	0.373331	0.415504	0.355833	0.256917	0.595308	0.318322	0.500812	0.401278	0.663562	0.51983	0.43185	0.375783	0.272139	0.393052	0.433664	0.439622	0.40029	0.329328	0.465028	0.385755	0.422398	0.402852	0.325321	0.225891	0.326103	0	0.278835	0.342173	0.36563	0.209249	0.315202	0.349497	0.313938	0.273385	0.247163	0.326715	0.260586	0.366469	0.285827	0.402263	0.254658
Pseudoeurycea gadovii	0.610824	0.508824	0.596584	0.570527	0.592539	0.54147	0.427452	0.645154	0.41354	0.470052	0.586837	0.593101	0.580428	0.574808	0.511592	0.425352	0.555829	0.533005	0.522221	0.549882	0.423598	0.605983	0.536009	0.565772	0.581762	0.505855	0.395871	0.274527	0.278835	0	0.518098	0.331448	0.36792	0.463674	0.230888	0.479667	0.390274	0.21008	0.406811	0.402134	0.518733	0.464001	0.528528	0.36121
Pseudoeurycea granitum	0.283397	0.474361	0.553576	0.213822	0.334518	0.161806	0.168911	0.545043	0.447366	0.437149	0.317031	0.516151	0.3909	0.458618	0.467318	0.187066	0.402176	0.280167	0.274032	0.379913	0.242726	0.415847	0.295893	0.403075	0.29623	0.275982	0.214103	0.524081	0.342173	0.518098	0	0.539952	0.370671	0.250775	0.555083	0.154367	0.309123	0.386202	0.411798	0.213076	0.268763	0.19299	0.335401	0.250954
Pseudoeurycea leprosa	0.637209	0.561546	0.61783	0.56955	0.601008	0.555001	0.504553	0.643985	0.253305	0.502116	0.592972	0.702157	0.603813	0.581216	0.586792	0.535323	0.580549	0.545402	0.573784	0.585274	0.483488	0.623695	0.557565	0.582498	0.594501	0.538873	0.457327	0.344347	0.36563	0.331448	0.539952	0	0.356914	0.568834	0.437633	0.514304	0.386363	0.37104	0.279712	0.510407	0.563717	0.520778	0.536709	0.497943
Pseudoeurycea longicauda	0.494354	0.506927	0.63934	0.439262	0.473781	0.361201	0.346283	0.576903	0.298012	0.503987	0.452003	0.657508	0.512127	0.504645	0.481701	0.371274	0.462734	0.399003	0.420457	0.455252	0.339796	0.519373	0.444561	0.489674	0.45053	0.35665	0.276906	0.32305	0.209249	0.36792	0.370671	0.356914	0	0.415859	0.409457	0.34932	0.276671	0.282164	0.295437	0.341574	0.416294	0.362671	0.465795	0.337795
Pseudoeurycea lynchi	0.264757	0.309681	0.645278	0.147027	0.314574	0.128705	0.306257	0.646606	0.464805	0.563723	0.130562	0.46929	0.372804	0.34964	0.486271	0.30658	0.303507	0.320018	0.352408	0.321767	0.341015	0.3504	0.296931	0.290197	0.120744	0.202308	0.300981	0.555248	0.315202	0.463674	0.250775	0.568834	0.415859	0	0.536236	0.185359	0.350296	0.38262	0.443551	0.329221	0.338162	0.248559	0.313057	0.241415
Pseudoeurycea melanomolga	0.682341	0.582348	0.637807	0.642108	0.668942	0.603789	0.501568	0.726366	0.493378	0.535614	0.653897	0.605413	0.697924	0.671204	0.596539	0.500687	0.636738	0.624538	0.657331	0.649875	0.543181	0.711834	0.631722	0.660878	0.646818	0.592895	0.474265	0.245847	0.349497	0.230888	0.555083	0.437633	0.409457	0.536236	0	0.563663	0.469655	0.28223	0.513459	0.499303	0.614973	0.5259	0.650949	0.468109
Pseudoeurycea nigromaculata	0.262305	0.501867	0.616693	0.230257	0.374294	0.11134	0.241991	0.554256	0.405675	0.425907	0.261719	0.437365	0.336397	0.461472	0.48347	0.249209	0.417173	0.252988	0.278537	0.426813	0.246582	0.458022	0.330041	0.40149	0.250826	0.28337	0.189962	0.518209	0.313938	0.479667	0.154367	0.514304	0.34932	0.185359	0.563663	0	0.26019	0.361105	0.367969	0.242714	0.295295	0.261478	0.372412	0.266558
Pseudoeurycea rex	0.462821	0.523488	0.588663	0.376014	0.43404	0.328169	0.280192	0.569222	0.22994	0.37211	0.44686	0.565402	0.47739	0.499851	0.483411	0.300957	0.45112	0.345059	0.355091	0.476621	0.248841	0.510177	0.39657	0.455853	0.439375	0.304934	0.154197	0.423443	0.273385	0.390274	0.309123	0.386363	0.276671	0.350296	0.469655	0.26019	0	0.264617	0.167762	0.251317	0.391216	0.291345	0.428641	0.276665
Pseudoeurycea robertsi	0.539844	0.52735	0.551377	0.473924	0.513687	0.407095	0.30987	0.577989	0.340308	0.387275	0.524373	0.59071	0.544193	0.558534	0.475814	0.313864	0.511381	0.425291	0.433958	0.500392	0.329826	0.563811	0.484484	0.549278	0.512246	0.379874	0.276005	0.27528	0.247163	0.21008	0.386202	0.37104	0.282164	0.38262	0.28223	0.361105	0.264617	0	0.323643	0.299683	0.471575	0.334269	0.507297	0.293149
Pseudoeurycea sp	0.500929	0.575386	0.591595	0.459954	0.458623	0.425825	0.377414	0.560983	0.138693	0.398111	0.481012	0.588416	0.48605	0.528992	0.521322	0.395937	0.48007	0.376909	0.398181	0.47178	0.332977	0.50709	0.41618	0.494069	0.492493	0.383665	0.2675	0.41053	0.326715	0.406811	0.411798	0.279712	0.295437	0.443551	0.513459	0.367969	0.167762	0.323643	0	0.353423	0.415865	0.389049	0.459249	0.345404
Salamandra salamandra	0.38215	0.473626	0.470313	0.340611	0.282181	0.281183	0.143186	0.532741	0.410467	0.455993	0.430437	0.501733	0.405185	0.477358	0.334983	0.156214	0.419973	0.331882	0.30597	0.307227	0.14085	0.360615	0.259593	0.438089	0.41929	0.28659	0.140589	0.493499	0.260586	0.402134	0.213076	0.510407	0.341574	0.329221	0.499303	0.242714	0.251317	0.299683	0.353423	0	0.236017	0.184012	0.281987	0.176487
Taricha granulosa	0.294222	0.542899	0.465282	0.346144	0.291138	0.307469	0.342597	0.630051	0.461773	0.577777	0.370421	0.390173	0.298614	0.511808	0.402015	0.339748	0.457506	0.274341	0.25907	0.342392	0.218023	0.372614	0.23761	0.435959	0.355848	0.390673	0.309484	0.558486	0.366469	0.518733	0.268763	0.563717	0.416294	0.338162	0.614973	0.295295	0.391216	0.471575	0.415865	0.236017	0	0.367804	0.281706	0.291277
Taricha torosa	0.370615	0.354133	0.570614	0.246406	0.255911	0.207173	0.0838043	0.559933	0.40905	0.457129	0.347204	0.631555	0.495449	0.37898	0.406737	0.10214	0.325628	0.366952	0.36494	0.294008	0.288556	0.315867	0.249278	0.370739	0.328559	0.205686	0.226438	0.501351	0.285827	0.464001	0.19299	0.520778	0.362671	0.248559	0.5259	0.261478	0.291345	0.334269	0.389049	0.184012	0.367804	0	0.287018	0.220969
Triturus cristatus	0.372849	0.379531	0.363588	0.300935	0.100579	0.306681	0.346759	0.654579	0.489893	0.604336	0.335172	0.536056	0.402412	0.360441	0.32743	0.345497	0.333765	0.390798	0.389127	0.134883	0.283346	0.154287	0.0817506	0.302459	0.328584	0.273872	0.324367	0.601924	0.402263	0.528528	0.335401	0.536709	0.465795	0.313057	0.650949	0.372412	0.428641	0.507297	0.459249	0.281987	0.281706	0.287018	0	0.248192
Triturus marmoratus	0.34778	0.378684	0.539391	0.30704	0.277322	0.268261	0.219044	0.578588	0.396399	0.513054	0.354553	0.56028	0.430086	0.402618	0.375519	0.211123	0.349913	0.348728	0.324387	0.302529	0.174601	0.349374	0.239577	0.35349	0.34173	0.244784	0.171522	0.4807	0.254658	0.36121	0.250954	0.497943	0.337795	0.241415	0.468109	0.266558	0.276665	0.293149	0.345404	0.176487	0.291277	0.220969	0.248192	0

## Sheet: lvl_2
	Ambystoma altamirani	Ambystoma mavortium	Ambystoma mexicanum	Ambystoma rivulare	Andrias japonicus	Aquiloeurycea cafetalera	Batrachoseps attenuatus	Batrachuperus tibetanus	Bolitoglossa franklini	Bolitoglossa lincolni	Chiropterotriton nubilus	Cryptobranchus alleganiensis	Cynops pyrrhogaster	Desmognathus monticola	Echinotriton andersoni	Ensatina eschscholtzii	Eurycea bislineata	Eurycea sosorum	Eurycea waterlooensis	Ichthyosaura alpestris	Lissotriton boscai	Lissotriton helveticus	Lissotriton vulgaris	Notophthalmus viridescens	Parvimolge townsendi	Plethodon cinereus	Plethodon glutinosus	Pseudoeurycea altamontana	Aquiloeurycea cephalica	Pseudoeurycea gadovii	Pseudoeurycea granitum	Pseudoeurycea leprosa	Pseudoeurycea longicauda	Pseudoeurycea lynchi	Pseudoeurycea melanomolga	Pseudoeurycea nigromaculata	Pseudoeurycea rex	Pseudoeurycea robertsi	Pseudoeurycea sp	Salamandra salamandra	Taricha granulosa	Taricha torosa	Triturus cristatus	Triturus marmoratus
Ambystoma altamirani	0	0.123249	0.141558	0.0704205	0.210746	0.0896589	0.2031	0.113285	0.53391	0.483213	0.147032	0.300288	0.168232	0.153084	0.49028	0.198282	0.129541	0.207303	0.232641	0.273364	0.259366	0.214106	0.190466	0.138655	0.142499	0.10615	0.285217	0.616036	0.429461	0.568395	0.123596	0.628277	0.442913	0.11595	0.668471	0.138107	0.399139	0.457675	0.483049	0.269881	0.228055	0.149756	0.236537	0.245613
Ambystoma mavortium	0.123249	0	0.244018	0.0967491	0.293739	0.0810451	0.209501	0.145218	0.500828	0.460463	0.109299	0.40655	0.273692	0.0962028	0.480991	0.200481	0.0839832	0.268055	0.303663	0.321366	0.311558	0.300486	0.258236	0.100173	0.094111	0.0870062	0.27804	0.547919	0.319935	0.457031	0.145608	0.563327	0.40421	0.0234657	0.508728	0.121476	0.353978	0.372107	0.484516	0.292371	0.306119	0.161179	0.28642	0.245771
Ambystoma mexicanum	0.141558	0.244018	0	0.190232	0.0845786	0.210297	0.189501	0.224885	0.568903	0.517953	0.271279	0.242148	0.134047	0.270176	0.363279	0.169158	0.249483	0.117902	0.125421	0.14862	0.250497	0.0908578	0.10386	0.257459	0.261142	0.204292	0.317206	0.641613	0.464211	0.608026	0.158837	0.649821	0.474833	0.238442	0.691353	0.207163	0.432401	0.489313	0.516581	0.231051	0.216219	0.170827	0.146144	0.276886
Ambystoma rivulare	0.0704205	0.0967491	0.190232	0	0.229778	0.0773099	0.205569	0.108795	0.513001	0.4685	0.0940878	0.334774	0.204888	0.0836076	0.461562	0.199142	0.0600755	0.204686	0.240828	0.260975	0.258492	0.234926	0.19884	0.0724028	0.0814929	0.0827415	0.268775	0.56771	0.394035	0.535712	0.107789	0.578222	0.419363	0.0813442	0.617364	0.12102	0.379538	0.425226	0.478322	0.269291	0.244543	0.152045	0.221137	0.243234
Andrias japonicus	0.210746	0.293739	0.0845786	0.229778	0	0.273207	0.172635	0.275521	0.522287	0.466109	0.310586	0.199364	0.0909665	0.293237	0.293648	0.1456	0.277076	0.0584531	0.0596357	0.0773302	0.210307	0.0313408	0.0575653	0.278973	0.303979	0.242584	0.279289	0.623757	0.435166	0.55768	0.22154	0.605295	0.456358	0.29218	0.667097	0.23697	0.392924	0.461839	0.475657	0.191993	0.162026	0.185588	0.0819011	0.239537
Aquiloeurycea cafetalera	0.0896589	0.0810451	0.210297	0.0773099	0.273207	0	0.213399	0.123709	0.490061	0.449962	0.114727	0.36612	0.2531	0.114861	0.506192	0.2195	0.0915546	0.244748	0.283937	0.301567	0.265069	0.276747	0.23526	0.101398	0.100219	0.0633176	0.244861	0.522049	0.34626	0.504514	0.101718	0.548732	0.350513	0.0713638	0.584979	0.0742708	0.329324	0.380173	0.430031	0.274732	0.277354	0.166725	0.265221	0.249142
Batrachoseps attenuatus	0.2031	0.209501	0.189501	0.205569	0.172635	0.213399	0	0.306845	0.441837	0.420917	0.292141	0.220053	0.117711	0.281877	0.338423	0.033306	0.255696	0.122283	0.152392	0.174912	0.134306	0.182061	0.142163	0.277323	0.274547	0.186558	0.169851	0.474234	0.267194	0.39557	0.141749	0.506372	0.32591	0.199504	0.485769	0.182577	0.265547	0.29075	0.394878	0.100851	0.13272	0.0613812	0.131997	0.113581
Batrachuperus tibetanus	0.113285	0.145218	0.224885	0.108795	0.275521	0.123709	0.306845	0	0.554708	0.500521	0.0865636	0.399066	0.239573	0.065111	0.544819	0.304361	0.0689316	0.277787	0.296082	0.336902	0.34535	0.283215	0.263251	0.0523944	0.0800617	0.135462	0.328579	0.643023	0.458419	0.592589	0.197354	0.627169	0.474682	0.133397	0.681353	0.160257	0.417741	0.487677	0.504107	0.351455	0.313887	0.255446	0.301917	0.324693
Bolitoglossa franklini	0.53391	0.500828	0.568903	0.513001	0.522287	0.490061	0.441837	0.554708	0	0.195235	0.517632	0.449268	0.509401	0.511073	0.502184	0.45919	0.508317	0.473787	0.475321	0.479482	0.396467	0.535549	0.471919	0.504985	0.519728	0.454435	0.337097	0.435422	0.328328	0.39004	0.467371	0.313548	0.296542	0.496567	0.508332	0.429825	0.244272	0.330896	0.117415	0.397992	0.422297	0.444427	0.455155	0.388467
Bolitoglossa lincolni	0.483213	0.460463	0.517953	0.4685	0.466109	0.449962	0.420917	0.500521	0.195235	0	0.464469	0.375284	0.445497	0.466844	0.46239	0.424402	0.463198	0.414688	0.415033	0.429518	0.315932	0.479989	0.412889	0.459769	0.476714	0.411549	0.293197	0.469283	0.272875	0.407244	0.436787	0.451304	0.289799	0.456495	0.538187	0.396336	0.252803	0.34412	0.185389	0.353596	0.322587	0.430266	0.402974	0.34243
Chiropterotriton nubilus	0.147032	0.109299	0.271279	0.0940878	0.310586	0.114727	0.292141	0.0865636	0.517632	0.464469	0	0.422304	0.294109	0.0406877	0.547508	0.284805	0.0608173	0.286619	0.322082	0.338508	0.346441	0.317409	0.277411	0.0464348	0.0236544	0.12188	0.332609	0.58221	0.399584	0.573077	0.18972	0.580012	0.430402	0.102328	0.632661	0.16241	0.410188	0.473943	0.499695	0.354476	0.322992	0.237934	0.304868	0.329235
Cryptobranchus alleganiensis	0.300288	0.40655	0.242148	0.334774	0.199364	0.36612	0.220053	0.399066	0.449268	0.375284	0.422304	0	0.176052	0.420696	0.301666	0.209239	0.396583	0.182172	0.181	0.213808	0.190904	0.216969	0.194952	0.405411	0.418374	0.347243	0.280603	0.501147	0.289957	0.475649	0.304361	0.528627	0.328175	0.397707	0.571666	0.349754	0.316588	0.333036	0.385175	0.181904	0.207494	0.273123	0.175964	0.25859
Cynops pyrrhogaster	0.168232	0.273692	0.134047	0.204888	0.0909665	0.2531	0.117711	0.239573	0.509401	0.445497	0.294109	0.176052	0	0.271503	0.37265	0.107915	0.254302	0.0719973	0.0869034	0.140395	0.168022	0.10499	0.0916171	0.259156	0.286644	0.218832	0.242911	0.60386	0.395259	0.544514	0.195938	0.590341	0.42074	0.273915	0.651599	0.227015	0.367809	0.425428	0.458196	0.164526	0.11572	0.156757	0.0891646	0.200504
Desmognathus monticola	0.153084	0.0962028	0.270176	0.0836076	0.293237	0.114861	0.281877	0.065111	0.511073	0.466844	0.0406877	0.420696	0.271503	0	0.513504	0.274948	0.0286834	0.270613	0.302231	0.323674	0.324471	0.299737	0.26611	0.0181128	0.0296955	0.104134	0.309754	0.579096	0.393652	0.545563	0.179795	0.575585	0.430892	0.094092	0.617154	0.140486	0.387031	0.455887	0.494591	0.332232	0.314314	0.227986	0.284876	0.307213
Echinotriton andersoni	0.49028	0.480991	0.363279	0.461562	0.293648	0.506192	0.338423	0.544819	0.502184	0.46239	0.547508	0.301666	0.37265	0.513504	0	0.32252	0.495787	0.301004	0.298125	0.229642	0.33563	0.2774	0.321142	0.509631	0.532159	0.47344	0.395507	0.579354	0.356887	0.46291	0.449392	0.570629	0.431743	0.477556	0.564269	0.462226	0.429866	0.376217	0.467528	0.299068	0.36861	0.383919	0.287244	0.352584
Ensatina eschscholtzii	0.198282	0.200481	0.169158	0.199142	0.1456	0.2195	0.033306	0.304361	0.45919	0.424402	0.284805	0.209239	0.107915	0.274948	0.32252	0	0.249245	0.0977416	0.137547	0.160385	0.152788	0.155243	0.115479	0.27052	0.269335	0.183816	0.190801	0.503431	0.285375	0.402103	0.152981	0.528487	0.35458	0.191256	0.496114	0.191282	0.293371	0.306049	0.422173	0.102143	0.137726	0.0720784	0.117165	0.125124
Eurycea bislineata	0.129541	0.0839832	0.249483	0.0600755	0.277076	0.0915546	0.255696	0.0689316	0.508317	0.463198	0.0608173	0.396583	0.254302	0.0286834	0.495787	0.249245	0	0.254073	0.2864	0.306559	0.304993	0.282618	0.247693	0.023647	0.0456212	0.07975	0.287574	0.570376	0.380729	0.518614	0.155237	0.571643	0.422546	0.0743176	0.603677	0.11849	0.364978	0.424948	0.475831	0.310779	0.295702	0.202107	0.268869	0.285261
Eurycea sosorum	0.207303	0.268055	0.117902	0.204686	0.0584531	0.244748	0.122283	0.277787	0.473787	0.414688	0.286619	0.182172	0.0719973	0.270613	0.301004	0.0977416	0.254073	0	0.042945	0.0776481	0.157018	0.077237	0.0304322	0.25562	0.27984	0.21256	0.224801	0.566954	0.383982	0.499143	0.191145	0.55168	0.402266	0.265235	0.613935	0.208331	0.340978	0.40622	0.42582	0.139412	0.116265	0.154672	0.0329598	0.187326
Eurycea waterlooensis	0.232641	0.303663	0.125421	0.240828	0.0596357	0.283937	0.152392	0.296082	0.475321	0.415033	0.322082	0.181	0.0869034	0.302231	0.298125	0.137547	0.2864	0.042945	0	0.0670124	0.158006	0.0835992	0.0458935	0.287526	0.315166	0.252176	0.226413	0.596118	0.404595	0.527149	0.231081	0.578351	0.429192	0.303447	0.640077	0.237831	0.344279	0.433629	0.428228	0.140483	0.107759	0.194484	0.0372588	0.188594
Ichthyosaura alpestris	0.273364	0.321366	0.14862	0.260975	0.0773302	0.301567	0.174912	0.336902	0.479482	0.429518	0.338508	0.213808	0.140395	0.323674	0.229642	0.160385	0.306559	0.0776481	0.0670124	0	0.172584	0.0632837	0.091358	0.307827	0.332079	0.27226	0.238361	0.579976	0.400759	0.51582	0.250445	0.563846	0.422258	0.320398	0.623632	0.259723	0.352201	0.426704	0.441494	0.154996	0.138127	0.2158	0.0563293	0.201307
Lissotriton boscai	0.259366	0.311558	0.250497	0.258492	0.210307	0.265069	0.134306	0.34535	0.396467	0.315932	0.346441	0.190904	0.168022	0.324471	0.33563	0.152788	0.304993	0.157018	0.158006	0.172584	0	0.227249	0.161205	0.317755	0.334718	0.246153	0.113591	0.470279	0.288946	0.410162	0.203775	0.483246	0.31046	0.298227	0.533908	0.213267	0.224687	0.307524	0.335975	0.0623142	0.085416	0.180009	0.13426	0.0999276
Lissotriton helveticus	0.214106	0.300486	0.0908578	0.234926	0.0313408	0.276747	0.182061	0.283215	0.535549	0.479989	0.317409	0.216969	0.10499	0.299737	0.2774	0.155243	0.282618	0.077237	0.0835992	0.0632837	0.227249	0	0.0717504	0.285056	0.310621	0.246309	0.29548	0.631476	0.447206	0.572706	0.225671	0.616688	0.463107	0.296933	0.675616	0.250989	0.407355	0.468284	0.489888	0.208828	0.179305	0.190488	0.104169	0.255477
Lissotriton vulgaris	0.190466	0.258236	0.10386	0.19884	0.0575653	0.23526	0.142163	0.263251	0.471919	0.412889	0.277411	0.194952	0.0916171	0.26611	0.321142	0.115479	0.247693	0.0304322	0.0458935	0.091358	0.161205	0.0717504	0	0.250201	0.27225	0.204377	0.229221	0.58335	0.402269	0.514561	0.181834	0.567422	0.419722	0.255547	0.628902	0.192324	0.342566	0.423969	0.425569	0.143376	0.113905	0.146947	0.0493409	0.189981
Notophthalmus viridescens	0.138655	0.100173	0.257459	0.0724028	0.278973	0.101398	0.277323	0.0523944	0.504985	0.459769	0.0464348	0.405411	0.259156	0.0181128	0.509631	0.27052	0.023647	0.25562	0.287526	0.307827	0.317755	0.285056	0.250201	0	0.0339402	0.0990695	0.302859	0.582471	0.399782	0.538282	0.1752	0.569027	0.425874	0.0900096	0.624578	0.133883	0.380976	0.451145	0.478279	0.325865	0.297613	0.22352	0.269962	0.300707
Parvimolge townsendi	0.142499	0.094111	0.261142	0.0814929	0.303979	0.100219	0.274547	0.0800617	0.519728	0.476714	0.0236544	0.418374	0.286644	0.0296955	0.532159	0.269335	0.0456212	0.27984	0.315166	0.332079	0.334718	0.310621	0.27225	0.0339402	0	0.110294	0.320466	0.575116	0.399205	0.55685	0.171626	0.584838	0.42739	0.0871122	0.619348	0.150484	0.398015	0.459742	0.497424	0.343044	0.318639	0.219311	0.297159	0.317769
Plethodon cinereus	0.10615	0.0870062	0.204292	0.0827415	0.242584	0.0633176	0.186558	0.135462	0.454435	0.411549	0.12188	0.347243	0.218832	0.104134	0.47344	0.183816	0.07975	0.21256	0.252176	0.27226	0.246153	0.246309	0.204377	0.0990695	0.110294	0	0.220853	0.500569	0.324222	0.452278	0.0871614	0.517799	0.350067	0.0785047	0.551238	0.0515509	0.306666	0.345473	0.414938	0.247163	0.243575	0.132254	0.232838	0.220998
Plethodon glutinosus	0.285217	0.27804	0.317206	0.268775	0.279289	0.244861	0.169851	0.328579	0.337097	0.293197	0.332609	0.280603	0.242911	0.309754	0.395507	0.190801	0.287574	0.224801	0.226413	0.238361	0.113591	0.29548	0.229221	0.302859	0.320466	0.220853	0	0.444307	0.249097	0.349166	0.177654	0.466802	0.263535	0.264162	0.460117	0.178002	0.139731	0.262383	0.270796	0.0967943	0.175384	0.187348	0.204858	0.0825747
Pseudoeurycea altamontana	0.616036	0.547919	0.641613	0.56771	0.623757	0.522049	0.474234	0.643023	0.435422	0.469283	0.58221	0.501147	0.60386	0.579096	0.579354	0.503431	0.570376	0.566954	0.596118	0.579976	0.470279	0.631476	0.58335	0.582471	0.575116	0.500569	0.444307	0	0.291881	0.21435	0.491916	0.199091	0.272613	0.538298	0.201874	0.494586	0.429813	0.257004	0.433906	0.477929	0.548311	0.494301	0.5551	0.468559
Aquiloeurycea cephalica	0.429461	0.319935	0.464211	0.394035	0.435166	0.34626	0.267194	0.458419	0.328328	0.272875	0.399584	0.289957	0.395259	0.393652	0.356887	0.285375	0.380729	0.383982	0.404595	0.400759	0.288946	0.447206	0.402269	0.399782	0.399205	0.324222	0.249097	0.291881	0	0.259295	0.326132	0.347723	0.136174	0.317451	0.327996	0.312351	0.232401	0.130467	0.279307	0.275536	0.364497	0.28824	0.369608	0.257054
Pseudoeurycea gadovii	0.568395	0.457031	0.608026	0.535712	0.55768	0.504514	0.39557	0.592589	0.39004	0.407244	0.573077	0.475649	0.544514	0.545563	0.46291	0.402103	0.518614	0.499143	0.527149	0.51582	0.410162	0.572706	0.514561	0.538282	0.55685	0.452278	0.349166	0.21435	0.259295	0	0.471507	0.248108	0.302808	0.447232	0.178839	0.429005	0.341402	0.157023	0.374897	0.379734	0.472336	0.418696	0.4894	0.33695
Pseudoeurycea granitum	0.123596	0.145608	0.158837	0.107789	0.22154	0.101718	0.141749	0.197354	0.467371	0.436787	0.18972	0.304361	0.195938	0.179795	0.449392	0.152981	0.155237	0.191145	0.231081	0.250445	0.203775	0.225671	0.181834	0.1752	0.171626	0.0871614	0.177654	0.491916	0.326132	0.471507	0	0.532969	0.333523	0.136725	0.533252	0.0785	0.294943	0.346505	0.403173	0.201082	0.225348	0.0944113	0.211794	0.17505
Pseudoeurycea leprosa	0.628277	0.563327	0.649821	0.578222	0.605295	0.548732	0.506372	0.627169	0.313548	0.451304	0.580012	0.528627	0.590341	0.575585	0.570629	0.528487	0.571643	0.55168	0.578351	0.563846	0.483246	0.616688	0.567422	0.569027	0.584838	0.517799	0.466802	0.199091	0.347723	0.248108	0.532969	0	0.334516	0.558104	0.327837	0.511177	0.40175	0.32243	0.32865	0.49504	0.534428	0.512469	0.539315	0.486848
Pseudoeurycea longicauda	0.442913	0.40421	0.474833	0.419363	0.456358	0.350513	0.32591	0.474682	0.296542	0.289799	0.430402	0.328175	0.42074	0.430892	0.431743	0.35458	0.422546	0.402266	0.429192	0.422258	0.31046	0.463107	0.419722	0.425874	0.42739	0.350067	0.263535	0.272613	0.136174	0.302808	0.333523	0.334516	0	0.396431	0.363026	0.329418	0.257865	0.189952	0.2478	0.322925	0.373777	0.344354	0.392633	0.305843
Pseudoeurycea lynchi	0.11595	0.0234657	0.238442	0.0813442	0.29218	0.0713638	0.199504	0.133397	0.496567	0.456495	0.102328	0.397707	0.273915	0.094092	0.477556	0.191256	0.0743176	0.265235	0.303447	0.320398	0.298227	0.296933	0.255547	0.0900096	0.0871122	0.0785047	0.264162	0.538298	0.317451	0.447232	0.136725	0.558104	0.396431	0	0.515708	0.110809	0.340093	0.354772	0.467095	0.278979	0.30153	0.153811	0.284981	0.232806
Pseudoeurycea melanomolga	0.668471	0.508728	0.691353	0.617364	0.667097	0.584979	0.485769	0.681353	0.508332	0.538187	0.632661	0.571666	0.651599	0.617154	0.564269	0.496114	0.603677	0.613935	0.640077	0.623632	0.533908	0.675616	0.628902	0.624578	0.619348	0.551238	0.460117	0.201874	0.327996	0.178839	0.533252	0.327837	0.363026	0.515708	0	0.545693	0.466961	0.255841	0.516092	0.490215	0.603384	0.507552	0.603499	0.454804
Pseudoeurycea nigromaculata	0.138107	0.121476	0.207163	0.12102	0.23697	0.0742708	0.182577	0.160257	0.429825	0.396336	0.16241	0.349754	0.227015	0.140486	0.462226	0.191282	0.11849	0.208331	0.237831	0.259723	0.213267	0.250989	0.192324	0.133883	0.150484	0.0515509	0.178002	0.494586	0.312351	0.429005	0.0785	0.511177	0.329418	0.110809	0.545693	0	0.259675	0.335132	0.370311	0.209351	0.232447	0.136135	0.220743	0.189784
Pseudoeurycea rex	0.399139	0.353978	0.432401	0.379538	0.392924	0.329324	0.265547	0.417741	0.244272	0.252803	0.410188	0.316588	0.367809	0.387031	0.429866	0.293371	0.364978	0.340978	0.344279	0.352201	0.224687	0.407355	0.342566	0.380976	0.398015	0.306666	0.139731	0.429813	0.232401	0.341402	0.294943	0.40175	0.257865	0.340093	0.466961	0.259675	0	0.270282	0.147679	0.210989	0.286022	0.277672	0.322898	0.205941
Pseudoeurycea robertsi	0.457675	0.372107	0.489313	0.425226	0.461839	0.380173	0.29075	0.487677	0.330896	0.34412	0.473943	0.333036	0.425428	0.455887	0.376217	0.306049	0.424948	0.40622	0.433629	0.426704	0.307524	0.468284	0.423969	0.451145	0.459742	0.345473	0.262383	0.257004	0.130467	0.157023	0.346505	0.32243	0.189952	0.354772	0.255841	0.335132	0.270282	0	0.300141	0.28675	0.39159	0.31916	0.396373	0.256037
Pseudoeurycea sp	0.483049	0.484516	0.516581	0.478322	0.475657	0.430031	0.394878	0.504107	0.117415	0.185389	0.499695	0.385175	0.458196	0.494591	0.467528	0.422173	0.475831	0.42582	0.428228	0.441494	0.335975	0.489888	0.425569	0.478279	0.497424	0.414938	0.270796	0.433906	0.279307	0.374897	0.403173	0.32865	0.2478	0.467095	0.516092	0.370311	0.147679	0.300141	0	0.342678	0.36998	0.405981	0.41689	0.336259
Salamandra salamandra	0.269881	0.292371	0.231051	0.269291	0.191993	0.274732	0.100851	0.351455	0.397992	0.353596	0.354476	0.181904	0.164526	0.332232	0.299068	0.102143	0.310779	0.139412	0.140483	0.154996	0.0623142	0.208828	0.143376	0.325865	0.343044	0.247163	0.0967943	0.477929	0.275536	0.379734	0.201082	0.49504	0.322925	0.278979	0.490215	0.209351	0.210989	0.28675	0.342678	0	0.116057	0.151452	0.117689	0.0810758
Taricha granulosa	0.228055	0.306119	0.216219	0.244543	0.162026	0.277354	0.13272	0.313887	0.422297	0.322587	0.322992	0.207494	0.11572	0.314314	0.36861	0.137726	0.295702	0.116265	0.107759	0.138127	0.085416	0.179305	0.113905	0.297613	0.318639	0.243575	0.175384	0.548311	0.364497	0.472336	0.225348	0.534428	0.373777	0.30153	0.603384	0.232447	0.286022	0.39159	0.36998	0.116057	0	0.177085	0.102172	0.14181
Taricha torosa	0.149756	0.161179	0.170827	0.152045	0.185588	0.166725	0.0613812	0.255446	0.444427	0.430266	0.237934	0.273123	0.156757	0.227986	0.383919	0.0720784	0.202107	0.154672	0.194484	0.2158	0.180009	0.190488	0.146947	0.22352	0.219311	0.132254	0.187348	0.494301	0.28824	0.418696	0.0944113	0.512469	0.344354	0.153811	0.507552	0.136135	0.277672	0.31916	0.405981	0.151452	0.177085	0	0.174801	0.139959
Triturus cristatus	0.236537	0.28642	0.146144	0.221137	0.0819011	0.265221	0.131997	0.301917	0.455155	0.402974	0.304868	0.175964	0.0891646	0.284876	0.287244	0.117165	0.268869	0.0329598	0.0372588	0.0563293	0.13426	0.104169	0.0493409	0.269962	0.297159	0.232838	0.204858	0.5551	0.369608	0.4894	0.211794	0.539315	0.392633	0.284981	0.603499	0.220743	0.322898	0.396373	0.41689	0.117689	0.102172	0.174801	0	0.165884
Triturus marmoratus	0.245613	0.245771	0.276886	0.243234	0.239537	0.249142	0.113581	0.324693	0.388467	0.34243	0.329235	0.25859	0.200504	0.307213	0.352584	0.125124	0.285261	0.187326	0.188594	0.201307	0.0999276	0.255477	0.189981	0.300707	0.317769	0.220998	0.0825747	0.468559	0.257054	0.33695	0.17505	0.486848	0.305843	0.232806	0.454804	0.189784	0.205941	0.256037	0.336259	0.0810758	0.14181	0.139959	0.165884	0
