# Supplementary material for: Host phylogeny and environment shape the diversity of salamander skin bacterial communities
Source: Anim Microbiome. 2023 Oct 13;5:52. doi: 10.1186/s42523-023-00271-7 (PMC10571319; doi:10.1186/s42523-023-00271-7)
Supplement: Supplementary file 9 — Additional file 9. Relative abundances of bacterial orders across host species. [file 42523_2023_271_MOESM9_ESM.csv]

	Ambystoma altamirani	Ambystoma mavortium	Ambystoma mexicanum	Ambystoma rivulare	Andrias japonicus	Aquiloeurycea cafetalera	Batrachoseps attenuatus	Batrachuperus tibetanus	Bolitoglossa franklini	Bolitoglossa lincolni	Chiropterotriton nubilus	Cryptobranchus alleganiensis	Cynops pyrrhogaster	Desmognathus monticola	Echinotriton andersoni	Ensatina eschscholtzii	Eurycea bislineata	Eurycea sosorum	Eurycea waterlooensis	Ichthyosaura alpestris	Lissotriton boscai	Lissotriton helveticus	Lissotriton vulgaris	Notophthalmus viridescens	Parvimolge townsendi	Plethodon cinereus	Plethodon glutinosus	Pseudoeurycea altamontana	Pseudoeurycea cephalica	Pseudoeurycea gadovii	Pseudoeurycea granitum	Pseudoeurycea leprosa	Pseudoeurycea longicauda	Pseudoeurycea lynchi	Pseudoeurycea melanomolga	Pseudoeurycea nigromaculata	Pseudoeurycea rex	Pseudoeurycea robertsi	Pseudoeurycea sp	Salamandra salamandra	Taricha granulosa	Taricha torosa	Triturus cristatus	Triturus marmoratus
Bacteria;Acidobacteria;Acidobacteria_Gp10;Gp10	0.0318840579710145	0.0491493383742911	0	0	0.00255754475703325	0.0861361771944217	0.0971014492753623	0	0.0144927536231884	0	0.0108695652173913	0.0114848236259229	0.0124223602484472	0.0158102766798419	0	0.0640732265446224	0.0217391304347826	0.0934782608695652	0.0388198757763975	0.00280504908835905	0.0434782608695652	0	0.0234113712374582	0.0278260869565217	0.0476190476190476	0.0265700483091787	0.251449275362319	0	0.0124223602484472	0.093167701863354	0.0434782608695652	0.0843989769820972	0.0579710144927536	0.0124223602484472	0.0173913043478261	0.0260869565217391	0.0205949656750572	0	0	0.0695652173913043	0.0378421900161031	0.0974512743628186	0.0036231884057971	0.0929951690821256
Bacteria;Acidobacteria;Acidobacteria_Gp11;Gp11	0	0	0	0	0	0	0	0	0	0	0	0	0	0	0	0	0	0	0	0	0	0	0	0	0	0	0	0	0	0	0	0.0051150895140665	0	0	0	0	0.0137299771167048	0	0	0	0	0	0	0
Bacteria;Acidobacteria;Acidobacteria_Gp12;Gp12	0	0	0	0	0	0	0	0	0	0	0	0	0	0	0	0	0	0	0	0	0	0	0	0	0	0	0	0	0	0	0	0	0	0	0	0	0.0091533180778032	0	0	0	0	0	0	0
Bacteria;Acidobacteria;Acidobacteria_Gp13;Gp13	0	0	0	0	0	0	0	0	0	0	0	0	0	0	0	0	0	0	0	0	0	0	0	0	0	0	0	0	0	0	0	0	0	0	0	0	0.022883295194508	0	0.0531400966183575	0	0	0	0	0
Bacteria;Acidobacteria;Acidobacteria_Gp15;Gp15	0	0	0	0	0	0	0	0	0	0	0	0	0	0	0	0	0	0	0	0	0	0	0	0	0	0	0	0	0	0	0	0	0	0	0	0	0.0022883295194508	0	0	0	0	0	0	0
Bacteria;Acidobacteria;Acidobacteria_Gp16;Gp16	0.0253623188405797	0.100189035916824	0	0.00945179584120983	0	0.00246103363412633	0.207246376811594	0.0543478260869565	0	0	0	0.000820344544708778	0	0	0.00988142292490119	0.12509534706331	0.0217391304347826	0.0119565217391304	0.015527950310559	0.0504908835904628	0.00966183574879227	0.0124223602484472	0.0568561872909699	0.048695652173913	0.0062111801242236	0.00644122383252818	0.0644927536231884	0	0	0.0062111801242236	0.0144927536231884	0.0051150895140665	0	0.010351966873706	0	0.0260869565217391	0.0480549199084668	0	0	0.133333333333333	0.035426731078905	0.12743628185907	0.00507246376811594	0.00966183574879227
Bacteria;Acidobacteria;Acidobacteria_Gp17;Gp17	0.0231884057971014	0.0056710775047259	0	0.00283553875236295	0.0051150895140665	0.0287120590648072	0.0956521739130435	0	0	0	0	0.0377358490566038	0.0031055900621118	0	0.00395256916996047	0.0503432494279176	0.0072463768115942	0.033695652173913	0.0031055900621118	0.0182328190743338	0	0	0.020066889632107	0.00521739130434783	0.0124223602484472	0.00644122383252818	0.0891304347826087	0	0.0062111801242236	0.0248447204968944	0.144927536231884	0	0	0.0020703933747412	0	0	0.0640732265446224	0	0	0.134782608695652	0.00241545893719807	0.0689655172413793	0.00797101449275362	0.00845410628019324
Bacteria;Acidobacteria;Acidobacteria_Gp18;Gp18	0	0	0	0	0	0	0	0	0	0	0	0.0205086136177194	0	0	0	0	0	0	0	0	0	0	0	0	0	0	0	0	0	0	0	0	0	0	0	0	0	0	0	0	0	0	0	0
Bacteria;Acidobacteria;Acidobacteria_Gp1;Acidicapsa	0	0	0	0	0	0	0	0	0	0	0	0	0	0	0	0	0	0	0	0	0	0	0	0	0	0	0	0.016304347826087	0.0186335403726708	0	0	0.0153452685421995	0	0	0.00869565217391304	0	0	0.0217391304347826	0	0	0	0	0	0
Bacteria;Acidobacteria;Acidobacteria_Gp1;Bryocella	0.05	0	0	0	0.020460358056266	0.166529942575882	0.230434782608696	0	0	0	0.195652173913043	0	0	0	0	0.467581998474447	0.0253623188405797	0	0.0093167701863354	0.00420757363253857	0.330917874396135	0	0.00334448160535117	0.0365217391304348	0.0890269151138716	0.852657004830918	0.366666666666667	0.146739130434783	0	0.0062111801242236	0	0	1.2463768115942	0.173913043478261	0	0.521739130434783	0	0.449275362318841	0	0.350724637681159	0.0893719806763285	0.542728635682159	0.00652173913043478	0.54951690821256
Bacteria;Acidobacteria;Acidobacteria_Gp1;CandidatusKoribacter	0	0	0	0	0	0	0	0	0.27536231884058	0	0	0	0	0	0	0	0	0	0	0	0	0	0	0	0	0	0	0	0	0	0	0	0	0	0	0	0.011441647597254	0	0.0241545893719807	0	0	0	0	0
Bacteria;Acidobacteria;Acidobacteria_Gp1;Edaphobacter	0	0	0	0	0	0	0	0	0	0	0.0108695652173913	0	0	0	0	0	0	0	0	0	0.00322061191626409	0	0	0	0	0.00402576489533011	0	0	0	0	0	0	0	0.0020703933747412	0	0.0869565217391304	0.137299771167048	0	0.0531400966183575	0	0	0.00149925037481259	0	0
Bacteria;Acidobacteria;Acidobacteria_Gp1;Gp1	0.0166666666666667	0	0	0	0	0.00984413453650533	0.00797101449275362	0	0.115942028985507	0	0	0	0	0	0	0.0061022120518688	0	0	0	0	0.037037037037037	0	0	0	0.0082815734989648	0.0169082125603865	0.0282608695652174	0	0	0	0.072463768115942	0	0	0.0289855072463768	0	0.0260869565217391	0.28604118993135	0	0.36231884057971	0.0311594202898551	0	0.0149925037481259	0	0.242753623188406
Bacteria;Acidobacteria;Acidobacteria_Gp1;Granulicella	0	0	0	0	0	0	0	0	0.0579710144927536	0.0326086956521739	0	0	0	0	0	0	0	0	0	0	0	0	0	0	0	0	0	0.222826086956522	0.192546583850932	0.136645962732919	0	0.0895140664961637	0	0	0.11304347826087	0	0.432494279176201	0.0507246376811594	0.367149758454106	0	0	0	0	0
Bacteria;Acidobacteria;Acidobacteria_Gp1;Telmatobacter	0	0	0	0	0	0	0	0	0	0	0	0.0311730926989335	0	0	0	0	0	0	0	0	0	0	0	0	0	0	0	0	0	0	0	0	0	0	0	0	0.0846681922196796	0	0.120772946859903	0	0	0	0	0
Bacteria;Acidobacteria;Acidobacteria_Gp1;Terriglobus	0	0	0	0	0	0	0	0	0	0	0	0	0	0	0	0	0	0	0	0	0	0	0	0	0	0	0	0	0	0	0	0	0	0	0	0	0.0183066361556064	0	0.0241545893719807	0	0	0	0	0
Bacteria;Acidobacteria;Acidobacteria_Gp1;__	0.0876811594202899	0.00189035916824197	0.00395256916996047	0.132325141776938	0	0.172272354388843	0.254347826086956	0	0.550724637681159	0	0.228260869565217	0.051681706316653	0	0	0.00395256916996047	0.337909992372235	0.0108695652173913	0	0.0201863354037267	0.0168302945301543	0.142512077294686	0	0.0367892976588629	0.0121739130434783	0.0952380952380952	0.617552334943639	0.497101449275362	0.956521739130435	0.62111801242236	0.46583850931677	0.0434782608695652	0.324808184143223	0.391304347826087	0.306418219461698	0.643478260869565	0.304347826086957	1.00686498855835	0.688405797101449	1.09661835748792	0.315942028985507	0.113526570048309	0.52623688155922	0.00289855072463768	0.235507246376812
Bacteria;Acidobacteria;Acidobacteria_Gp1;unclassified_Acidobacteria_Gp1	0.013768115942029	0.00756143667296786	0	0.0141776937618147	0.00255754475703325	0.0139458572600492	0.0108695652173913	0	0	0	0.0271739130434783	0	0	0	0.0612648221343874	0.0068649885583524	0	0	0	0.0126227208976157	0.0547504025764895	0	0.00167224080267559	0	0.0062111801242236	0.0185185185185185	0.0202898550724638	0	0	0.031055900621118	0.0434782608695652	0.00767263427109974	0	0.0124223602484472	0.00869565217391304	0.0173913043478261	0	0.108695652173913	0	0.0340579710144928	0.0072463768115942	0.0104947526236882	0.00507246376811594	0.157004830917874
Bacteria;Acidobacteria;Acidobacteria_Gp22;Gp22	0.00942028985507246	0.0207939508506616	0	0	0.0153452685421995	0	0.027536231884058	0	0	0	0	0	0.0031055900621118	0	0	0.0160183066361556	0	0.05	0.0450310559006211	0.00420757363253857	0	0	0.00501672240802676	0.00521739130434783	0	0.00161030595813204	0.0326086956521739	0	0	0	0.0289855072463768	0	0	0	0	0	0.0045766590389016	0	0	0.0253623188405797	0.0072463768115942	0.0179910044977511	0.00217391304347826	0.00120772946859903
Bacteria;Acidobacteria;Acidobacteria_Gp23;Gp23	0	0	0	0	0	0	0	0	0	0	0	0	0	0	0	0	0	0	0	0.00280504908835905	0	0	0	0	0	0	0	0	0	0	0	0	0	0	0	0	0	0	0	0	0	0	0	0
Bacteria;Acidobacteria;Acidobacteria_Gp23;Thermoanaerobaculum	0.00217391304347826	0	0	0	0	0	0	0	0	0	0	0	0	0	0	0	0	0	0	0	0	0.0124223602484472	0	0	0	0	0	0	0	0	0	0	0	0	0	0	0	0	0	0	0	0	0	0
Bacteria;Acidobacteria;Acidobacteria_Gp25;Gp25	0.00072463768115942	0.0056710775047259	0	0	0	0.00328137817883511	0	0	0	0	0	0.00164068908941756	0	0	0	0.0007627765064836	0	0.0119565217391304	0	0.00280504908835905	0	0	0	0.00173913043478261	0	0.00322061191626409	0	0	0	0	0	0	0	0	0	0	0.0045766590389016	0	0	0.00144927536231884	0	0	0	0.00241545893719807
Bacteria;Acidobacteria;Acidobacteria_Gp2;Gp2	0.00289855072463768	0	0	0.0207939508506616	0	0.0352748154224774	0.0579710144927536	0	0.130434782608696	0	0.0652173913043478	0.00164068908941756	0	0	0	0.0007627765064836	0	0	0	0	0	0	0	0	0	0.0185185185185185	0.154347826086957	0.0108695652173913	0.062111801242236	0.0248447204968944	0	0.0127877237851662	0.130434782608696	0.031055900621118	0.0173913043478261	0	0.963386727688787	0.0579710144927536	1.22705314009662	0.0260869565217391	0	0	0	0
Bacteria;Acidobacteria;Acidobacteria_Gp3;Bryobacter	0	0	0	0	0	0	0	0	0	0	0	0.0311730926989335	0	0	0	0	0	0	0	0	0	0	0	0	0	0	0	0	0	0	0	0	0	0	0	0	0	0	0	0	0	0	0	0
Bacteria;Acidobacteria;Acidobacteria_Gp3;CandidatusSolibacter	0	0	0	0	0	0	0	0	0.0144927536231884	0	0	0	0	0	0	0	0	0	0	0	0	0	0	0	0	0	0	0	0	0	0	0	0	0	0	0	0.0251716247139588	0	0.0772946859903382	0	0	0	0	0
Bacteria;Acidobacteria;Acidobacteria_Gp3;Gp3	0	0	0	0	0	0	0	0	0	0.0543478260869565	0	0	0	0	0	0	0	0	0	0	0	0	0	0	0	0	0	0.0543478260869565	0.142857142857143	0.0496894409937888	0	0.030690537084399	0.0869565217391304	0	0.0173913043478261	0	0.169336384439359	0.101449275362319	0.236714975845411	0	0	0	0	0
Bacteria;Acidobacteria;Acidobacteria_Gp3;Paludibaculum	0	0	0	0	0	0	0	0	0	0	0	0.0721903199343724	0	0	0	0	0	0	0	0	0	0	0	0	0	0	0	0	0	0	0	0	0	0	0	0	0.0022883295194508	0	0	0	0	0	0	0
Bacteria;Acidobacteria;Acidobacteria_Gp3;__	0	0	0	0.0406427221172023	0	0	0	0	0.63768115942029	0.0326086956521739	0	0.0894175553732568	0	0	0	0	0	0	0	0	0	0	0	0	0	0	0	0.0380434782608696	0.130434782608696	0.0993788819875776	0	0.040920716112532	0	0	0.28695652173913	0	0.508009153318078	0	0.570048309178744	0	0	0	0	0
Bacteria;Acidobacteria;Acidobacteria_Gp4;Aridibacter	0	0	0	0	0	0.00246103363412633	0	0	0	0.0652173913043478	0	0.18129614438064	0	0	0	0	0	0	0	0	0	0	0	0	0	0	0	0.0543478260869565	0.0248447204968944	0.0124223602484472	0	0.0153452685421995	0	0	0.00869565217391304	0	0.0434782608695652	0	0	0	0	0	0	0
Bacteria;Acidobacteria;Acidobacteria_Gp4;Blastocatella	0.00217391304347826	0	0	0	0.00255754475703325	0.0639868744872847	0.0311594202898551	0	0.0144927536231884	0	0	0.00328137817883511	0.0248447204968944	0	0	0.045766590389016	0	0	0	0.00280504908835905	0.000805152979066022	0	0.0351170568561873	0	0.0579710144927536	0.0104669887278583	0	0	0	0	0.304347826086957	0.020460358056266	0	0.0848861283643892	0.28695652173913	0.147826086956522	0.011441647597254	0.0072463768115942	0.00966183574879227	0.0891304347826087	0.00885668276972625	0.0329835082458771	0.00217391304347826	0.0072463768115942
Bacteria;Acidobacteria;Acidobacteria_Gp4;Gp4	0	0	0	0.00283553875236295	0	0	0	0	0	0.0869565217391304	0	0.022149302707137	0	0	0	0	0	0	0	0	0	0	0	0	0	0	0	0.0326086956521739	0.0062111801242236	0.0559006211180124	0	0.0332480818414322	0	0	0	0	0.0709382151029748	0	0	0	0	0	0	0
Bacteria;Acidobacteria;Acidobacteria_Gp4;Pyrinomonas	0	0.00378071833648393	0	0	0	0.0196882690730107	0.00217391304347826	0	0	0	0	0	0	0	0	0.0061022120518688	0	0.00434782608695652	0.0031055900621118	0	0	0	0	0	0.0020703933747412	0	0.022463768115942	0	0	0	0.0579710144927536	0	0	0.0144927536231884	0	0.00869565217391304	0	0.0144927536231884	0	0	0	0.00149925037481259	0	0
Bacteria;Acidobacteria;Acidobacteria_Gp4;__	0.0159420289855072	0	0.00395256916996047	0.00283553875236295	0.0127877237851662	0.103363412633306	0.0572463768115942	0	0.0579710144927536	0.0760869565217391	0	0.0270713699753897	0	0	0.00790513833992095	0.03813882532418	0	0	0	0.00701262272089762	0.00644122383252818	0	0.00836120401337793	0	0.031055900621118	0	0.0152173913043478	0.00543478260869565	0	0.0372670807453416	0.217391304347826	0.010230179028133	0	0.0434782608695652	0.226086956521739	0.104347826086957	0.0091533180778032	0.0942028985507246	0.00966183574879227	0.0485507246376812	0.0249597423510467	0.0614692653673163	0.0268115942028986	0
Bacteria;Acidobacteria;Acidobacteria_Gp4;unclassified_Acidobacteria_Gp4	0.0550724637681159	0.0888468809073724	0.00395256916996047	0	0	0.0508613617719442	0.126086956521739	0	0	0	0	0	0	0	0.0395256916996047	0.0411899313501144	0	0	0	0.0182328190743338	0.0185185185185185	0.0062111801242236	0.0234113712374582	0	0.0579710144927536	0	0.0782608695652174	0	0	0.124223602484472	0.811594202898551	0.350383631713555	0	0.020703933747412	0.252173913043478	0.121739130434783	0	0.0217391304347826	0	0.121739130434783	0.0273752012882448	0.0464767616191904	0.00289855072463768	0.0495169082125604
Bacteria;Acidobacteria;Acidobacteria_Gp5;Gp5	0.00942028985507246	0	0	0.00189035916824197	0	0.00574241181296144	0.058695652173913	0	0.0144927536231884	0	0	0	0	0.00395256916996047	0	0.015255530129672	0.0797101449275362	0.00108695652173913	0	0.00140252454417952	0.000805152979066022	0	0.00334448160535117	0.0208695652173913	0.010351966873706	0.0603864734299517	0.103623188405797	0	0	0.0124223602484472	0.0289855072463768	0.0358056265984655	0	0.0041407867494824	0	0	0.045766590389016	0.0072463768115942	0.0241545893719807	0.0231884057971014	0.00644122383252818	0.0119940029985007	0.00144927536231884	0
Bacteria;Acidobacteria;Acidobacteria_Gp6;Gp6	0.161594202898551	0.158790170132325	0	0.0141776937618147	0.0230179028132992	0.173913043478261	0.523913043478261	0	0.173913043478261	0.423913043478261	0.0652173913043478	0.007383100902379	0.0248447204968944	0	0.00197628458498024	0.250953470633104	0	0	0	0.0785413744740533	0.0475040257648953	0.105590062111801	0.137123745819398	0	0.122153209109731	0.0161030595813205	0.510144927536232	0	0	0.267080745341615	1.15942028985507	0.125319693094629	0.072463768115942	0.0703933747412008	0.0434782608695652	0.104347826086957	0.382151029748284	0	0.0917874396135266	0.507246376811594	0.0917874396135266	0.335832083958021	0.0297101449275362	0.138888888888889
Bacteria;Acidobacteria;Acidobacteria_Gp7;Gp7	0.0188405797101449	0.0113421550094518	0	0	0	0.00410172272354389	0.036231884057971	0.0326086956521739	0	0.16304347826087	0	0.000820344544708778	0	0.0158102766798419	0.00197628458498024	0.011441647597254	0.0181159420289855	0.0195652173913043	0.0046583850931677	0.00280504908835905	0.00322061191626409	0	0.020066889632107	0.0156521739130435	0.0020703933747412	0.0209339774557166	0.0427536231884058	0.0326086956521739	0	0.0745341614906832	0.0579710144927536	0.135549872122762	0	0	0	0.0521739130434783	0.0526315789473684	0	0.00966183574879227	0.0630434782608696	0.000805152979066022	0.0119940029985007	0.00217391304347826	0.0144927536231884
Bacteria;Acidobacteria;Acidobacteria_Gp9;Gp9	0.00144927536231884	0	0	0	0	0	0.00144927536231884	0	0	0	0	0	0	0	0	0	0	0	0	0	0	0	0.0133779264214047	0	0	0	0	0	0	0.0062111801242236	0	0	0	0	0	0	0	0	0	0	0	0	0	0
Bacteria;Acidobacteria;Holophagae;Holophagales	0.127536231884058	0.0056710775047259	0.0177865612648221	0.00472589792060491	0.010230179028133	0.00656275635767022	0.00144927536231884	0	0	0	0.0326086956521739	0.0287120590648072	0.0248447204968944	0.0632411067193676	0.0118577075098814	0.0022883295194508	0.0072463768115942	0.0141304347826087	0.0527950310559006	0.00841514726507714	0.0072463768115942	0.0496894409937888	0.0117056856187291	0.00695652173913044	0.0062111801242236	0.0297906602254428	0.00652173913043478	0	0	0	0.0289855072463768	0	0	0.0186335403726708	0	0.339130434782609	0.0045766590389016	0	0.0869565217391304	0.0202898550724638	0.157004830917874	0	0.0449275362318841	0.0120772946859903
Bacteria;Acidobacteria;__;__	0.0492753623188406	0.054820415879017	0	0.0330812854442344	0	0.0213289581624282	0.0463768115942029	0	0.0289855072463768	0.467391304347826	0.0108695652173913	0.173092698933552	0	0	0.00988142292490119	0.0373760488176964	0	0.1	0.0388198757763975	0.00701262272089762	0.0233494363929147	0	0.020066889632107	0.00695652173913044	0.0186335403726708	0.0120772946859903	0.0579710144927536	0	0.0248447204968944	0.136645962732919	0.0579710144927536	0.0358056265984655	0	0.010351966873706	0.0695652173913043	0.0608695652173913	0.109839816933638	0	0	0.0978260869565217	0.00483091787439614	0.0854572713643178	0.0123188405797101	0.03743961352657
Bacteria;Acidobacteria;unclassified_Acidobacteria;	0	0	0	0	0	0	0	0	0	0	0	0.0114848236259229	0	0	0	0	0	0	0	0	0	0	0	0	0	0	0	0.0489130434782609	0.161490683229814	0.142857142857143	0	0.0434782608695652	0.0144927536231884	0	0	0	0	0.036231884057971	0	0	0	0	0	0
Bacteria;Actinobacteria;Actinobacteria;Acidimicrobiales	0.0260869565217391	0.0302457466918715	0.0217391304347826	0.00378071833648393	0.0179028132992327	0.0270713699753897	0.310144927536232	0.347826086956522	0.188405797101449	0.934782608695652	0.0108695652173913	0.16078753076292	0.0341614906832298	0.229249011857707	0.0988142292490119	0.177726926010679	0.554347826086957	0.125	0.0372670807453416	0.00841514726507714	0.0418679549114332	0	0.0535117056856187	0.283478260869565	0.010351966873706	0.255233494363929	0.05	0.0543478260869565	0.229813664596273	0.0993788819875776	0.159420289855072	0.0383631713554987	0	0.0144927536231884	0.0782608695652174	0.121739130434783	0.794050343249428	0.0942028985507246	0.652173913043478	0.152173913043478	0.035426731078905	0.200899550224888	0.0159420289855072	0.0772946859903382
Bacteria;Actinobacteria;Actinobacteria;Actinomycetales	1.08405797101449	12.8412098298677	0.974308300395257	6.91493383742911	2.89769820971867	6.01230516817063	8.80217391304348	0.815217391304348	5.95652173913043	3.56521739130435	5.67391304347826	2.55291222313372	1.52173913043478	7.08300395256917	11.2391304347826	10.4843630816171	6.77173913043478	4.92826086956522	3.50776397515528	5.79663394109397	7.23510466988728	2.81366459627329	4.46822742474916	5.8695652173913	6.67494824016563	5.5877616747182	6.4804347826087	6.2554347826087	10.4658385093168	12.2049689440994	5.40579710144927	6.59079283887468	5.98550724637681	11.7867494824017	10.0173913043478	6.95652173913043	8.02517162471396	11.5217391304348	3.94685990338164	8.86739130434783	4.1280193236715	8.72713643178411	6.10869565217391	11.2101449275362
Bacteria;Actinobacteria;Actinobacteria;Bifidobacteriales	0	0	0	0	0	0	0	0	0	0.0326086956521739	0	0	0	0	0	0	0	0	0	0	0	0	0	0	0	0	0	0	0	0	0	0	0	0	0	0	0.0366132723112128	0	0.00966183574879227	0	0	0	0	0
Bacteria;Actinobacteria;Actinobacteria;Coriobacteriales	0.0260869565217391	0.00378071833648393	0.00395256916996047	0.0207939508506616	0.030690537084399	0.00164068908941756	0.00217391304347826	0.0434782608695652	0	0.0760869565217391	0.016304347826087	0.00902378999179656	0.0217391304347826	0.0158102766798419	0	0.0022883295194508	0.0072463768115942	0.0206521739130435	0.0077639751552795	0.165497896213184	0.0257648953301127	0	0.0234113712374582	0.00869565217391304	0	0.00563607085346216	0.00797101449275362	0	0	0.0062111801242236	0	0	0	0.0020703933747412	0.0173913043478261	0	0.0251716247139588	0	0.0144927536231884	0.583333333333333	0.00885668276972625	0	0.0688405797101449	0.0265700483091787
Bacteria;Actinobacteria;Actinobacteria;Euzebyales	0	0	0	0	0	0	0	0	0	0	0	0	0	0	0	0	0	0	0.0108695652173913	0	0	0	0	0	0	0	0.00072463768115942	0	0	0	0	0	0	0	0	0	0	0	0	0	0	0.00149925037481259	0	0
Bacteria;Actinobacteria;Actinobacteria;Gaiellales	0	0	0	0	0	0	0	0	0.144927536231884	0.315217391304348	0	0.0213289581624282	0	0	0	0	0	0	0	0	0	0	0	0	0	0	0	0.0108695652173913	0	0.0124223602484472	0	0	0	0	0	0	0.173913043478261	0	0.135265700483092	0	0	0	0	0
Bacteria;Actinobacteria;Actinobacteria;Rubrobacterales	0.00217391304347826	0	0	0.000945179584120983	0	0	0.0115942028985507	0	0	0	0	0.00820344544708778	0	0	0	0.0061022120518688	0	0.0315217391304348	0.0419254658385093	0	0	0	0.00501672240802676	0	0	0	2.02173913043478	0.0815217391304348	0.062111801242236	0.0062111801242236	0	0.030690537084399	0	0	0.147826086956522	0	0.0137299771167048	0.0289855072463768	0	0	0.00402576489533011	0.00149925037481259	0.00072463768115942	0
Bacteria;Actinobacteria;Actinobacteria;Solirubrobacterales	0.107246376811594	0.10586011342155	0.0316205533596838	0.0141776937618147	0.0179028132992327	0.712879409351928	1.44782608695652	0	0.0579710144927536	0.228260869565217	0.434782608695652	0.044298605414274	0	0.173913043478261	0.041501976284585	0.971777269260107	0.173913043478261	0.205434782608696	0.330745341614907	0.0813464235624123	0.402576489533011	0.0559006211180124	0.11371237458194	0.290434782608696	0.368530020703934	1.48148148148148	0.642028985507246	0.581521739130435	0.093167701863354	0.645962732919255	1.68115942028985	0.0843989769820972	0.579710144927536	0.62111801242236	2.2695652173913	0.704347826086957	0.462242562929062	0.449275362318841	0.526570048309179	0.501449275362319	0.371980676328502	1.24437781109445	0.0297101449275362	0.82487922705314
Bacteria;Actinobacteria;Actinobacteria;__	0.0456521739130435	0.0680529300567108	0	0.0897920604914934	0.0281329923273657	0.0287120590648072	0.185507246376812	0.0978260869565217	0.0434782608695652	0.0108695652173913	0.0380434782608696	0.0385561936013126	0.0434782608695652	0.0474308300395257	0.0197628458498024	0.108314263920671	0.192028985507246	0.0326086956521739	0.093167701863354	0.02945301542777	0.0322061191626409	0.0124223602484472	0.020066889632107	0.106086956521739	0.0124223602484472	0.125603864734299	0.0471014492753623	0.331521739130435	0.161490683229814	0.260869565217391	0.072463768115942	0.0895140664961637	0.130434782608696	0.0269151138716356	1.50434782608696	0.182608695652174	0.0778032036613272	0.159420289855072	0.0676328502415459	0.0884057971014493	0.111111111111111	0.124437781109445	0.0181159420289855	0.0422705314009662
Bacteria;Actinobacteria;Actinobacteria;unclassified_Actinobacteria	0	0.00189035916824197	0	0.000945179584120983	0	0	0.00072463768115942	0	0	0	0	0	0	0	0	0.003813882532418	0	0	0	0	0	0	0	0	0	0	0	0	0	0	0	0	0	0	0	0	0	0	0	0	0.00402576489533011	0.00299850074962519	0.00072463768115942	0
Bacteria;Actinobacteria;Actinobacteria;unclassified_Actinobacteridae	0	0	0	0	0	0	0	0	0.0144927536231884	0	0	0	0	0	0	0	0	0	0	0	0	0	0	0	0	0	0	0	0	0	0	0	0	0	0	0	0	0	0	0	0	0	0	0
Bacteria;Actinobacteria;Actinobacteria;unclassified_Nitriliruptoridae	0	0	0	0.000945179584120983	0	0	0	0	0	0	0	0	0	0	0	0	0	0	0	0	0	0	0	0	0	0	0	0	0	0	0	0	0	0	0	0	0	0	0	0	0	0	0	0
Bacteria;Actinobacteria;Actinobacteria;unclassified_Rubrobacteridae	0.00579710144927536	0.0056710775047259	0	0	0	0.000820344544708778	0.0289855072463768	0	0	0	0	0	0.0031055900621118	0	0	0.0053394355453852	0.0036231884057971	0	0	0.00841514726507714	0.000805152979066022	0	0.00167224080267559	0.0208695652173913	0	0.00563607085346216	0	0	0.0062111801242236	0	0	0.00255754475703325	0	0	0.0173913043478261	0.0173913043478261	0.0389016018306636	0.0072463768115942	0	0.00579710144927536	0.00241545893719807	0.0179910044977511	0	0
Bacteria;Actinobacteria;Thermoleophilia;Thermoleophilales	0	0.00189035916824197	0	0	0	0.000820344544708778	0.0195652173913043	0	0	0.130434782608696	0	0	0	0.00395256916996047	0	0.0083905415713196	0.0217391304347826	0.0108695652173913	0	0	0	0	0	0.00347826086956522	0	0.00966183574879227	0.0036231884057971	0	0	0	0	0	0	0	0	0	0	0	0	0	0.00402576489533011	0.0239880059970015	0.00144927536231884	0
Bacteria;Actinobacteria;__;__	0.0173913043478261	0.0888468809073724	0.0217391304347826	0.0170132325141777	0.0153452685421995	0.0754716981132075	0.619565217391304	0.0978260869565217	0.0434782608695652	0.119565217391304	0.0271739130434783	0.00246103363412633	0.0031055900621118	0.130434782608696	0.0375494071146245	0.223493516399695	0.264492753623188	0.1	0.113354037267081	0.0196353436185133	0.0193236714975845	0.0248447204968944	0.0351170568561873	0.201739130434783	0.0227743271221532	0.247181964573269	0.176811594202899	0.0543478260869565	0.0869565217391304	0.22360248447205	0.318840579710145	0.0716112531969309	0.0869565217391304	0.0476190476190476	0.382608695652174	0.0347826086956522	0.022883295194508	0.173913043478261	0.0241545893719807	0.17463768115942	0.0595813204508857	0.376311844077961	0.0115942028985507	0.03743961352657
Bacteria;Actinobacteria;unclassified_Actinobacteria;	0	0.0132325141776938	0	0	0	0.00984413453650533	0.0768115942028985	0.0326086956521739	0	0	0	0	0	0.00395256916996047	0	0.026697177726926	0	0.0228260869565217	0	0	0.00966183574879227	0	0	0	0.0020703933747412	0.00966183574879227	0.0101449275362319	0	0	0	0.130434782608696	0	0	0.0124223602484472	0.330434782608696	0.0173913043478261	0.0045766590389016	0	0.033816425120773	0.00507246376811594	0.0241545893719807	0.0914542728635682	0.00434782608695652	0.00845410628019324
Bacteria;Aquificae;Aquificae;Aquificales	0.00144927536231884	0	0	0	0	0	0	0	0	0	0	0	0	0	0	0	0	0	0	0	0	0	0	0	0	0	0	0.5	0	0.304347826086957	0	0.181585677749361	2.44927536231884	0	0.2	0	0	0.217391304347826	0	0	0	0	0	0
Bacteria;Aquificae;Aquificae;__	0	0	0	0	0	0	0	0	0	0	0	0	0	0	0	0	0	0	0	0	0	0	0	0	0	0	0	0	0	0	0	0	0	0	0	0	0	0	0	0.00072463768115942	0	0	0	0
Bacteria;Armatimonadetes;Armatimonadetes_gp2;	0.00072463768115942	0	0	0	0	0.000820344544708778	0	0	0	0	0	0.00246103363412633	0	0	0	0	0	0	0	0	0	0	0	0	0	0	0.00072463768115942	0	0	0	0	0	0	0	0	0	0	0	0	0.00072463768115942	0	0	0	0
Bacteria;Armatimonadetes;Armatimonadetes_gp4;	0	0	0	0	0	0.00410172272354389	0.00652173913043478	0	0	0.0217391304347826	0	0.000820344544708778	0.0062111801242236	0	0	0.0061022120518688	0	0	0	0	0.00161030595813204	0	0	0	0.0020703933747412	0.00402576489533011	0	0	0	0.0062111801242236	0.0289855072463768	0	0	0	0	0	0	0	0	0.00217391304347826	0.00161030595813204	0.0104947526236882	0.00144927536231884	0.00845410628019324
Bacteria;Armatimonadetes;Armatimonadetes_gp5;	0.157246376811594	0.00189035916824197	0.00395256916996047	0	0	0.0311730926989335	0.0123188405797101	0	0.0579710144927536	0.0434782608695652	0.016304347826087	0.00246103363412633	0.015527950310559	0.00790513833992095	0.0671936758893281	0.0160183066361556	0.0036231884057971	0.00434782608695652	0.0031055900621118	0.0126227208976157	0.103059581320451	0.0124223602484472	0.0217391304347826	0.00695652173913044	0.0082815734989648	0.00563607085346216	0.0579710144927536	0	0.0496894409937888	0.0559006211180124	0.0144927536231884	0.0383631713554987	0.0144927536231884	0.0144927536231884	0	0.0695652173913043	0.0594965675057208	0.036231884057971	0.0531400966183575	0.0514492753623188	0.0507246376811594	0.0104947526236882	0.0217391304347826	0.120772946859903
Bacteria;Armatimonadetes;Armatimonadia;Armatimonadales	0.0159420289855072	0.0170132325141777	0	0	0.00767263427109974	0.0385561936013126	0.0384057971014493	0	0.173913043478261	0	0.00543478260869565	0.218211648892535	0.0124223602484472	0.0355731225296443	0.00592885375494071	0.0244088482074752	0.0434782608695652	0.00326086956521739	0.0093167701863354	0.00420757363253857	0.0330112721417069	0	0.00334448160535117	0.048695652173913	0.0020703933747412	0.0241545893719807	0.0956521739130435	0.0597826086956522	0.0124223602484472	0	0.101449275362319	0.00255754475703325	0	0.0020703933747412	0.0782608695652174	0.00869565217391304	0.148741418764302	0.130434782608696	0.120772946859903	0.0623188405797101	0.0748792270531401	0.0359820089955023	0.013768115942029	0.0157004830917874
Bacteria;Armatimonadetes;Chthonomonadetes;Chthonomonadales	0.0036231884057971	0.0132325141776938	0	0	0	0.000820344544708778	0	0	0.246376811594203	0	0	0.00164068908941756	0	0	0	0	0	0	0	0	0	0	0	0	0	0.000805152979066022	0.00072463768115942	0	0.0372670807453416	0.0062111801242236	0	0	0	0.0020703933747412	0.0434782608695652	0	0.0778032036613272	0.0072463768115942	0.106280193236715	0.00217391304347826	0	0.00149925037481259	0.00072463768115942	0.00120772946859903
Bacteria;Armatimonadetes;Fimbriimonadia;Fimbriimonadales	0.00289855072463768	0	0	0	0	0.0205086136177194	0.0260869565217391	0	0	0	0	0.000820344544708778	0	0	0	0.0251716247139588	0.0036231884057971	0	0.0062111801242236	0	0	0	0	0.00521739130434783	0.0248447204968944	0.00563607085346216	0.00507246376811594	0.0217391304347826	0.0186335403726708	0.0062111801242236	0.115942028985507	0.0179028132992327	0	0.0165631469979296	0	0.0260869565217391	0	0.0217391304347826	0	0.00579710144927536	0.0104669887278583	0.0269865067466267	0.00144927536231884	0
Bacteria;Armatimonadetes;__;__	0.00072463768115942	0	0	0.0056710775047259	0	0.0172272354388843	0.00652173913043478	0	0.072463768115942	0	0.0271739130434783	0.0467596390484003	0	0.00395256916996047	0	0	0	0.00543478260869565	0.0015527950310559	0	0	0	0.00167224080267559	0	0	0.00805152979066023	0.013768115942029	0	0.0062111801242236	0	0	0	0.0144927536231884	0.0227743271221532	0	0	0.0594965675057208	0.0072463768115942	0.0144927536231884	0.00144927536231884	0.00322061191626409	0	0	0.00603864734299517
Bacteria;Armatimonadetes;unclassified_Armatimonadetes;	0	0	0	0	0	0	0	0	0	0	0	0.0205086136177194	0	0	0	0	0	0	0	0	0	0	0	0	0	0	0	0	0	0	0	0	0	0	0	0	0	0	0	0	0	0	0	0
Bacteria;BRC1;BRC1_genera_incertae_sedis;	0	0	0	0	0	0	0	0	0	0	0	0	0	0	0	0	0	0	0	0	0	0	0	0	0	0	0	0	0	0.031055900621118	0	0	0	0	0	0	0.0320366132723112	0	0	0	0	0	0	0
Bacteria;Bacteroidetes;Bacteroidia;Bacteroidales	0.284057971014493	0.0283553875236295	0.187747035573123	0.207939508506616	0.739130434782609	0.148482362592289	0.734782608695652	1.07608695652174	0.0869565217391304	0.0326086956521739	0.0760869565217391	1.37325676784249	0.742236024844721	0.126482213438735	0.272727272727273	0.810831426392067	0.144927536231884	0.558695652173913	2.11801242236025	0.946704067321178	2.36392914653784	0.590062111801242	0.789297658862876	0.96	0.0289855072463768	0.4170692431562	0.481884057971015	0	0.031055900621118	1.94409937888199	0.0289855072463768	0.179028132992327	0.0289855072463768	0.594202898550725	0.0608695652173913	0.721739130434783	0.437070938215103	0.101449275362319	0.647342995169082	0.968840579710145	0.674718196457327	0.109445277361319	1.0231884057971	2.43719806763285
Bacteria;Bacteroidetes;Cytophagia;Cytophagales	3.59565217391304	0.245746691871456	0.306324110671937	0.0850661625708885	3.40409207161125	0.799835931091058	2.73188405797101	0.152173913043478	0.188405797101449	0.369565217391304	0.141304347826087	2.66447908121411	6.23291925465838	0.272727272727273	0.144268774703557	2.69336384439359	0.521739130434783	0.922826086956522	0.58695652173913	0.497896213183731	0.827697262479871	0.459627329192547	1.13545150501672	0.398260869565217	0.27536231884058	0.288244766505636	0.750724637681159	0.53804347826087	0.372670807453416	0.354037267080745	1.20289855072464	0.0895140664961637	0.246376811594203	0.41407867494824	1.26086956521739	0.739130434782609	0.736842105263158	0.731884057971014	0.289855072463768	2.52463768115942	1.36634460547504	2.26836581709145	0.956521739130435	0.789855072463768
Bacteria;Bacteroidetes;Flavobacteriia;Flavobacteriales	2.21086956521739	1.39697542533081	14.6916996047431	0.213610586011342	13.1687979539642	1.10664479081214	2.91304347826087	2.64130434782609	0.304347826086957	0.510869565217391	0.206521739130435	7.50287120590648	4.13664596273292	0.822134387351779	28.1126482213439	3.12967200610221	1.50724637681159	2.54021739130435	1.56211180124224	22.6928471248247	5.97181964573269	17.6770186335404	12.628762541806	0.664347826086957	0.41407867494824	1.43961352657005	3.15797101449275	0.33695652173913	0.372670807453416	0.192546583850932	1.78260869565217	0.104859335038363	0.0144927536231884	0.345755693581781	0.0260869565217391	0.539130434782609	0.846681922196796	0.521739130434783	1.40579710144928	7.25434782608696	7.61111111111111	2.10194902548726	14.0869565217391	3.73188405797101
Bacteria;Bacteroidetes;Sphingobacteriia;Sphingobacteriales	3.86376811594203	0.568998109640832	9.23320158102767	0.0793950850661626	7.0460358056266	2.73256767842494	8.1	0.489130434782609	1.36231884057971	0.543478260869565	1.05978260869565	1.84331419196062	4.08385093167702	0.877470355731225	19.4466403162055	9.45842868039664	1.41304347826087	17.1141304347826	17.7096273291925	5.54417952314166	5.08212560386473	10.0869565217391	6.41638795986622	0.942608695652174	2.04968944099379	2.34380032206119	2.41086956521739	1.1304347826087	0.826086956521739	1.19254658385093	5.23188405797101	0.526854219948849	2.08695652173913	1.68530020703934	1.14782608695652	2.47826086956522	1.74370709382151	3.33333333333333	1.26086956521739	5.5768115942029	4.17391304347826	7.18590704647676	4.68115942028986	3.36473429951691
Bacteria;Bacteroidetes;__;__	0.833333333333333	0.119092627599244	0.551383399209486	8.71928166351607	1.73657289002558	0.254306808859721	0.7	0.347826086956522	0.159420289855072	0.0652173913043478	0.0706521739130435	5.21164889253486	0.748447204968944	0.359683794466403	0.0592885375494071	1.03661327231121	0.271739130434783	0.392391304347826	1.06055900621118	0.330995792426368	0.305152979066023	0.701863354037267	0.58695652173913	0.342608695652174	0.140786749482402	0.335748792270531	0.23695652173913	0.141304347826087	0.273291925465839	0.204968944099379	0.753623188405797	0.051150895140665	0.0289855072463768	0.184265010351967	0.0521739130434783	0.521739130434783	0.180778032036613	0.289855072463768	0.323671497584541	0.994202898550725	1.32528180354267	0.371814092953523	0.541304347826087	0.213768115942029
Bacteria;Bacteroidetes;unclassified_Bacteroidetes;	0.0782608695652174	0.0340264650283554	0	0.00283553875236295	0.0255754475703325	0.0114848236259229	0.00217391304347826	0	0.072463768115942	0	0	0.0574241181296144	0.164596273291925	0	0	0.0015255530129672	0	0	0	0	0	0	0.0217391304347826	0	0	0	0.0036231884057971	0	0	0	0	0	0	0	0	0.0347826086956522	0.0434782608695652	0	0.0241545893719807	0.0594202898550725	0.0386473429951691	0.00149925037481259	0.0123188405797101	0.0108695652173913
Bacteria;CandidatusSaccharibacteria;Saccharibacteria_genera_incertae_sedis;	0.00144927536231884	0.00756143667296786	0	0.0056710775047259	0.0051150895140665	0	0.00942028985507246	0	0.072463768115942	0.217391304347826	0	0.0393765381460213	0	0	0.00197628458498024	0.003813882532418	0.0326086956521739	0.00108695652173913	0	0	0	0	0	0.0139130434782609	0	0.00563607085346216	0	0.0652173913043478	0.0496894409937888	0.0559006211180124	0	0.0332480818414322	0	0	0.0260869565217391	0.00869565217391304	0.389016018306636	0.0652173913043478	0.0676328502415459	0	0.000805152979066022	0.00149925037481259	0	0
Bacteria;Chlamydiae;Chlamydiia;Chlamydiales	0	0.0604914933837429	0	0	0	0	1.51811594202899	0	13.5072463768116	0.141304347826087	0	0.00410172272354389	0	0	0	0.797864225781846	0	0	0	0	0.00966183574879227	0	0	0	0	0.405797101449275	0	1.26086956521739	0.795031055900621	0.509316770186335	0	8.79539641943734	1.33333333333333	0	0.417391304347826	0	4.67963386727689	0.369565217391304	8.73429951690821	0	0.776167471819646	1.93553223388306	0	0
Bacteria;Chlorobi;Chlorobia;Chlorobiales	0.0101449275362319	0.00945179584120983	0	0	0.0127877237851662	0.0155865463494668	0.00217391304347826	0	0	0	0	0	0	0	0	0.0022883295194508	0	0	0	0	0.00563607085346216	0.0062111801242236	0	0	0	0.00161030595813204	0	0	0	0	0.0579710144927536	0	0	0	0.0173913043478261	0	0	0	0	0.00797101449275362	0.0177133655394525	0.00599700149925037	0.00144927536231884	0.00241545893719807
Bacteria;Chloroflexi;Anaerolineae;Anaerolineales	0.00579710144927536	0.00756143667296786	0	0.00283553875236295	0.010230179028133	0.00574241181296144	0.00579710144927536	0.565217391304348	0	0.0108695652173913	0	0.403609515996719	0.0186335403726708	0.114624505928854	0.00197628458498024	0.0106788710907704	0.0398550724637681	0.0706521739130435	0.0667701863354037	0.00420757363253857	0.00966183574879227	0.0186335403726708	0.020066889632107	0.0434782608695652	0	0.0507246376811594	0.0195652173913043	0.00543478260869565	0	0	0.0144927536231884	0	0	0	0	0	0.0137299771167048	0	0	0.00579710144927536	0.000805152979066022	0	0.00797101449275362	0
Bacteria;Chloroflexi;Caldilineae;Caldilineales	0	0	0	0	0	0.000820344544708778	0.00869565217391304	0	0	0.0108695652173913	0	0.00574241181296144	0	0	0	0.0053394355453852	0	0	0	0	0	0	0	0	0	0	0	0	0	0	0	0	0	0	0.0347826086956522	0	0.0389016018306636	0	0.00966183574879227	0.0101449275362319	0.000805152979066022	0.0119940029985007	0	0
Bacteria;Chloroflexi;Chloroflexia;Chloroflexales	0	0	0	0	0	0	0	0	0	0.0217391304347826	0	0.0164068908941756	0	0	0	0	0	0	0	0	0	0	0	0	0	0	0	0	0	0	0	0	0	0	0	0	0.0045766590389016	0	0	0	0	0	0	0
Bacteria;Chloroflexi;Chloroflexia;Herpetosiphonales	0	0	0	0	0	0	0	0	0	0	0	0.0278917145200984	0	0	0	0	0.0036231884057971	0.00326086956521739	0	0	0.00402576489533011	0	0	0.00347826086956522	0	0	0	0	0	0	0	0	0	0	0	0	0.0022883295194508	0	0	0.00289855072463768	0.00161030595813204	0	0	0
Bacteria;Chloroflexi;Chloroflexia;Kallotenuales	0	0	0	0.000945179584120983	0	0.00164068908941756	0.00072463768115942	0	0	0.0978260869565217	0	0	0	0	0	0	0.0036231884057971	0.00108695652173913	0	0	0	0	0	0	0.0020703933747412	0	0	0	0	0	0	0.00255754475703325	0	0	0.0869565217391304	0	0.022883295194508	0.0144927536231884	0	0	0	0	0	0
Bacteria;Chloroflexi;Chloroflexia;__	0	0	0	0	0	0	0.00072463768115942	0	0	0	0	0.00492206726825267	0	0	0	0	0	0	0	0	0	0	0	0	0	0	0	0.016304347826087	0	0.0062111801242236	0	0.010230179028133	0	0	0.0521739130434783	0	0.0137299771167048	0.0434782608695652	0	0	0	0	0.00289855072463768	0
Bacteria;Chloroflexi;Chloroflexia;unclassified_Chloroflexia	0.00144927536231884	0.0113421550094518	0	0	0	0.0155865463494668	0.0188405797101449	0	0.0144927536231884	0	0.0108695652173913	0.000820344544708778	0	0	0	0.0091533180778032	0.0036231884057971	0	0	0.00841514726507714	0.00322061191626409	0	0.0367892976588629	0.0278260869565217	0.0082815734989648	0.0128824476650564	0.0108695652173913	0	0	0	0.0579710144927536	0.0179028132992327	0	0	0.00869565217391304	0	0.0480549199084668	0	0	0.0166666666666667	0.0322061191626409	0.0209895052473763	0.00434782608695652	0
Bacteria;Chloroflexi;Dehalococcoidia;Dehalococcoidales	0	0	0	0	0	0	0	0	0	0	0	0.00328137817883511	0	0	0	0	0	0	0	0	0	0	0	0	0	0	0	0	0	0.0062111801242236	0	0	0	0	0	0	0	0	0	0	0	0	0	0
Bacteria;Chloroflexi;Ktedonobacteria;Ktedonobacterales	0.00797101449275362	0	0	0.00283553875236295	0	0	0	0	0.0434782608695652	0	0	0	0	0	0	0	0	0	0	0	0.0201288244766506	0	0	0	0.0186335403726708	0.000805152979066022	0	0	0	0.0248447204968944	0	0.00255754475703325	0	0	0.0695652173913043	0	0.0526315789473684	0.0072463768115942	0.00483091787439614	0.00217391304347826	0	0	0	0.13768115942029
Bacteria;Chloroflexi;Thermomicrobia;Sphaerobacterales	0	0	0	0.00189035916824197	0	0	0	0	0	0.0760869565217391	0	0.00328137817883511	0	0	0	0	0	0	0	0	0	0	0	0	0	0	0	0	0	0	0	0	0	0	0	0	0.022883295194508	0	0	0	0	0	0	0
Bacteria;Chloroflexi;Thermomicrobia;__	0	0	0	0	0	0	0	0	0.0144927536231884	0.0108695652173913	0	0.000820344544708778	0	0	0	0	0	0	0	0	0	0	0	0	0	0	0	0	0	0	0	0	0	0	0	0	0.0045766590389016	0	0	0	0	0	0	0
Bacteria;Chloroflexi;Thermomicrobia;unclassified_Thermomicrobia	0	0	0	0	0	0	0	0	0	0	0	0	0	0	0	0	0	0	0	0	0	0	0	0	0	0	0	0	0	0.0062111801242236	0	0	0	0	0	0	0	0	0	0	0	0	0	0
Bacteria;Chloroflexi;__;__	0.0398550724637681	0.0453686200378072	0	0.00189035916824197	0.00255754475703325	0.0106644790812141	0.0333333333333333	0.282608695652174	0	0.141304347826087	0	0.00902378999179656	0.0124223602484472	0.0158102766798419	0.00395256916996047	0.0244088482074752	0.0905797101449275	0.0347826086956522	0.0186335403726708	0.0252454417952314	0.0152979066022544	0.0248447204968944	0.0418060200668896	0.031304347826087	0.0062111801242236	0.036231884057971	0.0311594202898551	0	0	0.0186335403726708	0.0144927536231884	0.0153452685421995	0	0	0.0173913043478261	0	0.0366132723112128	0.0144927536231884	0.0144927536231884	0.0521739130434783	0.0305958132045089	0.0134932533733133	0.0195652173913043	0.0205314009661836
Bacteria;Chloroflexi;unclassified_Chloroflexi;	0.0210144927536232	0.0472589792060491	0	0	0.010230179028133	0.0213289581624282	0.0427536231884058	0.0326086956521739	0.0579710144927536	0	0	0.000820344544708778	0.062111801242236	0	0.0177865612648221	0.0488176964149504	0.0072463768115942	0.00217391304347826	0	0.0701262272089762	0.0128824476650564	0.031055900621118	0.0735785953177257	0.00521739130434783	0.010351966873706	0.00241545893719807	0.0384057971014493	0	0	0.031055900621118	0.0869565217391304	0.0127877237851662	0	0.0020703933747412	0.0173913043478261	0.0173913043478261	0.0022883295194508	0	0	0.153623188405797	0.0241545893719807	0.0374812593703148	0.0326086956521739	0.00966183574879227
Bacteria;Deferribacteres;Deferribacteres;Deferribacterales	0	0	0	0	0.030690537084399	0	0	0	0	0	0	0	0	0	0	0	0	0	0	0.0112201963534362	0	0	0.0167224080267559	0	0	0	0	0	0	0	0	0	0	0	0	0	0	0	0	0.00072463768115942	0	0	0.00072463768115942	0.00120772946859903
Bacteria;Deinococcus-Thermus;Deinococci;Deinococcales	0.0318840579710145	0	0.00988142292490119	0.0113421550094518	0.0690537084398977	0.0196882690730107	0.0347826086956522	0.0217391304347826	0.0869565217391304	0	0	0.022149302707137	0.0527950310559006	0.0671936758893281	0.00395256916996047	0.0289855072463768	0.0108695652173913	0.209782608695652	0.0496894409937888	0.0168302945301543	0.0378421900161031	0.031055900621118	0.0250836120401338	0.0382608695652174	0.0124223602484472	0.0120772946859903	0.0666666666666667	0.0108695652173913	0.0124223602484472	0.0559006211180124	0.0144927536231884	0.00767263427109974	0	0.0165631469979296	0.11304347826087	0.0695652173913043	0.441647597254005	0.036231884057971	0.207729468599034	0.0695652173913043	0.0120772946859903	0.0464767616191904	0.036231884057971	0.0181159420289855
Bacteria;Deinococcus-Thermus;Deinococci;Thermales	0.0123188405797101	0	0.00592885375494071	0	0	0	0.00144927536231884	0	0	0	0	0	0	0	0.00988142292490119	0.0015255530129672	0	0	0	0	0.00644122383252818	0	0	0	0.0020703933747412	0.00563607085346216	0.27463768115942	0.016304347826087	0	0	0	0.0153452685421995	0	0	0.00869565217391304	0.00869565217391304	0	0	0.00483091787439614	0.00217391304347826	0	0.00599700149925037	0.0036231884057971	0
Bacteria;Deinococcus-Thermus;Deinococci;__	0.00072463768115942	0	0	0.0264650283553875	0	0.00492206726825267	0.00072463768115942	0	0	0	0	0	0	0	0	0	0	0	0.0077639751552795	0	0	0	0	0	0.0041407867494824	0	0	0	0	0	0	0	0	0.0062111801242236	0	0.0173913043478261	0	0	0	0.00144927536231884	0	0	0	0
Bacteria;Elusimicrobia;Elusimicrobia;Elusimicrobiales	0.00072463768115942	0	0	0	0	0	0	0	0	0	0	0	0	0	0	0	0	0	0	0	0	0	0	0	0	0	0	0	0	0	0	0	0	0	0	0	0.0160183066361556	0	0	0	0	0	0	0
Bacteria;Elusimicrobia;Endomicrobia;CandidatusEndomicrobium	0.00652173913043478	0	0	0	0	0	0	0	0	0	0	0.029532403609516	0	0.00395256916996047	0	0	0	0	0	0.00140252454417952	0	0	0.00334448160535117	0.00173913043478261	0	0	0	0	0	0	0	0	0	0	0	0	0	0	0	0	0	0	0	0
Bacteria;Elusimicrobia;__;__	0	0	0	0	0	0	0	0	0	0	0	0	0	0	0	0	0	0	0	0	0	0	0	0	0	0	0	0	0	0	0	0	0	0	0	0	0	0	0	0	0.00161030595813204	0	0	0
Bacteria;Elusimicrobia;unclassified_Elusimicrobia;	0.0326086956521739	0.00378071833648393	0.00395256916996047	0	0.010230179028133	0.0270713699753897	0.0420289855072464	0	0.0579710144927536	0	0.0217391304347826	0	0	0.00395256916996047	0	0.011441647597254	0.0471014492753623	0	0.0077639751552795	0	0.0177133655394525	0	0.00668896321070234	0.0139130434782609	0.031055900621118	0.0120772946859903	0.0521739130434783	0	0.0124223602484472	0.0248447204968944	0.144927536231884	0.0537084398976982	0	0.0082815734989648	0.00869565217391304	0	0.022883295194508	0.0217391304347826	0.0193236714975845	0.0449275362318841	0.00483091787439614	0.0224887556221889	0.00289855072463768	0.0169082125603865
Bacteria;Fibrobacteres;Chitinivibrionia;Chitinivibrionales	0.00072463768115942	0	0	0	0	0	0	0	0	0	0	0	0	0	0	0	0	0	0	0	0	0	0	0	0	0	0	0	0	0	0	0	0	0	0	0	0	0	0	0	0	0	0	0
Bacteria;Fibrobacteres;Fibrobacteria;Fibrobacterales	0.00144927536231884	0	0	0.000945179584120983	0	0	0	0	0	0	0	0.00574241181296144	0	0	0	0	0	0	0	0	0	0	0	0	0	0	0.00072463768115942	0	0	0	0	0	0	0	0	0	0	0	0	0	0	0	0	0
Bacteria;Firmicutes;Bacilli;Bacillales	0.294927536231884	0.264650283553875	0.156126482213439	0.101134215500945	1.39897698209719	0.162428219852338	0.228260869565217	0.891304347826087	4.52173913043478	11.2391304347826	0.652173913043478	0.641509433962264	0.555900621118012	0.0355731225296443	1.52173913043478	0.160183066361556	0.0760869565217391	1.8945652173913	1.82608695652174	0.697054698457223	2.05314009661836	0.807453416149068	1.03678929765886	0.0608695652173913	0.113871635610766	0.194041867954911	3.16231884057971	0.396739130434783	0.372670807453416	0.739130434782609	0.130434782608696	0.49616368286445	0.855072463768116	0.122153209109731	0.295652173913043	0.565217391304348	4.02517162471396	0.782608695652174	3.83574879227053	0.677536231884058	0.166666666666667	0.253373313343328	1.26086956521739	1.02053140096618
Bacteria;Firmicutes;Bacilli;Lactobacillales	0.207246376811594	0.0359168241965973	0.124505928853755	0.242911153119093	0.675191815856778	0.133716160787531	0.0289855072463768	0.423913043478261	0.768115942028986	0.445652173913043	0.222826086956522	0.191960623461854	0.338509316770186	1.85375494071146	0.219367588932806	0.0518688024408848	1.5036231884058	0.647826086956522	0.397515527950311	0.448807854137447	0.603059581320451	0.763975155279503	1.66220735785953	1.63826086956522	0.0890269151138716	1.14412238325282	1.58478260869565	0.239130434782609	0.372670807453416	0.484472049689441	0.217391304347826	1.79283887468031	0.101449275362319	0.221532091097308	0.252173913043478	2.44347826086957	1.39816933638444	0.492753623188406	0.763285024154589	0.335507246376812	0.0177133655394525	0.0509745127436282	0.51304347826087	0.864734299516908
Bacteria;Firmicutes;Bacilli;__	0.0036231884057971	0	0.00197628458498024	0.153119092627599	0	0.00984413453650533	0.0246376811594203	0.0652173913043478	0	0.0108695652173913	0	0.00328137817883511	0	0.0118577075098814	0.00197628458498024	0.0030511060259344	0.0434782608695652	0.0369565217391304	0.0248447204968944	0.00701262272089762	0.0120772946859903	0	0.0317725752508361	0.0104347826086957	0.0082815734989648	0.0225442834138486	0.0695652173913043	0.0271739130434783	0.0062111801242236	0.0248447204968944	0.0434782608695652	0.051150895140665	0.0579710144927536	0.0124223602484472	0.0173913043478261	0.0347826086956522	0.011441647597254	0.072463768115942	0	0.013768115942029	0	0.00749625187406297	0.0123188405797101	0.0036231884057971
Bacteria;Firmicutes;Bacilli;unclassified_Bacilli	0	0	0	0.00189035916824197	0	0	0.00652173913043478	0	0	0	0	0	0	0	0	0	0	0	0	0	0	0	0	0	0	0	0	0	0	0	0	0	0	0	0	0	0	0	0	0	0	0	0	0
Bacteria;Firmicutes;Clostridia;Clostridiales	0.31304347826087	0.0793950850661626	0.0968379446640316	0.501890359168242	0.508951406649616	0.0951599671862182	0.15	0.83695652173913	0.115942028985507	0.0760869565217391	0.0380434782608696	0.186218211648893	1.13664596273292	0.193675889328063	1.28458498023715	0.353928299008391	0.0688405797101449	0.385869565217391	2.49844720496894	1.65217391304348	4.48550724637681	0.509316770186335	1.29264214046823	0.48695652173913	0.020703933747412	0.166666666666667	0.872463768115942	0.114130434782609	0.180124223602485	1.54037267080745	0.0144927536231884	0.153452685421995	0.188405797101449	0.175983436853002	0.2	0.460869565217391	0.254004576659039	0.22463768115942	1.02415458937198	3.09492753623188	8.56521739130435	0.0584707646176911	1.6036231884058	3.1304347826087
Bacteria;Firmicutes;Clostridia;Natranaerobiales	0.00144927536231884	0	0	0	0	0	0	0	0	0	0	0	0	0	0	0	0	0	0	0	0	0	0	0	0	0	0	0	0	0	0	0	0	0	0	0	0	0	0	0	0	0	0	0
Bacteria;Firmicutes;Clostridia;Thermoanaerobacterales	0	0	0	0	0	0	0	0	0	0	0	0	0	0	0.00592885375494071	0	0	0	0	0.00140252454417952	0	0	0	0	0	0	0	0	0	0	0	0	0	0	0	0	0	0	0	0	0	0	0	0
Bacteria;Firmicutes;Clostridia;__	0.00217391304347826	0	0	0.00378071833648393	0	0	0.00652173913043478	0	0	0	0	0	0	0	0.00790513833992095	0.0030511060259344	0.0072463768115942	0.00108695652173913	0	0	0.0676328502415459	0	0	0.00695652173913044	0.0041407867494824	0.00322061191626409	0.00217391304347826	0	0	0	0	0	0	0.0144927536231884	0	0	0	0	0	0.00289855072463768	0.000805152979066022	0.00299850074962519	0.00072463768115942	0.036231884057971
Bacteria;Firmicutes;Clostridia;unclassified_Clostridia	0	0	0	0	0	0	0	0	0	0	0	0	0	0	0.00197628458498024	0	0	0	0	0	0	0	0	0	0	0	0.00072463768115942	0	0	0	0	0	0	0	0	0	0	0	0	0.00289855072463768	0	0	0	0
Bacteria;Firmicutes;Erysipelotrichia;Erysipelotrichales	0.00072463768115942	0	0.00197628458498024	0.00283553875236295	0.00255754475703325	0.00820344544708778	0.0108695652173913	0.0543478260869565	0	0	0.00543478260869565	0	0.0590062111801242	0.00790513833992095	0.033596837944664	0.022883295194508	0.0036231884057971	0.05	0.0993788819875776	0.0546984572230014	0.103059581320451	0.0434782608695652	0.0117056856187291	0.0417391304347826	0.0062111801242236	0.0161030595813205	0.0304347826086957	0	0	0.0062111801242236	0.0144927536231884	0.0127877237851662	0	0.0082815734989648	0	0.0173913043478261	0	0	0.0483091787439614	0.094927536231884	0.173107890499195	0.0119940029985007	0.0355072463768116	0.1243961352657
Bacteria;Firmicutes;Negativicutes;Selenomonadales	0.0036231884057971	0.00756143667296786	0.00197628458498024	0	0.0741687979539642	0.00328137817883511	0.00217391304347826	0	0.0144927536231884	0.206521739130435	0.0108695652173913	0.0311730926989335	0.046583850931677	0	0.0217391304347826	0.0854309687261632	0	0	0	0.0280504908835905	0.0772946859903382	0.105590062111801	0.25752508361204	0	0.0020703933747412	0.00644122383252818	0.0789855072463768	0.0217391304347826	0.0496894409937888	0.093167701863354	0	0.0255754475703325	0	0.0041407867494824	0.147826086956522	0.234782608695652	0.137299771167048	0.036231884057971	0.0193236714975845	0.0434782608695652	0.00644122383252818	0.00149925037481259	0.0963768115942029	0.0543478260869565
Bacteria;Firmicutes;__;__	0.0231884057971014	0.0226843100189036	0.00395256916996047	0.0207939508506616	0.370843989769821	0.0607054963084495	0.102173913043478	0.141304347826087	0	0.130434782608696	0.0869565217391304	0.036915504511895	0.0186335403726708	0.0395256916996047	0.0454545454545455	0.053394355453852	0.0760869565217391	0.147826086956522	0.197204968944099	1.20056100981767	0.632045088566828	0.093167701863354	0.277591973244147	0.116521739130435	0.0227743271221532	0.152979066022544	0.0789855072463768	0.130434782608696	0.0248447204968944	0.360248447204969	0.0579710144927536	0.0230179028132992	0.0434782608695652	0.0351966873706004	0.0347826086956522	0.165217391304348	0.0617848970251716	0.0144927536231884	0.072463768115942	1.86521739130435	0.107085346215781	0.047976011994003	0.639130434782609	0.352657004830918
Bacteria;Firmicutes;unclassified_Firmicutes;	0.00217391304347826	0	0.00197628458498024	0	0	0.00328137817883511	0.00072463768115942	0.0217391304347826	0	0	0.0108695652173913	0.00984413453650533	0	0	0.00988142292490119	0.0030511060259344	0.0144927536231884	0	0.0031055900621118	0.00280504908835905	0.0289855072463768	0	0.0117056856187291	0	0.010351966873706	0.0136876006441224	0.00289855072463768	0	0	0	0	0	0	0.020703933747412	0	0.0173913043478261	0	0	0	0.00652173913043478	0.00805152979066023	0.00449775112443778	0.00144927536231884	0.0072463768115942
Bacteria;Fusobacteria;Fusobacteriia;Fusobacteriales	0.00579710144927536	0.00756143667296786	0.132411067193676	0.0226843100189036	0.0153452685421995	0.000820344544708778	0.0166666666666667	0.0543478260869565	0	0.0760869565217391	0	0.123051681706317	0.0062111801242236	0.102766798418972	0.033596837944664	0.0007627765064836	0.0507246376811594	0.110869565217391	0.232919254658385	0.276297335203366	0.0990338164251208	0.0248447204968944	0.122073578595318	0.135652173913043	0.0020703933747412	0.0539452495974235	0.257246376811594	0.0434782608695652	0.0062111801242236	0	0	0.0255754475703325	0	0.0020703933747412	0.0173913043478261	0.0347826086956522	0.100686498855835	0.0072463768115942	0.0386473429951691	0.140579710144928	1.21014492753623	0	0.130434782608696	0.106280193236715
Bacteria;Gemmatimonadetes;Gemmatimonadetes;Gemmatimonadales	0.00434782608695652	0.0189035916824197	0.0217391304347826	0.0434782608695652	0.0051150895140665	0.000820344544708778	0.0036231884057971	0	0.115942028985507	0.271739130434783	0	0.146021328958162	0	0	0	0.0144927536231884	0	0	0	0	0	0	0	0	0	0	0.00217391304347826	0.0434782608695652	0	0.062111801242236	0	0.0664961636828644	0	0	0.173913043478261	0.00869565217391304	0.25629290617849	0.0289855072463768	0.072463768115942	0.0036231884057971	0.0104669887278583	0.00899550224887556	0.00507246376811594	0
Bacteria;Hydrogenedentes;CandidatusHydrogenedens;	0.00507246376811594	0	0	0	0	0.00246103363412633	0	0.0543478260869565	0	0.0434782608695652	0	0.000820344544708778	0	0	0	0.0030511060259344	0	0	0	0.00140252454417952	0	0	0.00167224080267559	0.00173913043478261	0	0	0	0	0	0	0	0	0	0	0	0	0.0022883295194508	0	0	0.0036231884057971	0	0	0.00217391304347826	0
Bacteria;Ignavibacteriae;Ignavibacteria;Ignavibacteriales	0.0072463768115942	0	0	0.00189035916824197	0.00255754475703325	0.000820344544708778	0.00289855072463768	0	0	0	0	0.124692370795734	0	0	0	0.007627765064836	0.0108695652173913	0.0282608695652174	0.015527950310559	0.0126227208976157	0.00161030595813204	0.0248447204968944	0	0.00347826086956522	0	0.00241545893719807	0	0	0	0	0	0	0	0	0.00869565217391304	0	0.0045766590389016	0	0	0.00942028985507246	0.000805152979066022	0.00149925037481259	0.00797101449275362	0
Bacteria;Latescibacteria;Latescibacteria_genera_incertae_sedis;	0.0036231884057971	0.00189035916824197	0	0	0	0	0.00072463768115942	0	0	0	0	0	0	0	0.00197628458498024	0.0022883295194508	0.0181159420289855	0.00217391304347826	0	0	0	0	0.00334448160535117	0	0	0.00161030595813204	0.00507246376811594	0	0	0.0124223602484472	0	0	0	0	0	0	0.011441647597254	0	0	0.00289855072463768	0	0.00449775112443778	0	0
Bacteria;Lentisphaerae;Lentisphaeria;Victivallales	0	0	0	0	0	0	0	0	0	0	0	0	0	0	0	0	0	0	0	0	0	0	0	0.00347826086956522	0	0	0	0	0	0	0	0	0	0.0020703933747412	0	0	0	0	0	0	0.00161030595813204	0	0	0
Bacteria;Lentisphaerae;Oligosphaeria;Oligosphaerales	0.00144927536231884	0	0	0	0	0	0.00144927536231884	0	0	0	0	0	0	0	0	0.0007627765064836	0.0072463768115942	0.00108695652173913	0	0	0.000805152979066022	0.0062111801242236	0	0	0	0.00322061191626409	0	0	0	0	0	0	0	0	0	0	0	0	0	0	0.00322061191626409	0	0.00144927536231884	0
Bacteria;Lentisphaerae;__;__	0	0	0	0	0	0	0	0	0	0	0	0.00328137817883511	0	0	0	0	0	0	0	0	0	0	0	0	0	0	0	0	0	0	0	0	0	0	0	0	0	0	0	0.00072463768115942	0	0	0	0
Bacteria;Lentisphaerae;unclassified_Lentisphaerae;	0	0	0	0	0	0	0	0	0	0	0	0.00574241181296144	0	0	0	0	0	0	0	0	0	0	0	0	0	0	0	0	0	0	0	0	0	0	0	0	0	0	0	0	0	0	0	0
Bacteria;Microgenomates;Microgenomates_genera_incertae_sedis;	0	0	0	0	0	0.00164068908941756	0	0	0.0144927536231884	0	0	0	0	0	0	0	0	0.00108695652173913	0	0	0	0	0	0	0	0	0	0	0	0	0	0	0	0	0	0	0.0045766590389016	0	0	0	0	0	0	0
Bacteria;Nitrospirae;Nitrospira;Nitrospirales	0	0	0	0.00378071833648393	0	0	0	0	0	0	0	0.243642329778507	0	0	0	0	0	0	0	0	0	0	0	0	0	0	0	0.0597826086956522	0.0186335403726708	0	0	0.00255754475703325	0.0144927536231884	0	0.0173913043478261	0	0.0594965675057208	0	0	0	0	0	0	0
Bacteria;Omnitrophica;Omnitrophica_genera_incertae_sedis;	0	0	0	0	0	0	0	0	0	0	0	0.000820344544708778	0	0	0	0	0	0	0	0	0	0	0	0	0	0	0	0	0	0	0	0	0	0	0	0	0	0	0	0	0	0	0	0
Bacteria;Parcubacteria;Parcubacteria_genera_incertae_sedis;	0.00869565217391304	0.00756143667296786	0.00197628458498024	0	0	0.00410172272354389	0.0246376811594203	0	0.144927536231884	0.195652173913043	0	0.202625102543068	0.0031055900621118	0	0	0.015255530129672	0	0.00217391304347826	0	0.00140252454417952	0.00241545893719807	0	0.0133779264214047	0	0.010351966873706	0	0.0405797101449275	0	0.0124223602484472	0.031055900621118	0.0289855072463768	0	0.0144927536231884	0.0020703933747412	0.0260869565217391	0	0.416475972540046	0.0289855072463768	0.27536231884058	0	0.0128824476650564	0.0164917541229385	0.00072463768115942	0
Bacteria;Planctomycetes;Phycisphaerae;Phycisphaerales	0	0	0	0	0	0	0.00072463768115942	0	0.0144927536231884	0	0	0.0656275635767022	0	0	0	0	0	0	0	0	0	0	0	0	0	0	0	0	0	0	0	0	0	0	0	0	0.0663615560640732	0	0.00483091787439614	0	0	0	0	0
Bacteria;Planctomycetes;Phycisphaerae;Tepidisphaerales	0.00289855072463768	0.00189035916824197	0	0	0.00767263427109974	0.00328137817883511	0.013768115942029	0	0	0	0	0	0.015527950310559	0	0	0.030511060259344	0	0.0173913043478261	0	0	0	0	0	0	0	0.00161030595813204	0.00869565217391304	0	0	0	0.0144927536231884	0	0	0	0.00869565217391304	0	0.0068649885583524	0.0217391304347826	0.0241545893719807	0	0.00644122383252818	0.0389805097451274	0	0
Bacteria;Planctomycetes;Phycisphaerae;__	0	0	0	0	0.00767263427109974	0	0	0	0	0	0	0.0270713699753897	0	0	0	0	0	0	0	0	0	0	0	0	0	0	0	0	0	0	0	0	0	0	0	0	0.0160183066361556	0	0	0	0	0	0.00434782608695652	0
Bacteria;Planctomycetes;Phycisphaerae;unclassified_Phycisphaerae	0.00072463768115942	0	0	0	0	0	0	0	0	0	0	0	0	0.00395256916996047	0	0	0	0.00978260869565217	0.0108695652173913	0	0	0.0062111801242236	0	0	0	0	0.00072463768115942	0	0	0	0	0	0	0	0	0	0	0	0	0	0	0.00299850074962519	0	0
Bacteria;Planctomycetes;Planctomycetia;CandidatusBrocadiales	0	0	0	0	0	0	0	0	0	0	0	0	0	0	0	0	0	0.025	0.0046583850931677	0	0	0	0	0	0	0	0.00072463768115942	0	0	0	0	0	0	0	0	0	0	0	0	0	0	0	0	0
Bacteria;Planctomycetes;Planctomycetia;Planctomycetales	0.743478260869565	0.795841209829868	1.43873517786561	0.0311909262759924	0.225063938618926	1.48154224774405	1.00434782608696	1.55434782608696	0.811594202898551	0.33695652173913	0.407608695652174	0.0426579163248564	0.0900621118012423	0.130434782608696	0.300395256916996	0.600305110602593	0.0905797101449275	0.272826086956522	0.178571428571429	0.424964936886395	1.39291465378422	0.124223602484472	0.468227424749164	0.133913043478261	0.351966873706004	0.302737520128824	2.48115942028986	1.71195652173913	0.987577639751553	1.01863354037267	2.21739130434783	1.48849104859335	3.47826086956522	0.919254658385093	3.0695652173913	1.14782608695652	1.10983981693364	1.2536231884058	1.15458937198068	1.31159420289855	0.385668276972625	0.734632683658171	0.232608695652174	1.99033816425121
Bacteria;Planctomycetes;Planctomycetia;__	0.00217391304347826	0	0	0	0	0.00164068908941756	0.00144927536231884	0	0	0	0	0.129614438063987	0	0	0	0.0022883295194508	0	0	0	0	0.00161030595813204	0	0.00167224080267559	0	0	0	0.00072463768115942	0	0.0248447204968944	0	0	0	0.0144927536231884	0.0041407867494824	0	0.00869565217391304	0	0	0	0.00507246376811594	0	0.00449775112443778	0.00217391304347826	0.00483091787439614
Bacteria;Planctomycetes;Planctomycetia;unclassified_Planctomycetia	0.0173913043478261	0.00378071833648393	0.0632411067193676	0	0	0.007383100902379	0.0615942028985507	0	0	0.0108695652173913	0	0.0475799835931091	0.0031055900621118	0	0	0.0289855072463768	0	0.0304347826086957	0	0.00420757363253857	0.00322061191626409	0	0.00167224080267559	0	0.0186335403726708	0	0.0195652173913043	0	0	0	0.072463768115942	0	0	0	0	0	0.0480549199084668	0	0.00483091787439614	0.0688405797101449	0.0136876006441224	0.0419790104947526	0.00434782608695652	0.00120772946859903
Bacteria;Planctomycetes;__;__	0.0471014492753623	0.0264650283553875	0.0513833992094862	0	0.0051150895140665	0.100082034454471	0.0717391304347826	0.0869565217391304	0	0	0	0.0180475799835931	0	0	0	0.0396643783371472	0	0.041304347826087	0.113354037267081	0.00420757363253857	0.0434782608695652	0.0186335403726708	0.0133779264214047	0.00521739130434783	0.0124223602484472	0.0289855072463768	0.0884057971014493	0	0	0.031055900621118	0.144927536231884	0.0230179028132992	0.0289855072463768	0.0269151138716356	0.00869565217391304	0.0347826086956522	0.0160183066361556	0	0.0144927536231884	0.0521739130434783	0.00885668276972625	0.0344827586206897	0.00144927536231884	0.0640096618357488
Bacteria;Planctomycetes;unclassified_Planctomycetes;	0.00869565217391304	0.00189035916824197	0	0	0	0.00574241181296144	0.0217391304347826	0	0	0	0	0	0	0	0	0.0160183066361556	0	0.00978260869565217	0.0077639751552795	0	0.0072463768115942	0	0	0.00173913043478261	0	0	0.0376811594202899	0	0	0.0062111801242236	0.0144927536231884	0.00255754475703325	0	0	0	0.00869565217391304	0	0.072463768115942	0	0.0289855072463768	0.00322061191626409	0.00449775112443778	0.00579710144927536	0.0036231884057971
Bacteria;Proteobacteria;Alphaproteobacteria;Alphaproteobacteria_incertae_sedis	0.110144927536232	0.00945179584120983	0.00197628458498024	0	0.0179028132992327	0.331419196062346	0.535507246376812	0	0.318840579710145	0.130434782608696	0.326086956521739	0.00328137817883511	0.015527950310559	0.0592885375494071	0.0849802371541502	0.450038138825324	0.0434782608695652	0.00978260869565217	0.0201863354037267	0.0420757363253857	0.0805152979066023	0.0062111801242236	0.0267558528428094	0.104347826086957	0.128364389233954	0.367149758454106	0.426811594202899	0.157608695652174	0	0.130434782608696	0.376811594202899	0.0741687979539642	1.26086956521739	0.231884057971014	0.00869565217391304	0.730434782608696	0.350114416475973	1.3768115942029	0.473429951690821	0.358695652173913	0.0780998389694042	0.60119940029985	0.00942028985507246	0.0845410628019324
Bacteria;Proteobacteria;Alphaproteobacteria;Caulobacterales	0.396376811594203	0.0718336483931947	0.156126482213439	0.295841209829868	0.363171355498721	1.15832649712879	1.17608695652174	30.9347826086957	0.246376811594203	0.478260869565217	0.510869565217391	0.479901558654635	0.173913043478261	0.233201581027668	0.122529644268775	1.23951182303585	0.405797101449275	1.03478260869565	1.62267080745342	0.360448807854137	1.48309178743961	1.08695652173913	0.836120401337793	0.281739130434783	0.318840579710145	0.909017713365539	0.784057971014493	0.58695652173913	0.211180124223602	0.354037267080745	0.797101449275362	0.104859335038363	0.318840579710145	0.496894409937888	0.660869565217391	0.556521739130435	0.446224256292906	0.91304347826087	0.222222222222222	0.851449275362319	0.431561996779388	1.29385307346327	0.383333333333333	0.532608695652174
Bacteria;Proteobacteria;Alphaproteobacteria;Kordiimonadales	0.00507246376811594	0	0	0	0	0	0.0130434782608696	0	0	0	0	0	0	0.0237154150197628	0.00790513833992095	0	0.0072463768115942	0.0152173913043478	0.0232919254658385	0	0	0	0	0.0104347826086957	0	0.00563607085346216	0	0	0	0	0	0	0	0	0	0	0	0	0	0.00217391304347826	0.000805152979066022	0	0	0
Bacteria;Proteobacteria;Alphaproteobacteria;Rhizobiales	2.8195652173913	0.629489603024575	0.468379446640316	10.8941398865785	2.29156010230179	6.38474159146842	7.97753623188406	11.6739130434783	4.94202898550725	16.304347826087	3.10869565217391	1.05742411812961	1.62732919254658	1.90118577075099	4.19565217391304	9.25171624713959	3.44927536231884	2.71847826086957	3.07298136645963	4.56942496493689	5.9194847020934	2.37888198757764	2.6438127090301	2.98086956521739	2.95445134575569	5.05475040257649	6.02101449275362	2.3695652173913	1.00621118012422	1.72049689440994	9.63768115942029	0.89002557544757	2.7536231884058	3.85714285714286	2.23478260869565	9.28695652173913	6.10983981693364	3.81159420289855	5.10628019323671	7.69927536231884	2.99436392914654	8.29985007496252	1.75	5.08937198067633
Bacteria;Proteobacteria;Alphaproteobacteria;Rhodobacterales	0.304347826086957	0.122873345935728	0.703557312252964	1.62759924385633	0.739130434782609	0.260869565217391	0.428260869565217	6.09782608695652	0.130434782608696	0.16304347826087	0.125	0.651353568498769	0.605590062111801	0.873517786561265	0.130434782608696	0.662090007627765	0.510869565217391	0.838043478260869	1.22204968944099	0.785413744740533	0.127214170692432	0.422360248447205	0.896321070234114	0.222608695652174	0.124223602484472	0.49194847020934	0.543478260869565	0.179347826086957	4.08074534161491	0.15527950310559	0.144927536231884	0.69309462915601	1.28985507246377	0.0910973084886128	0.226086956521739	0.0608695652173913	0.340961098398169	0.442028985507246	0.0579710144927536	0.786956521739131	0.896940418679549	0.443778110944528	0.226811594202899	0.0978260869565217
Bacteria;Proteobacteria;Alphaproteobacteria;Rhodospirillales	0.865217391304348	0.243856332703214	0.189723320158103	0.398865784499055	1.12020460358056	1.24692370795734	1.64855072463768	0.826086956521739	0.884057971014493	1.1304347826087	1.06521739130435	0.256767842493847	0.350931677018634	0.316205533596838	0.235177865612648	1.42105263157895	0.304347826086957	1.22934782608696	0.548136645962733	0.269284712482468	1.90901771336554	0.198757763975155	1.21070234113712	0.368695652173913	0.921325051759834	3.61755233494364	2.59347826086957	1.53804347826087	0.211180124223602	0.639751552795031	1.30434782608696	0.19693094629156	1.91304347826087	0.875776397515528	0.852173913043478	2.54782608695652	1.90846681922197	2.09420289855072	1.48309178743961	1.58333333333333	0.749597423510467	1.5712143928036	0.168840579710145	1.51328502415459
Bacteria;Proteobacteria;Alphaproteobacteria;Rickettsiales	0	0	0	0.00378071833648393	0	0	0	0	0.0144927536231884	0.152173913043478	0	0.07383100902379	0	0	0	0	0	0	0	0	0	0	0	0	0	0	0	0	0	0	0	0	0	0	0	0	0.0205949656750572	0	0	0	0	0	0	0
Bacteria;Proteobacteria;Alphaproteobacteria;SAR11	0	0	0	0.00661625708884688	0	0	0	0	0	0	0	0.00164068908941756	0	0	0	0	0	0	0.0031055900621118	0	0	0	0	0	0	0	0	0	0	0	0	0	0	0	0	0	0	0	0	0	0	0	0	0
Bacteria;Proteobacteria;Alphaproteobacteria;Sneathiellales	0.00507246376811594	0	0	0	0.0051150895140665	0.00984413453650533	0.00869565217391304	0	0	0	0	0	0.0062111801242236	0	0.00395256916996047	0.0129672006102212	0.0036231884057971	0.00760869565217391	0.0093167701863354	0	0.00241545893719807	0	0	0	0.0041407867494824	0.00885668276972625	0.0072463768115942	0	0	0.0062111801242236	0.0144927536231884	0	0.0579710144927536	0.0020703933747412	0	0.0521739130434783	0.0045766590389016	0	0.00483091787439614	0.00289855072463768	0.000805152979066022	0.0119940029985007	0	0
Bacteria;Proteobacteria;Alphaproteobacteria;Sphingomonadales	0.342028985507246	0.0529300567107751	0.0395256916996047	0	0.0843989769820972	0.266611977030353	0.533333333333333	0	0.942028985507247	1.33695652173913	0.125	2.08941755537326	0.24223602484472	0	0.343873517786561	0.792524790236461	0	0	0.0326086956521739	0.102384291725105	0.388888888888889	0.118012422360248	0.192307692307692	0	0.25879917184265	0.12962962962963	0.531884057971014	0.0108695652173913	0	0	0.463768115942029	0.0358056265984655	0.0289855072463768	0.0703933747412008	0.0956521739130435	0.11304347826087	2.08695652173913	0.0797101449275362	0.806763285024155	0.539855072463768	0.235104669887279	0.524737631184408	0.210869565217391	0.207729468599034
Bacteria;Proteobacteria;Alphaproteobacteria;__	1.14130434782609	0.829867674858223	1.29841897233202	1.1351606805293	2.46547314578005	4.36341263330599	2.97463768115942	14.3695652173913	0.478260869565217	0.347826086956522	2.67934782608696	0.770303527481542	0.593167701863354	0.91304347826087	0.974308300395257	3.36460717009916	1.80434782608696	3.35217391304348	4.04658385093168	0.917251051893408	2.26247987117552	0.552795031055901	0.637123745819398	1.60695652173913	3.15734989648033	1.36634460547504	1.31086956521739	1.26630434782609	1.34782608695652	1.67080745341615	3.91304347826087	0.774936061381074	0.507246376811594	4.09109730848861	1.78260869565217	2.2	0.695652173913043	1.7536231884058	0.690821256038647	1.73405797101449	1.01449275362319	2.62668665667166	0.423913043478261	1.54347826086957
Bacteria;Proteobacteria;Alphaproteobacteria;unclassified_Alphaproteobacteria	0.0181159420289855	0	0.0454545454545455	0.0056710775047259	0.00255754475703325	0.182936833470057	0.273188405797101	0	0	0	0.0597826086956522	0.00656275635767022	0	0	0.175889328063241	0.205949656750572	0	0.00326086956521739	0.0667701863354037	0.00140252454417952	0.0644122383252818	0	0.028428093645485	0	0.0766045548654244	0.0225442834138486	0.180434782608696	0	0	0.0186335403726708	0.159420289855072	0.00255754475703325	0.072463768115942	0.157349896480331	0	0.191304347826087	0.0137299771167048	0.108695652173913	0.0144927536231884	0.25	0.104669887278583	0.241379310344828	0.0123188405797101	0.0398550724637681
Bacteria;Proteobacteria;Betaproteobacteria;Burkholderiales	1.00579710144928	0.054820415879017	6.18181818181818	11.8865784499055	0.319693094629156	0.317473338802297	0.595652173913043	0.282608695652174	3.10144927536232	4.25	0.114130434782609	21.4823625922888	1.35714285714286	0.229249011857707	0.0988142292490119	0.375286041189931	0.0797101449275362	0.3	0.801242236024845	0.563814866760168	2.2061191626409	0.267080745341615	0.508361204013378	4.89739130434783	0.167701863354037	0.711755233494364	2.73695652173913	1.48913043478261	1.36645962732919	0.863354037267081	0.652173913043478	0.664961636828645	0.333333333333333	0.204968944099379	1.10434782608696	0.0260869565217391	6.64073226544622	2.06521739130435	4.67632850241546	0.417391304347826	1.05152979066023	0.707646176911544	0.505797101449275	1.41545893719807
Bacteria;Proteobacteria;Betaproteobacteria;Ferritrophicales	0	0	0	0	0	0	0	0	0	0	0	0	0	0	0	0	0	0	0	0	0	0	0	0	0	0	0	0	0	0	0	0	0	0	0	0	0	0	0	0	0	0	0	0
Bacteria;Proteobacteria;Betaproteobacteria;Gallionellales	0	0	0	0	0	0	0	0	0	0	0	0	0	0	0	0	0	0	0	0	0	0	0	0	0	0	0	0	0	0	0	0	0	0	0	0	0.034324942791762	0	0.033816425120773	0	0	0	0	0
Bacteria;Proteobacteria;Betaproteobacteria;Hydrogenophilales	0.0181159420289855	0	0	0	0.010230179028133	0	0.00289855072463768	0	0	0	0	0.000820344544708778	0	0.00395256916996047	0	0.0022883295194508	0.0036231884057971	0.0565217391304348	0.0341614906832298	0.00841514726507714	0	0	0.0367892976588629	0	0	0.0241545893719807	0.292028985507246	0	0	0	0	0.00255754475703325	0	0	0	0	0	0	0.033816425120773	0.00579710144927536	0	0.00749625187406297	0.0253623188405797	0
Bacteria;Proteobacteria;Betaproteobacteria;Methylophilales	0	0	0	0	0	0	0	0	0.0869565217391304	0.0434782608695652	0	0.0213289581624282	0	0	0	0	0	0	0	0	0	0	0	0	0	0	0	0	0	0	0	0	0	0	0	0	0.157894736842105	0	0.0193236714975845	0	0	0	0	0
Bacteria;Proteobacteria;Betaproteobacteria;Neisseriales	0.00289855072463768	0	0	0.0264650283553875	0	0.00164068908941756	0	0	0.0144927536231884	0	0.0271739130434783	1.25676784249385	0	0	0	0	0	0.205434782608696	0.116459627329193	0	0.00885668276972625	0	0	0	0.0020703933747412	0.000805152979066022	0	0.0597826086956522	0.0807453416149068	0	0	0.030690537084399	0.0289855072463768	0	0.0260869565217391	0	0.130434782608696	0.181159420289855	0.0531400966183575	0	0.00241545893719807	0	0.00072463768115942	0.0181159420289855
Bacteria;Proteobacteria;Betaproteobacteria;Nitrosomonadales	0	0	0	0	0	0	0	0	0.0579710144927536	0	0	0	0	0	0	0	0	0	0	0	0	0	0	0	0	0	0	0	0	0	0	0	0	0	0	0	0.0091533180778032	0	0	0	0	0	0	0
Bacteria;Proteobacteria;Betaproteobacteria;Rhodocyclales	28.2782608695652	0.465028355387524	1.01581027667984	0.00756143667296786	5.84143222506394	19.1033634126333	1.4268115942029	1.01086956521739	0	0	32.1521739130435	0.364232977850697	13.2732919254658	3.15415019762846	0.474308300395257	2.21128909229596	4.44927536231884	13.2597826086957	9.34316770186335	1.56942496493689	2.7061191626409	2.84472049689441	3.65551839464883	3.20347826086957	23.4306418219462	4.92995169082126	2.11666666666667	0.201086956521739	0.0124223602484472	0.204968944099379	12.463768115942	0.0690537084398977	0.144927536231884	20.0869565217391	0.0260869565217391	19.6695652173913	0.123569794050343	0.514492753623188	0.033816425120773	2.00869565217391	4.78743961352657	1.8695652173913	2.54420289855072	2.61594202898551
Bacteria;Proteobacteria;Betaproteobacteria;Sulfuricellales	0.101449275362319	0	0	0	0.0127877237851662	0.0205086136177194	0.1	0	0	0	0	0	0	0	0.0177865612648221	0.0327993897787948	0	0	0	0	0	0	0.0836120401337793	0	0.0269151138716356	0.00161030595813204	0.0492753623188406	0	0	0.273291925465839	0.202898550724638	0.00767263427109974	0	0	0	0.0173913043478261	0.0045766590389016	0	0	0.168840579710145	0.0322061191626409	0.0509745127436282	0.00579710144927536	0
Bacteria;Proteobacteria;Betaproteobacteria;__	4.44710144927536	0.53875236294896	0.677865612648221	3.00661625708885	2.06649616368286	1.77030352748154	1.81376811594203	0.108695652173913	0.173913043478261	0.141304347826087	2.04347826086957	2.75061525840853	13.8788819875776	0.920948616600791	1.68577075098814	1.99923722349352	0.634057971014493	4.95217391304348	5.3944099378882	1.75035063113605	4.66505636070853	2.14906832298137	5.02675585284281	0.751304347826087	1.53002070393375	1.09500805152979	1.2731884057971	0.0652173913043478	0.211180124223602	0.385093167701863	1.36231884057971	0.38618925831202	0.710144927536232	1.54658385093168	0.0521739130434783	1.58260869565217	0.221967963386728	0.442028985507246	0.130434782608696	3.60942028985507	9.32286634460547	1.87556221889055	4.98768115942029	3.18478260869565
Bacteria;Proteobacteria;Betaproteobacteria;unclassified_Betaproteobacteria	0.0695652173913043	0.00378071833648393	0	0	0	0.0352748154224774	0.342028985507246	0	0.289855072463768	0.239130434782609	0	0.108285479901559	0.0031055900621118	0.0118577075098814	0.00592885375494071	0.0793287566742944	0.0108695652173913	0	0	0.00701262272089762	0.00644122383252818	0.031055900621118	0.0133779264214047	0.00521739130434783	0.0186335403726708	0.0120772946859903	0.215942028985507	0	0	0.15527950310559	0.144927536231884	0.061381074168798	0.0144927536231884	0.0020703933747412	0	0.0173913043478261	0.290617848970252	0	0.106280193236715	0.117391304347826	0.0434782608695652	0.184407796101949	0.0072463768115942	0.0108695652173913
Bacteria;Proteobacteria;Deltaproteobacteria;Bdellovibrionales	0.0985507246376812	0.0302457466918715	0.0454545454545455	0.00661625708884688	0.0843989769820972	0.12059064807219	0.25	0	0.0144927536231884	0.0108695652173913	0.0271739130434783	0.0697292863002461	0.211180124223602	0.0434782608695652	0	0.212051868802441	0.0289855072463768	0.0304347826086957	0.118012422360248	0.0210378681626929	0.0305958132045089	0.0807453416149068	0.0869565217391304	0.0295652173913043	0.0289855072463768	0.102254428341385	0.0557971014492754	0.0108695652173913	0.0062111801242236	0.0186335403726708	0.115942028985507	0.00767263427109974	0.0434782608695652	0.031055900621118	0.0173913043478261	0.104347826086957	0.212814645308924	0.115942028985507	0.0821256038647343	0.0956521739130435	0.173107890499195	0.179910044977511	0.0398550724637681	0.0326086956521739
Bacteria;Proteobacteria;Deltaproteobacteria;Bradymonadales	0	0	0.00592885375494071	0	0	0	0	0	0	0	0	0	0	0	0	0	0	0	0	0	0	0	0	0	0	0	0	0	0	0	0	0	0	0	0	0	0	0	0	0.00144927536231884	0	0	0	0
Bacteria;Proteobacteria;Deltaproteobacteria;Deltaproteobacteria_incertae_sedis	0	0	0	0	0	0	0.00144927536231884	0	0	0	0.00543478260869565	0	0	0	0	0	0	0	0	0	0	0	0	0	0	0.00161030595813204	0	0	0	0	0	0	0	0	0	0	0	0	0	0	0	0	0	0
Bacteria;Proteobacteria;Deltaproteobacteria;Desulfarculales	0.00289855072463768	0	0	0	0	0.00492206726825267	0.0123188405797101	0	0	0	0	0	0	0.00790513833992095	0.00592885375494071	0.0053394355453852	0.0036231884057971	0.0326086956521739	0.0590062111801242	0.00280504908835905	0	0	0.0133779264214047	0.0139130434782609	0.0041407867494824	0.00805152979066023	0.00072463768115942	0	0	0	0	0	0	0	0	0	0	0	0	0.00797101449275362	0.00402576489533011	0.0104947526236882	0.00144927536231884	0
Bacteria;Proteobacteria;Deltaproteobacteria;Desulfobacterales	0.0188405797101449	0	0.0177865612648221	0	0.00767263427109974	0.00820344544708778	0.00507246376811594	0	0	0	0.00543478260869565	0.0377358490566038	0	0.00790513833992095	0.0118577075098814	0.0183066361556064	0.0181159420289855	0.0456521739130435	0.015527950310559	0.00561009817671809	0.00483091787439614	0.031055900621118	0.0317725752508361	0.0173913043478261	0	0.0169082125603865	0.0115942028985507	0	0	0	0	0	0.0289855072463768	0.0124223602484472	0	0	0	0	0.00966183574879227	0.0173913043478261	0.00563607085346216	0.0194902548725637	0.0173913043478261	0.00966183574879227
Bacteria;Proteobacteria;Deltaproteobacteria;Desulfovibrionales	0.0101449275362319	0	0.0573122529644269	0.0179584120982987	0.0153452685421995	0.00410172272354389	0.0152173913043478	0	0	0	0	0.00574241181296144	0.0186335403726708	0.00790513833992095	0.00395256916996047	0.0831426392067124	0	0	0.0667701863354037	0.109396914446003	0.322061191626409	0.0745341614906832	0.0434782608695652	0.0243478260869565	0	0.00563607085346216	0.0210144927536232	0	0	0.167701863354037	0	0	0	0.0227743271221532	0	0.0173913043478261	0	0	0	0.110144927536232	0.00563607085346216	0.00449775112443778	0.072463768115942	0.205314009661836
Bacteria;Proteobacteria;Deltaproteobacteria;Desulfuromonadales	0.315942028985507	0.0226843100189036	0	0.0056710775047259	0.00767263427109974	0.00656275635767022	0.0173913043478261	0	0	0	0	0.00246103363412633	0.0372670807453416	0.158102766798419	0.00790513833992095	0.0183066361556064	0.134057971014493	0.00326086956521739	0.0263975155279503	0.0154277699859748	0.0144927536231884	0.0683229813664596	0.0702341137123746	0.0417391304347826	0.0020703933747412	0.0974235104669887	0.0398550724637681	0	0.031055900621118	0	0.0144927536231884	0.010230179028133	0	0.010351966873706	0	0.00869565217391304	0.0251716247139588	0	0	0.0326086956521739	0.314009661835749	0.0104947526236882	0.0710144927536232	0
Bacteria;Proteobacteria;Deltaproteobacteria;Myxococcales	0.426086956521739	0.130434782608696	0.264822134387352	0.0765595463137996	0.156010230179028	0.943396226415094	2.21304347826087	0.141304347826087	0.420289855072464	0.173913043478261	0.527173913043478	0.587366694011485	0.236024844720497	0.521739130434783	0.0296442687747036	1.34248665141114	0.634057971014493	0.590217391304348	1.01242236024845	0.0967741935483871	0.485507246376812	0.285714285714286	0.198996655518395	0.413913043478261	0.463768115942029	0.659420289855072	0.955072463768116	0.0815217391304348	0.142857142857143	0.944099378881988	2.05797101449275	0.235294117647059	0.710144927536232	0.795031055900621	0.4	1.32173913043478	0.881006864988558	0.608695652173913	0.589371980676328	1.02391304347826	0.84621578099839	1.50824587706147	0.131884057971014	0.507246376811594
Bacteria;Proteobacteria;Deltaproteobacteria;Syntrophobacterales	0.0181159420289855	0.00945179584120983	0	0.00189035916824197	0.0358056265984655	0.00164068908941756	0.0036231884057971	0	0	0	0	0.00984413453650533	0	0.00395256916996047	0.00197628458498024	0.0122044241037376	0.0181159420289855	0.00108695652173913	0	0.00841514726507714	0.00241545893719807	0.105590062111801	0.0117056856187291	0.0104347826086957	0	0.0265700483091787	0.0311594202898551	0	0	0	0	0	0	0	0	0	0	0	0	0.0072463768115942	0.0193236714975845	0.00299850074962519	0.0311594202898551	0.0036231884057971
Bacteria;Proteobacteria;Deltaproteobacteria;Syntrophorhabdaceae	0.00217391304347826	0	0	0	0	0.00574241181296144	0	0	0	0	0	0	0	0	0	0	0	0	0	0	0	0	0	0	0	0.00241545893719807	0	0	0	0	0	0	0.0144927536231884	0	0	0	0	0	0	0	0	0	0	0.0108695652173913
Bacteria;Proteobacteria;Deltaproteobacteria;__	0.171739130434783	0.0245746691871456	0.0731225296442688	0.0170132325141777	0.0588235294117647	0.200984413453651	0.342753623188406	0.119565217391304	0.115942028985507	0.119565217391304	0.0597826086956522	0.340442986054143	0.409937888198758	0.363636363636364	0.033596837944664	0.325705568268497	0.329710144927536	0.902173913043478	0.546583850931677	0.061711079943899	0.0813204508856683	0.0993788819875776	0.172240802675585	0.180869565217391	0.130434782608696	0.29549114331723	0.139855072463768	0.0380434782608696	0.0683229813664596	0.0683229813664596	0.347826086956522	0.0460358056265985	0.36231884057971	0.118012422360248	0.0347826086956522	0.0869565217391304	0.274599542334096	0.181159420289855	0.0628019323671497	0.214492753623188	0.159420289855072	0.247376311844078	0.0789855072463768	0.128019323671498
Bacteria;Proteobacteria;Deltaproteobacteria;unclassified_Deltaproteobacteria	0.109420289855072	0.00945179584120983	0.0632411067193676	0	0.040920716112532	0.0836751435602953	0.197826086956522	0.0326086956521739	0	0	0.00543478260869565	0.252666119770304	0.031055900621118	0.0632411067193676	0.0138339920948617	0.0861937452326468	0.0905797101449275	0.181521739130435	0.114906832298137	0.0925666199158485	0.0378421900161031	0.0372670807453416	0.0802675585284281	0.0904347826086957	0.0538302277432712	0.0982286634460547	0.252173913043478	0	0.260869565217391	0.0496894409937888	0.27536231884058	0.117647058823529	0.115942028985507	0.041407867494824	0.0782608695652174	0.147826086956522	0.0869565217391304	0.0652173913043478	0.033816425120773	0.168840579710145	0.0281803542673108	0.0914542728635682	0.0231884057971014	0.0809178743961353
Bacteria;Proteobacteria;Epsilonproteobacteria;Campylobacterales	0.0956521739130435	0.0132325141776938	0.00790513833992095	0.0245746691871456	0.0051150895140665	0	0	0	0	0	0	0.0525020508613618	0	0.00395256916996047	0	0.0061022120518688	0.0036231884057971	0.217391304347826	0.111801242236025	0.00701262272089762	0.0072463768115942	0.0062111801242236	0.00167224080267559	0.0139130434782609	0.0041407867494824	0.00402576489533011	0.00289855072463768	0	0	0	0	0.00255754475703325	0	0.0165631469979296	0	0	0	0.0072463768115942	0.00483091787439614	0.00579710144927536	0.343800322061192	0	0.0630434782608696	0.00120772946859903
Bacteria;Proteobacteria;Epsilonproteobacteria;Nautiliales	0.00217391304347826	0	0	0	0	0	0	0	0	0	0	0	0	0	0	0	0	0	0	0	0	0	0	0	0	0	0	0	0	0	0	0	0	0	0	0	0	0	0	0	0	0	0	0
Bacteria;Proteobacteria;Epsilonproteobacteria;__	0.013768115942029	0	0	0.00189035916824197	0.00255754475703325	0	0	0	0	0	0	0.00328137817883511	0.0031055900621118	0	0	0	0	0.0184782608695652	0.0201863354037267	0	0	0	0	0.00521739130434783	0.0020703933747412	0.0144927536231884	0	0	0	0	0	0	0	0	0	0	0	0	0	0	0	0	0.0072463768115942	0
Bacteria;Proteobacteria;Gammaproteobacteria;Aeromonadales	0	0	0	0	0	0	0	0	0	0	0	1.11074651353569	0	0	0	0	0	0	0	0	0.0128824476650564	0	0	0	0	0	0	0	0	0	0	0	0	0	0	0	0.0366132723112128	0	0.0241545893719807	0	0	0	0	0.00845410628019324
Bacteria;Proteobacteria;Gammaproteobacteria;Alteromonadales	0.0123188405797101	0	0.0474308300395257	0.0604914933837429	0.506393861892583	0.00902378999179656	0.00144927536231884	0.217391304347826	0	0.0217391304347826	0.0489130434782609	0.867924528301887	0.322981366459627	2.3596837944664	0.0474308300395257	0	2.34420289855072	0	0	0.144460028050491	0.163446054750403	0.552795031055901	0.668896321070234	2.31130434782609	0.0165631469979296	1.41384863123994	0.209420289855072	0	0.031055900621118	0	0	0	0	0.0186335403726708	0	0.165217391304348	0.0892448512585812	0	0.0966183574879227	0.0717391304347826	0	0	0.18695652173913	0.0579710144927536
Bacteria;Proteobacteria;Gammaproteobacteria;Chromatiales	0.0536231884057971	0	0.041501976284585	0.0415879017013233	0.0230179028132992	0.0360951599671862	0.135507246376812	0.0217391304347826	0	0.0326086956521739	0.016304347826087	0.022149302707137	0.0279503105590062	0.0197628458498024	0.00592885375494071	0.122044241037376	0.0217391304347826	0.301086956521739	0.406832298136646	0.0518934081346424	0.035426731078905	0.0124223602484472	0.0518394648829431	0.0139130434782609	0.0186335403726708	0.0169082125603865	0.0710144927536232	0	0	0.0124223602484472	0.0434782608695652	0.0281329923273657	0.0434782608695652	0.05175983436853	0.0347826086956522	0	0.0732265446224256	0	0	0.192028985507246	0.0418679549114332	0.152923538230885	0.0594202898550725	0.0144927536231884
Bacteria;Proteobacteria;Gammaproteobacteria;Enterobacteriales	1.16884057971015	0.302457466918715	3.35375494071146	0	17.1099744245524	9.41345365053322	0.800724637681159	0.141304347826087	6.15942028985507	2.93478260869565	9.26630434782609	0.340442986054143	2.52484472049689	5.77865612648221	4.60474308300395	1.40045766590389	4.71739130434783	2.08695652173913	4.49844720496894	17.3464235624123	5.35829307568438	1.73291925465838	3.0819397993311	4.8695652173913	13.3333333333333	3.54428341384863	1.36884057971015	2.45108695652174	16.8136645962733	7.77639751552795	9.36231884057971	10.5089514066496	14.5652173913043	13.7246376811594	4.20869565217391	5.26086956521739	5.62700228832952	0.884057971014493	5.1207729468599	7.49710144927536	0.376811594202899	0.896551724137931	3.43623188405797	14.0507246376812
Bacteria;Proteobacteria;Gammaproteobacteria;Gammaproteobacteria_incertae_sedis	0.0304347826086957	0	0.371541501976285	0	0	0.00246103363412633	0.185507246376812	0	0	0	0	0.10090237899918	0	0.0197628458498024	0.0632411067193676	0.20976353928299	0.0217391304347826	0.0793478260869565	0	0.0575035063113604	0.00483091787439614	0.0807453416149068	0.040133779264214	0.0156521739130435	0	0.0152979066022544	0.194202898550725	0	0.0062111801242236	0	0.0144927536231884	0	0	0.010351966873706	0	0	0.0045766590389016	0	0	0.0956521739130435	0.313204508856683	0.12743628185907	0.0072463768115942	0
Bacteria;Proteobacteria;Gammaproteobacteria;Legionellales	0.00072463768115942	0	0	0	0	0	0.00144927536231884	0	0.072463768115942	1.52173913043478	0	0.00492206726825267	0	0.00395256916996047	0	0.0007627765064836	0	0	0	0	0.00402576489533011	0	0	0	0	0.000805152979066022	0.0072463768115942	0.0108695652173913	0.105590062111801	0.031055900621118	0	0.0127877237851662	0.0434782608695652	0.0041407867494824	0	0.0173913043478261	0.249427917620137	0.0144927536231884	0.144927536231884	0.00072463768115942	0.000805152979066022	0	0	0.00241545893719807
Bacteria;Proteobacteria;Gammaproteobacteria;Methylococcales	0.0565217391304348	0.0775047258979206	0	0	0.0255754475703325	0.00574241181296144	0.0210144927536232	0	0	0	0	0.0730106644790812	0.0962732919254658	0.0237154150197628	0.0158102766798419	0.0160183066361556	0.0253623188405797	0.00543478260869565	0	0.0504908835904628	0.107890499194847	0	0.177257525083612	0.0156521739130435	0.0020703933747412	0.0209339774557166	0.113768115942029	0	0	0	0	0	0.0144927536231884	0.0041407867494824	0	0.0347826086956522	0.0251716247139588	0	0	0.0876811594202899	0.769726247987118	0.0104947526236882	0.260144927536232	0.221014492753623
Bacteria;Proteobacteria;Gammaproteobacteria;Oceanospirillales	0.156521739130435	0.0340264650283554	0.0256916996047431	0.05765595463138	0.0127877237851662	0.0287120590648072	0.129710144927536	8.09782608695652	0	0	0.103260869565217	0.0213289581624282	0.0683229813664596	0.130434782608696	0.0217391304347826	0.128909229595728	0.0833333333333333	0.817391304347826	0.394409937888199	0.180925666199158	0.184380032206119	0.111801242236025	0.167224080267559	0.0556521739130435	0.031055900621118	0.20048309178744	0.0427536231884058	0.00543478260869565	0.329192546583851	0.031055900621118	0.072463768115942	0.00767263427109974	0.434782608695652	0.05175983436853	0.208695652173913	0.00869565217391304	0.0297482837528604	0.0217391304347826	0.0386473429951691	0.390579710144927	0.105475040257649	0.107946026986507	0.0442028985507246	0.0905797101449275
Bacteria;Proteobacteria;Gammaproteobacteria;Orbales	0	0	0	0	0	0	0	0	0	0	0	0.00246103363412633	0	0	0	0	0	0	0	0	0	0	0	0	0	0	0.00289855072463768	0	0	0	0	0	0	0	0	0	0	0	0	0.036231884057971	0	0	0	0.00120772946859903
Bacteria;Proteobacteria;Gammaproteobacteria;Pasteurellales	0.00579710144927536	0.0056710775047259	0.00197628458498024	0	0.0460358056265985	0.00574241181296144	0.00072463768115942	0	0	0	0	0	0.0031055900621118	0.00790513833992095	0.00592885375494071	0.0030511060259344	0	0.033695652173913	0.0326086956521739	0.00981767180925666	0.0483091787439614	0.0745341614906832	0.175585284280936	0.00521739130434783	0	0.0161030595813205	0.394202898550725	0.0815217391304348	0.0062111801242236	0.211180124223602	0	0.618925831202046	0	0	0.00869565217391304	0.278260869565217	0.135011441647597	0.072463768115942	0.00966183574879227	0.036231884057971	0.00161030595813204	0.00149925037481259	0.0666666666666667	0.0422705314009662
Bacteria;Proteobacteria;Gammaproteobacteria;Pseudomonadales	24.5094202898551	59.5482041587902	2.61264822134387	38.3865784499055	15.7161125319693	21.552091878589	21.695652173913	1.23913043478261	11.0289855072464	3.59782608695652	28.7010869565217	0.607875307629204	14.8074534161491	4.67193675889328	4.1304347826087	21.0434782608696	7.63405797101449	10.9184782608696	9.95496894409938	15.343618513324	12.2584541062802	28.3975155279503	23.0602006688963	5.75478260869565	33.7474120082816	6.5426731078905	4.95434782608696	3.42391304347826	6.33540372670808	1.83229813664596	14.0869565217391	2.29667519181586	1.56521739130435	23.7453416149068	1.11304347826087	17.6	11.0526315789474	6.63768115942029	10.3864734299517	10.9289855072464	18.0700483091787	29.6911544227886	22.9659420289855	13.2427536231884
Bacteria;Proteobacteria;Gammaproteobacteria;Thiotrichales	0.118840579710145	0.00189035916824197	0	0	0	0.0188679245283019	0.0188405797101449	0	0	0.195652173913043	0.0271739130434783	0	0.0031055900621118	0.00790513833992095	0	0.0061022120518688	0.0797101449275362	0.0195652173913043	0.0186335403726708	0.00841514726507714	0.0789049919484702	0.0496894409937888	0.040133779264214	0.0121739130434783	0.0227743271221532	0.0305958132045089	0.0442028985507246	0.0108695652173913	0.093167701863354	0.0559006211180124	0.0144927536231884	0.0281329923273657	0	0.020703933747412	0	0.0173913043478261	0.0068649885583524	0.0289855072463768	0	0.041304347826087	0.0072463768115942	0.0104947526236882	0.0108695652173913	0.172705314009662
Bacteria;Proteobacteria;Gammaproteobacteria;Vibrionales	0.0072463768115942	0	0.00592885375494071	0.437618147448015	0.00767263427109974	0.00410172272354389	0	0	0.0144927536231884	0	0.016304347826087	0	0.0279503105590062	37.703557312253	0.00988142292490119	0	33.054347826087	0	0	0.061711079943899	0.0169082125603865	0.0372670807453416	0.0133779264214047	33.695652173913	0	22.0499194847021	0	0	0	0	0	0	0	0.0082815734989648	0	0.121739130434783	0.0137299771167048	0	0.0917874396135266	0.0253623188405797	0	0	0.0072463768115942	0.0036231884057971
Bacteria;Proteobacteria;Gammaproteobacteria;Xanthomonadales	1.12246376811594	0.378071833648393	0.628458498023715	3.92060491493384	2.37340153452685	1.48318293683347	1.48405797101449	0.684782608695652	1.36231884057971	1.42391304347826	1.19565217391304	0.62428219852338	0.981366459627329	1.79051383399209	2.80830039525692	1.5812356979405	2.07246376811594	0.922826086956522	0.93167701863354	1.7054698457223	2.48389694041868	9.37888198757764	6.68060200668896	2.34782608695652	1.83022774327122	1.67230273752013	2.23478260869565	0.782608695652174	0.540372670807453	0.484472049689441	3.63768115942029	0.319693094629156	0.405797101449275	2.46376811594203	0.0521739130434783	1.86086956521739	3.70022883295194	2.44202898550725	2.65217391304348	2.33188405797101	0.355877616747182	1.80209895052474	7.28840579710145	1.27173913043478
Bacteria;Proteobacteria;Gammaproteobacteria;__	3.38260869565217	0.616257088846881	1.49604743083004	0.598298676748582	2.63427109974425	3.56439704675964	4.77101449275362	6.5	0.188405797101449	0.326086956521739	2.48369565217391	1.15832649712879	1.31055900621118	21.0079051383399	13.6185770750988	4.6094584286804	17.6847826086957	5.80217391304348	6.13664596273292	6.34081346423562	2.44605475040258	3.55900621118012	2.60702341137124	18.1582608695652	1.32919254658385	14.0668276972625	16.8594202898551	1.375	1.53416149068323	1.08695652173913	2.60869565217391	0.562659846547315	4.2463768115942	1.57349896480331	0.626086956521739	2.68695652173913	0.226544622425629	2.84057971014493	0.130434782608696	4.07101449275362	5.26570048309179	3.75112443778111	3.47391304347826	2.65821256038647
Bacteria;Proteobacteria;Gammaproteobacteria;unclassified_Gammaproteobacteria	0.0789855072463768	0	0.00395256916996047	0	0.010230179028133	0.122231337161608	0.220289855072464	0	0	0	0.0108695652173913	0	0	0	0.0177865612648221	0.115942028985507	0	0	0	0.0182328190743338	0.037037037037037	0	0	0	0.0165631469979296	0.115136876006441	0.0304347826086957	0.0652173913043478	0	0.0062111801242236	0.0869565217391304	0.0051150895140665	0.0289855072463768	0.0890269151138716	0	0.104347826086957	0.0045766590389016	0.130434782608696	0	0.0521739130434783	0.0845410628019324	0.122938530734633	0.0072463768115942	0.0917874396135266
Bacteria;Proteobacteria;Oligoflexia;Oligoflexales	0	0	0	0	0	0	0	0	0	0	0	0.0352748154224774	0	0	0	0	0	0	0	0	0	0	0	0	0	0	0	0	0	0	0	0	0	0	0	0	0.0320366132723112	0	0	0	0	0	0	0
Bacteria;Proteobacteria;__;__	3.27536231884058	11.0207939508507	46.1600790513834	5.33648393194707	4.80051150895141	2.20508613617719	4.02173913043478	0.923913043478261	0.289855072463768	0.119565217391304	1.84782608695652	2.95734208367514	3.67391304347826	0.992094861660079	0.733201581027668	4.09992372234935	0.771739130434783	6.33369565217391	4.83229813664596	1.21458625525947	2.67632850241546	4.60869565217391	6.57190635451505	0.693913043478261	1.44306418219462	2.15136876006441	2.55	0.597826086956522	0.403726708074534	0.596273291925466	2.69565217391304	0.202046035805627	1.36231884057971	1.96066252587992	0.608695652173913	2.66086956521739	0.544622425629291	1.30434782608696	0.342995169082126	2.22028985507246	4.27536231884058	3.12443778110945	4.93405797101449	2.32729468599034
Bacteria;Proteobacteria;unclassified_Proteobacteria;	0	0	0	0	0	0	0	0	0	0	0	0.00164068908941756	0	0	0	0	0	0	0	0	0	0	0	0	0	0	0	0	0	0	0	0	0	0	0	0	0	0	0	0	0	0	0	0
Bacteria;SR1;SR1_genera_incertae_sedis;	0.00072463768115942	0	0	0	0	0	0	0	0	0	0	0.000820344544708778	0	0	0	0	0	0	0	0	0	0	0	0	0	0	0	0	0	0	0	0	0	0	0	0	0	0	0	0	0.00161030595813204	0	0	0
Bacteria;Spirochaetes;Spirochaetia;Spirochaetales	0.00869565217391304	0.0056710775047259	0	0	0.641943734015345	0.0106644790812141	0.00289855072463768	0	0.0869565217391304	0	0.0108695652173913	0.466776045939295	0	0.0434782608695652	0.00197628458498024	0.0030511060259344	0.0144927536231884	0.0358695652173913	0.226708074534162	0.0126227208976157	0.0128824476650564	0.0745341614906832	0.0183946488294314	0.0121739130434783	0.0062111801242236	0.0177133655394525	0.00289855072463768	0	0.0062111801242236	0.0062111801242236	0	0	0	0.0062111801242236	0	0.260869565217391	0.0205949656750572	0	0.00966183574879227	0.0188405797101449	0.0233494363929147	0	0.0326086956521739	0.00966183574879227
Bacteria;Synergistetes;Synergistia;Synergistales	0	0	0.00197628458498024	0	0	0	0	0	0	0	0	0	0	0	0.00790513833992095	0	0	0	0	0.0224403927068724	0.00241545893719807	0	0.00668896321070234	0	0	0	0	0	0	0	0	0.00255754475703325	0	0	0	0	0	0	0	0.0181159420289855	0	0	0.0072463768115942	0
Bacteria;Tenericutes;Mollicutes;Anaeroplasmatales	0.00217391304347826	0	0	0	0	0	0	0	0	0	0	0	0	0	0	0	0	0	0	0	0	0	0	0	0	0	0	0	0	0	0	0	0	0	0	0	0	0	0.0289855072463768	0	0	0	0	0
Bacteria;Tenericutes;Mollicutes;Entomoplasmatales	0	0	0	0	0	0.00164068908941756	0.00144927536231884	0	0	0	0	0	0	0	0.00197628458498024	0.007627765064836	0	0	0	0	0	0	0	0	0	0	0.00072463768115942	0	0	0	0	0	0	0.0041407867494824	0	0	0	0	0	0	0.000805152979066022	0.00299850074962519	0	0
Bacteria;Tenericutes;Mollicutes;Mycoplasmatales	0	0	0	0	0	0	0	0	0	0	0	0.000820344544708778	0	0	0	0	0	0	0	0	0	0	0	0	0	0	0	0	0.0062111801242236	0	0	0	0	0	0	0	0	0	0	0	0	0	0	0
Bacteria;Tenericutes;Mollicutes;__	0	0	0	0	0	0	0	0	0	0	0	0	0	0	0	0	0	0	0	0	0	0	0	0	0	0	0	0	0	0	0	0	0	0	0	0	0.0251716247139588	0	0.0193236714975845	0	0	0	0	0
Bacteria;Tenericutes;Mollicutes;unclassified_Mollicutes	0.00072463768115942	0	0.00988142292490119	0	0	0	0	0	0	0	0	0	0	0.00395256916996047	0	0	0	0	0	0	0.00161030595813204	0	0.00334448160535117	0	0	0	0.00217391304347826	0	0	0	0	0	0	0	0	0	0	0	0	0	0.000805152979066022	0	0	0.0072463768115942
Bacteria;Thermotogae;Thermotogae;Thermotogales	0	0	0	0	0	0	0	0	0	0	0	0	0	0	0	0	0	0	0	0	0.00161030595813204	0	0	0	0	0	0	0	0	0	0	0	0	0	0	0	0	0	0	0.00217391304347826	0	0	0.0195652173913043	0
Bacteria;Verrucomicrobia;Opitutae;Opitutales	0	0	0	0.0529300567107751	0	0	0	0	0.0289855072463768	0.0326086956521739	0	0.0500410172272354	0	0	0	0	0	0	0	0	0	0	0	0	0	0	0	0.016304347826087	0.0993788819875776	0.062111801242236	0	0.0051150895140665	0	0	0	0	0.498855835240275	0.0507246376811594	0.48792270531401	0	0	0	0	0
Bacteria;Verrucomicrobia;Opitutae;Puniceicoccales	0	0	0	0	0	0	0	0	0	0	0	0.531583264971288	0	0	0	0	0	0	0	0	0	0	0	0	0	0	0	0	0	0	0	0	0	0	0	0	0.0022883295194508	0	0	0	0	0	0	0
Bacteria;Verrucomicrobia;Opitutae;__	0	0	0	0	0	0	0	0	0	0	0	0	0	0	0	0	0	0	0	0	0	0	0	0	0	0	0	0	0.0186335403726708	0	0	0	0	0	0	0	0.011441647597254	0	0.00966183574879227	0	0	0	0	0
Bacteria;Verrucomicrobia;Opitutae;unclassified_Opitutae	0	0	0	0	0	0	0	0	0	0.0760869565217391	0	0	0	0	0	0	0	0	0	0	0	0	0	0	0	0	0	0	0	0	0	0	0	0	0	0	0.121281464530892	0	0.227053140096618	0	0	0	0	0
Bacteria;Verrucomicrobia;Spartobacteria;Spartobacteria_genera_incertae_sedis	0.215942028985507	0.164461247637051	0.262845849802372	0.0207939508506616	0.0639386189258312	0.246103363412633	0.344927536231884	0	0.0579710144927536	0.0326086956521739	0.0815217391304348	0.000820344544708778	0.0279503105590062	0	0.0256916996047431	0.274599542334096	0	0	0	0.02945301542777	0.22866344605475	0.0434782608695652	0.115384615384615	0	0.113871635610766	0.116747181964573	0.546376811594203	0.16304347826087	0	0.279503105590062	0.927536231884058	0.39386189258312	0.0869565217391304	0.196687370600414	0.0782608695652174	0.391304347826087	0.251716247139588	0.159420289855072	0.207729468599034	0.428985507246377	0.0660225442834139	0.287856071964018	0.05	0.631642512077295
Bacteria;Verrucomicrobia;Spartobacteria;Terrimicrobium	0	0	0	0.00283553875236295	0	0	0	0	0	0	0	0	0	0	0	0	0	0	0	0	0	0	0	0	0	0	0	0	0	0	0	0.0051150895140665	0	0	0	0	0.022883295194508	0	0.033816425120773	0	0	0	0	0
Bacteria;Verrucomicrobia;Spartobacteria;__	0	0	0	0	0	0	0	0	0.101449275362319	0	0	0.0237899917965546	0	0	0	0	0	0	0	0	0	0	0	0	0	0	0	0	0.0124223602484472	0	0	0	0	0	0	0	0.157894736842105	0	0.125603864734299	0	0	0	0	0
Bacteria;Verrucomicrobia;Spartobacteria;unclassified_Spartobacteria	0	0	0	0	0	0	0	0	0	0.619565217391304	0	0.0131255127153404	0	0	0	0	0	0	0	0	0	0	0	0	0	0	0	0.0923913043478261	0.409937888198758	0.260869565217391	0	0.0895140664961637	0	0	0.28695652173913	0	0.203661327231121	0.072463768115942	0.188405797101449	0	0	0	0	0
Bacteria;Verrucomicrobia;Subdivision3;Limisphaera	0.389130434782609	0.153119092627599	0.0533596837944664	0	0.127877237851662	3.53896636587367	0.618115942028986	0.0217391304347826	0	0	0.320652173913043	0	0.108695652173913	0.185770750988142	0.0395256916996047	0.34324942791762	0.307971014492754	0.293478260869565	0.170807453416149	0.0785413744740533	0.191626409017713	0.031055900621118	0.120401337792642	0.260869565217391	0.163561076604555	0.685990338164251	0.695652173913043	0.222826086956522	0	0.0559006211180124	0.739130434782609	0.030690537084399	1.97101449275362	0.46583850931677	0.104347826086957	1.99130434782609	0	1.28985507246377	0	0.605072463768116	0.198067632850242	0.368815592203898	0.0739130434782609	0.193236714975845
Bacteria;Verrucomicrobia;Subdivision3;Subdivision3_genera_incertae_sedis	0	0	0	0.0151228733459357	0	0	0	0	0.318840579710145	0.16304347826087	0	0.370795734208368	0	0	0	0	0	0	0	0	0	0	0	0	0	0	0	0.016304347826087	1.42857142857143	0.173913043478261	0	0.0562659846547315	0	0	0.00869565217391304	0	1.38901601830664	0	1.07246376811594	0	0	0	0	0
Bacteria;Verrucomicrobia;Subdivision3;__	0.145652173913043	0.056710775047259	0	0	0.0664961636828644	0.0828547990155865	0.0760869565217391	0	0	0	0.125	0	0.0279503105590062	0.0592885375494071	0	0.0732265446224256	0.0688405797101449	0.0282608695652174	0.0217391304347826	0.0420757363253857	0.0515297906602254	0.0186335403726708	0.0852842809364548	0.0208695652173913	0.0331262939958592	0.157004830917874	0.382608695652174	0.146739130434783	0	0.031055900621118	0.0579710144927536	0	0.811594202898551	0.0890269151138716	0	0.321739130434783	0.0183066361556064	0.036231884057971	0.00483091787439614	0.239855072463768	0.0322061191626409	0.0539730134932534	0.0123188405797101	0.033816425120773
Bacteria;Verrucomicrobia;Subdivision3;unclassified_Subdivision3	0.0934782608695652	0.0264650283553875	0	0	0.010230179028133	0.0541427399507793	0.0797101449275362	0	0	0	0.0815217391304348	0	0	0	0.00197628458498024	0.011441647597254	0	0	0	0	0.035426731078905	0	0.0301003344481605	0	0.0476190476190476	0.0668276972624799	0.405072463768116	0.103260869565217	0	0.0745341614906832	0.0579710144927536	0.0281329923273657	0.449275362318841	0.0683229813664596	0	0.0695652173913043	0	0.0507246376811594	0	0.176811594202899	0.00966183574879227	0.110944527736132	0.0108695652173913	0.0640096618357488
Bacteria;Verrucomicrobia;Subdivision5;Subdivision5_genera_incertae_sedis	0.0152173913043478	0.0132325141776938	0.00592885375494071	0	0.0255754475703325	0	0.00144927536231884	0	0	0	0.00543478260869565	0	0	0.0118577075098814	0.00790513833992095	0.0045766590389016	0.0217391304347826	0.0173913043478261	0	0.134642356241234	0.00483091787439614	0.0124223602484472	0.028428093645485	0.00173913043478261	0	0.00805152979066023	0.0144927536231884	0	0	0	0	0	0	0	0	0	0	0	0	0.0340579710144928	0.0281803542673108	0	0.0405797101449275	0.0036231884057971
Bacteria;Verrucomicrobia;Verrucomicrobiae;Verrucomicrobiales	0.0615942028985507	0.0396975425330813	0.150197628458498	0.690926275992439	0.040920716112532	0.2149302707137	0.147826086956522	0	0.333333333333333	0.0434782608695652	0	0.54388843314192	0.0279503105590062	0	0.00395256916996047	0.198321891685736	0	0	0	0.0350631136044881	1.3768115942029	0.173913043478261	0.0217391304347826	0	0.020703933747412	0	0.0268115942028986	0.358695652173913	0.031055900621118	0.0186335403726708	0.0434782608695652	0	0	0.010351966873706	0	0	0.295194508009153	0.0869565217391304	0.154589371980676	0.138405797101449	0.0885668276972625	0.149925037481259	0.0246376811594203	0.570048309178744
Bacteria;Verrucomicrobia;__;__	0.191304347826087	0.120982986767486	0.339920948616601	0.0226843100189036	0.051150895140665	0.377358490566038	0.267391304347826	0.0326086956521739	0	0	0.0543478260869565	0.106644790812141	0.0527950310559006	0.0592885375494071	0.041501976284585	0.130434782608696	0.0942028985507246	0.0228260869565217	0.0916149068322981	0.0953716690042076	0.0933977455716586	0.111801242236025	0.177257525083612	0.147826086956522	0.0165631469979296	0.0740740740740741	0.0818840579710145	0.244565217391304	0.583850931677019	0.0993788819875776	0.231884057971014	0.138107416879795	0.0434782608695652	0.0641821946169772	0.0260869565217391	0.139130434782609	0.0709382151029748	0.108695652173913	0.144927536231884	0.168115942028986	0.190821256038647	0.131934032983508	0.0398550724637681	0.0277777777777778
Bacteria;Verrucomicrobia;unclassified_Verrucomicrobia;	0.0318840579710145	0.0302457466918715	0.0948616600790514	0	0.0358056265984655	0.00902378999179656	0.0304347826086957	0	0	0	0.0434782608695652	0	0.0279503105590062	0	0.00197628458498024	0.0320366132723112	0.0108695652173913	0	0	0.0196353436185133	0.0386473429951691	0.0186335403726708	0.0267558528428094	0	0.0600414078674948	0.0394524959742351	0.0101449275362319	0.353260869565217	0.111801242236025	0.0559006211180124	0.0434782608695652	0.00255754475703325	0	0.0227743271221532	0.0956521739130435	0.0695652173913043	0	0.123188405797101	0	0.0572463768115942	0.00885668276972625	0.0419790104947526	0.0130434782608696	0.138888888888889
Bacteria;__;__;__	7.04855072463768	6.03024574669187	3.84189723320158	2.31379962192817	6.64961636828644	3.48236259228876	8.17391304347826	5.03260869565217	21.2173913043478	27.9239130434783	1.90760869565217	31.532403609516	22.0341614906832	2.21343873517787	1.60276679841897	6.41342486651411	3.43115942028985	9.99239130434783	10.2204968944099	3.72230014025245	14.0628019323672	3.88819875776398	6.38461538461539	3.00347826086957	1.89026915113872	8.45571658615137	15.1108695652174	63.7934782608696	43.9316770186335	51.6521739130435	6	56.7595907928389	40.9130434782609	3.29192546583851	58.9304347826087	5.09565217391304	13.9473684210526	43.9927536231884	20.7487922705314	8.14347826086957	11.9661835748792	6.80659670164918	12.0898550724638	10.2705314009662
Bacteria;candidatedivisionWPS-1;WPS-1_genera_incertae_sedis;	0.0695652173913043	0.0737240075614367	0	0.0113421550094518	0.020460358056266	0.210008203445447	0.231159420289855	0.0217391304347826	0.565217391304348	0.217391304347826	0.0815217391304348	0.0631665299425759	0.0093167701863354	0.00790513833992095	0.0177865612648221	0.148741418764302	0.0072463768115942	0.00543478260869565	0.0326086956521739	0.0224403927068724	0.22866344605475	0.0124223602484472	0.0618729096989967	0.0121739130434783	0.0786749482401656	0.214170692431562	0.377536231884058	1.01086956521739	0.254658385093168	0.360248447204969	0.333333333333333	0.184143222506394	0.347826086956522	0.15527950310559	0.626086956521739	0.408695652173913	0.608695652173913	0.710144927536232	0.516908212560386	0.403623188405797	0.0394524959742351	0.16191904047976	0.0173913043478261	0.321256038647343
Bacteria;candidatedivisionWPS-2;WPS-2_genera_incertae_sedis;	0.0746376811594203	0.00189035916824197	0	0	0	0.136177194421657	0.0130434782608696	0	0.0289855072463768	0	0.125	0	0	0	0	0.0221205186880244	0	0	0	0	0.620772946859903	0	0.00501672240802676	0.00869565217391304	0.020703933747412	0.22061191626409	0.114492753623188	0.0434782608695652	0.192546583850932	0.031055900621118	0.0289855072463768	0.0051150895140665	0.304347826086957	0.101449275362319	0.11304347826087	0.00869565217391304	0.100686498855835	0.123188405797101	0.106280193236715	0.163768115942029	0.033816425120773	0.0179910044977511	0.00434782608695652	1.44927536231884
Bacteria;unclassified_Bacteria;;__	1.50144927536232	0.466918714555766	1	0.74007561436673	0.565217391304348	1.13453650533224	1.45869565217391	0.152173913043478	14.2753623188406	13.5217391304348	0.559782608695652	0.18129614438064	0.478260869565217	0.197628458498024	0.268774703557312	1.60183066361556	0.264492753623188	0.880434782608696	0.388198757763975	0.548387096774194	1.3719806763285	0.91304347826087	0.894648829431438	0.140869565217391	0.56935817805383	1.02173913043478	4.23913043478261	0.695652173913043	0.24223602484472	2.17391304347826	0.956521739130435	0.641943734015345	1.85507246376812	0.790890269151139	0.478260869565217	1.26086956521739	6.90617848970252	0.956521739130435	11.6280193236715	1.38840579710145	1.69243156199678	1.31334332833583	0.584782608695652	2.23067632850242
