# Supplementary material for: Host phylogeny and environment shape the diversity of salamander skin bacterial communities
Source: Anim Microbiome. 2023 Oct 13;5:52. doi: 10.1186/s42523-023-00271-7 (PMC10571319; doi:10.1186/s42523-023-00271-7)
Supplement: Supplementary file 10 — Additional file 10. Relative abundances of bacterial families across host species. [file 42523_2023_271_MOESM10_ESM.csv]

	Ambystoma altamirani	Ambystoma mavortium	Ambystoma mexicanum	Ambystoma rivulare	Andrias japonicus	Aquiloeurycea cafetalera	Batrachoseps attenuatus	Batrachuperus tibetanus	Bolitoglossa franklini	Bolitoglossa lincolni	Chiropterotriton nubilus	Cryptobranchus alleganiensis	Cynops pyrrhogaster	Desmognathus monticola	Echinotriton andersoni	Ensatina eschscholtzii	Eurycea bislineata	Eurycea sosorum	Eurycea waterlooensis	Ichthyosaura alpestris	Lissotriton boscai	Lissotriton helveticus	Lissotriton vulgaris	Notophthalmus viridescens	Parvimolge townsendi	Plethodon cinereus	Plethodon glutinosus	Pseudoeurycea altamontana	Pseudoeurycea cephalica	Pseudoeurycea gadovii	Pseudoeurycea granitum	Pseudoeurycea leprosa	Pseudoeurycea longicauda	Pseudoeurycea lynchi	Pseudoeurycea melanomolga	Pseudoeurycea nigromaculata	Pseudoeurycea rex	Pseudoeurycea robertsi	Pseudoeurycea sp	Salamandra salamandra	Taricha granulosa	Taricha torosa	Triturus cristatus	Triturus marmoratus
Bacteria;Acidobacteria;Acidobacteria_Gp10;Gp10;	0.0318840579710145	0.0491493383742911	0	0	0.00255754475703325	0.0861361771944217	0.0971014492753623	0	0.0144927536231884	0	0.0108695652173913	0.0114848236259229	0.0124223602484472	0.0158102766798419	0	0.0640732265446224	0.0217391304347826	0.0934782608695652	0.0388198757763975	0.00280504908835905	0.0434782608695652	0	0.0234113712374582	0.0278260869565217	0.0476190476190476	0.0265700483091787	0.251449275362319	0	0.0124223602484472	0.093167701863354	0.0434782608695652	0.0843989769820972	0.0579710144927536	0.0124223602484472	0.0173913043478261	0.0260869565217391	0.0205949656750572	0	0	0.0695652173913043	0.0378421900161031	0.0974512743628186	0.0036231884057971	0.0929951690821256
Bacteria;Acidobacteria;Acidobacteria_Gp11;Gp11;	0	0	0	0	0	0	0	0	0	0	0	0	0	0	0	0	0	0	0	0	0	0	0	0	0	0	0	0	0	0	0	0.0051150895140665	0	0	0	0	0.0137299771167048	0	0	0	0	0	0	0
Bacteria;Acidobacteria;Acidobacteria_Gp12;Gp12;	0	0	0	0	0	0	0	0	0	0	0	0	0	0	0	0	0	0	0	0	0	0	0	0	0	0	0	0	0	0	0	0	0	0	0	0	0.0091533180778032	0	0	0	0	0	0	0
Bacteria;Acidobacteria;Acidobacteria_Gp13;Gp13;	0	0	0	0	0	0	0	0	0	0	0	0	0	0	0	0	0	0	0	0	0	0	0	0	0	0	0	0	0	0	0	0	0	0	0	0	0.022883295194508	0	0.0531400966183575	0	0	0	0	0
Bacteria;Acidobacteria;Acidobacteria_Gp15;Gp15;	0	0	0	0	0	0	0	0	0	0	0	0	0	0	0	0	0	0	0	0	0	0	0	0	0	0	0	0	0	0	0	0	0	0	0	0	0.0022883295194508	0	0	0	0	0	0	0
Bacteria;Acidobacteria;Acidobacteria_Gp16;Gp16;	0.0253623188405797	0.100189035916824	0	0.00945179584120983	0	0.00246103363412633	0.207246376811594	0.0543478260869565	0	0	0	0.000820344544708778	0	0	0.00988142292490119	0.12509534706331	0.0217391304347826	0.0119565217391304	0.015527950310559	0.0504908835904628	0.00966183574879227	0.0124223602484472	0.0568561872909699	0.048695652173913	0.0062111801242236	0.00644122383252818	0.0644927536231884	0	0	0.0062111801242236	0.0144927536231884	0.0051150895140665	0	0.010351966873706	0	0.0260869565217391	0.0480549199084668	0	0	0.133333333333333	0.035426731078905	0.12743628185907	0.00507246376811594	0.00966183574879227
Bacteria;Acidobacteria;Acidobacteria_Gp17;Gp17;	0.0231884057971014	0.0056710775047259	0	0.00283553875236295	0.0051150895140665	0.0287120590648072	0.0956521739130435	0	0	0	0	0.0377358490566038	0.0031055900621118	0	0.00395256916996047	0.0503432494279176	0.0072463768115942	0.033695652173913	0.0031055900621118	0.0182328190743338	0	0	0.020066889632107	0.00521739130434783	0.0124223602484472	0.00644122383252818	0.0891304347826087	0	0.0062111801242236	0.0248447204968944	0.144927536231884	0	0	0.0020703933747412	0	0	0.0640732265446224	0	0	0.134782608695652	0.00241545893719807	0.0689655172413793	0.00797101449275362	0.00845410628019324
Bacteria;Acidobacteria;Acidobacteria_Gp18;Gp18;	0	0	0	0	0	0	0	0	0	0	0	0.0205086136177194	0	0	0	0	0	0	0	0	0	0	0	0	0	0	0	0	0	0	0	0	0	0	0	0	0	0	0	0	0	0	0	0
Bacteria;Acidobacteria;Acidobacteria_Gp1;Acidicapsa;	0	0	0	0	0	0	0	0	0	0	0	0	0	0	0	0	0	0	0	0	0	0	0	0	0	0	0	0.016304347826087	0.0186335403726708	0	0	0.0153452685421995	0	0	0.00869565217391304	0	0	0.0217391304347826	0	0	0	0	0	0
Bacteria;Acidobacteria;Acidobacteria_Gp1;Bryocella;	0.05	0	0	0	0.020460358056266	0.166529942575882	0.230434782608696	0	0	0	0.195652173913043	0	0	0	0	0.467581998474447	0.0253623188405797	0	0.0093167701863354	0.00420757363253857	0.330917874396135	0	0.00334448160535117	0.0365217391304348	0.0890269151138716	0.852657004830918	0.366666666666667	0.146739130434783	0	0.0062111801242236	0	0	1.2463768115942	0.173913043478261	0	0.521739130434783	0	0.449275362318841	0	0.350724637681159	0.0893719806763285	0.542728635682159	0.00652173913043478	0.54951690821256
Bacteria;Acidobacteria;Acidobacteria_Gp1;CandidatusKoribacter;	0	0	0	0	0	0	0	0	0.27536231884058	0	0	0	0	0	0	0	0	0	0	0	0	0	0	0	0	0	0	0	0	0	0	0	0	0	0	0	0.011441647597254	0	0.0241545893719807	0	0	0	0	0
Bacteria;Acidobacteria;Acidobacteria_Gp1;Edaphobacter;	0	0	0	0	0	0	0	0	0	0	0.0108695652173913	0	0	0	0	0	0	0	0	0	0.00322061191626409	0	0	0	0	0.00402576489533011	0	0	0	0	0	0	0	0.0020703933747412	0	0.0869565217391304	0.137299771167048	0	0.0531400966183575	0	0	0.00149925037481259	0	0
Bacteria;Acidobacteria;Acidobacteria_Gp1;Gp1;	0.0166666666666667	0	0	0	0	0.00984413453650533	0.00797101449275362	0	0.115942028985507	0	0	0	0	0	0	0.0061022120518688	0	0	0	0	0.037037037037037	0	0	0	0.0082815734989648	0.0169082125603865	0.0282608695652174	0	0	0	0.072463768115942	0	0	0.0289855072463768	0	0.0260869565217391	0.28604118993135	0	0.36231884057971	0.0311594202898551	0	0.0149925037481259	0	0.242753623188406
Bacteria;Acidobacteria;Acidobacteria_Gp1;Granulicella;	0	0	0	0	0	0	0	0	0.0579710144927536	0.0326086956521739	0	0	0	0	0	0	0	0	0	0	0	0	0	0	0	0	0	0.222826086956522	0.192546583850932	0.136645962732919	0	0.0895140664961637	0	0	0.11304347826087	0	0.432494279176201	0.0507246376811594	0.367149758454106	0	0	0	0	0
Bacteria;Acidobacteria;Acidobacteria_Gp1;Telmatobacter;	0	0	0	0	0	0	0	0	0	0	0	0.0311730926989335	0	0	0	0	0	0	0	0	0	0	0	0	0	0	0	0	0	0	0	0	0	0	0	0	0.0846681922196796	0	0.120772946859903	0	0	0	0	0
Bacteria;Acidobacteria;Acidobacteria_Gp1;Terriglobus;	0	0	0	0	0	0	0	0	0	0	0	0	0	0	0	0	0	0	0	0	0	0	0	0	0	0	0	0	0	0	0	0	0	0	0	0	0.0183066361556064	0	0.0241545893719807	0	0	0	0	0
Bacteria;Acidobacteria;Acidobacteria_Gp1;__;__	0.0876811594202899	0.00189035916824197	0.00395256916996047	0.132325141776938	0	0.172272354388843	0.254347826086956	0	0.550724637681159	0	0.228260869565217	0.051681706316653	0	0	0.00395256916996047	0.337909992372235	0.0108695652173913	0	0.0201863354037267	0.0168302945301543	0.142512077294686	0	0.0367892976588629	0.0121739130434783	0.0952380952380952	0.617552334943639	0.497101449275362	0.956521739130435	0.62111801242236	0.46583850931677	0.0434782608695652	0.324808184143223	0.391304347826087	0.306418219461698	0.643478260869565	0.304347826086957	1.00686498855835	0.688405797101449	1.09661835748792	0.315942028985507	0.113526570048309	0.52623688155922	0.00289855072463768	0.235507246376812
Bacteria;Acidobacteria;Acidobacteria_Gp1;unclassified_Acidobacteria_Gp1;	0.013768115942029	0.00756143667296786	0	0.0141776937618147	0.00255754475703325	0.0139458572600492	0.0108695652173913	0	0	0	0.0271739130434783	0	0	0	0.0612648221343874	0.0068649885583524	0	0	0	0.0126227208976157	0.0547504025764895	0	0.00167224080267559	0	0.0062111801242236	0.0185185185185185	0.0202898550724638	0	0	0.031055900621118	0.0434782608695652	0.00767263427109974	0	0.0124223602484472	0.00869565217391304	0.0173913043478261	0	0.108695652173913	0	0.0340579710144928	0.0072463768115942	0.0104947526236882	0.00507246376811594	0.157004830917874
Bacteria;Acidobacteria;Acidobacteria_Gp22;Gp22;	0.00942028985507246	0.0207939508506616	0	0	0.0153452685421995	0	0.027536231884058	0	0	0	0	0	0.0031055900621118	0	0	0.0160183066361556	0	0.05	0.0450310559006211	0.00420757363253857	0	0	0.00501672240802676	0.00521739130434783	0	0.00161030595813204	0.0326086956521739	0	0	0	0.0289855072463768	0	0	0	0	0	0.0045766590389016	0	0	0.0253623188405797	0.0072463768115942	0.0179910044977511	0.00217391304347826	0.00120772946859903
Bacteria;Acidobacteria;Acidobacteria_Gp23;Gp23;	0	0	0	0	0	0	0	0	0	0	0	0	0	0	0	0	0	0	0	0.00280504908835905	0	0	0	0	0	0	0	0	0	0	0	0	0	0	0	0	0	0	0	0	0	0	0	0
Bacteria;Acidobacteria;Acidobacteria_Gp23;Thermoanaerobaculum;	0.00217391304347826	0	0	0	0	0	0	0	0	0	0	0	0	0	0	0	0	0	0	0	0	0.0124223602484472	0	0	0	0	0	0	0	0	0	0	0	0	0	0	0	0	0	0	0	0	0	0
Bacteria;Acidobacteria;Acidobacteria_Gp25;Gp25;	0.00072463768115942	0.0056710775047259	0	0	0	0.00328137817883511	0	0	0	0	0	0.00164068908941756	0	0	0	0.0007627765064836	0	0.0119565217391304	0	0.00280504908835905	0	0	0	0.00173913043478261	0	0.00322061191626409	0	0	0	0	0	0	0	0	0	0	0.0045766590389016	0	0	0.00144927536231884	0	0	0	0.00241545893719807
Bacteria;Acidobacteria;Acidobacteria_Gp2;Gp2;	0.00289855072463768	0	0	0.0207939508506616	0	0.0352748154224774	0.0579710144927536	0	0.130434782608696	0	0.0652173913043478	0.00164068908941756	0	0	0	0.0007627765064836	0	0	0	0	0	0	0	0	0	0.0185185185185185	0.154347826086957	0.0108695652173913	0.062111801242236	0.0248447204968944	0	0.0127877237851662	0.130434782608696	0.031055900621118	0.0173913043478261	0	0.963386727688787	0.0579710144927536	1.22705314009662	0.0260869565217391	0	0	0	0
Bacteria;Acidobacteria;Acidobacteria_Gp3;Bryobacter;	0	0	0	0	0	0	0	0	0	0	0	0.0311730926989335	0	0	0	0	0	0	0	0	0	0	0	0	0	0	0	0	0	0	0	0	0	0	0	0	0	0	0	0	0	0	0	0
Bacteria;Acidobacteria;Acidobacteria_Gp3;CandidatusSolibacter;	0	0	0	0	0	0	0	0	0.0144927536231884	0	0	0	0	0	0	0	0	0	0	0	0	0	0	0	0	0	0	0	0	0	0	0	0	0	0	0	0.0251716247139588	0	0.0772946859903382	0	0	0	0	0
Bacteria;Acidobacteria;Acidobacteria_Gp3;Gp3;	0	0	0	0	0	0	0	0	0	0.0543478260869565	0	0	0	0	0	0	0	0	0	0	0	0	0	0	0	0	0	0.0543478260869565	0.142857142857143	0.0496894409937888	0	0.030690537084399	0.0869565217391304	0	0.0173913043478261	0	0.169336384439359	0.101449275362319	0.236714975845411	0	0	0	0	0
Bacteria;Acidobacteria;Acidobacteria_Gp3;Paludibaculum;	0	0	0	0	0	0	0	0	0	0	0	0.0721903199343724	0	0	0	0	0	0	0	0	0	0	0	0	0	0	0	0	0	0	0	0	0	0	0	0	0.0022883295194508	0	0	0	0	0	0	0
Bacteria;Acidobacteria;Acidobacteria_Gp3;__;__	0	0	0	0.0406427221172023	0	0	0	0	0.63768115942029	0.0326086956521739	0	0.0894175553732568	0	0	0	0	0	0	0	0	0	0	0	0	0	0	0	0.0380434782608696	0.130434782608696	0.0993788819875776	0	0.040920716112532	0	0	0.28695652173913	0	0.508009153318078	0	0.570048309178744	0	0	0	0	0
Bacteria;Acidobacteria;Acidobacteria_Gp4;Aridibacter;	0	0	0	0	0	0.00246103363412633	0	0	0	0.0652173913043478	0	0.18129614438064	0	0	0	0	0	0	0	0	0	0	0	0	0	0	0	0.0543478260869565	0.0248447204968944	0.0124223602484472	0	0.0153452685421995	0	0	0.00869565217391304	0	0.0434782608695652	0	0	0	0	0	0	0
Bacteria;Acidobacteria;Acidobacteria_Gp4;Blastocatella;	0.00217391304347826	0	0	0	0.00255754475703325	0.0639868744872847	0.0311594202898551	0	0.0144927536231884	0	0	0.00328137817883511	0.0248447204968944	0	0	0.045766590389016	0	0	0	0.00280504908835905	0.000805152979066022	0	0.0351170568561873	0	0.0579710144927536	0.0104669887278583	0	0	0	0	0.304347826086957	0.020460358056266	0	0.0848861283643892	0.28695652173913	0.147826086956522	0.011441647597254	0.0072463768115942	0.00966183574879227	0.0891304347826087	0.00885668276972625	0.0329835082458771	0.00217391304347826	0.0072463768115942
Bacteria;Acidobacteria;Acidobacteria_Gp4;Gp4;	0	0	0	0.00283553875236295	0	0	0	0	0	0.0869565217391304	0	0.022149302707137	0	0	0	0	0	0	0	0	0	0	0	0	0	0	0	0.0326086956521739	0.0062111801242236	0.0559006211180124	0	0.0332480818414322	0	0	0	0	0.0709382151029748	0	0	0	0	0	0	0
Bacteria;Acidobacteria;Acidobacteria_Gp4;Pyrinomonas;	0	0.00378071833648393	0	0	0	0.0196882690730107	0.00217391304347826	0	0	0	0	0	0	0	0	0.0061022120518688	0	0.00434782608695652	0.0031055900621118	0	0	0	0	0	0.0020703933747412	0	0.022463768115942	0	0	0	0.0579710144927536	0	0	0.0144927536231884	0	0.00869565217391304	0	0.0144927536231884	0	0	0	0.00149925037481259	0	0
Bacteria;Acidobacteria;Acidobacteria_Gp4;__;__	0.0159420289855072	0	0.00395256916996047	0.00283553875236295	0.0127877237851662	0.103363412633306	0.0572463768115942	0	0.0579710144927536	0.0760869565217391	0	0.0270713699753897	0	0	0.00790513833992095	0.03813882532418	0	0	0	0.00701262272089762	0.00644122383252818	0	0.00836120401337793	0	0.031055900621118	0	0.0152173913043478	0.00543478260869565	0	0.0372670807453416	0.217391304347826	0.010230179028133	0	0.0434782608695652	0.226086956521739	0.104347826086957	0.0091533180778032	0.0942028985507246	0.00966183574879227	0.0485507246376812	0.0249597423510467	0.0614692653673163	0.0268115942028986	0
Bacteria;Acidobacteria;Acidobacteria_Gp4;unclassified_Acidobacteria_Gp4;	0.0550724637681159	0.0888468809073724	0.00395256916996047	0	0	0.0508613617719442	0.126086956521739	0	0	0	0	0	0	0	0.0395256916996047	0.0411899313501144	0	0	0	0.0182328190743338	0.0185185185185185	0.0062111801242236	0.0234113712374582	0	0.0579710144927536	0	0.0782608695652174	0	0	0.124223602484472	0.811594202898551	0.350383631713555	0	0.020703933747412	0.252173913043478	0.121739130434783	0	0.0217391304347826	0	0.121739130434783	0.0273752012882448	0.0464767616191904	0.00289855072463768	0.0495169082125604
Bacteria;Acidobacteria;Acidobacteria_Gp5;Gp5;	0.00942028985507246	0	0	0.00189035916824197	0	0.00574241181296144	0.058695652173913	0	0.0144927536231884	0	0	0	0	0.00395256916996047	0	0.015255530129672	0.0797101449275362	0.00108695652173913	0	0.00140252454417952	0.000805152979066022	0	0.00334448160535117	0.0208695652173913	0.010351966873706	0.0603864734299517	0.103623188405797	0	0	0.0124223602484472	0.0289855072463768	0.0358056265984655	0	0.0041407867494824	0	0	0.045766590389016	0.0072463768115942	0.0241545893719807	0.0231884057971014	0.00644122383252818	0.0119940029985007	0.00144927536231884	0
Bacteria;Acidobacteria;Acidobacteria_Gp6;Gp6;	0.161594202898551	0.158790170132325	0	0.0141776937618147	0.0230179028132992	0.173913043478261	0.523913043478261	0	0.173913043478261	0.423913043478261	0.0652173913043478	0.007383100902379	0.0248447204968944	0	0.00197628458498024	0.250953470633104	0	0	0	0.0785413744740533	0.0475040257648953	0.105590062111801	0.137123745819398	0	0.122153209109731	0.0161030595813205	0.510144927536232	0	0	0.267080745341615	1.15942028985507	0.125319693094629	0.072463768115942	0.0703933747412008	0.0434782608695652	0.104347826086957	0.382151029748284	0	0.0917874396135266	0.507246376811594	0.0917874396135266	0.335832083958021	0.0297101449275362	0.138888888888889
Bacteria;Acidobacteria;Acidobacteria_Gp7;Gp7;	0.0188405797101449	0.0113421550094518	0	0	0	0.00410172272354389	0.036231884057971	0.0326086956521739	0	0.16304347826087	0	0.000820344544708778	0	0.0158102766798419	0.00197628458498024	0.011441647597254	0.0181159420289855	0.0195652173913043	0.0046583850931677	0.00280504908835905	0.00322061191626409	0	0.020066889632107	0.0156521739130435	0.0020703933747412	0.0209339774557166	0.0427536231884058	0.0326086956521739	0	0.0745341614906832	0.0579710144927536	0.135549872122762	0	0	0	0.0521739130434783	0.0526315789473684	0	0.00966183574879227	0.0630434782608696	0.000805152979066022	0.0119940029985007	0.00217391304347826	0.0144927536231884
Bacteria;Acidobacteria;Acidobacteria_Gp9;Gp9;	0.00144927536231884	0	0	0	0	0	0.00144927536231884	0	0	0	0	0	0	0	0	0	0	0	0	0	0	0	0.0133779264214047	0	0	0	0	0	0	0.0062111801242236	0	0	0	0	0	0	0	0	0	0	0	0	0	0
Bacteria;Acidobacteria;Holophagae;Holophagales;Holophagaceae	0.127536231884058	0.0056710775047259	0.0177865612648221	0.00472589792060491	0.010230179028133	0.00656275635767022	0.00144927536231884	0	0	0	0.0326086956521739	0.0287120590648072	0.0248447204968944	0.0632411067193676	0.0118577075098814	0.0022883295194508	0.0072463768115942	0.0141304347826087	0.0527950310559006	0.00841514726507714	0.0072463768115942	0.0496894409937888	0.0117056856187291	0.00695652173913044	0.0062111801242236	0.0297906602254428	0.00652173913043478	0	0	0	0.0289855072463768	0	0	0.0186335403726708	0	0.339130434782609	0.0045766590389016	0	0.0869565217391304	0.0202898550724638	0.157004830917874	0	0.0449275362318841	0.0120772946859903
Bacteria;Acidobacteria;__;__;__	0.0492753623188406	0.054820415879017	0	0.0330812854442344	0	0.0213289581624282	0.0463768115942029	0	0.0289855072463768	0.467391304347826	0.0108695652173913	0.173092698933552	0	0	0.00988142292490119	0.0373760488176964	0	0.1	0.0388198757763975	0.00701262272089762	0.0233494363929147	0	0.020066889632107	0.00695652173913044	0.0186335403726708	0.0120772946859903	0.0579710144927536	0	0.0248447204968944	0.136645962732919	0.0579710144927536	0.0358056265984655	0	0.010351966873706	0.0695652173913043	0.0608695652173913	0.109839816933638	0	0	0.0978260869565217	0.00483091787439614	0.0854572713643178	0.0123188405797101	0.03743961352657
Bacteria;Acidobacteria;unclassified_Acidobacteria;;__	0	0	0	0	0	0	0	0	0	0	0	0.0114848236259229	0	0	0	0	0	0	0	0	0	0	0	0	0	0	0	0.0489130434782609	0.161490683229814	0.142857142857143	0	0.0434782608695652	0.0144927536231884	0	0	0	0	0.036231884057971	0	0	0	0	0	0
Bacteria;Actinobacteria;Actinobacteria;Acidimicrobiales;Acidimicrobiaceae	0.00797101449275362	0.00945179584120983	0	0	0.00255754475703325	0.00410172272354389	0.0710144927536232	0	0	0.358695652173913	0.00543478260869565	0.114848236259229	0.0217391304347826	0	0.0790513833992095	0.0747520976353928	0	0	0	0.00280504908835905	0.0201288244766506	0	0.0117056856187291	0	0.0041407867494824	0.00483091787439614	0.0311594202898551	0.016304347826087	0.0062111801242236	0.0186335403726708	0.0289855072463768	0	0	0.0041407867494824	0	0.0173913043478261	0.0755148741418764	0.0217391304347826	0.0289855072463768	0.0615942028985507	0.0225442834138486	0.055472263868066	0.00217391304347826	0.0483091787439614
Bacteria;Actinobacteria;Actinobacteria;Acidimicrobiales;Acidimicrobineae_incertae_sedis	0	0	0	0	0	0	0	0	0.0869565217391304	0.33695652173913	0	0	0	0	0	0	0	0	0	0	0	0	0	0	0	0	0	0	0	0	0	0	0	0	0	0	0.375286041189931	0	0.256038647342995	0	0	0	0	0
Bacteria;Actinobacteria;Actinobacteria;Acidimicrobiales;Iamiaceae	0.0173913043478261	0.0132325141776938	0.0158102766798419	0	0.0153452685421995	0.0188679245283019	0.190579710144928	0	0.0289855072463768	0.239130434782609	0.00543478260869565	0.00328137817883511	0.0124223602484472	0.225296442687747	0.0197628458498024	0.0709382151029748	0.536231884057971	0.118478260869565	0.0372670807453416	0.00140252454417952	0.0169082125603865	0	0.0267558528428094	0.269565217391304	0.0020703933747412	0.234299516908213	0.0173913043478261	0	0.0559006211180124	0.031055900621118	0.101449275362319	0.0230179028132992	0	0.0041407867494824	0.0608695652173913	0.0869565217391304	0.0869565217391304	0.0072463768115942	0.00483091787439614	0.0695652173913043	0.0112721417069243	0.118440779610195	0.0108695652173913	0.0289855072463768
Bacteria;Actinobacteria;Actinobacteria;Acidimicrobiales;__	0.00072463768115942	0.00756143667296786	0.00592885375494071	0.00378071833648393	0	0.00410172272354389	0.0485507246376812	0.347826086956522	0.072463768115942	0	0	0.0319934372436423	0	0.00395256916996047	0	0.0320366132723112	0.0181159420289855	0.00652173913043478	0	0.00420757363253857	0.00483091787439614	0	0.0150501672240803	0.0139130434782609	0.0041407867494824	0.0161030595813205	0.00144927536231884	0.016304347826087	0.161490683229814	0.0496894409937888	0.0289855072463768	0.010230179028133	0	0.0062111801242236	0.0173913043478261	0.0173913043478261	0.25629290617849	0.0652173913043478	0.36231884057971	0.0210144927536232	0.00161030595813204	0.0269865067466267	0.00289855072463768	0
Bacteria;Actinobacteria;Actinobacteria;Acidimicrobiales;unclassified_Acidimicrobineae	0	0	0	0	0	0	0	0	0	0	0	0.0106644790812141	0	0	0	0	0	0	0	0	0	0	0	0	0	0	0	0.0217391304347826	0.0062111801242236	0	0	0.0051150895140665	0	0	0	0	0	0	0	0	0	0	0	0
Bacteria;Actinobacteria;Actinobacteria;Actinomycetales;Acidothermaceae	0	0	0	0	0	0	0	0	0	0	0	0	0	0	0	0	0	0	0	0	0	0	0	0	0	0.00161030595813204	0	1.59239130434783	5.50310559006211	2.6583850931677	0	2.39130434782609	1.76811594202899	0	2.41739130434783	0	0	2.7536231884058	0.00483091787439614	0	0	0	0	0
Bacteria;Actinobacteria;Actinobacteria;Actinomycetales;Actinomycetaceae	0.00144927536231884	0.0207939508506616	0.00592885375494071	0	0	0.00492206726825267	0	0	0.0144927536231884	0	0.00543478260869565	0.00164068908941756	0	0	0	0.003813882532418	0	0.0152173913043478	0.0232919254658385	0.00701262272089762	0.00966183574879227	0.0124223602484472	0.0785953177257525	0	0.0062111801242236	0.000805152979066022	0.063768115942029	0	0	0.0124223602484472	0	0.0153452685421995	0	0.0020703933747412	0	0.0173913043478261	0.249427917620137	0.036231884057971	0.115942028985507	0.0152173913043478	0	0.00149925037481259	0.0318840579710145	0.0386473429951691
Bacteria;Actinobacteria;Actinobacteria;Actinomycetales;Actinopolysporaceae	0.00217391304347826	0	0	0	0	0.00164068908941756	0.00434782608695652	0	0	0	0	0	0	0	0.00197628458498024	0.0106788710907704	0	0	0	0	0.0072463768115942	0	0	0	0	0	0.00072463768115942	0	0	0	0	0	0.0144927536231884	0	0	0	0	0	0	0.00869565217391304	0.000805152979066022	0.0104947526236882	0.00072463768115942	0.0120772946859903
Bacteria;Actinobacteria;Actinobacteria;Actinomycetales;Brevibacteriaceae	0.00072463768115942	0.0510396975425331	0.00395256916996047	0.054820415879017	0.104859335038363	0.00164068908941756	0	0	0	0.0326086956521739	0.0380434782608696	0.00574241181296144	0.105590062111801	0.0158102766798419	0.0533596837944664	0.0022883295194508	0.0036231884057971	0.0478260869565217	0.114906832298137	0.231416549789621	0.128019323671498	0.341614906832298	0.536789297658863	0.0347826086956522	0.0020703933747412	0.0169082125603865	0.058695652173913	0	0	0	0	0	0	0.0041407867494824	0	0.104347826086957	0.0068649885583524	0	0	0.0289855072463768	0	0	0.131884057971014	0.0386473429951691
Bacteria;Actinobacteria;Actinobacteria;Actinomycetales;Catenulisporaceae	0	0	0	0	0	0	0	0	0	0	0	0	0	0	0	0	0	0	0	0	0	0	0	0	0	0	0	0	0	0	0	0	0	0	0	0	0.0045766590389016	0	0	0	0	0	0	0
Bacteria;Actinobacteria;Actinobacteria;Actinomycetales;Cellulomonadaceae	0	0	0	0	0	0	0	0	0	0	0	0.00492206726825267	0	0	0	0	0	0	0	0	0	0	0	0	0	0	0	0	0	0	0	0	0	0	0	0	0	0	0	0	0	0	0	0
Bacteria;Actinobacteria;Actinobacteria;Actinomycetales;Corynebacteriaceae	0.223188405797101	0.0226843100189036	0.0612648221343874	0	0.199488491048593	0.0262510254306809	0.0036231884057971	0	0.27536231884058	0.152173913043478	0.00543478260869565	0	0.12111801242236	0	0.0197628458498024	0.0129672006102212	0	0.302173913043478	0.149068322981366	0.109396914446003	0.242351046698873	0.329192546583851	0.498327759197324	0.00173913043478261	0.0041407867494824	0.0571658615136876	0.582608695652174	0.141304347826087	0.180124223602485	0.217391304347826	0	0.391304347826087	0.159420289855072	0.0062111801242236	0.234782608695652	0.0869565217391304	0.169336384439359	0.268115942028986	0.111111111111111	0.102173913043478	0.0177133655394525	0	0.231884057971014	0.101449275362319
Bacteria;Actinobacteria;Actinobacteria;Actinomycetales;Cryptosporangiaceae	0	0	0	0	0	0.00984413453650533	0	0	0	0	0	0	0	0	0	0.015255530129672	0	0	0	0.00140252454417952	0.0161030595813205	0	0	0.00695652173913044	0.010351966873706	0.00161030595813204	0.00144927536231884	0.016304347826087	0.0062111801242236	0	0.0144927536231884	0	0	0.0041407867494824	0	0	0	0	0	0	0.00322061191626409	0	0.0072463768115942	0.0241545893719807
Bacteria;Actinobacteria;Actinobacteria;Actinomycetales;Demequinaceae	0	0	0	0	0	0	0.00579710144927536	0	0	0	0.0326086956521739	0	0	0	0	0	0	0	0.0093167701863354	0	0.00483091787439614	0.167701863354037	0.122073578595318	0.0121739130434783	0	0	0.0195652173913043	0	0	0.0062111801242236	0	0	0	0.0041407867494824	0	0.0782608695652174	0	0	0	0.0239130434782609	0	0.0194902548725637	0.0282608695652174	0
Bacteria;Actinobacteria;Actinobacteria;Actinomycetales;Dermabacteraceae	0	0	0	0	0	0.000820344544708778	0.00144927536231884	0	0	0	0.0217391304347826	0	0.0062111801242236	0	0	0.0015255530129672	0	0	0	0.00561009817671809	0.00322061191626409	0	0.0183946488294314	0	0.010351966873706	0.00402576489533011	0.0601449275362319	0	0	0	0	0	0	0.0020703933747412	0	0.00869565217391304	0	0	0	0.0376811594202899	0	0	0.0108695652173913	0
Bacteria;Actinobacteria;Actinobacteria;Actinomycetales;Dermacoccaceae	0	0	0	0	0	0	0	0	0	0	0	0.0139458572600492	0	0	0	0	0	0	0	0	0	0	0	0	0	0	0	0	0	0	0	0	0	0	0	0	0.011441647597254	0	0.0386473429951691	0	0	0	0	0
Bacteria;Actinobacteria;Actinobacteria;Actinomycetales;Dermatophilaceae	0	0	0	1.07939508506616	0	0	0	0	0	0	0	0	0	0	0	0	0	0	0	0	0	0	0	0	0	0	0	0	0	0	0	0	0	0	0	0	0	0	0	0	0	0	0	0
Bacteria;Actinobacteria;Actinobacteria;Actinomycetales;Geodermatophilaceae	0	0	0	0	0	0	0	0	0	0	0	0	0	0	0	0	0	0	0	0	0	0	0	0	0	0	0	0	0	0	0	0	0	0	0	0	0.0091533180778032	0	0	0	0	0	0	0
Bacteria;Actinobacteria;Actinobacteria;Actinomycetales;Intrasporangiaceae	0.00289855072463768	0.0056710775047259	0	0	0	0.00492206726825267	0.00289855072463768	0	0.0434782608695652	0	0	0.0196882690730107	0	0	0.0316205533596838	0.0091533180778032	0	0	0	0	0	0	0	0	0	0	0	0	0	0	0	0	0	0.0041407867494824	0	0	0.0137299771167048	0	0	0	0	0.00899550224887556	0	0
Bacteria;Actinobacteria;Actinobacteria;Actinomycetales;Kineosporiaceae	0	0	0	0	0	0	0	0	0	0.0326086956521739	0	0.0360951599671862	0	0	0	0	0	0	0	0	0	0	0	0	0	0	0	0.016304347826087	0.0062111801242236	0.031055900621118	0	0	0	0	0.00869565217391304	0	0	0.0434782608695652	0	0	0	0	0	0
Bacteria;Actinobacteria;Actinobacteria;Actinomycetales;Microbacteriaceae	0.247826086956522	6.57277882797731	0.25296442687747	3.45652173913043	1.31713554987212	0.849056603773585	3.1268115942029	0.445652173913043	0.478260869565217	0.347826086956522	0.369565217391304	0.0762920426579163	0.624223602484472	0.66798418972332	7.63438735177866	4.31273836765828	1.28623188405797	1.7445652173913	0.555900621118012	2.53576437587658	2.80193236714976	0.981366459627329	1.62709030100334	1.43130434782609	0.890269151138716	0.785829307568438	1.19492753623188	0.423913043478261	0.142857142857143	0.267080745341615	1.21739130434783	0.132992327365729	0.347826086956522	1.27743271221532	0.521739130434783	3.16521739130435	1.05949656750572	0.608695652173913	0.531400966183575	3.17608695652174	1.28743961352657	3.27136431784108	4.63913043478261	1.79347826086957
Bacteria;Actinobacteria;Actinobacteria;Actinomycetales;Micrococcaceae	0.245652173913043	0.107750472589792	0.0296442687747036	0	0.416879795396419	0.130434782608696	1.95434782608696	0.0217391304347826	0.739130434782609	0.554347826086957	0.173913043478261	0.104183757178015	0.180124223602485	2.26877470355731	1.27272727272727	2.69794050343249	2.01449275362319	1.01304347826087	0.998447204968944	2.15007012622721	1.85748792270531	0.372670807453416	0.540133779264214	0.321739130434783	0.184265010351967	0.904186795491143	1.82971014492754	0	0	0.093167701863354	0.115942028985507	0.0051150895140665	0	0.289855072463768	0	0.11304347826087	1.16933638443936	0.0072463768115942	0.516908212560386	2.34347826086957	1.2463768115942	1.08695652173913	0.371014492753623	6.17632850241546
Bacteria;Actinobacteria;Actinobacteria;Actinomycetales;Micromonosporaceae	0.0108695652173913	0	0	0	0.00767263427109974	0.148482362592289	0.308695652173913	0	0	0.0760869565217391	0.0271739130434783	0.0352748154224774	0.015527950310559	0.106719367588933	0.00395256916996047	0.257055682684973	0.170289855072464	0.0869565217391304	0.333850931677019	0.00981767180925666	0.0805152979066023	0.0186335403726708	0.00167224080267559	0.205217391304348	0.072463768115942	0.124798711755233	0.155072463768116	0.016304347826087	0	0.093167701863354	0.130434782608696	0.010230179028133	0.0434782608695652	0.062111801242236	0.0260869565217391	0.0869565217391304	0.155606407322654	0.123188405797101	0.00483091787439614	0.153623188405797	0.0587761674718197	0.574212893553223	0.00507246376811594	0.119565217391304
Bacteria;Actinobacteria;Actinobacteria;Actinomycetales;Mycobacteriaceae	0.0427536231884058	0.0680529300567108	0.0494071146245059	0	0.00255754475703325	0.151763740771124	0.404347826086957	0.141304347826087	0.0434782608695652	0.0434782608695652	0.103260869565217	0.00164068908941756	0	0.0316205533596838	0.503952569169961	0.321128909229596	0.134057971014493	0.206521739130435	0.436335403726708	0.0841514726507714	0.500805152979066	0.0186335403726708	0.040133779264214	0.12	0.082815734989648	0.445249597423511	0.168840579710145	0.543478260869565	0	0.0745341614906832	0.463768115942029	0	0.36231884057971	0.113871635610766	0	0.391304347826087	0.0846681922196796	0.369565217391304	0.154589371980676	0.18768115942029	0.211755233494364	0.532233883058471	0.0144927536231884	0.618357487922705
Bacteria;Actinobacteria;Actinobacteria;Actinomycetales;Nakamurellaceae	0	0	0	0	0	0	0	0	0.0434782608695652	0	0	0	0	0	0	0	0	0	0	0	0	0	0	0	0	0	0	0	0	0	0	0	0	0	0	0	0.0297482837528604	0	0.00483091787439614	0	0	0	0	0
Bacteria;Actinobacteria;Actinobacteria;Actinomycetales;Nocardiaceae	0.0188405797101449	0	0.00395256916996047	0.0406427221172023	0.0460358056265985	0.0336341263330599	0.0521739130434783	0	0	0.0217391304347826	0.0326086956521739	0	0.0093167701863354	0.0118577075098814	0.0849802371541502	0.080091533180778	0.0253623188405797	0.0271739130434783	0	0.0575035063113604	0.159420289855072	0.0372670807453416	0.148829431438127	0	0.0372670807453416	0.0185185185185185	0.0442028985507246	0	0	0.0124223602484472	0.0579710144927536	0	0.0289855072463768	0.0351966873706004	0.00869565217391304	0.0956521739130435	0.20137299771167	0	0.309178743961353	0.453623188405797	0.00483091787439614	0.0524737631184408	0.16304347826087	0.198067632850242
Bacteria;Actinobacteria;Actinobacteria;Actinomycetales;Nocardioidaceae	0	0	0	0.05765595463138	0	0.000820344544708778	0	0	0.159420289855072	0.271739130434783	0	0.0213289581624282	0	0	0	0	0	0	0	0	0	0	0	0	0	0	0	0.0271739130434783	0.0559006211180124	0.173913043478261	0	0.0588235294117647	0	0	0.139130434782609	0	0.160183066361556	0.0434782608695652	0.0966183574879227	0	0.00563607085346216	0	0	0
Bacteria;Actinobacteria;Actinobacteria;Actinomycetales;Nocardiopsaceae	0	0	0	0	0	0.000820344544708778	0	0	0	0	0	0	0	0	0	0	0	0.0445652173913043	0.0248447204968944	0	0	0	0	0	0	0	0	0	0	0	0	0	0	0	0	0	0	0	0.0241545893719807	0	0	0.00299850074962519	0	0.0036231884057971
Bacteria;Actinobacteria;Actinobacteria;Actinomycetales;Promicromonosporaceae	0	0	0	0	0	0	0	0	0	0	0	0.0188679245283019	0	0	0	0	0	0	0	0	0	0	0.00668896321070234	0	0	0	0	0	0	0	0	0	0	0	0	0	0	0	0	0	0	0	0	0
Bacteria;Actinobacteria;Actinobacteria;Actinomycetales;Propionibacteriaceae	0	0	0	0.401701323251418	0	0	0	0	0.434782608695652	0.347826086956522	0	0.0246103363412633	0	0	0	0	0	0	0	0	0	0	0	0	0	0	0	0.168478260869565	0.316770186335404	0.521739130434783	0	0.769820971867008	0.333333333333333	0	0.2	0	0.496567505720824	0.355072463768116	0.333333333333333	0	0	0	0	0
Bacteria;Actinobacteria;Actinobacteria;Actinomycetales;Pseudonocardiaceae	0	0	0	0	0	0.0172272354388843	0.0826086956521739	0	0.101449275362319	0.173913043478261	0.00543478260869565	0	0	0	0.0810276679841897	0.0320366132723112	0.0289855072463768	0	0	0	0.00805152979066023	0	0.00167224080267559	0.0139130434782609	0.010351966873706	0.0305958132045089	0.00507246376811594	0.0326086956521739	0.0124223602484472	0.0372670807453416	0	0.0127877237851662	0	0.0041407867494824	0.0260869565217391	0	0.755148741418764	0	0.666666666666667	0.0565217391304348	0.0128824476650564	0.0779610194902549	0.0072463768115942	0.0942028985507246
Bacteria;Actinobacteria;Actinobacteria;Actinomycetales;Sanguibacteraceae	0.100724637681159	5.20604914933837	0.0355731225296443	0	0.603580562659846	3.4864643150123	0.0181159420289855	0	0	0	4.33152173913043	0	0.195652173913043	3.29644268774704	0.0276679841897233	0.0205949656750572	1.71376811594203	0.00326086956521739	0.0108695652173913	0.0561009817671809	0.268921095008052	0.322981366459627	0.245819397993311	2.57565217391304	4.95652173913043	1.30917874396135	0.0130434782608696	0	0	0	1.91304347826087	0	0	8.89026915113872	0	1.56521739130435	0	0	0	0.0847826086956522	0.00161030595813204	0.0419790104947526	0.126811594202899	0.0217391304347826
Bacteria;Actinobacteria;Actinobacteria;Actinomycetales;Sporichthyaceae	0	0	0	0	0	0	0	0	0	0	0	0.0237899917965546	0	0	0	0	0	0	0	0	0	0	0	0	0	0	0	0	0	0	0	0	0	0	0	0	0.0022883295194508	0	0	0	0	0	0	0
Bacteria;Actinobacteria;Actinobacteria;Actinomycetales;Streptomycetaceae	0.0101449275362319	0.0245746691871456	0.00197628458498024	0	0.00255754475703325	0.220672682526661	1.01376811594203	0	0	0	0.0489130434782609	0	0.0248447204968944	0.110671936758893	0.16403162055336	0.929061784897025	0.239130434782609	0.0978260869565217	0.0698757763975155	0.0827489481065919	0.240740740740741	0	0.0183946488294314	0.109565217391304	0.0372670807453416	0.232689210950081	0.188405797101449	0.016304347826087	0	0.254658385093168	0.188405797101449	0.0230179028132992	0.594202898550725	0.111801242236025	0.0347826086956522	0.11304347826087	0	0.0797101449275362	0	0.618115942028986	0.130434782608696	1.01949025487256	0.0702898550724638	0.551932367149758
Bacteria;Actinobacteria;Actinobacteria;Actinomycetales;Streptosporangiaceae	0	0	0	0	0	0.00410172272354389	0.0036231884057971	0	0	0.0108695652173913	0	0	0	0	0	0	0.0072463768115942	0.0489130434782609	0.0636645962732919	0	0	0	0	0.00347826086956522	0.0020703933747412	0.0104669887278583	0	0	0	0.0124223602484472	0	0	0	0	0	0	0	0	0	0	0.00161030595813204	0.0389805097451274	0	0
Bacteria;Actinobacteria;Actinobacteria;Actinomycetales;Thermomonosporaceae	0	0	0	0	0	0.00410172272354389	0.0101449275362319	0	0.0289855072463768	0	0	0	0	0	0	0.0022883295194508	0	0	0	0	0	0	0.00836120401337793	0	0	0.0128824476650564	0.0449275362318841	0	0.0062111801242236	0.0186335403726708	0	0	0	0	0	0	0.112128146453089	0	0.0772946859903382	0.00217391304347826	0.000805152979066022	0.00449775112443778	0.00217391304347826	0.00241545893719807
Bacteria;Actinobacteria;Actinobacteria;Actinomycetales;__	0.168115942028986	0.302457466918715	0.264822134387352	1.81758034026465	0.19693094629156	0.881050041017227	1.67753623188406	0.206521739130435	3.57971014492754	1.45652173913043	0.423913043478261	1.44380639868745	0.239130434782609	0.573122529644269	1.3399209486166	1.75057208237986	1.14492753623188	1.22717391304348	0.686335403726708	0.461430575035063	0.85024154589372	0.211180124223602	0.538461538461539	1.01391304347826	0.31055900621118	1.45652173913043	1.84927536231884	3.04347826086957	4.2360248447205	7.71428571428571	1.18840579710145	2.77749360613811	2.33333333333333	0.906832298136646	6.4	1.10434782608696	3.19679633867277	6.80434782608696	0.903381642512077	1.47391304347826	0.425925925925926	1.9400299850075	0.243478260869565	1.32246376811594
Bacteria;Actinobacteria;Actinobacteria;Actinomycetales;unclassified_Actinomycetales	0	0	0	0	0	0	0	0	0	0	0	0.667760459392945	0	0	0	0	0	0	0	0	0	0	0	0	0	0	0	0	0	0	0	0	0	0	0	0	0	0	0	0	0	0	0	0
Bacteria;Actinobacteria;Actinobacteria;Actinomycetales;unclassified_Corynebacterineae	0	0	0	0	0	0	0	0	0.0144927536231884	0.0217391304347826	0	0	0	0	0	0	0	0	0	0	0	0	0	0	0	0	0	0	0	0	0	0	0	0	0	0	0.0617848970251716	0	0.0289855072463768	0	0	0	0	0
Bacteria;Actinobacteria;Actinobacteria;Actinomycetales;unclassified_Frankineae	0.00289855072463768	0	0	0	0	0.0123051681706317	0.0818840579710145	0	0	0	0	0	0	0	0.0158102766798419	0.0022883295194508	0	0	0	0.00420757363253857	0.0112721417069243	0	0.0267558528428094	0	0.0538302277432712	0.00644122383252818	0.00434782608695652	0	0	0.0062111801242236	0.0869565217391304	0.00255754475703325	0	0.0124223602484472	0	0.0173913043478261	0.0320366132723112	0	0	0.0376811594202899	0.0193236714975845	0.0194902548725637	0.00434782608695652	0.0205314009661836
Bacteria;Actinobacteria;Actinobacteria;Actinomycetales;unclassified_Micrococcineae	0.00579710144927536	0.459357277882798	0.264822134387352	0.00661625708884688	0	0	0.00652173913043478	0	0	0.0217391304347826	0	0.0533223954060705	0	0	0.00395256916996047	0.0022883295194508	0.0036231884057971	0.0630434782608696	0.031055900621118	0	0.0112721417069243	0	0.0100334448160535	0.0191304347826087	0.0020703933747412	0.00161030595813204	0.122463768115942	0	0	0	0.0144927536231884	0	0	0.0020703933747412	0	0	0.0251716247139588	0	0.00966183574879227	0.00434782608695652	0.69645732689211	0	0.0166666666666667	0.00483091787439614
Bacteria;Actinobacteria;Actinobacteria;Actinomycetales;unclassified_Streptosporangineae	0	0	0	0	0	0.0213289581624282	0.0434782608695652	0	0	0	0.0543478260869565	0	0	0	0	0.0205949656750572	0	0	0	0	0.0330112721417069	0	0	0	0.0020703933747412	0.166666666666667	0.0731884057971015	0.217391304347826	0	0	0.0144927536231884	0	0	0.0538302277432712	0	0.00869565217391304	0.0183066361556064	0.0289855072463768	0.0144927536231884	0.058695652173913	0.00241545893719807	0.0239880059970015	0.00217391304347826	0.0676328502415459
Bacteria;Actinobacteria;Actinobacteria;Bifidobacteriales;Bifidobacteriaceae	0	0	0	0	0	0	0	0	0	0.0326086956521739	0	0	0	0	0	0	0	0	0	0	0	0	0	0	0	0	0	0	0	0	0	0	0	0	0	0	0.0366132723112128	0	0.00966183574879227	0	0	0	0	0
Bacteria;Actinobacteria;Actinobacteria;Coriobacteriales;Coriobacteriaceae	0.0260869565217391	0.00378071833648393	0.00395256916996047	0.0207939508506616	0.030690537084399	0.00164068908941756	0.00217391304347826	0.0434782608695652	0	0.0760869565217391	0.016304347826087	0.00902378999179656	0.0217391304347826	0.0158102766798419	0	0.0022883295194508	0.0072463768115942	0.0206521739130435	0.0077639751552795	0.165497896213184	0.0257648953301127	0	0.0234113712374582	0.00869565217391304	0	0.00563607085346216	0.00797101449275362	0	0	0.0062111801242236	0	0	0	0.0020703933747412	0.0173913043478261	0	0.0251716247139588	0	0.0144927536231884	0.583333333333333	0.00885668276972625	0	0.0688405797101449	0.0265700483091787
Bacteria;Actinobacteria;Actinobacteria;Euzebyales;Euzebyaceae	0	0	0	0	0	0	0	0	0	0	0	0	0	0	0	0	0	0	0.0108695652173913	0	0	0	0	0	0	0	0.00072463768115942	0	0	0	0	0	0	0	0	0	0	0	0	0	0	0.00149925037481259	0	0
Bacteria;Actinobacteria;Actinobacteria;Gaiellales;Gaiellaceae	0	0	0	0	0	0	0	0	0.144927536231884	0.315217391304348	0	0.0213289581624282	0	0	0	0	0	0	0	0	0	0	0	0	0	0	0	0.0108695652173913	0	0.0124223602484472	0	0	0	0	0	0	0.173913043478261	0	0.135265700483092	0	0	0	0	0
Bacteria;Actinobacteria;Actinobacteria;Rubrobacterales;Rubrobacteraceae	0.00217391304347826	0	0	0.000945179584120983	0	0	0.0115942028985507	0	0	0	0	0.00820344544708778	0	0	0	0.0061022120518688	0	0.0315217391304348	0.0419254658385093	0	0	0	0.00501672240802676	0	0	0	2.02173913043478	0.0815217391304348	0.062111801242236	0.0062111801242236	0	0.030690537084399	0	0	0.147826086956522	0	0.0137299771167048	0.0289855072463768	0	0	0.00402576489533011	0.00149925037481259	0.00072463768115942	0
Bacteria;Actinobacteria;Actinobacteria;Solirubrobacterales;Conexibacteraceae	0.00507246376811594	0.00756143667296786	0.0276679841897233	0.000945179584120983	0	0.07383100902379	0.204347826086957	0	0.0144927536231884	0.0434782608695652	0.0706521739130435	0.000820344544708778	0	0.0158102766798419	0.0256916996047431	0.112128146453089	0.0144927536231884	0.0184782608695652	0.0093167701863354	0.00701262272089762	0.00563607085346216	0.0124223602484472	0.00836120401337793	0.00869565217391304	0.0372670807453416	0.119967793880837	0.0608695652173913	0.00543478260869565	0	0.062111801242236	0.202898550724638	0.0179028132992327	0.130434782608696	0.072463768115942	0.0782608695652174	0.147826086956522	0.068649885583524	0.0507246376811594	0.0483091787439614	0.086231884057971	0.0249597423510467	0.116941529235382	0.00579710144927536	0.0072463768115942
Bacteria;Actinobacteria;Actinobacteria;Solirubrobacterales;Patulibacteraceae	0.0108695652173913	0	0	0.0132325141776938	0.00767263427109974	0.157506152584085	0.139855072463768	0	0	0	0.0108695652173913	0.0123051681706317	0	0	0.0138339920948617	0.16323417238749	0	0.00652173913043478	0.0217391304347826	0.0266479663394109	0.0233494363929147	0	0.00334448160535117	0.00521739130434783	0.0910973084886128	0.00241545893719807	0.00869565217391304	0.0217391304347826	0.0062111801242236	0.0124223602484472	0.101449275362319	0	0	0.0248447204968944	0.0695652173913043	0	0.0068649885583524	0.0144927536231884	0	0.013768115942029	0.07085346215781	0.172413793103448	0.00797101449275362	0
Bacteria;Actinobacteria;Actinobacteria;Solirubrobacterales;Solirubrobacteraceae	0.00072463768115942	0.0680529300567108	0	0	0.0051150895140665	0.0828547990155865	0.31304347826087	0	0.0289855072463768	0.0108695652173913	0.0271739130434783	0.000820344544708778	0	0.0474308300395257	0	0.158657513348589	0.0471014492753623	0.0456521739130435	0.0139751552795031	0	0	0.0124223602484472	0.0150501672240803	0.0452173913043478	0.05175983436853	0.0305958132045089	0.0188405797101449	0	0	0	0.550724637681159	0	0	0.0144927536231884	0.347826086956522	0.0956521739130435	0.100686498855835	0	0.0628019323671497	0.0231884057971014	0.072463768115942	0.194902548725637	0.00289855072463768	0
Bacteria;Actinobacteria;Actinobacteria;Solirubrobacterales;__	0.05	0.0056710775047259	0	0	0	0.251025430680886	0.280434782608696	0	0	0.16304347826087	0.179347826086957	0.0303527481542248	0	0.0592885375494071	0.00197628458498024	0.258581235697941	0.0507246376811594	0.0706521739130435	0.0372670807453416	0.0252454417952314	0.253623188405797	0.0248447204968944	0.0100334448160535	0.0991304347826087	0.113871635610766	1.00805152979066	0.223913043478261	0.380434782608696	0.0807453416149068	0.440993788819876	0.405797101449275	0.0664961636828644	0.304347826086957	0.329192546583851	1.07826086956522	0.165217391304348	0.185354691075515	0.260869565217391	0.314009661835749	0.203623188405797	0.0603864734299517	0.338830584707646	0.0115942028985507	0.582125603864734
Bacteria;Actinobacteria;Actinobacteria;Solirubrobacterales;unclassified_Solirubrobacterales	0.0405797101449275	0.0245746691871456	0.00395256916996047	0	0.0051150895140665	0.14766201804758	0.510144927536232	0	0.0144927536231884	0.0108695652173913	0.146739130434783	0	0	0.0513833992094862	0	0.279176201372998	0.0615942028985507	0.0641304347826087	0.248447204968944	0.0224403927068724	0.119967793880837	0.0062111801242236	0.0769230769230769	0.132173913043478	0.0745341614906832	0.320450885668277	0.329710144927536	0.173913043478261	0.0062111801242236	0.130434782608696	0.420289855072464	0	0.144927536231884	0.180124223602485	0.695652173913043	0.295652173913043	0.100686498855835	0.123188405797101	0.101449275362319	0.17463768115942	0.143317230273752	0.421289355322339	0.00144927536231884	0.235507246376812
Bacteria;Actinobacteria;Actinobacteria;__;__	0.0456521739130435	0.0680529300567108	0	0.0897920604914934	0.0281329923273657	0.0287120590648072	0.185507246376812	0.0978260869565217	0.0434782608695652	0.0108695652173913	0.0380434782608696	0.0385561936013126	0.0434782608695652	0.0474308300395257	0.0197628458498024	0.108314263920671	0.192028985507246	0.0326086956521739	0.093167701863354	0.02945301542777	0.0322061191626409	0.0124223602484472	0.020066889632107	0.106086956521739	0.0124223602484472	0.125603864734299	0.0471014492753623	0.331521739130435	0.161490683229814	0.260869565217391	0.072463768115942	0.0895140664961637	0.130434782608696	0.0269151138716356	1.50434782608696	0.182608695652174	0.0778032036613272	0.159420289855072	0.0676328502415459	0.0884057971014493	0.111111111111111	0.124437781109445	0.0181159420289855	0.0422705314009662
Bacteria;Actinobacteria;Actinobacteria;unclassified_Actinobacteria;	0	0.00189035916824197	0	0.000945179584120983	0	0	0.00072463768115942	0	0	0	0	0	0	0	0	0.003813882532418	0	0	0	0	0	0	0	0	0	0	0	0	0	0	0	0	0	0	0	0	0	0	0	0	0.00402576489533011	0.00299850074962519	0.00072463768115942	0
Bacteria;Actinobacteria;Actinobacteria;unclassified_Actinobacteridae;	0	0	0	0	0	0	0	0	0.0144927536231884	0	0	0	0	0	0	0	0	0	0	0	0	0	0	0	0	0	0	0	0	0	0	0	0	0	0	0	0	0	0	0	0	0	0	0
Bacteria;Actinobacteria;Actinobacteria;unclassified_Nitriliruptoridae;	0	0	0	0.000945179584120983	0	0	0	0	0	0	0	0	0	0	0	0	0	0	0	0	0	0	0	0	0	0	0	0	0	0	0	0	0	0	0	0	0	0	0	0	0	0	0	0
Bacteria;Actinobacteria;Actinobacteria;unclassified_Rubrobacteridae;	0.00579710144927536	0.0056710775047259	0	0	0	0.000820344544708778	0.0289855072463768	0	0	0	0	0	0.0031055900621118	0	0	0.0053394355453852	0.0036231884057971	0	0	0.00841514726507714	0.000805152979066022	0	0.00167224080267559	0.0208695652173913	0	0.00563607085346216	0	0	0.0062111801242236	0	0	0.00255754475703325	0	0	0.0173913043478261	0.0173913043478261	0.0389016018306636	0.0072463768115942	0	0.00579710144927536	0.00241545893719807	0.0179910044977511	0	0
Bacteria;Actinobacteria;Thermoleophilia;Thermoleophilales;Thermoleophilaceae	0	0.00189035916824197	0	0	0	0.000820344544708778	0.0195652173913043	0	0	0.130434782608696	0	0	0	0.00395256916996047	0	0.0083905415713196	0.0217391304347826	0.0108695652173913	0	0	0	0	0	0.00347826086956522	0	0.00966183574879227	0.0036231884057971	0	0	0	0	0	0	0	0	0	0	0	0	0	0.00402576489533011	0.0239880059970015	0.00144927536231884	0
Bacteria;Actinobacteria;__;__;__	0.0173913043478261	0.0888468809073724	0.0217391304347826	0.0170132325141777	0.0153452685421995	0.0754716981132075	0.619565217391304	0.0978260869565217	0.0434782608695652	0.119565217391304	0.0271739130434783	0.00246103363412633	0.0031055900621118	0.130434782608696	0.0375494071146245	0.223493516399695	0.264492753623188	0.1	0.113354037267081	0.0196353436185133	0.0193236714975845	0.0248447204968944	0.0351170568561873	0.201739130434783	0.0227743271221532	0.247181964573269	0.176811594202899	0.0543478260869565	0.0869565217391304	0.22360248447205	0.318840579710145	0.0716112531969309	0.0869565217391304	0.0476190476190476	0.382608695652174	0.0347826086956522	0.022883295194508	0.173913043478261	0.0241545893719807	0.17463768115942	0.0595813204508857	0.376311844077961	0.0115942028985507	0.03743961352657
Bacteria;Actinobacteria;unclassified_Actinobacteria;;__	0	0.0132325141776938	0	0	0	0.00984413453650533	0.0768115942028985	0.0326086956521739	0	0	0	0	0	0.00395256916996047	0	0.026697177726926	0	0.0228260869565217	0	0	0.00966183574879227	0	0	0	0.0020703933747412	0.00966183574879227	0.0101449275362319	0	0	0	0.130434782608696	0	0	0.0124223602484472	0.330434782608696	0.0173913043478261	0.0045766590389016	0	0.033816425120773	0.00507246376811594	0.0241545893719807	0.0914542728635682	0.00434782608695652	0.00845410628019324
Bacteria;Aquificae;Aquificae;Aquificales;Aquificaceae	0.00144927536231884	0	0	0	0	0	0	0	0	0	0	0	0	0	0	0	0	0	0	0	0	0	0	0	0	0	0	0	0	0	0	0	0	0	0	0	0	0	0	0	0	0	0	0
Bacteria;Aquificae;Aquificae;Aquificales;Hydrogenothermaceae	0	0	0	0	0	0	0	0	0	0	0	0	0	0	0	0	0	0	0	0	0	0	0	0	0	0	0	0	0	0	0	0	0	0	0.00869565217391304	0	0	0	0	0	0	0	0	0
Bacteria;Aquificae;Aquificae;Aquificales;__	0	0	0	0	0	0	0	0	0	0	0	0	0	0	0	0	0	0	0	0	0	0	0	0	0	0	0	0.5	0	0.304347826086957	0	0.181585677749361	2.44927536231884	0	0.191304347826087	0	0	0.217391304347826	0	0	0	0	0	0
Bacteria;Aquificae;Aquificae;__;__	0	0	0	0	0	0	0	0	0	0	0	0	0	0	0	0	0	0	0	0	0	0	0	0	0	0	0	0	0	0	0	0	0	0	0	0	0	0	0	0.00072463768115942	0	0	0	0
Bacteria;Armatimonadetes;Armatimonadetes_gp2;;__	0.00072463768115942	0	0	0	0	0.000820344544708778	0	0	0	0	0	0.00246103363412633	0	0	0	0	0	0	0	0	0	0	0	0	0	0	0.00072463768115942	0	0	0	0	0	0	0	0	0	0	0	0	0.00072463768115942	0	0	0	0
Bacteria;Armatimonadetes;Armatimonadetes_gp4;;__	0	0	0	0	0	0.00410172272354389	0.00652173913043478	0	0	0.0217391304347826	0	0.000820344544708778	0.0062111801242236	0	0	0.0061022120518688	0	0	0	0	0.00161030595813204	0	0	0	0.0020703933747412	0.00402576489533011	0	0	0	0.0062111801242236	0.0289855072463768	0	0	0	0	0	0	0	0	0.00217391304347826	0.00161030595813204	0.0104947526236882	0.00144927536231884	0.00845410628019324
Bacteria;Armatimonadetes;Armatimonadetes_gp5;;__	0.157246376811594	0.00189035916824197	0.00395256916996047	0	0	0.0311730926989335	0.0123188405797101	0	0.0579710144927536	0.0434782608695652	0.016304347826087	0.00246103363412633	0.015527950310559	0.00790513833992095	0.0671936758893281	0.0160183066361556	0.0036231884057971	0.00434782608695652	0.0031055900621118	0.0126227208976157	0.103059581320451	0.0124223602484472	0.0217391304347826	0.00695652173913044	0.0082815734989648	0.00563607085346216	0.0579710144927536	0	0.0496894409937888	0.0559006211180124	0.0144927536231884	0.0383631713554987	0.0144927536231884	0.0144927536231884	0	0.0695652173913043	0.0594965675057208	0.036231884057971	0.0531400966183575	0.0514492753623188	0.0507246376811594	0.0104947526236882	0.0217391304347826	0.120772946859903
Bacteria;Armatimonadetes;Armatimonadia;Armatimonadales;Armatimonadaceae	0.0159420289855072	0.0170132325141777	0	0	0.00767263427109974	0.0385561936013126	0.0384057971014493	0	0.173913043478261	0	0.00543478260869565	0.218211648892535	0.0124223602484472	0.0355731225296443	0.00592885375494071	0.0244088482074752	0.0434782608695652	0.00326086956521739	0.0093167701863354	0.00420757363253857	0.0330112721417069	0	0.00334448160535117	0.048695652173913	0.0020703933747412	0.0241545893719807	0.0956521739130435	0.0597826086956522	0.0124223602484472	0	0.101449275362319	0.00255754475703325	0	0.0020703933747412	0.0782608695652174	0.00869565217391304	0.148741418764302	0.130434782608696	0.120772946859903	0.0623188405797101	0.0748792270531401	0.0359820089955023	0.013768115942029	0.0157004830917874
Bacteria;Armatimonadetes;Chthonomonadetes;Chthonomonadales;Chthonomonadaceae	0.0036231884057971	0.0132325141776938	0	0	0	0.000820344544708778	0	0	0.246376811594203	0	0	0.00164068908941756	0	0	0	0	0	0	0	0	0	0	0	0	0	0.000805152979066022	0.00072463768115942	0	0.0372670807453416	0.0062111801242236	0	0	0	0.0020703933747412	0.0434782608695652	0	0.0778032036613272	0.0072463768115942	0.106280193236715	0.00217391304347826	0	0.00149925037481259	0.00072463768115942	0.00120772946859903
Bacteria;Armatimonadetes;Fimbriimonadia;Fimbriimonadales;Fimbriimonadaceae	0.00289855072463768	0	0	0	0	0.0205086136177194	0.0260869565217391	0	0	0	0	0.000820344544708778	0	0	0	0.0251716247139588	0.0036231884057971	0	0.0062111801242236	0	0	0	0	0.00521739130434783	0.0248447204968944	0.00563607085346216	0.00507246376811594	0.0217391304347826	0.0186335403726708	0.0062111801242236	0.115942028985507	0.0179028132992327	0	0.0165631469979296	0	0.0260869565217391	0	0.0217391304347826	0	0.00579710144927536	0.0104669887278583	0.0269865067466267	0.00144927536231884	0
Bacteria;Armatimonadetes;__;__;__	0.00072463768115942	0	0	0.0056710775047259	0	0.0172272354388843	0.00652173913043478	0	0.072463768115942	0	0.0271739130434783	0.0467596390484003	0	0.00395256916996047	0	0	0	0.00543478260869565	0.0015527950310559	0	0	0	0.00167224080267559	0	0	0.00805152979066023	0.013768115942029	0	0.0062111801242236	0	0	0	0.0144927536231884	0.0227743271221532	0	0	0.0594965675057208	0.0072463768115942	0.0144927536231884	0.00144927536231884	0.00322061191626409	0	0	0.00603864734299517
Bacteria;Armatimonadetes;unclassified_Armatimonadetes;;__	0	0	0	0	0	0	0	0	0	0	0	0.0205086136177194	0	0	0	0	0	0	0	0	0	0	0	0	0	0	0	0	0	0	0	0	0	0	0	0	0	0	0	0	0	0	0	0
Bacteria;BRC1;BRC1_genera_incertae_sedis;;__	0	0	0	0	0	0	0	0	0	0	0	0	0	0	0	0	0	0	0	0	0	0	0	0	0	0	0	0	0	0.031055900621118	0	0	0	0	0	0	0.0320366132723112	0	0	0	0	0	0	0
Bacteria;Bacteroidetes;Bacteroidia;Bacteroidales;Bacteroidaceae	0.0195652173913043	0.00378071833648393	0.00197628458498024	0.0330812854442344	0.120204603580563	0.0188679245283019	0.37536231884058	0.0760869565217391	0.0289855072463768	0	0.00543478260869565	0.000820344544708778	0.562111801242236	0.0316205533596838	0.150197628458498	0.440122044241037	0.0181159420289855	0.168478260869565	0.395962732919255	0.371669004207574	1.53462157809984	0.285714285714286	0.277591973244147	0.292173913043478	0.0082815734989648	0.214170692431562	0.0101449275362319	0	0	0.565217391304348	0	0.010230179028133	0	0.194616977225673	0.00869565217391304	0.0260869565217391	0	0.0144927536231884	0.0579710144927536	0.447101449275362	0.0893719806763285	0.0299850074962519	0.457971014492754	1.56642512077295
Bacteria;Bacteroidetes;Bacteroidia;Bacteroidales;Marinilabiliaceae	0.00217391304347826	0	0	0.00472589792060491	0	0	0	0	0	0	0	0.0262510254306809	0	0	0	0	0	0	0	0	0	0	0	0	0	0	0	0	0	0	0	0	0	0	0	0	0	0	0	0	0	0	0	0
Bacteria;Bacteroidetes;Bacteroidia;Bacteroidales;Porphyromonadaceae	0.0492753623188406	0.00945179584120983	0.0158102766798419	0.0491493383742911	0.514066496163683	0.0771123872026251	0.277536231884058	0.521739130434783	0.0434782608695652	0.0326086956521739	0.0543478260869565	0.0139458572600492	0.093167701863354	0.0474308300395257	0.0928853754940711	0.277650648360031	0.0507246376811594	0.332608695652174	1.40062111801242	0.224403927068724	0.624798711755233	0.093167701863354	0.25752508361204	0.612173913043478	0.0144927536231884	0.151368760064412	0.239130434782609	0	0.0062111801242236	0.658385093167702	0.0144927536231884	0.140664961636829	0	0.273291925465839	0	0.591304347826087	0.340961098398169	0.0144927536231884	0.420289855072464	0.308695652173913	0.238325281803543	0.04047976011994	0.373913043478261	0.729468599033816
Bacteria;Bacteroidetes;Bacteroidia;Bacteroidales;Prevotellaceae	0.0072463768115942	0	0.00988142292490119	0.000945179584120983	0.0179028132992327	0.00164068908941756	0	0.141304347826087	0	0	0	0.00410172272354389	0.0031055900621118	0	0.00197628458498024	0.0022883295194508	0.0072463768115942	0	0.0015527950310559	0.00420757363253857	0.0104669887278583	0.0434782608695652	0.0668896321070234	0.00347826086956522	0	0.00241545893719807	0.200724637681159	0	0.0062111801242236	0.0683229813664596	0	0.0179028132992327	0.0289855072463768	0.0082815734989648	0.0347826086956522	0	0.011441647597254	0.0072463768115942	0.0483091787439614	0.0115942028985507	0.000805152979066022	0	0.0181159420289855	0.0132850241545894
Bacteria;Bacteroidetes;Bacteroidia;Bacteroidales;Prolixibacteraceae	0.164492753623188	0.0151228733459357	0.150197628458498	0	0.0255754475703325	0.0451189499589828	0.0297101449275362	0.130434782608696	0	0	0	0.264150943396226	0.046583850931677	0.0316205533596838	0.00197628458498024	0.0335621662852784	0.0543478260869565	0.00217391304347826	0.122670807453416	0.0182328190743338	0.0289855072463768	0.111801242236025	0.0735785953177257	0.0365217391304348	0	0.0217391304347826	0.0210144927536232	0	0	0.0062111801242236	0.0144927536231884	0	0	0.0082815734989648	0	0	0.0137299771167048	0	0	0.0601449275362319	0.181159420289855	0.0329835082458771	0.0601449275362319	0.0193236714975845
Bacteria;Bacteroidetes;Bacteroidia;Bacteroidales;Rikenellaceae	0.0159420289855072	0	0	0.0453686200378072	0.0588235294117647	0.00492206726825267	0.0297101449275362	0.0217391304347826	0	0	0.016304347826087	0	0.0372670807453416	0	0.0256916996047431	0.0091533180778032	0	0	0.108695652173913	0.287517531556802	0.160225442834139	0.0559006211180124	0.103678929765886	0.00347826086956522	0	0.00322061191626409	0	0	0.0062111801242236	0.608695652173913	0	0.010230179028133	0	0.0890269151138716	0.0173913043478261	0.0260869565217391	0.0045766590389016	0.0652173913043478	0.0144927536231884	0.102898550724638	0.00483091787439614	0	0.0507246376811594	0.108695652173913
Bacteria;Bacteroidetes;Bacteroidia;Bacteroidales;__	0.0231884057971014	0	0.00988142292490119	0.0746691871455577	0.00255754475703325	0.000820344544708778	0.022463768115942	0.184782608695652	0.0144927536231884	0	0	0.607875307629204	0	0.0158102766798419	0	0.0480549199084668	0.0144927536231884	0.0554347826086956	0.0885093167701863	0.0406732117812062	0.00483091787439614	0	0.0100334448160535	0.0121739130434783	0.0062111801242236	0.0241545893719807	0.0108695652173913	0	0.0124223602484472	0.0372670807453416	0	0	0	0.020703933747412	0	0.0695652173913043	0.0663615560640732	0	0.106280193236715	0.0384057971014493	0.160225442834139	0.00599700149925037	0.0623188405797101	0
Bacteria;Bacteroidetes;Bacteroidia;Bacteroidales;unclassified_Bacteroidales	0.00217391304347826	0	0	0	0	0	0	0	0	0	0	0.45611156685808	0	0	0	0	0	0	0	0	0	0	0	0	0	0	0	0	0	0	0	0	0	0	0	0.00869565217391304	0	0	0	0	0	0	0	0
Bacteria;Bacteroidetes;Cytophagia;Cytophagales;Catalimonadaceae	0	0	0	0	0	0	0.00507246376811594	0	0	0	0	0	0	0	0	0.0030511060259344	0.0072463768115942	0	0	0.00420757363253857	0	0	0	0	0.0041407867494824	0	0	0	0	0	0	0	0	0	0	0	0	0	0	0.00072463768115942	0	0.00299850074962519	0	0
Bacteria;Bacteroidetes;Cytophagia;Cytophagales;Chryseolinea	0	0	0	0	0	0	0	0	0	0.304347826086957	0	0.00328137817883511	0	0	0	0	0	0	0	0	0	0	0	0	0	0	0	0	0	0	0	0	0	0	0	0	0.157894736842105	0	0.169082125603865	0	0	0	0	0
Bacteria;Bacteroidetes;Cytophagia;Cytophagales;Cyclobacteriaceae	0	0	0	0	0	0	0	0	0	0	0	0.222313371616079	0	0	0	0	0	0	0	0	0	0	0	0	0	0	0	0	0	0	0	0	0	0	0	0	0	0	0	0	0	0	0	0
Bacteria;Bacteroidetes;Cytophagia;Cytophagales;Cytophagaceae	2.49492753623188	0.187145557655955	0.110671936758893	0.0623818525519849	2.52941176470588	0.634126333059885	1.26086956521739	0.152173913043478	0.173913043478261	0.0652173913043478	0.0652173913043478	0.828547990155866	4.93478260869565	0.150197628458498	0.0533596837944664	1.54233409610984	0.271739130434783	0.430434782608696	0.21583850931677	0.413744740532959	0.323671497584541	0.341614906832298	0.806020066889632	0.215652173913043	0.194616977225673	0.144122383252818	0.561594202898551	0.347826086956522	0.260869565217391	0.254658385093168	1.08695652173913	0.0588235294117647	0.0869565217391304	0.31055900621118	1.13913043478261	0.417391304347826	0.386727688787185	0.485507246376812	0.0869565217391304	1.7731884057971	0.882447665056361	1.20089955022489	0.836231884057971	0.257246376811594
Bacteria;Bacteroidetes;Cytophagia;Cytophagales;Flammeovirgaceae	0.00652173913043478	0	0.0434782608695652	0	0	0.007383100902379	0.0072463768115942	0	0	0	0	0	0	0.0158102766798419	0.00395256916996047	0.0053394355453852	0.0543478260869565	0	0.0108695652173913	0	0.00402576489533011	0	0.00668896321070234	0.031304347826087	0.0020703933747412	0.00402576489533011	0.00579710144927536	0.179347826086957	0.0372670807453416	0.0559006211180124	0	0.0230179028132992	0	0.010351966873706	0	0.0173913043478261	0.0068649885583524	0.115942028985507	0	0.0101449275362319	0	0	0.00579710144927536	0.00241545893719807
Bacteria;Bacteroidetes;Cytophagia;Cytophagales;Ohtaekwangia	0.0971014492753623	0.00945179584120983	0	0	0.120204603580563	0.0557834290401969	0.584782608695652	0	0	0	0.016304347826087	0.00410172272354389	0.186335403726708	0.0553359683794466	0	0.299008390541571	0.0471014492753623	0.203260869565217	0.141304347826087	0.0252454417952314	0.410628019323671	0.0062111801242236	0.0501672240802676	0.0556521739130435	0.0124223602484472	0.0378421900161031	0.0992753623188406	0	0	0.0186335403726708	0.0434782608695652	0	0.159420289855072	0.0041407867494824	0	0.173913043478261	0.0526315789473684	0.0289855072463768	0	0.341304347826087	0.123993558776167	0.419790104947526	0.0318840579710145	0.42512077294686
Bacteria;Bacteroidetes;Cytophagia;Cytophagales;__	0.997101449275362	0.0491493383742911	0.152173913043478	0.0122873345935728	0.754475703324808	0.102543068088597	0.873913043478261	0	0.0144927536231884	0	0.0597826086956522	1.1591468416735	1.11180124223602	0.0513833992094862	0.0869565217391304	0.843630816170862	0.141304347826087	0.289130434782609	0.218944099378882	0.0546984572230014	0.0893719806763285	0.111801242236025	0.27257525083612	0.0956521739130435	0.062111801242236	0.102254428341385	0.0840579710144928	0.0108695652173913	0.0745341614906832	0.0248447204968944	0.072463768115942	0.00767263427109974	0	0.0890269151138716	0.121739130434783	0.130434782608696	0.132723112128146	0.101449275362319	0.033816425120773	0.399275362318841	0.359903381642512	0.644677661169415	0.0826086956521739	0.105072463768116
Bacteria;Bacteroidetes;Cytophagia;Cytophagales;unclassified_Cytophagales	0	0	0	0.0103969754253308	0	0	0	0	0	0	0	0.447087776866284	0	0	0	0	0	0	0	0	0	0	0	0	0	0	0	0	0	0	0	0	0	0	0	0	0	0	0	0	0	0	0	0
Bacteria;Bacteroidetes;Flavobacteriia;Flavobacteriales;Cryomorphaceae	0.846376811594203	0.0264650283553875	2.26877470355731	0	1.9386189258312	0.0787530762920427	0.488405797101449	0.554347826086957	0	0.0108695652173913	0.0706521739130435	0.536505332239541	0.475155279503106	0.395256916996047	0.634387351778656	0.352402745995423	0.695652173913043	1.04782608695652	0.736024844720497	2.56942496493689	0.721417069243156	0.950310559006211	1.2190635451505	0.290434782608696	0.142857142857143	0.331723027375201	1.79130434782609	0.168478260869565	0	0.124223602484472	0.115942028985507	0.061381074168798	0	0.0269151138716356	0	0.11304347826087	0.0091533180778032	0.166666666666667	0	0.752173913043478	5.8743961352657	0.310344827586207	1.35	0.317632850241546
Bacteria;Bacteroidetes;Flavobacteriia;Flavobacteriales;Flavobacteriaceae	1.34927536231884	1.37051039697543	12.4229249011858	0.213610586011342	11.230179028133	0.999179655455291	1.91739130434783	1.93478260869565	0.304347826086957	0.5	0.135869565217391	6.75881870385562	3.64596273291925	0.0671936758893281	24.3399209486166	2.61022120518688	0.130434782608696	1.13804347826087	0.515527950310559	20.0168302945302	5.22061191626409	16.7267080745342	11.3595317725753	0.0295652173913043	0.271221532091097	0.668276972624799	1.34927536231884	0.0760869565217391	0.031055900621118	0.0248447204968944	1.6231884057971	0.0230179028132992	0.0144927536231884	0.316770186335404	0.0173913043478261	0.4	0.830663615560641	0.289855072463768	1.40579710144928	6.40652173913043	1.50805152979066	1.71664167916042	12.6978260869565	3.35628019323672
Bacteria;Bacteroidetes;Flavobacteriia;Flavobacteriales;Schleiferiaceae	0	0	0	0	0	0	0	0	0	0	0	0	0	0	0	0	0	0	0	0	0	0	0	0	0	0	0	0.0108695652173913	0	0	0	0	0	0	0	0	0	0	0	0	0	0	0	0
Bacteria;Bacteroidetes;Flavobacteriia;Flavobacteriales;__	0.0152173913043478	0	0	0	0	0.0287120590648072	0.507246376811594	0.152173913043478	0	0	0	0.207547169811321	0.015527950310559	0.359683794466403	3.13833992094862	0.167048054919908	0.681159420289855	0.354347826086957	0.31055900621118	0.106591865357644	0.0297906602254428	0	0.0501672240802676	0.344347826086957	0	0.439613526570048	0.0173913043478261	0.0815217391304348	0.341614906832298	0.0434782608695652	0.0434782608695652	0.020460358056266	0	0.0020703933747412	0.00869565217391304	0.0260869565217391	0.0068649885583524	0.0652173913043478	0	0.0956521739130435	0.22866344605475	0.0749625187406297	0.0391304347826087	0.0579710144927536
Bacteria;Bacteroidetes;Sphingobacteriia;Sphingobacteriales;Aliifodinibius	0	0	0	0	0	0	0	0.0326086956521739	0	0	0	0	0	0	0	0	0	0	0	0	0	0	0	0	0	0	0	0	0	0	0	0	0	0	0	0	0	0	0	0	0	0	0	0
Bacteria;Bacteroidetes;Sphingobacteriia;Sphingobacteriales;Chitinophagaceae	2.55724637681159	0.376181474480151	8.87154150197628	0.0321361058601134	2.18158567774936	1.53076292042658	3.10144927536232	0.445652173913043	0.36231884057971	0.304347826086957	0.472826086956522	1.25512715340443	2.1304347826087	0.482213438735178	16.1304347826087	2.89092295957284	0.576086956521739	16.725	17.2422360248447	0.659186535764376	1.23429951690821	0.701863354037267	0.969899665551839	0.469565217391304	0.832298136645963	0.834138486312399	1.51014492753623	0.548913043478261	0.627329192546584	0.739130434782609	3.84057971014493	0.404092071611253	1.43478260869565	1.02070393374741	1.10434782608696	2.01739130434783	0.887871853546911	1.79710144927536	0.338164251207729	2.44057971014493	2.31320450885668	2.34932533733133	0.797101449275362	0.951690821256039
Bacteria;Bacteroidetes;Sphingobacteriia;Sphingobacteriales;Rhodothermaceae	0	0	0	0	0	0.000820344544708778	0.00072463768115942	0	0	0	0	0.00164068908941756	0	0	0	0.0022883295194508	0	0.0206521739130435	0.0108695652173913	0	0.00241545893719807	0	0.00836120401337793	0	0	0	0.0159420289855072	0.00543478260869565	0	0	0	0	0	0	0.00869565217391304	0	0.0022883295194508	0	0	0.0601449275362319	0	0.00149925037481259	0	0
Bacteria;Bacteroidetes;Sphingobacteriia;Sphingobacteriales;Saprospiraceae	0.00072463768115942	0	0.173913043478261	0	0	0.0106644790812141	0.0268115942028986	0	0	0	0	0.442165709598031	0	0	0	0.0251716247139588	0	0	0	0	0	0	0.00334448160535117	0	0.0020703933747412	0	0.0333333333333333	0	0	0	0	0	0	0.0186335403726708	0	0	0.0068649885583524	0	0	0.027536231884058	0	0.0209895052473763	0.00217391304347826	0
Bacteria;Bacteroidetes;Sphingobacteriia;Sphingobacteriales;Sphingobacteriaceae	1.11739130434783	0.0945179584120983	0.0276679841897233	0.0255198487712665	4.80818414322251	1.18375717801477	4.94565217391304	0.0108695652173913	0.942028985507247	0.152173913043478	0.58695652173913	0.0787530762920427	1.75776397515528	0.324110671936759	3.31620553359684	6.48131197559115	0.786231884057971	0.3	0.357142857142857	4.84431977559607	3.83091787439614	9.21739130434783	5.20735785953177	0.459130434782609	1.20496894409938	1.49275362318841	0.839130434782609	0.576086956521739	0.180124223602485	0.453416149068323	1.30434782608696	0.122762148337596	0.652173913043478	0.641821946169772	0.0347826086956522	0.339130434782609	0.74141876430206	1.53623188405797	0.792270531400966	2.83840579710145	1.70933977455717	4.79460269865068	3.82898550724638	2.40096618357488
Bacteria;Bacteroidetes;Sphingobacteriia;Sphingobacteriales;__	0.105072463768116	0.0472589792060491	0.00790513833992095	0.0217391304347826	0.0255754475703325	0.00410172272354389	0.013768115942029	0	0.0579710144927536	0.0869565217391304	0	0.0656275635767022	0.0403726708074534	0.0711462450592885	0	0.0480549199084668	0.0507246376811594	0.0641304347826087	0.077639751552795	0.0252454417952314	0.0136876006441224	0.0869565217391304	0.188963210702341	0.0139130434782609	0.0062111801242236	0.0161030595813205	0.0072463768115942	0	0.0186335403726708	0	0.0289855072463768	0	0	0.0020703933747412	0	0	0.0366132723112128	0	0.0917874396135266	0.147101449275362	0.132850241545894	0.0149925037481259	0.0384057971014493	0.0120772946859903
Bacteria;Bacteroidetes;Sphingobacteriia;Sphingobacteriales;unclassified_Sphingobacteriales	0.0833333333333333	0.0510396975425331	0.152173913043478	0	0.030690537084399	0.00246103363412633	0.0115942028985507	0	0	0	0	0	0.15527950310559	0	0	0.0106788710907704	0	0.00434782608695652	0.0217391304347826	0.0154277699859748	0.000805152979066022	0.0807453416149068	0.0384615384615385	0	0.0041407867494824	0.000805152979066022	0.00507246376811594	0	0	0	0.0579710144927536	0	0	0.0020703933747412	0	0.121739130434783	0.068649885583524	0	0.0386473429951691	0.0630434782608696	0.0185185185185185	0.00449775112443778	0.0144927536231884	0
Bacteria;Bacteroidetes;__;__;__	0.833333333333333	0.119092627599244	0.551383399209486	8.71928166351607	1.73657289002558	0.254306808859721	0.7	0.347826086956522	0.159420289855072	0.0652173913043478	0.0706521739130435	5.21164889253486	0.748447204968944	0.359683794466403	0.0592885375494071	1.03661327231121	0.271739130434783	0.392391304347826	1.06055900621118	0.330995792426368	0.305152979066023	0.701863354037267	0.58695652173913	0.342608695652174	0.140786749482402	0.335748792270531	0.23695652173913	0.141304347826087	0.273291925465839	0.204968944099379	0.753623188405797	0.051150895140665	0.0289855072463768	0.184265010351967	0.0521739130434783	0.521739130434783	0.180778032036613	0.289855072463768	0.323671497584541	0.994202898550725	1.32528180354267	0.371814092953523	0.541304347826087	0.213768115942029
Bacteria;Bacteroidetes;unclassified_Bacteroidetes;;__	0.0782608695652174	0.0340264650283554	0	0.00283553875236295	0.0255754475703325	0.0114848236259229	0.00217391304347826	0	0.072463768115942	0	0	0.0574241181296144	0.164596273291925	0	0	0.0015255530129672	0	0	0	0	0	0	0.0217391304347826	0	0	0	0.0036231884057971	0	0	0	0	0	0	0	0	0.0347826086956522	0.0434782608695652	0	0.0241545893719807	0.0594202898550725	0.0386473429951691	0.00149925037481259	0.0123188405797101	0.0108695652173913
Bacteria;CandidatusSaccharibacteria;Saccharibacteria_genera_incertae_sedis;;__	0.00144927536231884	0.00756143667296786	0	0.0056710775047259	0.0051150895140665	0	0.00942028985507246	0	0.072463768115942	0.217391304347826	0	0.0393765381460213	0	0	0.00197628458498024	0.003813882532418	0.0326086956521739	0.00108695652173913	0	0	0	0	0	0.0139130434782609	0	0.00563607085346216	0	0.0652173913043478	0.0496894409937888	0.0559006211180124	0	0.0332480818414322	0	0	0.0260869565217391	0.00869565217391304	0.389016018306636	0.0652173913043478	0.0676328502415459	0	0.000805152979066022	0.00149925037481259	0	0
Bacteria;Chlamydiae;Chlamydiia;Chlamydiales;Chlamydiaceae	0	0.0604914933837429	0	0	0	0	1.51811594202899	0	4.11594202898551	0.119565217391304	0	0.000820344544708778	0	0	0	0.797864225781846	0	0	0	0	0.00966183574879227	0	0	0	0	0.405797101449275	0	1.26086956521739	0.795031055900621	0.509316770186335	0	8.79539641943734	1.33333333333333	0	0.417391304347826	0	4.21967963386728	0.369565217391304	8.48309178743961	0	0.776167471819646	1.93553223388306	0	0
Bacteria;Chlamydiae;Chlamydiia;Chlamydiales;Parachlamydiaceae	0	0	0	0	0	0	0	0	0.0289855072463768	0.0108695652173913	0	0	0	0	0	0	0	0	0	0	0	0	0	0	0	0	0	0	0	0	0	0	0	0	0	0	0.320366132723112	0	0.14975845410628	0	0	0	0	0
Bacteria;Chlamydiae;Chlamydiia;Chlamydiales;__	0	0	0	0	0	0	0	0	9.36231884057971	0.0108695652173913	0	0.00164068908941756	0	0	0	0	0	0	0	0	0	0	0	0	0	0	0	0	0	0	0	0	0	0	0	0	0.137299771167048	0	0.101449275362319	0	0	0	0	0
Bacteria;Chlamydiae;Chlamydiia;Chlamydiales;unclassified_Chlamydiales	0	0	0	0	0	0	0	0	0	0	0	0.00164068908941756	0	0	0	0	0	0	0	0	0	0	0	0	0	0	0	0	0	0	0	0	0	0	0	0	0.0022883295194508	0	0	0	0	0	0	0
Bacteria;Chlorobi;Chlorobia;Chlorobiales;Chlorobiaceae	0.0101449275362319	0.00945179584120983	0	0	0.0127877237851662	0.0155865463494668	0.00217391304347826	0	0	0	0	0	0	0	0	0.0022883295194508	0	0	0	0	0.00563607085346216	0.0062111801242236	0	0	0	0.00161030595813204	0	0	0	0	0.0579710144927536	0	0	0	0.0173913043478261	0	0	0	0	0.00797101449275362	0.0177133655394525	0.00599700149925037	0.00144927536231884	0.00241545893719807
Bacteria;Chloroflexi;Anaerolineae;Anaerolineales;Anaerolineaceae	0.00579710144927536	0.00756143667296786	0	0.00283553875236295	0.010230179028133	0.00574241181296144	0.00579710144927536	0.565217391304348	0	0.0108695652173913	0	0.403609515996719	0.0186335403726708	0.114624505928854	0.00197628458498024	0.0106788710907704	0.0398550724637681	0.0706521739130435	0.0667701863354037	0.00420757363253857	0.00966183574879227	0.0186335403726708	0.020066889632107	0.0434782608695652	0	0.0507246376811594	0.0195652173913043	0.00543478260869565	0	0	0.0144927536231884	0	0	0	0	0	0.0137299771167048	0	0	0.00579710144927536	0.000805152979066022	0	0.00797101449275362	0
Bacteria;Chloroflexi;Caldilineae;Caldilineales;Caldilineaceae	0	0	0	0	0	0.000820344544708778	0.00869565217391304	0	0	0.0108695652173913	0	0.00574241181296144	0	0	0	0.0053394355453852	0	0	0	0	0	0	0	0	0	0	0	0	0	0	0	0	0	0	0.0347826086956522	0	0.0389016018306636	0	0.00966183574879227	0.0101449275362319	0.000805152979066022	0.0119940029985007	0	0
Bacteria;Chloroflexi;Chloroflexia;Chloroflexales;Chloroflexaceae	0	0	0	0	0	0	0	0	0	0	0	0.00246103363412633	0	0	0	0	0	0	0	0	0	0	0	0	0	0	0	0	0	0	0	0	0	0	0	0	0.0022883295194508	0	0	0	0	0	0	0
Bacteria;Chloroflexi;Chloroflexia;Chloroflexales;Oscillochloridaceae	0	0	0	0	0	0	0	0	0	0	0	0.00410172272354389	0	0	0	0	0	0	0	0	0	0	0	0	0	0	0	0	0	0	0	0	0	0	0	0	0.0022883295194508	0	0	0	0	0	0	0
Bacteria;Chloroflexi;Chloroflexia;Chloroflexales;__	0	0	0	0	0	0	0	0	0	0.0217391304347826	0	0.00984413453650533	0	0	0	0	0	0	0	0	0	0	0	0	0	0	0	0	0	0	0	0	0	0	0	0	0	0	0	0	0	0	0	0
Bacteria;Chloroflexi;Chloroflexia;Herpetosiphonales;Herpetosiphonaceae	0	0	0	0	0	0	0	0	0	0	0	0.0278917145200984	0	0	0	0	0.0036231884057971	0.00326086956521739	0	0	0.00402576489533011	0	0	0.00347826086956522	0	0	0	0	0	0	0	0	0	0	0	0	0.0022883295194508	0	0	0.00289855072463768	0.00161030595813204	0	0	0
Bacteria;Chloroflexi;Chloroflexia;Kallotenuales;Kallotenuaceae	0	0	0	0.000945179584120983	0	0.00164068908941756	0.00072463768115942	0	0	0.0978260869565217	0	0	0	0	0	0	0.0036231884057971	0.00108695652173913	0	0	0	0	0	0	0.0020703933747412	0	0	0	0	0	0	0.00255754475703325	0	0	0.0869565217391304	0	0.022883295194508	0.0144927536231884	0	0	0	0	0	0
Bacteria;Chloroflexi;Chloroflexia;__;__	0	0	0	0	0	0	0.00072463768115942	0	0	0	0	0.00492206726825267	0	0	0	0	0	0	0	0	0	0	0	0	0	0	0	0.016304347826087	0	0.0062111801242236	0	0.010230179028133	0	0	0.0521739130434783	0	0.0137299771167048	0.0434782608695652	0	0	0	0	0.00289855072463768	0
Bacteria;Chloroflexi;Chloroflexia;unclassified_Chloroflexia;	0.00144927536231884	0.0113421550094518	0	0	0	0.0155865463494668	0.0188405797101449	0	0.0144927536231884	0	0.0108695652173913	0.000820344544708778	0	0	0	0.0091533180778032	0.0036231884057971	0	0	0.00841514726507714	0.00322061191626409	0	0.0367892976588629	0.0278260869565217	0.0082815734989648	0.0128824476650564	0.0108695652173913	0	0	0	0.0579710144927536	0.0179028132992327	0	0	0.00869565217391304	0	0.0480549199084668	0	0	0.0166666666666667	0.0322061191626409	0.0209895052473763	0.00434782608695652	0
Bacteria;Chloroflexi;Dehalococcoidia;Dehalococcoidales;Dehalococcoidaceae	0	0	0	0	0	0	0	0	0	0	0	0.00328137817883511	0	0	0	0	0	0	0	0	0	0	0	0	0	0	0	0	0	0.0062111801242236	0	0	0	0	0	0	0	0	0	0	0	0	0	0
Bacteria;Chloroflexi;Ktedonobacteria;Ktedonobacterales;Ktedonobacteraceae	0	0	0	0	0	0	0	0	0.0289855072463768	0	0	0	0	0	0	0	0	0	0	0	0	0	0	0	0	0	0	0	0	0	0	0	0	0	0	0	0.0022883295194508	0	0	0	0	0	0	0
Bacteria;Chloroflexi;Ktedonobacteria;Ktedonobacterales;Thermosporotrichaceae	0.00289855072463768	0	0	0	0	0	0	0	0	0	0	0	0	0	0	0	0	0	0	0	0.00563607085346216	0	0	0	0	0.000805152979066022	0	0	0	0	0	0	0	0	0.00869565217391304	0	0.0251716247139588	0.0072463768115942	0	0.00072463768115942	0	0	0	0.0893719806763285
Bacteria;Chloroflexi;Ktedonobacteria;Ktedonobacterales;__	0	0	0	0	0	0	0	0	0.0144927536231884	0	0	0	0	0	0	0	0	0	0	0	0	0	0	0	0.0186335403726708	0	0	0	0	0.0062111801242236	0	0.00255754475703325	0	0	0.0173913043478261	0	0.0251716247139588	0	0.00483091787439614	0	0	0	0	0
Bacteria;Chloroflexi;Ktedonobacteria;Ktedonobacterales;unclassified_Ktedonobacterales	0.00507246376811594	0	0	0.00283553875236295	0	0	0	0	0	0	0	0	0	0	0	0	0	0	0	0	0.0144927536231884	0	0	0	0	0	0	0	0	0.0186335403726708	0	0	0	0	0.0434782608695652	0	0	0	0	0.00144927536231884	0	0	0	0.0483091787439614
Bacteria;Chloroflexi;Thermomicrobia;Sphaerobacterales;Sphaerobacteraceae	0	0	0	0.00189035916824197	0	0	0	0	0	0.0760869565217391	0	0.00328137817883511	0	0	0	0	0	0	0	0	0	0	0	0	0	0	0	0	0	0	0	0	0	0	0	0	0.022883295194508	0	0	0	0	0	0	0
Bacteria;Chloroflexi;Thermomicrobia;__;__	0	0	0	0	0	0	0	0	0.0144927536231884	0.0108695652173913	0	0.000820344544708778	0	0	0	0	0	0	0	0	0	0	0	0	0	0	0	0	0	0	0	0	0	0	0	0	0.0045766590389016	0	0	0	0	0	0	0
Bacteria;Chloroflexi;Thermomicrobia;unclassified_Thermomicrobia;	0	0	0	0	0	0	0	0	0	0	0	0	0	0	0	0	0	0	0	0	0	0	0	0	0	0	0	0	0	0.0062111801242236	0	0	0	0	0	0	0	0	0	0	0	0	0	0
Bacteria;Chloroflexi;__;__;__	0.0398550724637681	0.0453686200378072	0	0.00189035916824197	0.00255754475703325	0.0106644790812141	0.0333333333333333	0.282608695652174	0	0.141304347826087	0	0.00902378999179656	0.0124223602484472	0.0158102766798419	0.00395256916996047	0.0244088482074752	0.0905797101449275	0.0347826086956522	0.0186335403726708	0.0252454417952314	0.0152979066022544	0.0248447204968944	0.0418060200668896	0.031304347826087	0.0062111801242236	0.036231884057971	0.0311594202898551	0	0	0.0186335403726708	0.0144927536231884	0.0153452685421995	0	0	0.0173913043478261	0	0.0366132723112128	0.0144927536231884	0.0144927536231884	0.0521739130434783	0.0305958132045089	0.0134932533733133	0.0195652173913043	0.0205314009661836
Bacteria;Chloroflexi;unclassified_Chloroflexi;;__	0.0210144927536232	0.0472589792060491	0	0	0.010230179028133	0.0213289581624282	0.0427536231884058	0.0326086956521739	0.0579710144927536	0	0	0.000820344544708778	0.062111801242236	0	0.0177865612648221	0.0488176964149504	0.0072463768115942	0.00217391304347826	0	0.0701262272089762	0.0128824476650564	0.031055900621118	0.0735785953177257	0.00521739130434783	0.010351966873706	0.00241545893719807	0.0384057971014493	0	0	0.031055900621118	0.0869565217391304	0.0127877237851662	0	0.0020703933747412	0.0173913043478261	0.0173913043478261	0.0022883295194508	0	0	0.153623188405797	0.0241545893719807	0.0374812593703148	0.0326086956521739	0.00966183574879227
Bacteria;Deferribacteres;Deferribacteres;Deferribacterales;Deferribacteraceae	0	0	0	0	0.030690537084399	0	0	0	0	0	0	0	0	0	0	0	0	0	0	0.0112201963534362	0	0	0.0167224080267559	0	0	0	0	0	0	0	0	0	0	0	0	0	0	0	0	0.00072463768115942	0	0	0.00072463768115942	0.00120772946859903
Bacteria;Deinococcus-Thermus;Deinococci;Deinococcales;Deinococcaceae	0.0318840579710145	0	0.00988142292490119	0.0113421550094518	0.0690537084398977	0.00984413453650533	0.0101449275362319	0.0217391304347826	0.0869565217391304	0	0	0.0213289581624282	0.0434782608695652	0.0632411067193676	0.00197628458498024	0.0068649885583524	0.0108695652173913	0.204347826086957	0.0496894409937888	0.0140252454417952	0.0330112721417069	0.031055900621118	0.0234113712374582	0.0382608695652174	0.010351966873706	0.0120772946859903	0.0666666666666667	0.0108695652173913	0.0124223602484472	0.0559006211180124	0	0.00767263427109974	0	0.0165631469979296	0.0695652173913043	0.0695652173913043	0.441647597254005	0.036231884057971	0.188405797101449	0.0195652173913043	0.0120772946859903	0.00749625187406297	0.036231884057971	0.0169082125603865
Bacteria;Deinococcus-Thermus;Deinococci;Deinococcales;Trueperaceae	0	0	0	0	0	0.00984413453650533	0.0246376811594203	0	0	0	0	0.000820344544708778	0.0093167701863354	0.00395256916996047	0.00197628458498024	0.0221205186880244	0	0.00543478260869565	0	0.00280504908835905	0.00483091787439614	0	0.00167224080267559	0	0.0020703933747412	0	0	0	0	0	0.0144927536231884	0	0	0	0.0434782608695652	0	0	0	0.0193236714975845	0.05	0	0.0389805097451274	0	0.00120772946859903
Bacteria;Deinococcus-Thermus;Deinococci;Thermales;Thermaceae	0.0123188405797101	0	0.00592885375494071	0	0	0	0.00144927536231884	0	0	0	0	0	0	0	0.00988142292490119	0.0015255530129672	0	0	0	0	0.00644122383252818	0	0	0	0.0020703933747412	0.00563607085346216	0.27463768115942	0.016304347826087	0	0	0	0.0153452685421995	0	0	0.00869565217391304	0.00869565217391304	0	0	0.00483091787439614	0.00217391304347826	0	0.00599700149925037	0.0036231884057971	0
Bacteria;Deinococcus-Thermus;Deinococci;__;__	0.00072463768115942	0	0	0.0264650283553875	0	0.00492206726825267	0.00072463768115942	0	0	0	0	0	0	0	0	0	0	0	0.0077639751552795	0	0	0	0	0	0.0041407867494824	0	0	0	0	0	0	0	0	0.0062111801242236	0	0.0173913043478261	0	0	0	0.00144927536231884	0	0	0	0
Bacteria;Elusimicrobia;Elusimicrobia;Elusimicrobiales;Elusimicrobiaceae	0.00072463768115942	0	0	0	0	0	0	0	0	0	0	0	0	0	0	0	0	0	0	0	0	0	0	0	0	0	0	0	0	0	0	0	0	0	0	0	0.0160183066361556	0	0	0	0	0	0	0
Bacteria;Elusimicrobia;Endomicrobia;CandidatusEndomicrobium;	0.00652173913043478	0	0	0	0	0	0	0	0	0	0	0.029532403609516	0	0.00395256916996047	0	0	0	0	0	0.00140252454417952	0	0	0.00334448160535117	0.00173913043478261	0	0	0	0	0	0	0	0	0	0	0	0	0	0	0	0	0	0	0	0
Bacteria;Elusimicrobia;__;__;__	0	0	0	0	0	0	0	0	0	0	0	0	0	0	0	0	0	0	0	0	0	0	0	0	0	0	0	0	0	0	0	0	0	0	0	0	0	0	0	0	0.00161030595813204	0	0	0
Bacteria;Elusimicrobia;unclassified_Elusimicrobia;;__	0.0326086956521739	0.00378071833648393	0.00395256916996047	0	0.010230179028133	0.0270713699753897	0.0420289855072464	0	0.0579710144927536	0	0.0217391304347826	0	0	0.00395256916996047	0	0.011441647597254	0.0471014492753623	0	0.0077639751552795	0	0.0177133655394525	0	0.00668896321070234	0.0139130434782609	0.031055900621118	0.0120772946859903	0.0521739130434783	0	0.0124223602484472	0.0248447204968944	0.144927536231884	0.0537084398976982	0	0.0082815734989648	0.00869565217391304	0	0.022883295194508	0.0217391304347826	0.0193236714975845	0.0449275362318841	0.00483091787439614	0.0224887556221889	0.00289855072463768	0.0169082125603865
Bacteria;Fibrobacteres;Chitinivibrionia;Chitinivibrionales;Chitinivibrionaceae	0.00072463768115942	0	0	0	0	0	0	0	0	0	0	0	0	0	0	0	0	0	0	0	0	0	0	0	0	0	0	0	0	0	0	0	0	0	0	0	0	0	0	0	0	0	0	0
Bacteria;Fibrobacteres;Fibrobacteria;Fibrobacterales;Fibrobacteraceae	0.00144927536231884	0	0	0.000945179584120983	0	0	0	0	0	0	0	0.00574241181296144	0	0	0	0	0	0	0	0	0	0	0	0	0	0	0.00072463768115942	0	0	0	0	0	0	0	0	0	0	0	0	0	0	0	0	0
Bacteria;Firmicutes;Bacilli;Bacillales;Alicyclobacillaceae	0.00072463768115942	0	0	0	0.00767263427109974	0	0.00434782608695652	0	3.57971014492754	9.84782608695652	0	0	0.0062111801242236	0	0.00197628458498024	0.0015255530129672	0.0036231884057971	0	0.0015527950310559	0.00701262272089762	0.0281803542673108	0	0	0.00347826086956522	0.0020703933747412	0.034621578099839	0.0992753623188406	0	0.0124223602484472	0.031055900621118	0	0.0051150895140665	0	0	0	0	2.92448512585812	0	2.96135265700483	0.00144927536231884	0	0	0.00289855072463768	0.0483091787439614
Bacteria;Firmicutes;Bacilli;Bacillales;Bacillaceae1	0.104347826086957	0.100189035916824	0.0158102766798419	0	0.69309462915601	0.007383100902379	0.0442028985507246	0.0217391304347826	0	0.423913043478261	0.00543478260869565	0.00984413453650533	0.226708074534162	0	0.0177865612648221	0.0259344012204424	0.0072463768115942	0.00108695652173913	0	0.220196353436185	0.474235104669887	0	0.0334448160535117	0.00521739130434783	0.0186335403726708	0.0104669887278583	0.116666666666667	0	0	0	0.0144927536231884	0	0	0.0062111801242236	0.00869565217391304	0.0695652173913043	0.080091533180778	0	0.0289855072463768	0.116666666666667	0.0281803542673108	0.0284857571214393	0.0239130434782609	0.105072463768116
Bacteria;Firmicutes;Bacilli;Bacillales;Bacillaceae2	0.00217391304347826	0.00756143667296786	0.00197628458498024	0.000945179584120983	0.0051150895140665	0.00410172272354389	0.00869565217391304	0	0	0.108695652173913	0	0	0.0279503105590062	0.00790513833992095	0.00197628458498024	0.0053394355453852	0.0036231884057971	0.0239130434782609	0.0605590062111801	0	0.000805152979066022	0	0	0	0	0	0.0347826086956522	0.0271739130434783	0.0124223602484472	0.0124223602484472	0	0.0127877237851662	0	0	0	0	0.0045766590389016	0.0289855072463768	0	0.0072463768115942	0.00322061191626409	0	0.00144927536231884	0
Bacteria;Firmicutes;Bacilli;Bacillales;Bacillales_IncertaeSedisX	0	0	0.00197628458498024	0	0	0	0	0	0	0	0	0	0	0	0	0.0007627765064836	0	0.00652173913043478	0	0	0	0	0	0	0	0	0.0036231884057971	0	0	0	0	0	0	0	0	0	0	0	0	0	0	0	0	0
Bacteria;Firmicutes;Bacilli;Bacillales;Bacillales_IncertaeSedisXI	0	0	0	0	0	0	0	0	0	0	0	0.014766201804758	0	0	0	0	0	0	0	0	0	0	0	0	0	0	0	0.0108695652173913	0.0186335403726708	0.0186335403726708	0	0.0332480818414322	0	0	0.0260869565217391	0	0.022883295194508	0	0.00483091787439614	0	0	0	0	0
Bacteria;Firmicutes;Bacilli;Bacillales;Bacillales_IncertaeSedisXII	0	0	0	0	0	0	0	0	0.0289855072463768	0	0	0.34864643150123	0	0	0	0	0	0	0	0	0	0	0	0	0	0	0	0.0380434782608696	0.0372670807453416	0.0062111801242236	0	0.0179028132992327	0.0144927536231884	0	0.0956521739130435	0	0.0068649885583524	0.231884057971014	0.0289855072463768	0	0	0	0	0
Bacteria;Firmicutes;Bacilli;Bacillales;Bacillales_incertae_sedis	0	0	0	0	0	0	0	0	0	0	0	0	0	0	0.00395256916996047	0	0	0	0	0	0	0	0	0	0	0	0	0	0	0	0	0	0	0	0	0	0	0	0	0	0	0	0	0
Bacteria;Firmicutes;Bacilli;Bacillales;Listeriaceae	0	0	0	0	0	0	0.00072463768115942	0	0	0.0869565217391304	0	0	0	0	0	0	0	0	0	0	0	0	0	0	0	0	0	0.0108695652173913	0	0.0186335403726708	0	0	0	0	0	0	0.0205949656750572	0.0072463768115942	0.0144927536231884	0	0.000805152979066022	0	0	0
Bacteria;Firmicutes;Bacilli;Bacillales;Paenibacillaceae1	0.00869565217391304	0.00756143667296786	0	0	0.107416879795396	0.00984413453650533	0.0398550724637681	0	0.0144927536231884	0	0.0326086956521739	0	0.0341614906832298	0	0.041501976284585	0.0183066361556064	0	0.00869565217391304	0	0.157082748948107	0.380837359098229	0.298136645962733	0.215719063545151	0	0.0041407867494824	0.0330112721417069	0.355072463768116	0.0108695652173913	0.0062111801242236	0.198757763975155	0	0.0153452685421995	0.304347826086957	0.0393374741200828	0.00869565217391304	0.0521739130434783	0.05720823798627	0.0144927536231884	0.0144927536231884	0.0840579710144928	0.0193236714975845	0.100449775112444	0.757246376811594	0.106280193236715
Bacteria;Firmicutes;Bacilli;Bacillales;Paenibacillaceae2	0	0	0	0	0	0	0	0	0	0	0	0	0	0	0.0118577075098814	0	0	0	0	0	0	0	0.00668896321070234	0	0	0	0.00144927536231884	0	0	0	0	0	0	0	0	0	0	0	0	0.00144927536231884	0	0	0	0.00120772946859903
Bacteria;Firmicutes;Bacilli;Bacillales;Planococcaceae	0.058695652173913	0.0812854442344045	0.0434782608695652	0	0.040920716112532	0.0123051681706317	0.0572463768115942	0	0.36231884057971	0.108695652173913	0.0271739130434783	0.0500410172272354	0	0.0276679841897233	0.256916996047431	0.0480549199084668	0	0.221739130434783	0.208074534161491	0.00420757363253857	0.0942028985507246	0	0.0367892976588629	0.0139130434782609	0.0020703933747412	0.0144927536231884	0.211594202898551	0.0108695652173913	0.031055900621118	0.0186335403726708	0.0289855072463768	0.0153452685421995	0	0	0	0.00869565217391304	0.102974828375286	0.0579710144927536	0.260869565217391	0.134782608695652	0.0442834138486312	0.0674662668665667	0.0311594202898551	0.166666666666667
Bacteria;Firmicutes;Bacilli;Bacillales;Sporolactobacillaceae	0	0	0	0	0	0	0	0	0	0	0	0	0	0	0	0.0007627765064836	0	0	0	0	0	0	0	0	0	0	0	0	0.0062111801242236	0	0	0	0	0	0	0	0	0	0	0	0	0	0	0
Bacteria;Firmicutes;Bacilli;Bacillales;Staphylococcaceae	0.0623188405797101	0.0415879017013233	0.0889328063241107	0	0.429667519181586	0.036915504511895	0.0340579710144928	0.326086956521739	0.521739130434783	0.41304347826087	0.0706521739130435	0.0451189499589828	0.208074534161491	0	0.0197628458498024	0.0358504958047292	0.0108695652173913	1.12282608695652	0.700310559006211	0.231416549789621	0.829307568438003	0.422360248447205	0.575250836120401	0.00347826086956522	0.0372670807453416	0.0547504025764895	1.85724637681159	0.168478260869565	0.0807453416149068	0.0372670807453416	0.0579710144927536	0.120204603580563	0.173913043478261	0.0455486542443064	0.0173913043478261	0.28695652173913	0.693363844393593	0.195652173913043	0.444444444444444	0.231884057971014	0.0499194847020934	0.0254872563718141	0.333333333333333	0.292270531400966
Bacteria;Firmicutes;Bacilli;Bacillales;Thermoactinomycetaceae1	0.00507246376811594	0	0	0	0	0	0	0	0	0	0	0	0	0	0	0.0007627765064836	0	0	0	0	0.00563607085346216	0	0.00334448160535117	0	0	0	0	0	0	0.0434782608695652	0	0	0	0.0020703933747412	0	0	0	0	0	0	0	0.00449775112443778	0.00217391304347826	0.0205314009661836
Bacteria;Firmicutes;Bacilli;Bacillales;Thermoactinomycetaceae2	0	0	0	0	0	0	0	0	0	0	0	0	0	0	0	0	0	0	0	0	0	0	0	0	0	0	0	0	0	0	0	0	0	0	0	0	0	0	0	0	0	0	0	0.00603864734299517
Bacteria;Firmicutes;Bacilli;Bacillales;__	0.0528985507246377	0.0264650283553875	0.00395256916996047	0.0973534971644612	0.112531969309463	0.0918785890073831	0.0391304347826087	0.543478260869565	0.0144927536231884	0.25	0.516304347826087	0.171452009844135	0.0527950310559006	0	1.16205533596838	0.0221205186880244	0.0507246376811594	0.509782608695652	0.855590062111801	0.0771388499298738	0.239935587761675	0.0869565217391304	0.165551839464883	0.0347826086956522	0.0496894409937888	0.0466988727858293	0.482608695652174	0.119565217391304	0.167701863354037	0.354037267080745	0	0.276214833759591	0.36231884057971	0.0289855072463768	0.139130434782609	0.147826086956522	0.112128146453089	0.246376811594203	0.0772946859903382	0.1	0.0209339774557166	0.0269865067466267	0.108695652173913	0.274154589371981
Bacteria;Firmicutes;Bacilli;Bacillales;unclassified_Bacillales	0	0	0	0.00283553875236295	0.00255754475703325	0	0	0	0	0	0	0.00164068908941756	0	0	0.00395256916996047	0.0007627765064836	0	0	0	0	0	0	0	0	0	0	0	0	0	0	0.0289855072463768	0	0	0	0	0	0	0	0	0	0	0	0	0
Bacteria;Firmicutes;Bacilli;Lactobacillales;Aerococcaceae	0.00072463768115942	0	0.00197628458498024	0	0.00255754475703325	0.000820344544708778	0	0	0.0144927536231884	0.0108695652173913	0	0.0164068908941756	0.015527950310559	0	0	0.0015255530129672	0	0.0565217391304348	0.0885093167701863	0	0	0.0124223602484472	0.00334448160535117	0	0	0	0.094927536231884	0	0.0372670807453416	0.0124223602484472	0	0.0179028132992327	0	0	0	0	0.0640732265446224	0.0217391304347826	0.51207729468599	0.00652173913043478	0	0	0.00144927536231884	0
Bacteria;Firmicutes;Bacilli;Lactobacillales;Carnobacteriaceae	0.00289855072463768	0.0132325141776938	0.00197628458498024	0	0.0588235294117647	0.0139458572600492	0.00144927536231884	0.0217391304347826	0.0579710144927536	0.0652173913043478	0.0271739130434783	0.014766201804758	0.0031055900621118	0.438735177865613	0	0.0022883295194508	0.445652173913043	0.0858695652173913	0.0341614906832298	0.0154277699859748	0.0273752012882448	0.130434782608696	0.162207357859532	0.4	0.0020703933747412	0.29549114331723	0.0847826086956522	0	0	0.0062111801242236	0	0.00767263427109974	0.0144927536231884	0.0062111801242236	0	0.0260869565217391	0.233409610983982	0.0217391304347826	0.0289855072463768	0.0471014492753623	0.00322061191626409	0.0149925037481259	0.0130434782608696	0.497584541062802
Bacteria;Firmicutes;Bacilli;Lactobacillales;Enterococcaceae	0.013768115942029	0	0	0	0.0537084398976982	0.0164068908941756	0.00072463768115942	0.130434782608696	0	0	0.0271739130434783	0	0	0	0	0	0	0.0760869565217391	0.0978260869565217	0.0799438990182328	0.0265700483091787	0	0.00668896321070234	0	0	0	0.027536231884058	0	0.0124223602484472	0	0.0579710144927536	0.0153452685421995	0.0144927536231884	0.0165631469979296	0.00869565217391304	0.147826086956522	0	0	0.0144927536231884	0.0739130434782609	0	0	0.0398550724637681	0.0181159420289855
Bacteria;Firmicutes;Bacilli;Lactobacillales;Lactobacillaceae	0.0514492753623188	0.0056710775047259	0	0.0141776937618147	0.0767263427109974	0.0352748154224774	0.0036231884057971	0.0978260869565217	0.0144927536231884	0.0217391304347826	0	0	0.0341614906832298	0.00395256916996047	0.00395256916996047	0.0083905415713196	0	0.0217391304347826	0.031055900621118	0.00280504908835905	0.0201288244766506	0.0683229813664596	0.147157190635451	0	0.0165631469979296	0.00644122383252818	0.265942028985507	0	0	0	0.0289855072463768	0	0	0.010351966873706	0	0	0.0549199084668192	0	0.0241545893719807	0.00579710144927536	0.00483091787439614	0.00299850074962519	0.041304347826087	0.0181159420289855
Bacteria;Firmicutes;Bacilli;Lactobacillales;Leuconostocaceae	0.0985507246376812	0	0.0217391304347826	0	0	0.0180475799835931	0.0072463768115942	0	0	0	0.0543478260869565	0	0	0	0.00592885375494071	0.0030511060259344	0	0.0108695652173913	0.0186335403726708	0.00420757363253857	0.0966183574879227	0.0248447204968944	0.00668896321070234	0	0.0144927536231884	0.000805152979066022	0.0195652173913043	0	0.0186335403726708	0	0.0144927536231884	0.040920716112532	0.0144927536231884	0.031055900621118	0.0521739130434783	0	0.045766590389016	0.0144927536231884	0.0144927536231884	0.0108695652173913	0.00241545893719807	0.00599700149925037	0.00579710144927536	0.0422705314009662
Bacteria;Firmicutes;Bacilli;Lactobacillales;Streptococcaceae	0.0173913043478261	0.00189035916824197	0.08300395256917	0	0.281329923273657	0.0311730926989335	0.0144927536231884	0.0543478260869565	0.565217391304348	0.347826086956522	0.0869565217391304	0.16078753076292	0.0993788819875776	1.09486166007905	0.173913043478261	0.0198321891685736	0.789855072463768	0.143478260869565	0.0248447204968944	0.189340813464236	0.247181964573269	0.273291925465839	0.762541806020067	0.973913043478261	0.041407867494824	0.647342995169082	0.926811594202898	0.222826086956522	0.304347826086957	0.46583850931677	0.115942028985507	1.70332480818414	0.0579710144927536	0.144927536231884	0.173913043478261	0.4	0.990846681922197	0.434782608695652	0.159420289855072	0.16231884057971	0.00644122383252818	0.0224887556221889	0.247826086956522	0.17512077294686
Bacteria;Firmicutes;Bacilli;Lactobacillales;__	0.022463768115942	0.0151228733459357	0.0158102766798419	0.228733459357278	0.202046035805627	0.0180475799835931	0.00144927536231884	0.119565217391304	0.115942028985507	0	0.0271739130434783	0	0.186335403726708	0.316205533596838	0.0355731225296443	0.0167810831426392	0.268115942028986	0.235869565217391	0.0900621118012423	0.157082748948107	0.185185185185185	0.254658385093168	0.573578595317726	0.260869565217391	0.0144927536231884	0.193236714975845	0.159420289855072	0.016304347826087	0	0	0	0.00767263427109974	0	0.0124223602484472	0.0173913043478261	1.8695652173913	0.0091533180778032	0	0.00966183574879227	0.0289855072463768	0.000805152979066022	0.00449775112443778	0.163768115942029	0.113526570048309
Bacteria;Firmicutes;Bacilli;Lactobacillales;unclassified_Lactobacillales	0	0	0	0	0	0	0	0	0	0	0	0	0	0	0	0	0	0.0173913043478261	0.0124223602484472	0	0	0	0	0.00347826086956522	0	0.000805152979066022	0.00579710144927536	0	0	0	0	0	0	0	0	0	0	0	0	0	0	0	0	0
Bacteria;Firmicutes;Bacilli;__;__	0.0036231884057971	0	0.00197628458498024	0.153119092627599	0	0.00984413453650533	0.0246376811594203	0.0652173913043478	0	0.0108695652173913	0	0.00328137817883511	0	0.0118577075098814	0.00197628458498024	0.0030511060259344	0.0434782608695652	0.0369565217391304	0.0248447204968944	0.00701262272089762	0.0120772946859903	0	0.0317725752508361	0.0104347826086957	0.0082815734989648	0.0225442834138486	0.0695652173913043	0.0271739130434783	0.0062111801242236	0.0248447204968944	0.0434782608695652	0.051150895140665	0.0579710144927536	0.0124223602484472	0.0173913043478261	0.0347826086956522	0.011441647597254	0.072463768115942	0	0.013768115942029	0	0.00749625187406297	0.0123188405797101	0.0036231884057971
Bacteria;Firmicutes;Bacilli;unclassified_Bacilli;	0	0	0	0.00189035916824197	0	0	0.00652173913043478	0	0	0	0	0	0	0	0	0	0	0	0	0	0	0	0	0	0	0	0	0	0	0	0	0	0	0	0	0	0	0	0	0	0	0	0	0
Bacteria;Firmicutes;Clostridia;Clostridiales;Catabacteriaceae	0	0	0	0	0	0	0	0	0	0	0	0	0	0	0	0	0	0	0	0	0	0	0	0	0	0	0	0	0	0	0	0	0	0	0	0	0	0	0	0	0	0	0	0
Bacteria;Firmicutes;Clostridia;Clostridiales;Clostridiaceae1	0.149275362318841	0.0453686200378072	0.00790513833992095	0.0689981096408318	0.0716112531969309	0.0106644790812141	0.00942028985507246	0.0217391304347826	0	0	0.0217391304347826	0.0196882690730107	0.518633540372671	0.0474308300395257	0.503952569169961	0.0091533180778032	0.0253623188405797	0.166304347826087	1.02639751552795	0.178120617110799	0.296296296296296	0.0434782608695652	0.137123745819398	0.0939130434782609	0.010351966873706	0.0233494363929147	0.16231884057971	0	0	0	0	0	0	0.010351966873706	0	0.139130434782609	0.0411899313501144	0	0.0193236714975845	0.494927536231884	3.99919484702093	0.0119940029985007	0.280434782608696	0.138888888888889
Bacteria;Firmicutes;Clostridia;Clostridiales;Clostridiaceae2	0.00072463768115942	0	0.0395256916996047	0	0	0	0	0.0217391304347826	0	0	0	0	0	0	0	0	0	0	0	0.00420757363253857	0	0	0	0	0	0	0	0	0	0	0	0	0	0	0	0	0	0	0	0	0	0	0	0
Bacteria;Firmicutes;Clostridia;Clostridiales;Clostridiales_IncertaeSedisIII	0.00144927536231884	0	0	0	0	0	0	0	0	0	0	0	0	0	0	0	0	0	0	0	0	0	0	0	0	0	0	0	0	0	0	0	0	0	0	0	0	0	0	0	0	0	0	0.00241545893719807
Bacteria;Firmicutes;Clostridia;Clostridiales;Clostridiales_IncertaeSedisXI	0.00289855072463768	0.00756143667296786	0.00197628458498024	0	0.030690537084399	0.00164068908941756	0.00217391304347826	0	0.0144927536231884	0.0108695652173913	0	0	0.0559006211180124	0	0.00790513833992095	0.0007627765064836	0.0036231884057971	0.00217391304347826	0.0062111801242236	0.0126227208976157	0.0579710144927536	0	0.103678929765886	0.00173913043478261	0.0062111801242236	0.00241545893719807	0.121739130434783	0.0597826086956522	0.062111801242236	0.273291925465839	0	0.0383631713554987	0.0289855072463768	0	0.0869565217391304	0	0.0640732265446224	0.108695652173913	0.0579710144927536	0.0239130434782609	0	0	0.0449275362318841	0.0519323671497585
Bacteria;Firmicutes;Clostridia;Clostridiales;Clostridiales_IncertaeSedisXII	0.00144927536231884	0	0.0177865612648221	0	0	0.000820344544708778	0	0.0217391304347826	0	0	0	0.00656275635767022	0	0	0	0	0	0	0	0	0.00241545893719807	0	0	0	0	0	0	0	0	0	0	0	0	0	0	0	0	0	0	0.00289855072463768	0	0	0.00144927536231884	0
Bacteria;Firmicutes;Clostridia;Clostridiales;Clostridiales_IncertaeSedisXIII	0	0	0	0	0	0	0	0	0	0	0	0	0	0	0	0	0	0.0347826086956522	0	0	0	0	0.00501672240802676	0	0	0	0	0	0	0	0	0	0	0	0	0	0	0	0.00966183574879227	0	0	0	0	0
Bacteria;Firmicutes;Clostridia;Clostridiales;Clostridiales_IncertaeSedisXVIII	0	0	0	0	0	0	0	0	0	0	0	0	0	0	0.00197628458498024	0	0	0	0	0	0	0	0	0	0	0	0	0	0	0	0	0	0	0	0	0	0	0	0	0	0	0	0.00072463768115942	0
Bacteria;Firmicutes;Clostridia;Clostridiales;Defluviitaleaceae	0.0036231884057971	0	0	0	0	0.022149302707137	0.0115942028985507	0	0	0	0	0	0.0062111801242236	0	0	0.0289855072463768	0	0	0	0	0.110305958132045	0	0.00501672240802676	0.0626086956521739	0	0.0201288244766506	0.0985507246376812	0	0	0	0	0	0	0.0041407867494824	0	0.0347826086956522	0	0.0072463768115942	0	0.0166666666666667	0.00402576489533011	0	0.0036231884057971	0.109903381642512
Bacteria;Firmicutes;Clostridia;Clostridiales;Eubacteriaceae	0	0	0	0.00661625708884688	0	0	0	0	0	0	0	0	0	0	0	0	0	0	0.0077639751552795	0	0.0330112721417069	0	0.0150501672240803	0.00173913043478261	0	0	0.00072463768115942	0	0	0	0	0	0	0	0.00869565217391304	0	0	0	0	0.00869565217391304	0	0	0.00217391304347826	0.0301932367149758
Bacteria;Firmicutes;Clostridia;Clostridiales;Gracilibacteraceae	0	0	0	0	0	0	0.00144927536231884	0	0	0	0	0	0	0	0.00592885375494071	0	0.0036231884057971	0	0.0434782608695652	0	0	0	0	0	0	0	0.00942028985507246	0	0	0	0	0	0	0	0	0	0	0	0	0.00434782608695652	0	0	0.00144927536231884	0
Bacteria;Firmicutes;Clostridia;Clostridiales;Heliobacteriaceae	0	0	0	0	0	0	0	0	0	0	0	0	0	0.00395256916996047	0.00395256916996047	0	0	0	0	0	0	0	0	0	0	0	0	0	0	0	0	0	0	0	0	0	0	0	0	0	0	0	0	0
Bacteria;Firmicutes;Clostridia;Clostridiales;Lachnospiraceae	0.0181159420289855	0.00756143667296786	0.00592885375494071	0.119092627599244	0.181585677749361	0.0196882690730107	0.0608695652173913	0.271739130434783	0.0869565217391304	0.0217391304347826	0	0.00410172272354389	0.341614906832298	0.0316205533596838	0.102766798418972	0.168573607932876	0.0108695652173913	0.0815217391304348	0.638198757763975	0.5890603085554	1.04347826086957	0.118012422360248	0.326086956521739	0.0782608695652174	0	0.0330112721417069	0.113768115942029	0.0217391304347826	0.0248447204968944	0.167701863354037	0.0144927536231884	0.0716112531969309	0.0144927536231884	0.0807453416149068	0.0521739130434783	0.0695652173913043	0.0320366132723112	0.0217391304347826	0.352657004830918	1.41159420289855	1.00402576489533	0.0224887556221889	0.346376811594203	0.94927536231884
Bacteria;Firmicutes;Clostridia;Clostridiales;Peptococcaceae1	0	0	0	0	0	0	0	0	0	0	0	0	0	0	0	0	0	0	0	0	0	0	0	0	0	0	0	0	0	0.0248447204968944	0	0	0	0	0	0	0	0	0	0	0	0	0	0
Bacteria;Firmicutes;Clostridia;Clostridiales;Peptococcaceae2	0.00072463768115942	0	0	0	0	0	0	0	0	0	0	0	0	0	0	0	0	0	0	0	0	0	0	0	0	0	0	0	0	0	0	0	0	0	0	0	0	0	0	0	0	0	0.00217391304347826	0
Bacteria;Firmicutes;Clostridia;Clostridiales;Peptoniphilaceae	0	0	0	0	0	0	0	0	0	0	0	0.00164068908941756	0	0	0	0	0	0	0	0	0	0	0	0	0	0	0	0.0326086956521739	0.0372670807453416	0.0186335403726708	0	0.0153452685421995	0.072463768115942	0	0.0260869565217391	0	0.0091533180778032	0.0507246376811594	0	0	0	0	0	0
Bacteria;Firmicutes;Clostridia;Clostridiales;Peptostreptococcaceae	0.0978260869565217	0.0170132325141777	0.00790513833992095	0.0274102079395085	0.0741687979539642	0.00492206726825267	0.00507246376811594	0.0978260869565217	0	0	0	0.114848236259229	0.077639751552795	0.0632411067193676	0.450592885375494	0.0030511060259344	0.0108695652173913	0.0173913043478261	0.125776397515528	0.131837307152875	0.294685990338164	0.0993788819875776	0.219063545150502	0.0417391304347826	0	0.0169082125603865	0.0210144927536232	0	0	0.0062111801242236	0	0	0	0	0	0.00869565217391304	0.0183066361556064	0.0144927536231884	0.125603864734299	0.265217391304348	3.44283413848631	0.00899550224887556	0.272463768115942	0.0301932367149758
Bacteria;Firmicutes;Clostridia;Clostridiales;Proteinivoraceae	0	0	0	0	0	0	0	0	0	0	0	0	0	0	0	0.0007627765064836	0	0	0	0	0	0	0	0	0	0	0	0	0	0	0	0	0	0	0	0	0	0	0	0.00144927536231884	0	0	0	0
Bacteria;Firmicutes;Clostridia;Clostridiales;Ruminococcaceae	0.0318840579710145	0.00189035916824197	0.00790513833992095	0.136105860113422	0.117647058823529	0.0328137817883511	0.058695652173913	0.16304347826087	0	0	0.016304347826087	0.00328137817883511	0.118012422360248	0.0316205533596838	0.1699604743083	0.141113653699466	0.0108695652173913	0.0608695652173913	0.627329192546584	0.702664796633941	2.59178743961353	0.192546583850932	0.44314381270903	0.163478260869565	0.0041407867494824	0.0426731078904992	0.228985507246377	0	0.0062111801242236	0.77639751552795	0	0.0230179028132992	0.0579710144927536	0.0766045548654244	0.00869565217391304	0.182608695652174	0.0549199084668192	0.0217391304347826	0.352657004830918	0.810869565217391	0.0933977455716586	0.0149925037481259	0.626086956521739	1.7536231884058
Bacteria;Firmicutes;Clostridia;Clostridiales;Syntrophomonadaceae	0.00144927536231884	0	0	0	0	0	0	0	0	0	0	0	0	0	0	0	0	0	0	0	0	0	0.00167224080267559	0	0	0	0.11304347826087	0	0	0	0	0	0	0	0	0	0	0	0	0	0	0	0	0.0072463768115942
Bacteria;Firmicutes;Clostridia;Clostridiales;__	0.0036231884057971	0	0.00790513833992095	0.133270321361059	0.0332480818414322	0.00246103363412633	0.00072463768115942	0.239130434782609	0.0144927536231884	0.0434782608695652	0	0.0360951599671862	0.0186335403726708	0.0158102766798419	0.0375494071146245	0.0015255530129672	0.0036231884057971	0.0228260869565217	0.0232919254658385	0.0336605890603086	0.0555555555555556	0.0559006211180124	0.0367892976588629	0.0434782608695652	0	0.0281803542673108	0.00289855072463768	0	0.0496894409937888	0.273291925465839	0	0.0051150895140665	0	0.0041407867494824	0.0173913043478261	0.0260869565217391	0.0274599542334096	0	0.0966183574879227	0.0543478260869565	0.0217391304347826	0	0.0217391304347826	0.0567632850241546
Bacteria;Firmicutes;Clostridia;Clostridiales;unclassified_Clostridiales	0	0	0	0.0103969754253308	0	0	0	0	0	0	0	0	0	0	0	0	0	0	0	0	0	0	0	0	0	0	0	0	0	0	0	0	0.0144927536231884	0	0	0	0.0068649885583524	0	0.00966183574879227	0	0	0	0	0
Bacteria;Firmicutes;Clostridia;Natranaerobiales;Natranaerobiaceae	0.00144927536231884	0	0	0	0	0	0	0	0	0	0	0	0	0	0	0	0	0	0	0	0	0	0	0	0	0	0	0	0	0	0	0	0	0	0	0	0	0	0	0	0	0	0	0
Bacteria;Firmicutes;Clostridia;Thermoanaerobacterales;Thermoanaerobacteraceae	0	0	0	0	0	0	0	0	0	0	0	0	0	0	0.00592885375494071	0	0	0	0	0.00140252454417952	0	0	0	0	0	0	0	0	0	0	0	0	0	0	0	0	0	0	0	0	0	0	0	0
Bacteria;Firmicutes;Clostridia;__;__	0.00217391304347826	0	0	0.00378071833648393	0	0	0.00652173913043478	0	0	0	0	0	0	0	0.00790513833992095	0.0030511060259344	0.0072463768115942	0.00108695652173913	0	0	0.0676328502415459	0	0	0.00695652173913044	0.0041407867494824	0.00322061191626409	0.00217391304347826	0	0	0	0	0	0	0.0144927536231884	0	0	0	0	0	0.00289855072463768	0.000805152979066022	0.00299850074962519	0.00072463768115942	0.036231884057971
Bacteria;Firmicutes;Clostridia;unclassified_Clostridia;	0	0	0	0	0	0	0	0	0	0	0	0	0	0	0.00197628458498024	0	0	0	0	0	0	0	0	0	0	0	0.00072463768115942	0	0	0	0	0	0	0	0	0	0	0	0	0.00289855072463768	0	0	0	0
Bacteria;Firmicutes;Erysipelotrichia;Erysipelotrichales;Erysipelotrichaceae	0.00072463768115942	0	0.00197628458498024	0.00283553875236295	0.00255754475703325	0.00820344544708778	0.0108695652173913	0.0543478260869565	0	0	0.00543478260869565	0	0.0590062111801242	0.00790513833992095	0.033596837944664	0.022883295194508	0.0036231884057971	0.05	0.0993788819875776	0.0546984572230014	0.103059581320451	0.0434782608695652	0.0117056856187291	0.0417391304347826	0.0062111801242236	0.0161030595813205	0.0304347826086957	0	0	0.0062111801242236	0.0144927536231884	0.0127877237851662	0	0.0082815734989648	0	0.0173913043478261	0	0	0.0483091787439614	0.094927536231884	0.173107890499195	0.0119940029985007	0.0355072463768116	0.1243961352657
Bacteria;Firmicutes;Negativicutes;Selenomonadales;Acidaminococcaceae	0	0	0	0	0	0	0	0	0.0144927536231884	0	0	0.00328137817883511	0	0	0	0	0	0	0	0	0	0	0	0	0	0	0	0	0	0.0683229813664596	0	0.0051150895140665	0	0	0	0	0	0	0	0	0	0	0	0
Bacteria;Firmicutes;Negativicutes;Selenomonadales;Veillonellaceae	0.00072463768115942	0	0	0	0.020460358056266	0	0	0	0	0.206521739130435	0	0.0278917145200984	0.0031055900621118	0	0.0118577075098814	0	0	0	0	0.00841514726507714	0.00161030595813204	0	0.0150501672240803	0	0.0020703933747412	0.00483091787439614	0.0195652173913043	0.0217391304347826	0.0496894409937888	0.0248447204968944	0	0.020460358056266	0	0	0.147826086956522	0.00869565217391304	0.137299771167048	0.036231884057971	0.0193236714975845	0.0072463768115942	0	0	0.00434782608695652	0.00120772946859903
Bacteria;Firmicutes;Negativicutes;Selenomonadales;__	0.00072463768115942	0.00756143667296786	0	0	0.0127877237851662	0.00246103363412633	0.00217391304347826	0	0	0	0.0108695652173913	0	0.015527950310559	0	0	0.0846681922196796	0	0	0	0.0196353436185133	0.035426731078905	0.0186335403726708	0.167224080267559	0	0	0.00161030595813204	0.00072463768115942	0	0	0	0	0	0	0.0041407867494824	0	0.0869565217391304	0	0	0	0.0239130434782609	0.00402576489533011	0.00149925037481259	0.0579710144927536	0.0277777777777778
Bacteria;Firmicutes;Negativicutes;Selenomonadales;unclassified_Selenomonadales	0.00217391304347826	0	0.00197628458498024	0	0.040920716112532	0.000820344544708778	0	0	0	0	0	0	0.0279503105590062	0	0.00988142292490119	0.0007627765064836	0	0	0	0	0.0402576489533011	0.0869565217391304	0.0752508361204013	0	0	0	0.058695652173913	0	0	0	0	0	0	0	0	0.139130434782609	0	0	0	0.0123188405797101	0.00241545893719807	0	0.0340579710144928	0.0253623188405797
Bacteria;Firmicutes;__;__;__	0.0231884057971014	0.0226843100189036	0.00395256916996047	0.0207939508506616	0.370843989769821	0.0607054963084495	0.102173913043478	0.141304347826087	0	0.130434782608696	0.0869565217391304	0.036915504511895	0.0186335403726708	0.0395256916996047	0.0454545454545455	0.053394355453852	0.0760869565217391	0.147826086956522	0.197204968944099	1.20056100981767	0.632045088566828	0.093167701863354	0.277591973244147	0.116521739130435	0.0227743271221532	0.152979066022544	0.0789855072463768	0.130434782608696	0.0248447204968944	0.360248447204969	0.0579710144927536	0.0230179028132992	0.0434782608695652	0.0351966873706004	0.0347826086956522	0.165217391304348	0.0617848970251716	0.0144927536231884	0.072463768115942	1.86521739130435	0.107085346215781	0.047976011994003	0.639130434782609	0.352657004830918
Bacteria;Firmicutes;unclassified_Firmicutes;;__	0.00217391304347826	0	0.00197628458498024	0	0	0.00328137817883511	0.00072463768115942	0.0217391304347826	0	0	0.0108695652173913	0.00984413453650533	0	0	0.00988142292490119	0.0030511060259344	0.0144927536231884	0	0.0031055900621118	0.00280504908835905	0.0289855072463768	0	0.0117056856187291	0	0.010351966873706	0.0136876006441224	0.00289855072463768	0	0	0	0	0	0	0.020703933747412	0	0.0173913043478261	0	0	0	0.00652173913043478	0.00805152979066023	0.00449775112443778	0.00144927536231884	0.0072463768115942
Bacteria;Fusobacteria;Fusobacteriia;Fusobacteriales;Fusobacteriaceae	0.00434782608695652	0.00756143667296786	0.130434782608696	0.0170132325141777	0.010230179028133	0.000820344544708778	0.0166666666666667	0.0543478260869565	0	0	0	0.109926168990976	0.0062111801242236	0.102766798418972	0.033596837944664	0	0.0507246376811594	0.110869565217391	0.226708074534162	0.276297335203366	0.0861513687600644	0.0248447204968944	0.103678929765886	0.135652173913043	0	0.0475040257648953	0.0456521739130435	0	0	0	0	0.0153452685421995	0	0.0020703933747412	0.00869565217391304	0.0347826086956522	0.0640732265446224	0	0.0386473429951691	0.139855072463768	1.20933977455717	0	0.12463768115942	0.0978260869565217
Bacteria;Fusobacteria;Fusobacteriia;Fusobacteriales;Leptotrichiaceae	0.00144927536231884	0	0.00197628458498024	0.0056710775047259	0.0051150895140665	0	0	0	0	0.0760869565217391	0	0.0114848236259229	0	0	0	0.0007627765064836	0	0	0	0	0.0128824476650564	0	0.0183946488294314	0	0.0020703933747412	0.00644122383252818	0.211594202898551	0.0434782608695652	0.0062111801242236	0	0	0.010230179028133	0	0	0.00869565217391304	0	0.0366132723112128	0.0072463768115942	0	0.00072463768115942	0.000805152979066022	0	0.00579710144927536	0.00845410628019324
Bacteria;Fusobacteria;Fusobacteriia;Fusobacteriales;__	0	0	0	0	0	0	0	0	0	0	0	0.00164068908941756	0	0	0	0	0	0	0	0	0	0	0	0	0	0	0	0	0	0	0	0	0	0	0	0	0	0	0	0	0	0	0	0
Bacteria;Fusobacteria;Fusobacteriia;Fusobacteriales;unclassified_Fusobacteriales	0	0	0	0	0	0	0	0	0	0	0	0	0	0	0	0	0	0	0.0062111801242236	0	0	0	0	0	0	0	0	0	0	0	0	0	0	0	0	0	0	0	0	0	0	0	0	0
Bacteria;Gemmatimonadetes;Gemmatimonadetes;Gemmatimonadales;Gemmatimonadaceae	0.00434782608695652	0.0189035916824197	0.0217391304347826	0.0434782608695652	0.0051150895140665	0.000820344544708778	0.0036231884057971	0	0.115942028985507	0.271739130434783	0	0.146021328958162	0	0	0	0.0144927536231884	0	0	0	0	0	0	0	0	0	0	0.00217391304347826	0.0434782608695652	0	0.062111801242236	0	0.0664961636828644	0	0	0.173913043478261	0.00869565217391304	0.25629290617849	0.0289855072463768	0.072463768115942	0.0036231884057971	0.0104669887278583	0.00899550224887556	0.00507246376811594	0
Bacteria;Hydrogenedentes;CandidatusHydrogenedens;;__	0.00507246376811594	0	0	0	0	0.00246103363412633	0	0.0543478260869565	0	0.0434782608695652	0	0.000820344544708778	0	0	0	0.0030511060259344	0	0	0	0.00140252454417952	0	0	0.00167224080267559	0.00173913043478261	0	0	0	0	0	0	0	0	0	0	0	0	0.0022883295194508	0	0	0.0036231884057971	0	0	0.00217391304347826	0
Bacteria;Ignavibacteriae;Ignavibacteria;Ignavibacteriales;Ignavibacteriaceae	0.0072463768115942	0	0	0.00189035916824197	0.00255754475703325	0.000820344544708778	0.00289855072463768	0	0	0	0	0.124692370795734	0	0	0	0.007627765064836	0.0108695652173913	0.0282608695652174	0.015527950310559	0.0126227208976157	0.00161030595813204	0.0248447204968944	0	0.00347826086956522	0	0.00241545893719807	0	0	0	0	0	0	0	0	0.00869565217391304	0	0.0045766590389016	0	0	0.00942028985507246	0.000805152979066022	0.00149925037481259	0.00797101449275362	0
Bacteria;Latescibacteria;Latescibacteria_genera_incertae_sedis;;__	0.0036231884057971	0.00189035916824197	0	0	0	0	0.00072463768115942	0	0	0	0	0	0	0	0.00197628458498024	0.0022883295194508	0.0181159420289855	0.00217391304347826	0	0	0	0	0.00334448160535117	0	0	0.00161030595813204	0.00507246376811594	0	0	0.0124223602484472	0	0	0	0	0	0	0.011441647597254	0	0	0.00289855072463768	0	0.00449775112443778	0	0
Bacteria;Lentisphaerae;Lentisphaeria;Victivallales;Victivallaceae	0	0	0	0	0	0	0	0	0	0	0	0	0	0	0	0	0	0	0	0	0	0	0	0.00347826086956522	0	0	0	0	0	0	0	0	0	0.0020703933747412	0	0	0	0	0	0	0.00161030595813204	0	0	0
Bacteria;Lentisphaerae;Oligosphaeria;Oligosphaerales;Oligosphaeraceae	0.00144927536231884	0	0	0	0	0	0.00144927536231884	0	0	0	0	0	0	0	0	0.0007627765064836	0.0072463768115942	0.00108695652173913	0	0	0.000805152979066022	0.0062111801242236	0	0	0	0.00322061191626409	0	0	0	0	0	0	0	0	0	0	0	0	0	0	0.00322061191626409	0	0.00144927536231884	0
Bacteria;Lentisphaerae;__;__;__	0	0	0	0	0	0	0	0	0	0	0	0.00328137817883511	0	0	0	0	0	0	0	0	0	0	0	0	0	0	0	0	0	0	0	0	0	0	0	0	0	0	0	0.00072463768115942	0	0	0	0
Bacteria;Lentisphaerae;unclassified_Lentisphaerae;;__	0	0	0	0	0	0	0	0	0	0	0	0.00574241181296144	0	0	0	0	0	0	0	0	0	0	0	0	0	0	0	0	0	0	0	0	0	0	0	0	0	0	0	0	0	0	0	0
Bacteria;Microgenomates;Microgenomates_genera_incertae_sedis;;__	0	0	0	0	0	0.00164068908941756	0	0	0.0144927536231884	0	0	0	0	0	0	0	0	0.00108695652173913	0	0	0	0	0	0	0	0	0	0	0	0	0	0	0	0	0	0	0.0045766590389016	0	0	0	0	0	0	0
Bacteria;Nitrospirae;Nitrospira;Nitrospirales;Nitrospiraceae	0	0	0	0.00378071833648393	0	0	0	0	0	0	0	0.243642329778507	0	0	0	0	0	0	0	0	0	0	0	0	0	0	0	0.0597826086956522	0.0186335403726708	0	0	0.00255754475703325	0.0144927536231884	0	0.0173913043478261	0	0.0594965675057208	0	0	0	0	0	0	0
Bacteria;Omnitrophica;Omnitrophica_genera_incertae_sedis;;__	0	0	0	0	0	0	0	0	0	0	0	0.000820344544708778	0	0	0	0	0	0	0	0	0	0	0	0	0	0	0	0	0	0	0	0	0	0	0	0	0	0	0	0	0	0	0	0
Bacteria;Parcubacteria;Parcubacteria_genera_incertae_sedis;;__	0.00869565217391304	0.00756143667296786	0.00197628458498024	0	0	0.00410172272354389	0.0246376811594203	0	0.144927536231884	0.195652173913043	0	0.202625102543068	0.0031055900621118	0	0	0.015255530129672	0	0.00217391304347826	0	0.00140252454417952	0.00241545893719807	0	0.0133779264214047	0	0.010351966873706	0	0.0405797101449275	0	0.0124223602484472	0.031055900621118	0.0289855072463768	0	0.0144927536231884	0.0020703933747412	0.0260869565217391	0	0.416475972540046	0.0289855072463768	0.27536231884058	0	0.0128824476650564	0.0164917541229385	0.00072463768115942	0
Bacteria;Planctomycetes;Phycisphaerae;Phycisphaerales;Phycisphaeraceae	0	0	0	0	0	0	0.00072463768115942	0	0.0144927536231884	0	0	0.0656275635767022	0	0	0	0	0	0	0	0	0	0	0	0	0	0	0	0	0	0	0	0	0	0	0	0	0.0663615560640732	0	0.00483091787439614	0	0	0	0	0
Bacteria;Planctomycetes;Phycisphaerae;Tepidisphaerales;Tepidisphaeraceae	0.00289855072463768	0.00189035916824197	0	0	0.00767263427109974	0.00328137817883511	0.013768115942029	0	0	0	0	0	0.015527950310559	0	0	0.030511060259344	0	0.0173913043478261	0	0	0	0	0	0	0	0.00161030595813204	0.00869565217391304	0	0	0	0.0144927536231884	0	0	0	0.00869565217391304	0	0.0068649885583524	0.0217391304347826	0.0241545893719807	0	0.00644122383252818	0.0389805097451274	0	0
Bacteria;Planctomycetes;Phycisphaerae;__;__	0	0	0	0	0.00767263427109974	0	0	0	0	0	0	0.0270713699753897	0	0	0	0	0	0	0	0	0	0	0	0	0	0	0	0	0	0	0	0	0	0	0	0	0.0160183066361556	0	0	0	0	0	0.00434782608695652	0
Bacteria;Planctomycetes;Phycisphaerae;unclassified_Phycisphaerae;	0.00072463768115942	0	0	0	0	0	0	0	0	0	0	0	0	0.00395256916996047	0	0	0	0.00978260869565217	0.0108695652173913	0	0	0.0062111801242236	0	0	0	0	0.00072463768115942	0	0	0	0	0	0	0	0	0	0	0	0	0	0	0.00299850074962519	0	0
Bacteria;Planctomycetes;Planctomycetia;CandidatusBrocadiales;CandidatusBrocadiaceae	0	0	0	0	0	0	0	0	0	0	0	0	0	0	0	0	0	0.025	0.0046583850931677	0	0	0	0	0	0	0	0.00072463768115942	0	0	0	0	0	0	0	0	0	0	0	0	0	0	0	0	0
Bacteria;Planctomycetes;Planctomycetia;Planctomycetales;Planctomycetaceae	0.743478260869565	0.795841209829868	1.43873517786561	0.0311909262759924	0.225063938618926	1.48154224774405	1.00434782608696	1.55434782608696	0.811594202898551	0.33695652173913	0.407608695652174	0.0426579163248564	0.0900621118012423	0.130434782608696	0.300395256916996	0.600305110602593	0.0905797101449275	0.272826086956522	0.178571428571429	0.424964936886395	1.39291465378422	0.124223602484472	0.468227424749164	0.133913043478261	0.351966873706004	0.302737520128824	2.48115942028986	1.71195652173913	0.987577639751553	1.01863354037267	2.21739130434783	1.48849104859335	3.47826086956522	0.919254658385093	3.0695652173913	1.14782608695652	1.10983981693364	1.2536231884058	1.15458937198068	1.31159420289855	0.385668276972625	0.734632683658171	0.232608695652174	1.99033816425121
Bacteria;Planctomycetes;Planctomycetia;__;__	0.00217391304347826	0	0	0	0	0.00164068908941756	0.00144927536231884	0	0	0	0	0.129614438063987	0	0	0	0.0022883295194508	0	0	0	0	0.00161030595813204	0	0.00167224080267559	0	0	0	0.00072463768115942	0	0.0248447204968944	0	0	0	0.0144927536231884	0.0041407867494824	0	0.00869565217391304	0	0	0	0.00507246376811594	0	0.00449775112443778	0.00217391304347826	0.00483091787439614
Bacteria;Planctomycetes;Planctomycetia;unclassified_Planctomycetia;	0.0173913043478261	0.00378071833648393	0.0632411067193676	0	0	0.007383100902379	0.0615942028985507	0	0	0.0108695652173913	0	0.0475799835931091	0.0031055900621118	0	0	0.0289855072463768	0	0.0304347826086957	0	0.00420757363253857	0.00322061191626409	0	0.00167224080267559	0	0.0186335403726708	0	0.0195652173913043	0	0	0	0.072463768115942	0	0	0	0	0	0.0480549199084668	0	0.00483091787439614	0.0688405797101449	0.0136876006441224	0.0419790104947526	0.00434782608695652	0.00120772946859903
Bacteria;Planctomycetes;__;__;__	0.0471014492753623	0.0264650283553875	0.0513833992094862	0	0.0051150895140665	0.100082034454471	0.0717391304347826	0.0869565217391304	0	0	0	0.0180475799835931	0	0	0	0.0396643783371472	0	0.041304347826087	0.113354037267081	0.00420757363253857	0.0434782608695652	0.0186335403726708	0.0133779264214047	0.00521739130434783	0.0124223602484472	0.0289855072463768	0.0884057971014493	0	0	0.031055900621118	0.144927536231884	0.0230179028132992	0.0289855072463768	0.0269151138716356	0.00869565217391304	0.0347826086956522	0.0160183066361556	0	0.0144927536231884	0.0521739130434783	0.00885668276972625	0.0344827586206897	0.00144927536231884	0.0640096618357488
Bacteria;Planctomycetes;unclassified_Planctomycetes;;__	0.00869565217391304	0.00189035916824197	0	0	0	0.00574241181296144	0.0217391304347826	0	0	0	0	0	0	0	0	0.0160183066361556	0	0.00978260869565217	0.0077639751552795	0	0.0072463768115942	0	0	0.00173913043478261	0	0	0.0376811594202899	0	0	0.0062111801242236	0.0144927536231884	0.00255754475703325	0	0	0	0.00869565217391304	0	0.072463768115942	0	0.0289855072463768	0.00322061191626409	0.00449775112443778	0.00579710144927536	0.0036231884057971
Bacteria;Proteobacteria;Alphaproteobacteria;Alphaproteobacteria_incertae_sedis;Geminicoccus	0	0	0	0	0	0	0	0	0.072463768115942	0	0	0	0	0	0	0	0	0	0	0	0	0	0	0	0	0	0	0	0	0	0	0.00255754475703325	0	0	0	0	0.0205949656750572	0	0	0	0	0	0	0
Bacteria;Proteobacteria;Alphaproteobacteria;Alphaproteobacteria_incertae_sedis;Rhizomicrobium	0.110144927536232	0.00945179584120983	0.00197628458498024	0	0.0179028132992327	0.331419196062346	0.535507246376812	0	0.246376811594203	0.130434782608696	0.326086956521739	0.00328137817883511	0.015527950310559	0.0592885375494071	0.0849802371541502	0.450038138825324	0.0434782608695652	0.00978260869565217	0.0201863354037267	0.0420757363253857	0.0805152979066023	0.0062111801242236	0.0267558528428094	0.104347826086957	0.128364389233954	0.367149758454106	0.426811594202899	0.157608695652174	0	0.130434782608696	0.376811594202899	0.0716112531969309	1.26086956521739	0.231884057971014	0.00869565217391304	0.730434782608696	0.329519450800915	1.3768115942029	0.473429951690821	0.358695652173913	0.0780998389694042	0.60119940029985	0.00942028985507246	0.0845410628019324
Bacteria;Proteobacteria;Alphaproteobacteria;Caulobacterales;Caulobacteraceae	0.335507246376812	0.0718336483931947	0.041501976284585	0.0888468809073724	0.363171355498721	1.09598031173093	1.10797101449275	30.9347826086957	0.246376811594203	0.478260869565217	0.483695652173913	0.479901558654635	0.161490683229814	0.221343873517787	0.112648221343874	1.17315026697178	0.384057971014493	1.02826086956522	1.61490683229814	0.357643758765778	1.47826086956522	1.04347826086957	0.819397993311037	0.266086956521739	0.302277432712215	0.880837359098229	0.739855072463768	0.58695652173913	0.211180124223602	0.354037267080745	0.797101449275362	0.104859335038363	0.318840579710145	0.486542443064182	0.573913043478261	0.48695652173913	0.437070938215103	0.869565217391304	0.193236714975845	0.814492753623189	0.396135265700483	1.25337331334333	0.353623188405797	0.528985507246377
Bacteria;Proteobacteria;Alphaproteobacteria;Caulobacterales;Hyphomonadaceae	0	0	0.114624505928854	0	0	0	0	0	0	0	0	0	0	0	0	0.0175438596491228	0	0	0	0	0	0	0	0	0	0	0	0	0	0	0	0	0	0	0	0	0.0091533180778032	0	0.0289855072463768	0.00217391304347826	0.00322061191626409	0	0.00144927536231884	0
Bacteria;Proteobacteria;Alphaproteobacteria;Caulobacterales;__	0.0144927536231884	0	0	0	0	0	0.00072463768115942	0	0	0	0	0	0.0124223602484472	0.00790513833992095	0	0	0	0	0	0	0	0	0	0.00173913043478261	0	0	0	0	0	0	0	0	0	0	0.0869565217391304	0	0	0	0	0.0072463768115942	0.0185185185185185	0	0	0
Bacteria;Proteobacteria;Alphaproteobacteria;Caulobacterales;unclassified_Caulobacterales	0.0463768115942029	0	0	0.206994328922495	0	0.0623461853978671	0.0673913043478261	0	0	0	0.0271739130434783	0	0	0.00395256916996047	0.00988142292490119	0.0488176964149504	0.0217391304347826	0.00652173913043478	0.0077639751552795	0.00280504908835905	0.00483091787439614	0.0434782608695652	0.0167224080267559	0.0139130434782609	0.0165631469979296	0.0281803542673108	0.0442028985507246	0	0	0	0	0	0	0.010351966873706	0	0.0695652173913043	0	0.0434782608695652	0	0.027536231884058	0.0136876006441224	0.04047976011994	0.0282608695652174	0.0036231884057971
Bacteria;Proteobacteria;Alphaproteobacteria;Kordiimonadales;Kordiimonadaceae	0.00507246376811594	0	0	0	0	0	0.0130434782608696	0	0	0	0	0	0	0.0237154150197628	0.00790513833992095	0	0.0072463768115942	0.0152173913043478	0.0232919254658385	0	0	0	0	0.0104347826086957	0	0.00563607085346216	0	0	0	0	0	0	0	0	0	0	0	0	0	0.00217391304347826	0.000805152979066022	0	0	0
Bacteria;Proteobacteria;Alphaproteobacteria;Rhizobiales;Aurantimonadaceae	0.00579710144927536	0	0.00790513833992095	0	0	0.137817883511075	0.169565217391304	0	0	0	0	0.0278917145200984	0.0062111801242236	0	0.124505928853755	0.192982456140351	0	0	0	0.0238429172510519	0	0	0.0167224080267559	0	0.0269151138716356	0.00241545893719807	0.0449275362318841	0	0	0	0.347826086956522	0	0	0.0165631469979296	0.191304347826087	0.139130434782609	0.0022883295194508	0	0	0.0608695652173913	0.0402576489533011	0.109445277361319	0.0130434782608696	0
Bacteria;Proteobacteria;Alphaproteobacteria;Rhizobiales;Bartonellaceae	0	0	0	0	0	0	0	0	0	0	0	0	0	0	0	0	0	0	0	0	0	0	0	0	0	0	0	0	0.0062111801242236	0	0	0	0	0	0.00869565217391304	0	0	0	0	0	0	0	0	0
Bacteria;Proteobacteria;Alphaproteobacteria;Rhizobiales;Beijerinckiaceae	0.00289855072463768	0	0	0	0	0.000820344544708778	0.00507246376811594	0	0.072463768115942	0.0652173913043478	0	0.0139458572600492	0	0.00790513833992095	0.00988142292490119	0.0015255530129672	0.0072463768115942	0	0	0.0841514726507714	0	0	0.0418060200668896	0.00695652173913044	0	0.00644122383252818	0	0	0	0	0	0.00255754475703325	0	0.0041407867494824	0	0	0.212814645308924	0	0.193236714975845	0	0	0.00749625187406297	0	0.0108695652173913
Bacteria;Proteobacteria;Alphaproteobacteria;Rhizobiales;Bradyrhizobiaceae	0.561594202898551	0.0926275992438563	0.0237154150197628	0	0.163682864450128	0.935192780968007	1.59130434782609	6.16304347826087	0.681159420289855	0.423913043478261	0.407608695652174	0.115668580803938	0.0403726708074534	0.162055335968379	0.367588932806324	1.0137299771167	0.307971014492754	0.171739130434783	0.267080745341615	0.315568022440393	0.717391304347826	0.260869565217391	0.342809364548495	0.311304347826087	0.29399585921325	0.735104669887279	1.06376811594203	0.516304347826087	0	0.254658385093168	1.56521739130435	0.184143222506394	0.608695652173913	0.530020703933747	0.0956521739130435	0.860869565217391	0.496567505720824	0.847826086956522	0.420289855072464	1.44927536231884	0.243961352657005	1.6551724137931	0.176086956521739	1.10507246376812
Bacteria;Proteobacteria;Alphaproteobacteria;Rhizobiales;Brucellaceae	0.013768115942029	0	0	0.00661625708884688	0.690537084398977	0.0246103363412633	0.0507246376811594	0	0	0	0	0.000820344544708778	0.236024844720497	0	0.383399209486166	0.184591914569031	0	0	0	0.301542776998597	0.151368760064412	0	0.0468227424749164	0	0.0082815734989648	0.00644122383252818	0.0181159420289855	0	0	0	0	0	0	0.0144927536231884	0	0.0260869565217391	0	0	0	0.0905797101449275	0.00161030595813204	0.0284857571214393	0.0507246376811594	0.0591787439613527
Bacteria;Proteobacteria;Alphaproteobacteria;Rhizobiales;Hyphomicrobiaceae	0.1	0.0264650283553875	0	0.389413988657845	0.0153452685421995	0.18785890073831	0.281884057971015	0.0326086956521739	0.130434782608696	0.0434782608695652	0.0434782608695652	0.0467596390484003	0	0.00395256916996047	0.0553359683794466	0.212814645308924	0.0289855072463768	0	0.0434782608695652	0.0631136044880785	0.0410628019323672	0.0372670807453416	0.0568561872909699	0.0260869565217391	0.0848861283643892	0.0201288244766506	0.12463768115942	0	0	0.093167701863354	0.391304347826087	0	0.0579710144927536	0.0869565217391304	0.0260869565217391	0.347826086956522	0.130434782608696	0.239130434782609	0.115942028985507	0.108695652173913	0.0652173913043478	0.233883058470765	0.0478260869565217	0.0301932367149758
Bacteria;Proteobacteria;Alphaproteobacteria;Rhizobiales;Methylobacteriaceae	0.107246376811594	0.056710775047259	0.00395256916996047	0	0.112531969309463	0.513535684987695	0.498550724637681	0	2.71014492753623	13.945652173913	0.0326086956521739	0.100082034454471	0.0714285714285714	0.0513833992094862	0.0652173913043478	0.96186117467582	0.199275362318841	0.98804347826087	0.631987577639752	0.162692847124825	0.178743961352657	0.422360248447205	0.326086956521739	0.187826086956522	0.298136645962733	0.368760064412238	0.306521739130435	0	0	0	0.63768115942029	0.00767263427109974	0	0.447204968944099	0.0695652173913043	0.634782608695652	3.2883295194508	0.036231884057971	2.85507246376812	0.379710144927536	0.22866344605475	0.608695652173913	0.146376811594203	0.143719806763285
Bacteria;Proteobacteria;Alphaproteobacteria;Rhizobiales;Methylocystaceae	0.0681159420289855	0	0	0	0	0.189499589827728	0.0615942028985507	0	0	0	0.309782608695652	0	0	0	0	0.0556826849733028	0	0	0	0	0.113526570048309	0	0.0133779264214047	0	0.093167701863354	0.361513687600644	0.116666666666667	0	0	0	0.0434782608695652	0	0	0.149068322981366	0	0.182608695652174	0.0045766590389016	0.0579710144927536	0.00483091787439614	0.243478260869565	0.035426731078905	0.0704647676161919	0.00144927536231884	0.0664251207729469
Bacteria;Proteobacteria;Alphaproteobacteria;Rhizobiales;Phyllobacteriaceae	0.149275362318841	0.0189035916824197	0.00988142292490119	0	0.0767263427109974	0.192780968006563	0.32463768115942	0	0.072463768115942	0.130434782608696	0.456521739130435	0.0910582444626743	0.406832298136646	0.00395256916996047	0.16403162055336	0.363081617086194	0.0507246376811594	0	0.0093167701863354	0.0645161290322581	0.22866344605475	0.633540372670807	0.379598662207358	0.0208695652173913	0.194616977225673	0.0217391304347826	0.17536231884058	0	0	0.0248447204968944	0.144927536231884	0.0255754475703325	0	0.0434782608695652	0.147826086956522	0.48695652173913	0.0640732265446224	0.376811594202899	0.0772946859903382	0.157971014492754	0.130434782608696	0.292353823088456	0.143478260869565	0.28743961352657
Bacteria;Proteobacteria;Alphaproteobacteria;Rhizobiales;Rhizobiaceae	0.273188405797101	0.189035916824197	0.0158102766798419	0	0.230179028132992	0.681706316652994	1.08405797101449	0	0.376811594202899	0.41304347826087	0.0489130434782609	0	0.285714285714286	0	0.237154150197628	1.44393592677346	0	0	0	0.495091164095372	0.702093397745572	0.68944099378882	0.653846153846154	0.00695652173913044	0.246376811594203	0.144122383252818	0.226811594202899	0.0108695652173913	0.0062111801242236	0.0124223602484472	0.695652173913043	0	0	0.211180124223602	0	0.582608695652174	0.192219679633867	0.115942028985507	0.178743961352657	0.589855072463768	0.479066022544283	1.21589205397301	0.469565217391304	1.06400966183575
Bacteria;Proteobacteria;Alphaproteobacteria;Rhizobiales;Rhizobiales_incertae_sedis	0.319565217391304	0.0850661625708885	0.0316205533596838	0	0.0664961636828644	0.830188679245283	1.10579710144928	0	0	0.0434782608695652	0.527173913043478	0	0.0745341614906832	0.24901185770751	0.136363636363636	0.597254004576659	0.489130434782609	0.180434782608696	0.130434782608696	0.0771388499298738	0.500805152979066	0.0745341614906832	0.262541806020067	0.431304347826087	0.538302277432712	1.1231884057971	0.948550724637681	0.342391304347826	0	0.186335403726708	1.14492753623188	0.0818414322250639	0.536231884057971	0.749482401656315	0.217391304347826	0.930434782608696	0.0045766590389016	0.13768115942029	0	0.544927536231884	0.288244766505636	0.892053973013493	0.170289855072464	0.747584541062802
Bacteria;Proteobacteria;Alphaproteobacteria;Rhizobiales;Rhodobiaceae	0.00144927536231884	0	0	0	0	0	0.0405797101449275	0	0	0	0	0.00492206726825267	0	0	0	0.0053394355453852	0	0	0	0	0	0.0124223602484472	0.0167224080267559	0	0.0020703933747412	0	0	0.0108695652173913	0	0.0372670807453416	0.0144927536231884	0.0051150895140665	0	0	0	0	0.0068649885583524	0	0	0.00217391304347826	0.00322061191626409	0	0	0
Bacteria;Proteobacteria;Alphaproteobacteria;Rhizobiales;Roseiarcaceae	0.0514492753623188	0.0378071833648393	0	0	0.0153452685421995	0.273174733388023	0.110869565217391	0	0.0434782608695652	0	0.597826086956522	0	0.0248447204968944	0	0.033596837944664	0.072463768115942	0.0217391304347826	0	0	0.0308555399719495	0.123188405797101	0.0124223602484472	0.0167224080267559	0.0104347826086957	0.132505175983437	0.533816425120773	0.617391304347826	0.141304347826087	0	0.0248447204968944	0.0579710144927536	0	0.826086956521739	0.312629399585921	0	1.97391304347826	0.151029748283753	0.565217391304348	0.36231884057971	0.105072463768116	0.0386473429951691	0.152923538230885	0.00652173913043478	0.281400966183575
Bacteria;Proteobacteria;Alphaproteobacteria;Rhizobiales;Xanthobacteraceae	0.476086956521739	0.0586011342155009	0.0632411067193676	0	0.122762148337596	1.62920426579163	1.69855072463768	1.51086956521739	0	0	0.195652173913043	0.00164068908941756	0.198757763975155	0.395256916996047	0.614624505928854	3.1304347826087	0.927536231884058	0.66195652173913	1.3555900621118	0.566619915848527	0.859098228663446	0.173913043478261	0.290969899665552	0.709565217391304	0.583850931677019	0.561996779388084	1.31811594202899	0.152173913043478	0.062111801242236	0.118012422360248	2.57971014492754	0.0051150895140665	0.0289855072463768	0.855072463768116	0.347826086956522	1.26086956521739	0.011441647597254	0.405797101449275	0	3.30507246376812	1.00161030595813	2.06146926536732	0.423913043478261	0.867149758454106
Bacteria;Proteobacteria;Alphaproteobacteria;Rhizobiales;__	0.689130434782609	0.0642722117202268	0.312252964426877	10.4981096408318	0.797953964194373	0.780968006562756	0.954347826086957	3.96739130434783	0.855072463768116	1.23913043478261	0.489130434782609	0.654634946677605	0.282608695652174	1.02766798418972	2.00395256916996	1.01601830663616	1.41666666666667	0.716304347826087	0.635093167701863	2.38429172510519	2.30354267310789	0.062111801242236	0.178929765886288	1.2695652173913	0.449275362318841	1.16908212560386	1.06014492753623	1.19565217391304	0.93167701863354	0.968944099378882	1.94202898550725	0.578005115089514	0.695652173913043	0.436853002070393	1.1304347826087	1.86086956521739	1.54462242562929	1.02898550724638	0.898550724637681	0.661594202898551	0.438003220611916	0.971514242878561	0.100724637681159	0.426328502415459
Bacteria;Proteobacteria;Alphaproteobacteria;Rhizobiales;unclassified_Rhizobiales	0	0	0	0	0	0.007383100902379	0	0	0	0	0	0	0	0	0	0	0	0	0	0	0	0	0	0	0.0020703933747412	0	0	0	0	0	0.072463768115942	0	0	0	0	0	0	0	0	0	0	0	0	0
Bacteria;Proteobacteria;Alphaproteobacteria;Rhodobacterales;Rhodobacteraceae	0.304347826086957	0.122873345935728	0.703557312252964	1.62759924385633	0.739130434782609	0.260869565217391	0.428260869565217	6.09782608695652	0.130434782608696	0.16304347826087	0.125	0.651353568498769	0.605590062111801	0.873517786561265	0.130434782608696	0.662090007627765	0.510869565217391	0.838043478260869	1.22204968944099	0.785413744740533	0.127214170692432	0.422360248447205	0.896321070234114	0.222608695652174	0.124223602484472	0.49194847020934	0.543478260869565	0.179347826086957	4.08074534161491	0.15527950310559	0.144927536231884	0.69309462915601	1.28985507246377	0.0910973084886128	0.226086956521739	0.0608695652173913	0.340961098398169	0.442028985507246	0.0579710144927536	0.786956521739131	0.896940418679549	0.443778110944528	0.226811594202899	0.0978260869565217
Bacteria;Proteobacteria;Alphaproteobacteria;Rhodospirillales;Acetobacteraceae	0.497101449275362	0.198487712665406	0.0553359683794466	0.381852551984877	0.0843989769820972	0.583264971287941	0.797826086956522	0.0217391304347826	0.565217391304348	1	0.679347826086957	0.215750615258409	0.062111801242236	0.154150197628458	0.0988142292490119	0.95118230358505	0.0869565217391304	0.164130434782609	0.108695652173913	0.0757363253856942	1.15458937198068	0.124223602484472	0.096989966555184	0.175652173913043	0.525879917184265	2.99919484702093	1.48623188405797	1.41847826086957	0.186335403726708	0.217391304347826	0.333333333333333	0.0767263427109974	0.768115942028986	0.540372670807453	0.817391304347826	0.956521739130435	0.908466819221968	1.52898550724638	0.768115942028986	0.864492753623188	0.471014492753623	0.979010494752624	0.0485507246376812	0.880434782608696
Bacteria;Proteobacteria;Alphaproteobacteria;Rhodospirillales;Elioraea	0	0	0	0	0	0	0	0	0	0	0	0	0	0	0	0.0007627765064836	0	0	0	0	0	0	0	0	0	0	0	0	0	0	0	0	0	0	0	0	0	0	0	0	0.000805152979066022	0	0	0
Bacteria;Proteobacteria;Alphaproteobacteria;Rhodospirillales;Reyranella	0.142028985507246	0.00189035916824197	0.0296442687747036	0	0.00767263427109974	0.149302707136998	0.247101449275362	0	0.0144927536231884	0.0652173913043478	0.0543478260869565	0	0.24223602484472	0.00790513833992095	0.0434782608695652	0.164759725400458	0.036231884057971	0.00869565217391304	0.0046583850931677	0.0196353436185133	0.0450885668276973	0	0.0117056856187291	0.0347826086956522	0.0745341614906832	0.0611916264090177	0.121739130434783	0	0	0.167701863354037	0.492753623188406	0	0.260869565217391	0.0559006211180124	0.0173913043478261	0.104347826086957	0.130434782608696	0.115942028985507	0.120772946859903	0.0942028985507246	0.0281803542673108	0.164917541229385	0.0123188405797101	0.0386473429951691
Bacteria;Proteobacteria;Alphaproteobacteria;Rhodospirillales;Rhodospirillaceae	0.0478260869565217	0.0170132325141777	0.00592885375494071	0	1.00511508951407	0.07383100902379	0.0608695652173913	0.0217391304347826	0.0579710144927536	0	0.130434782608696	0.0213289581624282	0.0031055900621118	0.0513833992094862	0.0237154150197628	0.03813882532418	0.0797101449275362	0.647826086956522	0.279503105590062	0.0757363253856942	0.111111111111111	0.0372670807453416	0.0351170568561873	0.048695652173913	0.082815734989648	0.0950080515297907	0.199275362318841	0	0.0124223602484472	0.0186335403726708	0.0434782608695652	0.0460358056265985	0.101449275362319	0.0559006211180124	0	1.2	0.361556064073227	0.0289855072463768	0.241545893719807	0.258695652173913	0.100644122383253	0.0194902548725637	0.077536231884058	0.0833333333333333
Bacteria;Proteobacteria;Alphaproteobacteria;Rhodospirillales;__	0.0891304347826087	0.0113421550094518	0.0988142292490119	0.0170132325141777	0.0127877237851662	0.148482362592289	0.234782608695652	0.782608695652174	0.246376811594203	0.0652173913043478	0.0380434782608696	0.0196882690730107	0.0031055900621118	0.0434782608695652	0.0375494071146245	0.151029748283753	0.0507246376811594	0.378260869565217	0.0403726708074534	0.0729312762973352	0.175523349436393	0.031055900621118	1.01672240802676	0.0939130434782609	0.101449275362319	0.173107890499195	0.328985507246377	0.0271739130434783	0.0124223602484472	0.0683229813664596	0.217391304347826	0.0127877237851662	0.0579710144927536	0.0455486542443064	0.00869565217391304	0.104347826086957	0.475972540045767	0.231884057971014	0.333333333333333	0.109420289855072	0.0322061191626409	0.15592203898051	0.013768115942029	0.0881642512077295
Bacteria;Proteobacteria;Alphaproteobacteria;Rhodospirillales;unclassified_Rhodospirillales	0.0891304347826087	0.0151228733459357	0	0	0.010230179028133	0.292042657916325	0.307971014492754	0	0	0	0.16304347826087	0	0.0403726708074534	0.0592885375494071	0.0316205533596838	0.115179252479024	0.0507246376811594	0.0304347826086957	0.114906832298137	0.0252454417952314	0.422705314009662	0.0062111801242236	0.0501672240802676	0.0156521739130435	0.136645962732919	0.289049919484702	0.457246376811594	0.0923913043478261	0	0.167701863354037	0.217391304347826	0.061381074168798	0.72463768115942	0.178053830227743	0.00869565217391304	0.182608695652174	0.0320366132723112	0.188405797101449	0.0193236714975845	0.256521739130435	0.116747181964573	0.251874062968516	0.0166666666666667	0.422705314009662
Bacteria;Proteobacteria;Alphaproteobacteria;Rickettsiales;Rickettsiaceae	0	0	0	0	0	0	0	0	0.0144927536231884	0.152173913043478	0	0.0623461853978671	0	0	0	0	0	0	0	0	0	0	0	0	0	0	0	0	0	0	0	0	0	0	0	0	0.0205949656750572	0	0	0	0	0	0	0
Bacteria;Proteobacteria;Alphaproteobacteria;Rickettsiales;__	0	0	0	0.00378071833648393	0	0	0	0	0	0	0	0	0	0	0	0	0	0	0	0	0	0	0	0	0	0	0	0	0	0	0	0	0	0	0	0	0	0	0	0	0	0	0	0
Bacteria;Proteobacteria;Alphaproteobacteria;Rickettsiales;unclassified_Rickettsiales	0	0	0	0	0	0	0	0	0	0	0	0.0114848236259229	0	0	0	0	0	0	0	0	0	0	0	0	0	0	0	0	0	0	0	0	0	0	0	0	0	0	0	0	0	0	0	0
Bacteria;Proteobacteria;Alphaproteobacteria;SAR11;CandidatusPelagibacter	0	0	0	0.00661625708884688	0	0	0	0	0	0	0	0.00164068908941756	0	0	0	0	0	0	0.0031055900621118	0	0	0	0	0	0	0	0	0	0	0	0	0	0	0	0	0	0	0	0	0	0	0	0	0
Bacteria;Proteobacteria;Alphaproteobacteria;Sneathiellales;Sneathiellaceae	0.00507246376811594	0	0	0	0.0051150895140665	0.00984413453650533	0.00869565217391304	0	0	0	0	0	0.0062111801242236	0	0.00395256916996047	0.0129672006102212	0.0036231884057971	0.00760869565217391	0.0093167701863354	0	0.00241545893719807	0	0	0	0.0041407867494824	0.00885668276972625	0.0072463768115942	0	0	0.0062111801242236	0.0144927536231884	0	0.0579710144927536	0.0020703933747412	0	0.0521739130434783	0.0045766590389016	0	0.00483091787439614	0.00289855072463768	0.000805152979066022	0.0119940029985007	0	0
Bacteria;Proteobacteria;Alphaproteobacteria;Sphingomonadales;Erythrobacteraceae	0.22536231884058	0.0056710775047259	0.0237154150197628	0	0.051150895140665	0.241181296144381	0.392753623188406	0	0	0	0.0923913043478261	0	0.22360248447205	0	0.126482213438735	0.654462242562929	0	0	0.0326086956521739	0.0967741935483871	0.243961352657005	0.118012422360248	0.145484949832776	0	0.246376811594203	0.0990338164251208	0.482608695652174	0.0108695652173913	0	0	0.463768115942029	0.0358056265984655	0.0144927536231884	0.0662525879917184	0.0956521739130435	0.104347826086957	0.0183066361556064	0.072463768115942	0	0.317391304347826	0.194041867954911	0.400299850074963	0.2	0.0809178743961353
Bacteria;Proteobacteria;Alphaproteobacteria;Sphingomonadales;Sphingomonadaceae	0.115942028985507	0.0472589792060491	0.0158102766798419	0	0.0332480818414322	0.0254306808859721	0.134782608695652	0	0.840579710144927	1.28260869565217	0	1.45283018867925	0.0186335403726708	0	0.217391304347826	0.138062547673532	0	0	0	0.00561009817671809	0.0169082125603865	0	0.0468227424749164	0	0.0082815734989648	0.0104669887278583	0.0188405797101449	0	0	0	0	0	0	0.0041407867494824	0	0.00869565217391304	1.84439359267735	0	0.690821256038647	0.120289855072464	0.0410628019323672	0.113943028485757	0.00797101449275362	0.0507246376811594
Bacteria;Proteobacteria;Alphaproteobacteria;Sphingomonadales;__	0.00072463768115942	0	0	0	0	0	0.00579710144927536	0	0.101449275362319	0.0543478260869565	0.0326086956521739	0.636587366694012	0	0	0	0	0	0	0	0	0.128019323671498	0	0	0	0.0041407867494824	0.0201288244766506	0.0304347826086957	0	0	0	0	0	0.0144927536231884	0	0	0	0.224256292906178	0.0072463768115942	0.115942028985507	0.102173913043478	0	0.0104947526236882	0.00289855072463768	0.0760869565217391
Bacteria;Proteobacteria;Alphaproteobacteria;__;__	1.14130434782609	0.829867674858223	1.29841897233202	1.1351606805293	2.46547314578005	4.36341263330599	2.97463768115942	14.3695652173913	0.478260869565217	0.347826086956522	2.67934782608696	0.770303527481542	0.593167701863354	0.91304347826087	0.974308300395257	3.36460717009916	1.80434782608696	3.35217391304348	4.04658385093168	0.917251051893408	2.26247987117552	0.552795031055901	0.637123745819398	1.60695652173913	3.15734989648033	1.36634460547504	1.31086956521739	1.26630434782609	1.34782608695652	1.67080745341615	3.91304347826087	0.774936061381074	0.507246376811594	4.09109730848861	1.78260869565217	2.2	0.695652173913043	1.7536231884058	0.690821256038647	1.73405797101449	1.01449275362319	2.62668665667166	0.423913043478261	1.54347826086957
Bacteria;Proteobacteria;Alphaproteobacteria;unclassified_Alphaproteobacteria;	0.0181159420289855	0	0.0454545454545455	0.0056710775047259	0.00255754475703325	0.182936833470057	0.273188405797101	0	0	0	0.0597826086956522	0.00656275635767022	0	0	0.175889328063241	0.205949656750572	0	0.00326086956521739	0.0667701863354037	0.00140252454417952	0.0644122383252818	0	0.028428093645485	0	0.0766045548654244	0.0225442834138486	0.180434782608696	0	0	0.0186335403726708	0.159420289855072	0.00255754475703325	0.072463768115942	0.157349896480331	0	0.191304347826087	0.0137299771167048	0.108695652173913	0.0144927536231884	0.25	0.104669887278583	0.241379310344828	0.0123188405797101	0.0398550724637681
Bacteria;Proteobacteria;Betaproteobacteria;Burkholderiales;Alcaligenaceae	0	0	0	0.573724007561437	0	0	0	0	0	0.576086956521739	0	0.0680885972108285	0	0	0	0	0	0	0.0450310559006211	0	0	0	0	0	0	0	0.0152173913043478	0	0.0807453416149068	0.0248447204968944	0	0.0869565217391304	0	0	0	0	0.0068649885583524	0.123188405797101	0.0289855072463768	0	0	0	0	0
Bacteria;Proteobacteria;Betaproteobacteria;Burkholderiales;Burkholderiaceae	0.368115942028986	0.0132325141776938	0.0790513833992095	0	0	0.0557834290401969	0.169565217391304	0	0.0579710144927536	0.271739130434783	0.0760869565217391	0.187038556193601	0.639751552795031	0.0276679841897233	0.00395256916996047	0.0976353928299008	0.0072463768115942	0.0260869565217391	0.0062111801242236	0.458625525946704	0.210950080515298	0.0869565217391304	0.220735785953177	0.0139130434782609	0.0869565217391304	0.0386473429951691	1.19202898550725	0.0217391304347826	0.0124223602484472	0.0372670807453416	0.115942028985507	0.0358056265984655	0	0.072463768115942	0.0347826086956522	0.0260869565217391	0.919908466819222	0.0144927536231884	0.463768115942029	0.127536231884058	0.120772946859903	0.0839580209895052	0.269565217391304	0.0676328502415459
Bacteria;Proteobacteria;Betaproteobacteria;Burkholderiales;Burkholderiales_incertae_sedis	0.00434782608695652	0	0.0118577075098814	0	0	0.00164068908941756	0.00942028985507246	0	0.333333333333333	0.108695652173913	0	1.60377358490566	0	0	0	0.0350877192982456	0	0	0	0	0	0	0.0183946488294314	0	0	0	0.221739130434783	0.0706521739130435	0.136645962732919	0.0186335403726708	0	0.010230179028133	0	0	0	0	0.340961098398169	0.0072463768115942	0.545893719806763	0	0.0193236714975845	0.0254872563718141	0.00072463768115942	0
Bacteria;Proteobacteria;Betaproteobacteria;Burkholderiales;Comamonadaceae	0.0318840579710145	0.0056710775047259	0.00988142292490119	10.3156899810964	0	0.00246103363412633	0.121014492753623	0.0543478260869565	1.76811594202899	2.35869565217391	0	0.644790812141099	0.658385093167702	0.0711462450592885	0.0158102766798419	0.0297482837528604	0.0289855072463768	0.00978260869565217	0.287267080745342	0.0126227208976157	0	0	0.0267558528428094	4.35304347826087	0	0.581320450885668	0.0231884057971014	0.864130434782609	0.31055900621118	0.341614906832298	0.072463768115942	0.240409207161125	0.159420289855072	0	0.68695652173913	0	3.49656750572082	0.847826086956522	2.30917874396135	0.0717391304347826	0.0756843800322061	0.0524737631184408	0.0217391304347826	0
Bacteria;Proteobacteria;Betaproteobacteria;Burkholderiales;Oxalobacteraceae	0	0	0	0.0945179584120983	0	0	0	0	0.710144927536232	0.739130434782609	0	0.561115668580804	0	0	0	0	0	0	0	0	0	0	0	0	0	0	0	0.304347826086957	0.472049689440994	0.217391304347826	0	0.117647058823529	0.0869565217391304	0	0.243478260869565	0	1.34096109839817	1	1.01449275362319	0	0	0	0	0
Bacteria;Proteobacteria;Betaproteobacteria;Burkholderiales;Sutterellaceae	0	0	0	0	0	0	0	0	0	0	0	0	0	0	0	0	0	0	0	0	0	0	0	0	0	0	0	0	0	0	0	0	0	0	0	0	0	0	0.00966183574879227	0	0	0	0	0
Bacteria;Proteobacteria;Betaproteobacteria;Burkholderiales;__	0.601449275362319	0.0359168241965973	6.07312252964427	0.902646502835539	0.319693094629156	0.257588187038556	0.295652173913043	0.228260869565217	0.231884057971014	0.195652173913043	0.0380434782608696	18.4167350287121	0.0590062111801242	0.130434782608696	0.0790513833992095	0.212814645308924	0.0434782608695652	0.264130434782609	0.462732919254658	0.0925666199158485	1.9951690821256	0.180124223602485	0.24247491638796	0.530434782608696	0.0807453416149068	0.0917874396135266	1.28188405797101	0.228260869565217	0.347826086956522	0.22360248447205	0.463768115942029	0.173913043478261	0.0869565217391304	0.132505175983437	0.139130434782609	0	0.517162471395881	0.072463768115942	0.304347826086957	0.218115942028986	0.835748792270531	0.545727136431784	0.213768115942029	1.34782608695652
Bacteria;Proteobacteria;Betaproteobacteria;Burkholderiales;unclassified_Burkholderiales	0	0	0.00790513833992095	0	0	0	0	0	0	0	0	0.000820344544708778	0	0	0	0	0	0	0	0	0	0	0	0	0	0	0.00289855072463768	0	0.0062111801242236	0	0	0	0	0	0	0	0.0183066361556064	0	0	0	0	0	0	0
Bacteria;Proteobacteria;Betaproteobacteria;Ferritrophicales;Ferritrophicaceae	0	0	0	0	0	0	0	0	0	0	0	0	0	0	0	0	0	0	0	0	0	0	0	0	0	0	0	0	0	0	0	0	0	0	0	0	0	0	0	0	0	0	0	0
Bacteria;Proteobacteria;Betaproteobacteria;Gallionellales;Gallionellaceae	0	0	0	0	0	0	0	0	0	0	0	0	0	0	0	0	0	0	0	0	0	0	0	0	0	0	0	0	0	0	0	0	0	0	0	0	0.034324942791762	0	0.033816425120773	0	0	0	0	0
Bacteria;Proteobacteria;Betaproteobacteria;Hydrogenophilales;Hydrogenophilaceae	0.0181159420289855	0	0	0	0.010230179028133	0	0.00289855072463768	0	0	0	0	0.000820344544708778	0	0.00395256916996047	0	0.0022883295194508	0.0036231884057971	0.0565217391304348	0.0341614906832298	0.00841514726507714	0	0	0.0367892976588629	0	0	0.0241545893719807	0.292028985507246	0	0	0	0	0.00255754475703325	0	0	0	0	0	0	0.033816425120773	0.00579710144927536	0	0.00749625187406297	0.0253623188405797	0
Bacteria;Proteobacteria;Betaproteobacteria;Methylophilales;Methylophilaceae	0	0	0	0	0	0	0	0	0.0869565217391304	0.0434782608695652	0	0.0213289581624282	0	0	0	0	0	0	0	0	0	0	0	0	0	0	0	0	0	0	0	0	0	0	0	0	0.157894736842105	0	0.0193236714975845	0	0	0	0	0
Bacteria;Proteobacteria;Betaproteobacteria;Neisseriales;Neisseriaceae	0.00289855072463768	0	0	0.0264650283553875	0	0.00164068908941756	0	0	0.0144927536231884	0	0.0271739130434783	1.25676784249385	0	0	0	0	0	0.205434782608696	0.116459627329193	0	0.00885668276972625	0	0	0	0.0020703933747412	0.000805152979066022	0	0.0597826086956522	0.0807453416149068	0	0	0.030690537084399	0.0289855072463768	0	0.0260869565217391	0	0.130434782608696	0.181159420289855	0.0531400966183575	0	0.00241545893719807	0	0.00072463768115942	0.0181159420289855
Bacteria;Proteobacteria;Betaproteobacteria;Nitrosomonadales;Nitrosomonadaceae	0	0	0	0	0	0	0	0	0.0579710144927536	0	0	0	0	0	0	0	0	0	0	0	0	0	0	0	0	0	0	0	0	0	0	0	0	0	0	0	0.0091533180778032	0	0	0	0	0	0	0
Bacteria;Proteobacteria;Betaproteobacteria;Rhodocyclales;Rhodocyclaceae	28.2782608695652	0.465028355387524	1.01581027667984	0.00756143667296786	5.84143222506394	19.1033634126333	1.4268115942029	1.01086956521739	0	0	32.1521739130435	0.364232977850697	13.2732919254658	3.15415019762846	0.474308300395257	2.21128909229596	4.44927536231884	13.2597826086957	9.34316770186335	1.56942496493689	2.7061191626409	2.84472049689441	3.65551839464883	3.20347826086957	23.4306418219462	4.92995169082126	2.11666666666667	0.201086956521739	0.0124223602484472	0.204968944099379	12.463768115942	0.0690537084398977	0.144927536231884	20.0869565217391	0.0260869565217391	19.6695652173913	0.123569794050343	0.514492753623188	0.033816425120773	2.00869565217391	4.78743961352657	1.8695652173913	2.54420289855072	2.61594202898551
Bacteria;Proteobacteria;Betaproteobacteria;Sulfuricellales;Sulfuricellaceae	0.101449275362319	0	0	0	0.0127877237851662	0.0205086136177194	0.1	0	0	0	0	0	0	0	0.0177865612648221	0.0327993897787948	0	0	0	0	0	0	0.0836120401337793	0	0.0269151138716356	0.00161030595813204	0.0492753623188406	0	0	0.273291925465839	0.202898550724638	0.00767263427109974	0	0	0	0.0173913043478261	0.0045766590389016	0	0	0.168840579710145	0.0322061191626409	0.0509745127436282	0.00579710144927536	0
Bacteria;Proteobacteria;Betaproteobacteria;__;__	4.44710144927536	0.53875236294896	0.677865612648221	3.00661625708885	2.06649616368286	1.77030352748154	1.81376811594203	0.108695652173913	0.173913043478261	0.141304347826087	2.04347826086957	2.75061525840853	13.8788819875776	0.920948616600791	1.68577075098814	1.99923722349352	0.634057971014493	4.95217391304348	5.3944099378882	1.75035063113605	4.66505636070853	2.14906832298137	5.02675585284281	0.751304347826087	1.53002070393375	1.09500805152979	1.2731884057971	0.0652173913043478	0.211180124223602	0.385093167701863	1.36231884057971	0.38618925831202	0.710144927536232	1.54658385093168	0.0521739130434783	1.58260869565217	0.221967963386728	0.442028985507246	0.130434782608696	3.60942028985507	9.32286634460547	1.87556221889055	4.98768115942029	3.18478260869565
Bacteria;Proteobacteria;Betaproteobacteria;unclassified_Betaproteobacteria;	0.0695652173913043	0.00378071833648393	0	0	0	0.0352748154224774	0.342028985507246	0	0.289855072463768	0.239130434782609	0	0.108285479901559	0.0031055900621118	0.0118577075098814	0.00592885375494071	0.0793287566742944	0.0108695652173913	0	0	0.00701262272089762	0.00644122383252818	0.031055900621118	0.0133779264214047	0.00521739130434783	0.0186335403726708	0.0120772946859903	0.215942028985507	0	0	0.15527950310559	0.144927536231884	0.061381074168798	0.0144927536231884	0.0020703933747412	0	0.0173913043478261	0.290617848970252	0	0.106280193236715	0.117391304347826	0.0434782608695652	0.184407796101949	0.0072463768115942	0.0108695652173913
Bacteria;Proteobacteria;Deltaproteobacteria;Bdellovibrionales;Bacteriovoracaceae	0.0855072463768116	0.0264650283553875	0.033596837944664	0.00472589792060491	0.0843989769820972	0.0344544708777687	0.173913043478261	0	0	0.0108695652173913	0.00543478260869565	0.00492206726825267	0.211180124223602	0.0316205533596838	0	0.177726926010679	0.0181159420289855	0.0206521739130435	0.110248447204969	0.0168302945301543	0.0152979066022544	0.0807453416149068	0.0869565217391304	0.0173913043478261	0.0165631469979296	0.0281803542673108	0.0311594202898551	0.00543478260869565	0	0.0124223602484472	0.0434782608695652	0	0	0.0041407867494824	0.00869565217391304	0.0173913043478261	0.0297482837528604	0.0434782608695652	0	0.0659420289855072	0.161835748792271	0.122938530734633	0.036231884057971	0.0144927536231884
Bacteria;Proteobacteria;Deltaproteobacteria;Bdellovibrionales;Bdellovibrionaceae	0.0130434782608696	0.00378071833648393	0.0118577075098814	0.00189035916824197	0	0.0861361771944217	0.0760869565217391	0	0.0144927536231884	0	0.0217391304347826	0.0648072190319934	0	0.0118577075098814	0	0.034324942791762	0.0108695652173913	0.00978260869565217	0.0077639751552795	0.00420757363253857	0.0152979066022544	0	0	0.0121739130434783	0.0124223602484472	0.0740740740740741	0.0246376811594203	0.00543478260869565	0.0062111801242236	0.0062111801242236	0.072463768115942	0.00767263427109974	0.0434782608695652	0.0269151138716356	0.00869565217391304	0.0869565217391304	0.153318077803204	0.072463768115942	0.0579710144927536	0.0297101449275362	0.0112721417069243	0.0569715142428786	0.0036231884057971	0.0181159420289855
Bacteria;Proteobacteria;Deltaproteobacteria;Bdellovibrionales;__	0	0	0	0	0	0	0	0	0	0	0	0	0	0	0	0	0	0	0	0	0	0	0	0	0	0	0	0	0	0	0	0	0	0	0	0	0.011441647597254	0	0.00483091787439614	0	0	0	0	0
Bacteria;Proteobacteria;Deltaproteobacteria;Bdellovibrionales;unclassified_Bdellovibrionales	0	0	0	0	0	0	0	0	0	0	0	0	0	0	0	0	0	0	0	0	0	0	0	0	0	0	0	0	0	0	0	0	0	0	0	0	0.0183066361556064	0	0.0193236714975845	0	0	0	0	0
Bacteria;Proteobacteria;Deltaproteobacteria;Bradymonadales;Bradymonadaceae	0	0	0.00592885375494071	0	0	0	0	0	0	0	0	0	0	0	0	0	0	0	0	0	0	0	0	0	0	0	0	0	0	0	0	0	0	0	0	0	0	0	0	0.00144927536231884	0	0	0	0
Bacteria;Proteobacteria;Deltaproteobacteria;Deltaproteobacteria_incertae_sedis;Deferrisoma	0	0	0	0	0	0	0.00144927536231884	0	0	0	0.00543478260869565	0	0	0	0	0	0	0	0	0	0	0	0	0	0	0.00161030595813204	0	0	0	0	0	0	0	0	0	0	0	0	0	0	0	0	0	0
Bacteria;Proteobacteria;Deltaproteobacteria;Desulfarculales;Desulfarculaceae	0.00289855072463768	0	0	0	0	0.00492206726825267	0.0123188405797101	0	0	0	0	0	0	0.00790513833992095	0.00592885375494071	0.0053394355453852	0.0036231884057971	0.0326086956521739	0.0590062111801242	0.00280504908835905	0	0	0.0133779264214047	0.0139130434782609	0.0041407867494824	0.00805152979066023	0.00072463768115942	0	0	0	0	0	0	0	0	0	0	0	0	0.00797101449275362	0.00402576489533011	0.0104947526236882	0.00144927536231884	0
Bacteria;Proteobacteria;Deltaproteobacteria;Desulfobacterales;Desulfobacteraceae	0.0188405797101449	0	0.0177865612648221	0	0.00767263427109974	0.00820344544708778	0.00507246376811594	0	0	0	0.00543478260869565	0.014766201804758	0	0.00790513833992095	0.0118577075098814	0.0183066361556064	0.0181159420289855	0.0456521739130435	0.015527950310559	0.00561009817671809	0.00483091787439614	0.031055900621118	0.0317725752508361	0.0173913043478261	0	0.0169082125603865	0.0115942028985507	0	0	0	0	0	0.0289855072463768	0.0124223602484472	0	0	0	0	0	0.0173913043478261	0.00563607085346216	0.0194902548725637	0.0173913043478261	0.00966183574879227
Bacteria;Proteobacteria;Deltaproteobacteria;Desulfobacterales;Desulfobulbaceae	0	0	0	0	0	0	0	0	0	0	0	0.0205086136177194	0	0	0	0	0	0	0	0	0	0	0	0	0	0	0	0	0	0	0	0	0	0	0	0	0	0	0.00966183574879227	0	0	0	0	0
Bacteria;Proteobacteria;Deltaproteobacteria;Desulfobacterales;__	0	0	0	0	0	0	0	0	0	0	0	0.00246103363412633	0	0	0	0	0	0	0	0	0	0	0	0	0	0	0	0	0	0	0	0	0	0	0	0	0	0	0	0	0	0	0	0
Bacteria;Proteobacteria;Deltaproteobacteria;Desulfovibrionales;Desulfohalobiaceae	0	0	0	0	0	0	0	0	0	0	0	0	0	0	0	0	0	0	0	0	0	0	0	0	0	0	0.00144927536231884	0	0	0	0	0	0	0	0	0	0	0	0	0	0	0	0	0
Bacteria;Proteobacteria;Deltaproteobacteria;Desulfovibrionales;Desulfomicrobiaceae	0	0	0	0	0	0	0	0	0	0	0	0.00574241181296144	0	0	0	0	0	0	0	0	0	0	0	0	0	0	0	0	0	0	0	0	0	0	0	0	0	0	0	0	0	0	0	0
Bacteria;Proteobacteria;Deltaproteobacteria;Desulfovibrionales;Desulfovibrionaceae	0.0101449275362319	0	0.0118577075098814	0.0179584120982987	0.0153452685421995	0.00410172272354389	0.0152173913043478	0	0	0	0	0	0.0186335403726708	0	0.00395256916996047	0.0831426392067124	0	0	0.062111801242236	0.109396914446003	0.322061191626409	0.0745341614906832	0.0434782608695652	0.0226086956521739	0	0.00563607085346216	0.0195652173913043	0	0	0.167701863354037	0	0	0	0.0227743271221532	0	0.0173913043478261	0	0	0	0.110144927536232	0.00483091787439614	0.00449775112443778	0.072463768115942	0.205314009661836
Bacteria;Proteobacteria;Deltaproteobacteria;Desulfovibrionales;__	0	0	0.0454545454545455	0	0	0	0	0	0	0	0	0	0	0.00790513833992095	0	0	0	0	0.0046583850931677	0	0	0	0	0.00173913043478261	0	0	0	0	0	0	0	0	0	0	0	0	0	0	0	0	0.000805152979066022	0	0	0
Bacteria;Proteobacteria;Deltaproteobacteria;Desulfuromonadales;Desulfuromonadaceae	0.00289855072463768	0	0	0	0	0.000820344544708778	0	0	0	0	0	0	0	0	0	0	0.0036231884057971	0	0	0	0	0	0	0	0	0.00322061191626409	0	0	0.0186335403726708	0	0	0	0	0	0	0	0	0	0	0	0	0	0	0
Bacteria;Proteobacteria;Deltaproteobacteria;Desulfuromonadales;Geobacteraceae	0.131159420289855	0.00378071833648393	0	0	0	0	0.00869565217391304	0	0	0	0	0.00164068908941756	0.0248447204968944	0.0434782608695652	0	0.0144927536231884	0.0579710144927536	0	0.0139751552795031	0.00701262272089762	0	0	0.0150501672240803	0.0191304347826087	0	0.0193236714975845	0.00144927536231884	0	0.0124223602484472	0	0	0	0	0	0	0	0.0251716247139588	0	0	0.0072463768115942	0.0837359098228663	0.00449775112443778	0.0195652173913043	0
Bacteria;Proteobacteria;Deltaproteobacteria;Desulfuromonadales;__	0.173913043478261	0.0189035916824197	0	0.0056710775047259	0.00767263427109974	0.00574241181296144	0.00797101449275362	0	0	0	0	0	0.0124223602484472	0.114624505928854	0.00790513833992095	0.003813882532418	0.072463768115942	0.00326086956521739	0.0124223602484472	0.00841514726507714	0.0144927536231884	0.0683229813664596	0.0551839464882943	0.0226086956521739	0.0020703933747412	0.073268921095008	0.0369565217391304	0	0	0	0.0144927536231884	0.010230179028133	0	0.0062111801242236	0	0.00869565217391304	0	0	0	0.0253623188405797	0.22061191626409	0.00599700149925037	0.05	0
Bacteria;Proteobacteria;Deltaproteobacteria;Desulfuromonadales;unclassified_Desulfuromonadales	0.00797101449275362	0	0	0	0	0	0.00072463768115942	0	0	0	0	0.000820344544708778	0	0	0	0	0	0	0	0	0	0	0	0	0	0.00161030595813204	0.00144927536231884	0	0	0	0	0	0	0.0041407867494824	0	0	0	0	0	0	0.00966183574879227	0	0.00144927536231884	0
Bacteria;Proteobacteria;Deltaproteobacteria;Myxococcales;Cystobacteraceae	0.0347826086956522	0.00189035916824197	0	0.00283553875236295	0.0255754475703325	0.0180475799835931	0.0702898550724638	0	0.101449275362319	0	0.0434782608695652	0.014766201804758	0	0.00790513833992095	0	0.0175438596491228	0.0036231884057971	0.0152173913043478	0	0	0.0450885668276973	0.031055900621118	0.0133779264214047	0.0139130434782609	0.0165631469979296	0.00402576489533011	0.102173913043478	0.00543478260869565	0.0372670807453416	0.204968944099379	0	0.0051150895140665	0.0144927536231884	0.031055900621118	0.0173913043478261	0	0.0183066361556064	0	0.0966183574879227	0.0217391304347826	0.0434782608695652	0.0434782608695652	0.00652173913043478	0.0579710144927536
Bacteria;Proteobacteria;Deltaproteobacteria;Myxococcales;Haliangiaceae	0	0	0	0	0	0	0	0	0	0	0	0	0	0	0	0	0	0	0	0	0	0	0	0	0	0	0	0	0	0	0	0	0	0	0	0	0.0068649885583524	0	0	0	0	0	0	0
Bacteria;Proteobacteria;Deltaproteobacteria;Myxococcales;Kofleriaceae	0.0876811594202899	0.00945179584120983	0	0.00378071833648393	0.040920716112532	0.215750615258409	0.478985507246377	0	0.0144927536231884	0	0.0760869565217391	0	0.0372670807453416	0.150197628458498	0.00395256916996047	0.300533943554538	0.264492753623188	0.164130434782609	0.361801242236025	0.00561009817671809	0.0861513687600644	0	0.0334448160535117	0.133913043478261	0.0766045548654244	0.173107890499195	0.226086956521739	0	0	0.304347826086957	0.565217391304348	0.0920716112531969	0.289855072463768	0.118012422360248	0.147826086956522	0.156521739130435	0.0160183066361556	0.268115942028986	0.00966183574879227	0.291304347826087	0.260869565217391	0.254872563718141	0.0239130434782609	0.0760869565217391
Bacteria;Proteobacteria;Deltaproteobacteria;Myxococcales;Labilitrichaceae	0.0478260869565217	0.0264650283553875	0	0	0.0051150895140665	0.119770303527482	0.0594202898550725	0	0.072463768115942	0.0217391304347826	0.135869565217391	0	0.015527950310559	0.00790513833992095	0.00988142292490119	0.0366132723112128	0.0108695652173913	0	0	0	0.148953301127214	0	0.00167224080267559	0.0121739130434783	0.05175983436853	0.142512077294686	0.0992753623188406	0	0	0.0186335403726708	0.115942028985507	0.0179028132992327	0.217391304347826	0.0559006211180124	0.00869565217391304	0.0695652173913043	0.0961098398169336	0.0652173913043478	0.164251207729469	0.0565217391304348	0.0265700483091787	0.0329835082458771	0.00579710144927536	0.138888888888889
Bacteria;Proteobacteria;Deltaproteobacteria;Myxococcales;Myxococcaceae	0.00289855072463768	0.00756143667296786	0	0	0	0.00574241181296144	0.0340579710144928	0.0217391304347826	0	0	0.00543478260869565	0	0	0	0	0.045766590389016	0	0	0	0.00420757363253857	0.00402576489533011	0	0	0	0	0.000805152979066022	0.00652173913043478	0	0	0	0.0434782608695652	0	0	0.0041407867494824	0.0434782608695652	0.00869565217391304	0.0274599542334096	0	0.00483091787439614	0.00507246376811594	0.0144927536231884	0.0209895052473763	0.00144927536231884	0.0120772946859903
Bacteria;Proteobacteria;Deltaproteobacteria;Myxococcales;Nannocystaceae	0	0	0.25098814229249	0	0	0.0254306808859721	0.0934782608695652	0	0	0.0217391304347826	0	0.0106644790812141	0	0.00395256916996047	0.00395256916996047	0.0694126620900076	0	0.0141304347826087	0.0093167701863354	0.00841514726507714	0	0.0062111801242236	0.0150501672240803	0	0.0186335403726708	0.000805152979066022	0	0	0	0.0062111801242236	0	0	0	0.0186335403726708	0.0956521739130435	0.0434782608695652	0	0	0	0.0144927536231884	0.0072463768115942	0.0419790104947526	0	0.00483091787439614
Bacteria;Proteobacteria;Deltaproteobacteria;Myxococcales;Phaselicystidaceae	0	0	0	0	0	0.00164068908941756	0	0	0.0144927536231884	0	0	0	0	0	0	0	0	0	0	0	0	0	0	0	0	0	0.00217391304347826	0	0	0	0.0289855072463768	0.00255754475703325	0	0	0.00869565217391304	0	0.011441647597254	0	0.00966183574879227	0	0	0	0	0
Bacteria;Proteobacteria;Deltaproteobacteria;Myxococcales;Polyangiaceae	0.0347826086956522	0.0321361058601134	0.00395256916996047	0	0.0460358056265985	0.170631665299426	0.518115942028985	0	0	0.0108695652173913	0.141304347826087	0.369975389663659	0.062111801242236	0.0632411067193676	0	0.218916857360793	0.0688405797101449	0.117391304347826	0.0760869565217391	0.0266479663394109	0.110305958132045	0.0807453416149068	0.0234113712374582	0.0695652173913043	0.130434782608696	0.073268921095008	0.102173913043478	0.0597826086956522	0.0559006211180124	0.136645962732919	0.797101449275362	0.0460358056265985	0.0144927536231884	0.333333333333333	0.0173913043478261	0.339130434782609	0.068649885583524	0.0652173913043478	0.033816425120773	0.18768115942029	0.128824476650564	0.23688155922039	0.0239130434782609	0.136473429951691
Bacteria;Proteobacteria;Deltaproteobacteria;Myxococcales;Sandaracinaceae	0.0282608695652174	0.0132325141776938	0	0	0.00255754475703325	0.0123051681706317	0.109420289855072	0	0	0	0	0	0.015527950310559	0.00395256916996047	0	0.072463768115942	0.0108695652173913	0.0206521739130435	0.0279503105590062	0.00420757363253857	0.00322061191626409	0	0.0301003344481605	0.0139130434782609	0.0062111801242236	0.00563607085346216	0.013768115942029	0	0	0.0062111801242236	0.0144927536231884	0	0	0.0020703933747412	0	0.0347826086956522	0.0137299771167048	0.0072463768115942	0	0.0246376811594203	0.0322061191626409	0.0719640179910045	0.00797101449275362	0
Bacteria;Proteobacteria;Deltaproteobacteria;Myxococcales;Vulgatibacteraceae	0	0	0	0	0	0	0	0	0	0	0	0	0	0	0	0	0	0	0	0	0	0	0.00167224080267559	0	0	0	0.00144927536231884	0	0	0	0	0	0	0	0	0	0	0	0	0	0	0	0	0
Bacteria;Proteobacteria;Deltaproteobacteria;Myxococcales;__	0.11231884057971	0.0056710775047259	0.00988142292490119	0.0699432892249527	0.0153452685421995	0.2616899097621	0.617391304347826	0.119565217391304	0.159420289855072	0	0.103260869565217	0.0648072190319934	0.0559006211180124	0.221343873517787	0.00592885375494071	0.373760488176964	0.246376811594203	0.209782608695652	0.298136645962733	0.02945301542777	0.0821256038647343	0.111801242236025	0.0535117056856187	0.137391304347826	0.101449275362319	0.202898550724638	0.311594202898551	0.016304347826087	0.0434782608695652	0.22360248447205	0.231884057971014	0.0460358056265985	0.159420289855072	0.192546583850932	0.0608695652173913	0.582608695652174	0.496567505720824	0.152173913043478	0.111111111111111	0.283333333333333	0.161030595813205	0.559220389805097	0.0398550724637681	0.0567632850241546
Bacteria;Proteobacteria;Deltaproteobacteria;Myxococcales;unclassified_Cystobacterineae	0.0391304347826087	0.0340264650283554	0	0	0.020460358056266	0.0229696472518458	0.0485507246376812	0	0	0	0.0217391304347826	0	0.0496894409937888	0.0355731225296443	0.00197628458498024	0.045766590389016	0	0.0119565217391304	0	0.0168302945301543	0.00161030595813204	0.0559006211180124	0.0267558528428094	0.0226086956521739	0.0393374741200828	0.036231884057971	0.041304347826087	0	0	0.0186335403726708	0.173913043478261	0	0.0144927536231884	0.0041407867494824	0	0	0.0022883295194508	0	0	0.0514492753623188	0.142512077294686	0.0239880059970015	0.0144927536231884	0.0205314009661836
Bacteria;Proteobacteria;Deltaproteobacteria;Myxococcales;unclassified_Myxococcales	0.0355072463768116	0	0	0	0	0.0721903199343724	0.149275362318841	0	0	0	0	0.127153404429861	0	0.0276679841897233	0.00395256916996047	0.150266971777269	0.0289855072463768	0.0369565217391304	0.239130434782609	0.00140252454417952	0.00402576489533011	0	0	0.0104347826086957	0.0227743271221532	0.0185185185185185	0.0442028985507246	0	0	0	0.0869565217391304	0.0255754475703325	0	0.0331262939958592	0	0.0869565217391304	0.0274599542334096	0	0.0241545893719807	0.0847826086956522	0.0289855072463768	0.211394302848576	0.00652173913043478	0.0036231884057971
Bacteria;Proteobacteria;Deltaproteobacteria;Myxococcales;unclassified_Nannocystineae	0.00144927536231884	0	0	0	0	0	0.00144927536231884	0	0.0579710144927536	0	0	0	0	0	0	0	0	0	0	0	0	0	0	0	0	0.00161030595813204	0	0	0	0	0	0	0	0.0020703933747412	0	0	0.0732265446224256	0.0144927536231884	0.135265700483092	0.00144927536231884	0	0	0.00144927536231884	0
Bacteria;Proteobacteria;Deltaproteobacteria;Myxococcales;unclassified_Sorangiineae	0.00144927536231884	0	0	0	0	0.0172272354388843	0.0326086956521739	0	0	0.119565217391304	0	0	0	0	0	0.011441647597254	0	0	0	0	0	0	0	0	0	0	0.00434782608695652	0	0.0062111801242236	0.0248447204968944	0	0	0	0	0	0	0.022883295194508	0.036231884057971	0	0.00144927536231884	0	0.0104947526236882	0	0
Bacteria;Proteobacteria;Deltaproteobacteria;Syntrophobacterales;Syntrophaceae	0.0159420289855072	0.00945179584120983	0	0	0.0358056265984655	0.00164068908941756	0.0036231884057971	0	0	0	0	0.00328137817883511	0	0	0.00197628458498024	0.0099160945842868	0.0181159420289855	0.00108695652173913	0	0.00561009817671809	0.00241545893719807	0.105590062111801	0.00334448160535117	0.0104347826086957	0	0.0265700483091787	0.0181159420289855	0	0	0	0	0	0	0	0	0	0	0	0	0.00217391304347826	0.0193236714975845	0.00299850074962519	0.0210144927536232	0.0036231884057971
Bacteria;Proteobacteria;Deltaproteobacteria;Syntrophobacterales;Syntrophobacteraceae	0.00217391304347826	0	0	0.00189035916824197	0	0	0	0	0	0	0	0.00656275635767022	0	0.00395256916996047	0	0.0022883295194508	0	0	0	0.00280504908835905	0	0	0.00836120401337793	0	0	0	0.0130434782608696	0	0	0	0	0	0	0	0	0	0	0	0	0.00507246376811594	0	0	0.0101449275362319	0
Bacteria;Proteobacteria;Deltaproteobacteria;Syntrophorhabdaceae;Syntrophorhabdus	0.00217391304347826	0	0	0	0	0.00574241181296144	0	0	0	0	0	0	0	0	0	0	0	0	0	0	0	0	0	0	0	0.00241545893719807	0	0	0	0	0	0	0.0144927536231884	0	0	0	0	0	0	0	0	0	0	0.0108695652173913
Bacteria;Proteobacteria;Deltaproteobacteria;__;__	0.171739130434783	0.0245746691871456	0.0731225296442688	0.0170132325141777	0.0588235294117647	0.200984413453651	0.342753623188406	0.119565217391304	0.115942028985507	0.119565217391304	0.0597826086956522	0.340442986054143	0.409937888198758	0.363636363636364	0.033596837944664	0.325705568268497	0.329710144927536	0.902173913043478	0.546583850931677	0.061711079943899	0.0813204508856683	0.0993788819875776	0.172240802675585	0.180869565217391	0.130434782608696	0.29549114331723	0.139855072463768	0.0380434782608696	0.0683229813664596	0.0683229813664596	0.347826086956522	0.0460358056265985	0.36231884057971	0.118012422360248	0.0347826086956522	0.0869565217391304	0.274599542334096	0.181159420289855	0.0628019323671497	0.214492753623188	0.159420289855072	0.247376311844078	0.0789855072463768	0.128019323671498
Bacteria;Proteobacteria;Deltaproteobacteria;unclassified_Deltaproteobacteria;	0.109420289855072	0.00945179584120983	0.0632411067193676	0	0.040920716112532	0.0836751435602953	0.197826086956522	0.0326086956521739	0	0	0.00543478260869565	0.252666119770304	0.031055900621118	0.0632411067193676	0.0138339920948617	0.0861937452326468	0.0905797101449275	0.181521739130435	0.114906832298137	0.0925666199158485	0.0378421900161031	0.0372670807453416	0.0802675585284281	0.0904347826086957	0.0538302277432712	0.0982286634460547	0.252173913043478	0	0.260869565217391	0.0496894409937888	0.27536231884058	0.117647058823529	0.115942028985507	0.041407867494824	0.0782608695652174	0.147826086956522	0.0869565217391304	0.0652173913043478	0.033816425120773	0.168840579710145	0.0281803542673108	0.0914542728635682	0.0231884057971014	0.0809178743961353
Bacteria;Proteobacteria;Epsilonproteobacteria;Campylobacterales;Campylobacteraceae	0.0956521739130435	0.0132325141776938	0.00790513833992095	0	0.0051150895140665	0	0	0	0	0	0	0	0	0.00395256916996047	0	0.0061022120518688	0.0036231884057971	0.217391304347826	0.111801242236025	0.00701262272089762	0.00563607085346216	0.0062111801242236	0.00167224080267559	0.0139130434782609	0.0041407867494824	0.00402576489533011	0.00289855072463768	0	0	0	0	0.00255754475703325	0	0.0165631469979296	0	0	0	0.0072463768115942	0	0.00579710144927536	0.343800322061192	0	0.0630434782608696	0.00120772946859903
Bacteria;Proteobacteria;Epsilonproteobacteria;Campylobacterales;Helicobacteraceae	0	0	0	0.00945179584120983	0	0	0	0	0	0	0	0	0	0	0	0	0	0	0	0	0	0	0	0	0	0	0	0	0	0	0	0	0	0	0	0	0	0	0.00483091787439614	0	0	0	0	0
Bacteria;Proteobacteria;Epsilonproteobacteria;Campylobacterales;__	0	0	0	0.0151228733459357	0	0	0	0	0	0	0	0.0525020508613618	0	0	0	0	0	0	0	0	0.00161030595813204	0	0	0	0	0	0	0	0	0	0	0	0	0	0	0	0	0	0	0	0	0	0	0
Bacteria;Proteobacteria;Epsilonproteobacteria;Nautiliales;Nautiliaceae	0.00217391304347826	0	0	0	0	0	0	0	0	0	0	0	0	0	0	0	0	0	0	0	0	0	0	0	0	0	0	0	0	0	0	0	0	0	0	0	0	0	0	0	0	0	0	0
Bacteria;Proteobacteria;Epsilonproteobacteria;__;__	0.013768115942029	0	0	0.00189035916824197	0.00255754475703325	0	0	0	0	0	0	0.00328137817883511	0.0031055900621118	0	0	0	0	0.0184782608695652	0.0201863354037267	0	0	0	0	0.00521739130434783	0.0020703933747412	0.0144927536231884	0	0	0	0	0	0	0	0	0	0	0	0	0	0	0	0	0.0072463768115942	0
Bacteria;Proteobacteria;Gammaproteobacteria;Aeromonadales;Aeromonadaceae	0	0	0	0	0	0	0	0	0	0	0	1.04347826086957	0	0	0	0	0	0	0	0	0.0128824476650564	0	0	0	0	0	0	0	0	0	0	0	0	0	0	0	0.0366132723112128	0	0.0241545893719807	0	0	0	0	0.00845410628019324
Bacteria;Proteobacteria;Gammaproteobacteria;Aeromonadales;Succinivibrionaceae	0	0	0	0	0	0	0	0	0	0	0	0.0672682526661198	0	0	0	0	0	0	0	0	0	0	0	0	0	0	0	0	0	0	0	0	0	0	0	0	0	0	0	0	0	0	0	0
Bacteria;Proteobacteria;Gammaproteobacteria;Alteromonadales;Alteromonadaceae	0	0	0	0	0	0	0	0.217391304347826	0	0	0	0.0418375717801477	0	0	0	0	0	0	0	0	0	0	0	0	0	0	0.131159420289855	0	0.0062111801242236	0	0	0	0	0	0	0	0.0869565217391304	0	0.0917874396135266	0	0	0	0	0
Bacteria;Proteobacteria;Gammaproteobacteria;Alteromonadales;Alteromonadales_incertae_sedis	0	0	0	0	0	0	0	0	0	0	0	0.00328137817883511	0	0	0	0	0	0	0	0	0	0	0	0	0	0	0	0	0	0	0	0	0	0	0	0	0	0	0	0	0	0	0	0
Bacteria;Proteobacteria;Gammaproteobacteria;Alteromonadales;Ferrimonadaceae	0	0	0	0	0	0	0	0	0	0	0	0.00164068908941756	0	0.403162055335968	0	0	0.344202898550725	0	0	0	0	0	0	0.396521739130435	0	0.165056360708535	0	0	0	0	0	0	0	0	0	0	0	0	0	0	0	0	0	0
Bacteria;Proteobacteria;Gammaproteobacteria;Alteromonadales;Moritellaceae	0	0	0	0	0	0	0	0	0	0	0	0.785890073831009	0	0	0	0	0	0	0	0	0	0	0	0	0	0	0	0	0	0	0	0	0	0	0	0	0	0	0	0	0	0	0	0
Bacteria;Proteobacteria;Gammaproteobacteria;Alteromonadales;Pseudoalteromonadaceae	0.0108695652173913	0	0.0474308300395257	0	0.506393861892583	0.00902378999179656	0	0	0	0	0.0489130434782609	0	0.322981366459627	1.95652173913043	0.0474308300395257	0	1.99275362318841	0	0	0.134642356241234	0.0748792270531401	0.552795031055901	0.655518394648829	1.91478260869565	0.0165631469979296	1.2487922705314	0.0579710144927536	0	0	0	0	0	0	0.0186335403726708	0	0.165217391304348	0	0	0	0.0297101449275362	0	0	0.18695652173913	0.00483091787439614
Bacteria;Proteobacteria;Gammaproteobacteria;Alteromonadales;Psychromonadaceae	0.00144927536231884	0	0	0	0	0	0.00144927536231884	0	0	0	0	0	0	0	0	0	0.0072463768115942	0	0	0.00981767180925666	0.0885668276972625	0	0.0133779264214047	0	0	0	0.0202898550724638	0	0	0	0	0	0	0	0	0	0	0	0	0.0420289855072464	0	0	0	0.0531400966183575
Bacteria;Proteobacteria;Gammaproteobacteria;Alteromonadales;Shewanellaceae	0	0	0	0	0	0	0	0	0	0.0108695652173913	0	0	0	0	0	0	0	0	0	0	0	0	0	0	0	0	0	0	0	0	0	0	0	0	0	0	0	0	0.00483091787439614	0	0	0	0	0
Bacteria;Proteobacteria;Gammaproteobacteria;Alteromonadales;__	0	0	0	0.0604914933837429	0	0	0	0	0	0.0108695652173913	0	0.0352748154224774	0	0	0	0	0	0	0	0	0	0	0	0	0	0	0	0	0.0248447204968944	0	0	0	0	0	0	0	0.0022883295194508	0	0	0	0	0	0	0
Bacteria;Proteobacteria;Gammaproteobacteria;Alteromonadales;unclassified_Alteromonadales	0	0	0	0	0	0	0	0	0	0	0	0	0	0	0	0	0	0	0	0	0	0	0	0	0	0	0	0	0	0	0	0	0	0	0	0	0	0	0	0	0	0	0	0
Bacteria;Proteobacteria;Gammaproteobacteria;Chromatiales;Chromatiaceae	0.0036231884057971	0	0.00592885375494071	0.0387523629489603	0	0.00656275635767022	0.00507246376811594	0	0	0.0326086956521739	0.016304347826087	0.00328137817883511	0	0.00395256916996047	0.00592885375494071	0.0205949656750572	0	0.00869565217391304	0	0	0	0	0	0	0.0020703933747412	0.0072463768115942	0.0311594202898551	0	0	0	0	0	0.0289855072463768	0.031055900621118	0	0	0.0549199084668192	0	0	0.0268115942028986	0	0.0314842578710645	0.00072463768115942	0
Bacteria;Proteobacteria;Gammaproteobacteria;Chromatiales;Ectothiorhodospiraceae	0.0239130434782609	0	0.00197628458498024	0	0.0230179028132992	0.000820344544708778	0.0246376811594203	0.0217391304347826	0	0	0	0.0188679245283019	0.0186335403726708	0.0158102766798419	0	0.0411899313501144	0.0036231884057971	0.180434782608696	0.385093167701863	0.00561009817671809	0.0305958132045089	0.0124223602484472	0.0301003344481605	0.00521739130434783	0	0.00241545893719807	0.0239130434782609	0	0	0.0062111801242236	0	0	0.0144927536231884	0.0020703933747412	0	0	0.0022883295194508	0	0	0.0688405797101449	0.0305958132045089	0.0254872563718141	0.0543478260869565	0.0072463768115942
Bacteria;Proteobacteria;Gammaproteobacteria;Chromatiales;Granulosicoccaceae	0	0	0	0	0	0	0.00217391304347826	0	0	0	0	0	0	0	0	0	0.0108695652173913	0	0.0046583850931677	0.0210378681626929	0.000805152979066022	0	0.00836120401337793	0.00521739130434783	0	0.00161030595813204	0	0	0	0	0	0	0	0	0	0	0	0	0	0	0	0	0	0
Bacteria;Proteobacteria;Gammaproteobacteria;Chromatiales;Halothiobacillaceae	0.00144927536231884	0	0.00592885375494071	0	0	0.00328137817883511	0.00144927536231884	0	0	0	0	0	0	0	0	0.0007627765064836	0.0036231884057971	0.00326086956521739	0	0	0	0	0	0	0	0.00563607085346216	0	0	0	0	0	0.010230179028133	0	0.0082815734989648	0	0	0	0	0	0	0.00161030595813204	0	0	0
Bacteria;Proteobacteria;Gammaproteobacteria;Chromatiales;Thioalkalispiraceae	0	0	0	0	0	0	0	0	0	0	0	0	0	0	0	0.0015255530129672	0	0	0	0	0	0	0	0	0	0	0	0	0	0	0.0144927536231884	0	0	0	0	0	0	0	0	0.0036231884057971	0	0.00599700149925037	0.00072463768115942	0
Bacteria;Proteobacteria;Gammaproteobacteria;Chromatiales;__	0.0181159420289855	0	0.0276679841897233	0.00283553875236295	0	0.0254306808859721	0.0876811594202899	0	0	0	0	0	0.0093167701863354	0	0	0.0549199084668192	0.0036231884057971	0.108695652173913	0.0170807453416149	0.0252454417952314	0.00402576489533011	0	0.00836120401337793	0.00347826086956522	0.0165631469979296	0	0.0130434782608696	0	0	0.0062111801242236	0.0144927536231884	0.0179028132992327	0	0.010351966873706	0.0347826086956522	0	0.011441647597254	0	0	0.086231884057971	0.00966183574879227	0.0899550224887556	0.00289855072463768	0.0072463768115942
Bacteria;Proteobacteria;Gammaproteobacteria;Chromatiales;unclassified_Chromatiales	0.00652173913043478	0	0	0	0	0	0.0144927536231884	0	0	0	0	0	0	0	0	0.0030511060259344	0	0	0	0	0	0	0.00501672240802676	0	0	0	0.00289855072463768	0	0	0	0.0144927536231884	0	0	0	0	0	0.0045766590389016	0	0	0.00652173913043478	0	0	0.00072463768115942	0
Bacteria;Proteobacteria;Gammaproteobacteria;Enterobacteriales;Enterobacteriaceae	1.16884057971015	0.302457466918715	3.35375494071146	0	17.1099744245524	9.41345365053322	0.800724637681159	0.141304347826087	6.15942028985507	2.93478260869565	9.26630434782609	0.340442986054143	2.52484472049689	5.77865612648221	4.60474308300395	1.40045766590389	4.71739130434783	2.08695652173913	4.49844720496894	17.3464235624123	5.35829307568438	1.73291925465838	3.0819397993311	4.8695652173913	13.3333333333333	3.54428341384863	1.36884057971015	2.45108695652174	16.8136645962733	7.77639751552795	9.36231884057971	10.5089514066496	14.5652173913043	13.7246376811594	4.20869565217391	5.26086956521739	5.62700228832952	0.884057971014493	5.1207729468599	7.49710144927536	0.376811594202899	0.896551724137931	3.43623188405797	14.0507246376812
Bacteria;Proteobacteria;Gammaproteobacteria;Gammaproteobacteria_incertae_sedis;Halioglobus	0	0	0.00592885375494071	0	0	0	0	0	0	0	0	0	0	0	0	0	0	0	0	0.00280504908835905	0	0	0	0	0	0	0	0	0	0	0	0	0	0	0	0	0	0	0	0	0.0515297906602254	0	0	0
Bacteria;Proteobacteria;Gammaproteobacteria;Gammaproteobacteria_incertae_sedis;Pseudohaliea	0	0	0	0	0	0.000820344544708778	0.0123188405797101	0	0	0	0	0	0	0.0197628458498024	0	0	0.0217391304347826	0.0793478260869565	0	0	0.00483091787439614	0.0807453416149068	0	0.0156521739130435	0	0.0112721417069243	0	0	0	0	0	0	0	0	0	0	0.0045766590389016	0	0	0	0	0	0	0
Bacteria;Proteobacteria;Gammaproteobacteria;Gammaproteobacteria_incertae_sedis;Thiolapillus	0	0	0	0	0	0	0	0	0	0	0	0	0	0	0	0	0	0	0	0	0	0	0	0	0	0	0	0	0.0062111801242236	0	0	0	0	0	0	0	0	0	0	0	0	0	0	0
Bacteria;Proteobacteria;Gammaproteobacteria;Gammaproteobacteria_incertae_sedis;__	0.0304347826086957	0	0.359683794466403	0	0	0.00164068908941756	0.168115942028986	0	0	0	0	0.10090237899918	0	0	0.0632411067193676	0.186117467581998	0	0	0	0.0392706872370266	0	0	0.040133779264214	0	0	0.00322061191626409	0.17536231884058	0	0	0	0.0144927536231884	0	0	0.010351966873706	0	0	0	0	0	0.0927536231884058	0.255233494363929	0.12743628185907	0.0072463768115942	0
Bacteria;Proteobacteria;Gammaproteobacteria;Gammaproteobacteria_incertae_sedis;unclassified_Gammaproteobacteria_incertae_sedis	0	0	0.00592885375494071	0	0	0	0.00507246376811594	0	0	0	0	0	0	0	0	0.0236460717009916	0	0	0	0.0154277699859748	0	0	0	0	0	0.000805152979066022	0.0188405797101449	0	0	0	0	0	0	0	0	0	0	0	0	0.00289855072463768	0.00644122383252818	0	0	0
Bacteria;Proteobacteria;Gammaproteobacteria;Legionellales;Coxiellaceae	0.00072463768115942	0	0	0	0	0	0.00144927536231884	0	0.0289855072463768	1.52173913043478	0	0.00328137817883511	0	0.00395256916996047	0	0.0007627765064836	0	0	0	0	0.00402576489533011	0	0	0	0	0.000805152979066022	0.0072463768115942	0.0108695652173913	0.105590062111801	0.031055900621118	0	0.0127877237851662	0.0434782608695652	0.0041407867494824	0	0.0173913043478261	0.217391304347826	0.0144927536231884	0.140096618357488	0.00072463768115942	0.000805152979066022	0	0	0.00241545893719807
Bacteria;Proteobacteria;Gammaproteobacteria;Legionellales;Legionellaceae	0	0	0	0	0	0	0	0	0.0434782608695652	0	0	0.00164068908941756	0	0	0	0	0	0	0	0	0	0	0	0	0	0	0	0	0	0	0	0	0	0	0	0	0.0320366132723112	0	0	0	0	0	0	0
Bacteria;Proteobacteria;Gammaproteobacteria;Legionellales;__	0	0	0	0	0	0	0	0	0	0	0	0	0	0	0	0	0	0	0	0	0	0	0	0	0	0	0	0	0	0	0	0	0	0	0	0	0	0	0.00483091787439614	0	0	0	0	0
Bacteria;Proteobacteria;Gammaproteobacteria;Methylococcales;Methylococcaceae	0.0565217391304348	0.0775047258979206	0	0	0.0255754475703325	0.00574241181296144	0.0210144927536232	0	0	0	0	0.0730106644790812	0.0962732919254658	0.0237154150197628	0.0158102766798419	0.0160183066361556	0.0253623188405797	0.00543478260869565	0	0.0504908835904628	0.107890499194847	0	0.177257525083612	0.0156521739130435	0.0020703933747412	0.0209339774557166	0.113768115942029	0	0	0	0	0	0.0144927536231884	0.0041407867494824	0	0.0347826086956522	0.0251716247139588	0	0	0.0876811594202899	0.769726247987118	0.0104947526236882	0.260144927536232	0.221014492753623
Bacteria;Proteobacteria;Gammaproteobacteria;Oceanospirillales;Halomonadaceae	0	0	0	0	0	0	0	0	0	0	0	0	0	0	0	0	0	0.123913043478261	0.0667701863354037	0	0	0	0	0	0	0.000805152979066022	0	0	0	0	0	0.00255754475703325	0	0	0	0	0.022883295194508	0	0.0386473429951691	0	0	0	0.00072463768115942	0.0036231884057971
Bacteria;Proteobacteria;Gammaproteobacteria;Oceanospirillales;Oceanospirillaceae	0.0246376811594203	0.0264650283553875	0.00988142292490119	0	0	0.0164068908941756	0.077536231884058	0.0217391304347826	0	0	0.0326086956521739	0	0.0683229813664596	0.126482213438735	0.00790513833992095	0.0869565217391304	0.0688405797101449	0.145652173913043	0.0388198757763975	0.126227208976157	0.0909822866344605	0.111801242236025	0.148829431438127	0.031304347826087	0.0269151138716356	0.165861513687601	0.0420289855072464	0	0	0	0.0434782608695652	0	0	0.0351966873706004	0	0.00869565217391304	0.0022883295194508	0	0	0.0159420289855072	0.033816425120773	0.0914542728635682	0.0253623188405797	0.0301932367149758
Bacteria;Proteobacteria;Gammaproteobacteria;Oceanospirillales;Oceanospirillales_incertae_sedis	0.131884057971014	0.00756143667296786	0.0158102766798419	0	0.0127877237851662	0.0114848236259229	0.0398550724637681	0	0	0	0.0706521739130435	0.00164068908941756	0	0.00395256916996047	0.0138339920948617	0.0404271548436308	0.0036231884057971	0.317391304347826	0.274844720496894	0.0546984572230014	0.0756843800322061	0	0.0117056856187291	0.0191304347826087	0.0041407867494824	0.0209339774557166	0.00072463768115942	0	0	0.0062111801242236	0.0289855072463768	0	0.0579710144927536	0.0165631469979296	0	0	0.0045766590389016	0	0	0.344927536231884	0.071658615136876	0.0149925037481259	0.0144927536231884	0.0555555555555556
Bacteria;Proteobacteria;Gammaproteobacteria;Oceanospirillales;__	0	0	0	0.05765595463138	0	0.000820344544708778	0.0123188405797101	8.07608695652174	0	0	0	0.0196882690730107	0	0	0	0.0015255530129672	0.0108695652173913	0.230434782608696	0.0139751552795031	0	0.0177133655394525	0	0.00668896321070234	0.00521739130434783	0	0.0128824476650564	0	0.00543478260869565	0.329192546583851	0.0248447204968944	0	0.0051150895140665	0.376811594202899	0	0.208695652173913	0	0	0.0217391304347826	0	0.0297101449275362	0	0.00149925037481259	0.0036231884057971	0.00120772946859903
Bacteria;Proteobacteria;Gammaproteobacteria;Orbales;Orbaceae	0	0	0	0	0	0	0	0	0	0	0	0.00246103363412633	0	0	0	0	0	0	0	0	0	0	0	0	0	0	0.00289855072463768	0	0	0	0	0	0	0	0	0	0	0	0	0.036231884057971	0	0	0	0.00120772946859903
Bacteria;Proteobacteria;Gammaproteobacteria;Pasteurellales;Pasteurellaceae	0.00579710144927536	0.0056710775047259	0.00197628458498024	0	0.0460358056265985	0.00574241181296144	0.00072463768115942	0	0	0	0	0	0.0031055900621118	0.00790513833992095	0.00592885375494071	0.0030511060259344	0	0.033695652173913	0.0326086956521739	0.00981767180925666	0.0483091787439614	0.0745341614906832	0.175585284280936	0.00521739130434783	0	0.0161030595813205	0.394202898550725	0.0815217391304348	0.0062111801242236	0.211180124223602	0	0.618925831202046	0	0	0.00869565217391304	0.278260869565217	0.135011441647597	0.072463768115942	0.00966183574879227	0.036231884057971	0.00161030595813204	0.00149925037481259	0.0666666666666667	0.0422705314009662
Bacteria;Proteobacteria;Gammaproteobacteria;Pseudomonadales;Moraxellaceae	0.161594202898551	0.00756143667296786	0.152173913043478	0.23062381852552	2.65473145780051	0.904840032813782	0.05	0.130434782608696	1.08695652173913	0.304347826086957	0.173913043478261	0.224774405250205	0.680124223602484	0	1.24308300395257	0.0411899313501144	0.0036231884057971	4.86086956521739	3.77329192546584	4.78681626928471	2.31803542673108	0.503105590062112	1.11204013377926	0.00695652173913044	2.78053830227743	0.0523349436392915	1.27536231884058	0.195652173913043	0.22360248447205	0.0683229813664596	1.56521739130435	0.340153452685422	0.231884057971014	0.17184265010352	0.0260869565217391	0.28695652173913	1.40274599542334	1	5.79710144927536	1.26449275362319	0.0193236714975845	0.0329835082458771	1.23115942028986	1.23188405797101
Bacteria;Proteobacteria;Gammaproteobacteria;Pseudomonadales;Pseudomonadaceae	24.3036231884058	59.523629489603	2.45849802371542	38.062381852552	13.0434782608696	20.6292042657916	21.5079710144928	1.05434782608696	9.94202898550725	3.20652173913043	28.5271739130435	0.383100902378999	14.1273291925466	4.60869565217391	2.87944664031621	20.9244851258581	7.47463768115942	5.62608695652174	5.96428571428571	10.5035063113605	9.93236714975845	27.888198757764	21.938127090301	5.62608695652174	30.9544513457557	6.40257648953301	3.65217391304348	3.19021739130435	6.11180124223603	1.7639751552795	12.3333333333333	1.9462915601023	1.33333333333333	23.5610766045549	1.00869565217391	17.2434782608696	9.63615560640732	5.63768115942029	4.57487922705314	9.54130434782609	18.0426731078905	29.5742128935532	21.7050724637681	12.0084541062802
Bacteria;Proteobacteria;Gammaproteobacteria;Pseudomonadales;__	0.0384057971014493	0	0.00197628458498024	0.0935727788279773	0	0	0.00144927536231884	0.0217391304347826	0	0.0869565217391304	0	0	0	0	0	0	0	0	0	0.0462833099579243	0	0	0.00836120401337793	0	0	0	0.0108695652173913	0.0380434782608696	0	0	0.0144927536231884	0	0	0	0	0	0.0137299771167048	0	0.0144927536231884	0.0173913043478261	0	0.00299850074962519	0.00289855072463768	0
Bacteria;Proteobacteria;Gammaproteobacteria;Pseudomonadales;unclassified_Pseudomonadales	0.00579710144927536	0.0170132325141777	0	0	0.0179028132992327	0.0180475799835931	0.136231884057971	0.0326086956521739	0	0	0	0	0	0.0632411067193676	0.00790513833992095	0.0778032036613272	0.155797101449275	0.431521739130435	0.217391304347826	0.00701262272089762	0.00805152979066023	0.0062111801242236	0.00167224080267559	0.121739130434783	0.0124223602484472	0.0877616747181965	0.0159420289855072	0	0	0	0.173913043478261	0.010230179028133	0	0.0124223602484472	0.0782608695652174	0.0695652173913043	0	0	0	0.105797101449275	0.00805152979066023	0.0809595202398801	0.0268115942028986	0.00241545893719807
Bacteria;Proteobacteria;Gammaproteobacteria;Thiotrichales;Francisellaceae	0	0	0	0	0	0	0	0	0	0.195652173913043	0	0	0	0	0	0	0	0	0	0	0	0	0	0	0	0	0	0	0	0	0	0	0	0	0	0	0.0068649885583524	0	0	0	0	0	0	0
Bacteria;Proteobacteria;Gammaproteobacteria;Thiotrichales;Thiotrichaceae	0.118840579710145	0.00189035916824197	0	0	0	0.0172272354388843	0.0188405797101449	0	0	0	0.0271739130434783	0	0.0031055900621118	0.00790513833992095	0	0.0061022120518688	0.0797101449275362	0.0195652173913043	0.0186335403726708	0.00841514726507714	0.0789049919484702	0.0496894409937888	0.040133779264214	0.0121739130434783	0.0227743271221532	0.0305958132045089	0.0442028985507246	0	0	0.0124223602484472	0.0144927536231884	0.0179028132992327	0	0.020703933747412	0	0.0173913043478261	0	0.0289855072463768	0	0.041304347826087	0.0072463768115942	0.0104947526236882	0.0108695652173913	0.172705314009662
Bacteria;Proteobacteria;Gammaproteobacteria;Thiotrichales;Thiotrichales_incertae_sedis	0	0	0	0	0	0	0	0	0	0	0	0	0	0	0	0	0	0	0	0	0	0	0	0	0	0	0	0.0108695652173913	0.093167701863354	0.0434782608695652	0	0.010230179028133	0	0	0	0	0	0	0	0	0	0	0	0
Bacteria;Proteobacteria;Gammaproteobacteria;Thiotrichales;__	0	0	0	0	0	0.00164068908941756	0	0	0	0	0	0	0	0	0	0	0	0	0	0	0	0	0	0	0	0	0	0	0	0	0	0	0	0	0	0	0	0	0	0	0	0	0	0
Bacteria;Proteobacteria;Gammaproteobacteria;Vibrionales;Vibrionaceae	0.0072463768115942	0	0.00592885375494071	0.437618147448015	0.00767263427109974	0.00410172272354389	0	0	0.0144927536231884	0	0.016304347826087	0	0.0279503105590062	37.703557312253	0.00988142292490119	0	33.054347826087	0	0	0.061711079943899	0.0169082125603865	0.0372670807453416	0.0133779264214047	33.695652173913	0	22.0499194847021	0	0	0	0	0	0	0	0.0082815734989648	0	0.121739130434783	0.0137299771167048	0	0.0917874396135266	0.0253623188405797	0	0	0.0072463768115942	0.0036231884057971
Bacteria;Proteobacteria;Gammaproteobacteria;Xanthomonadales;Sinobacteraceae	0.102898550724638	0	0	0.00756143667296786	0.010230179028133	0.0139458572600492	0.0847826086956522	0.0108695652173913	0.565217391304348	0.0652173913043478	0.00543478260869565	0.315832649712879	0	0.0355731225296443	0.804347826086957	0.0587337909992372	0.0833333333333333	0.331521739130435	0.335403726708075	0.0168302945301543	0.107890499194847	0	0	0.0504347826086956	0.0144927536231884	0.037037037037037	0.00072463768115942	0	0	0.0496894409937888	0.0144927536231884	0.00767263427109974	0.0289855072463768	0	0	0.00869565217391304	1.24256292906178	0	1.61352657004831	0.0326086956521739	0.00644122383252818	0.0239880059970015	0.00144927536231884	0.070048309178744
Bacteria;Proteobacteria;Gammaproteobacteria;Xanthomonadales;Xanthomonadaceae	1.0195652173913	0.378071833648393	0.628458498023715	3.91304347826087	2.36317135549872	1.46923707957342	1.39927536231884	0.673913043478261	0.797101449275362	1.35869565217391	1.19021739130435	0.272354388843314	0.981366459627329	1.75494071146245	2.00395256916996	1.52250190694127	1.98913043478261	0.591304347826087	0.596273291925466	1.68863955119215	2.37600644122383	9.37888198757764	6.68060200668896	2.29739130434783	1.81573498964803	1.63526570048309	2.23405797101449	0.782608695652174	0.540372670807453	0.434782608695652	3.6231884057971	0.312020460358056	0.376811594202899	2.46376811594203	0.0521739130434783	1.85217391304348	2.40274599542334	2.42753623188406	1.03864734299517	2.29927536231884	0.349436392914654	1.77811094452774	7.28695652173913	1.20169082125604
Bacteria;Proteobacteria;Gammaproteobacteria;Xanthomonadales;__	0	0	0	0	0	0	0	0	0	0	0	0.0360951599671862	0	0	0	0	0	0	0	0	0	0	0	0	0	0	0	0	0	0	0	0	0	0	0	0	0.0251716247139588	0.0144927536231884	0	0	0	0	0	0
Bacteria;Proteobacteria;Gammaproteobacteria;Xanthomonadales;unclassified_Xanthomonadales	0	0	0	0	0	0	0	0	0	0	0	0	0	0	0	0	0	0	0	0	0	0	0	0	0	0	0	0	0	0	0	0	0	0	0	0	0.0297482837528604	0	0	0	0	0	0	0
Bacteria;Proteobacteria;Gammaproteobacteria;__;__	3.38260869565217	0.616257088846881	1.49604743083004	0.598298676748582	2.63427109974425	3.56439704675964	4.77101449275362	6.5	0.188405797101449	0.326086956521739	2.48369565217391	1.15832649712879	1.31055900621118	21.0079051383399	13.6185770750988	4.6094584286804	17.6847826086957	5.80217391304348	6.13664596273292	6.34081346423562	2.44605475040258	3.55900621118012	2.60702341137124	18.1582608695652	1.32919254658385	14.0668276972625	16.8594202898551	1.375	1.53416149068323	1.08695652173913	2.60869565217391	0.562659846547315	4.2463768115942	1.57349896480331	0.626086956521739	2.68695652173913	0.226544622425629	2.84057971014493	0.130434782608696	4.07101449275362	5.26570048309179	3.75112443778111	3.47391304347826	2.65821256038647
Bacteria;Proteobacteria;Gammaproteobacteria;unclassified_Gammaproteobacteria;	0.0789855072463768	0	0.00395256916996047	0	0.010230179028133	0.122231337161608	0.220289855072464	0	0	0	0.0108695652173913	0	0	0	0.0177865612648221	0.115942028985507	0	0	0	0.0182328190743338	0.037037037037037	0	0	0	0.0165631469979296	0.115136876006441	0.0304347826086957	0.0652173913043478	0	0.0062111801242236	0.0869565217391304	0.0051150895140665	0.0289855072463768	0.0890269151138716	0	0.104347826086957	0.0045766590389016	0.130434782608696	0	0.0521739130434783	0.0845410628019324	0.122938530734633	0.0072463768115942	0.0917874396135266
Bacteria;Proteobacteria;Oligoflexia;Oligoflexales;Oligoflexaceae	0	0	0	0	0	0	0	0	0	0	0	0.0352748154224774	0	0	0	0	0	0	0	0	0	0	0	0	0	0	0	0	0	0	0	0	0	0	0	0	0.0320366132723112	0	0	0	0	0	0	0
Bacteria;Proteobacteria;__;__;__	3.27536231884058	11.0207939508507	46.1600790513834	5.33648393194707	4.80051150895141	2.20508613617719	4.02173913043478	0.923913043478261	0.289855072463768	0.119565217391304	1.84782608695652	2.95734208367514	3.67391304347826	0.992094861660079	0.733201581027668	4.09992372234935	0.771739130434783	6.33369565217391	4.83229813664596	1.21458625525947	2.67632850241546	4.60869565217391	6.57190635451505	0.693913043478261	1.44306418219462	2.15136876006441	2.55	0.597826086956522	0.403726708074534	0.596273291925466	2.69565217391304	0.202046035805627	1.36231884057971	1.96066252587992	0.608695652173913	2.66086956521739	0.544622425629291	1.30434782608696	0.342995169082126	2.22028985507246	4.27536231884058	3.12443778110945	4.93405797101449	2.32729468599034
Bacteria;Proteobacteria;unclassified_Proteobacteria;;__	0	0	0	0	0	0	0	0	0	0	0	0.00164068908941756	0	0	0	0	0	0	0	0	0	0	0	0	0	0	0	0	0	0	0	0	0	0	0	0	0	0	0	0	0	0	0	0
Bacteria;SR1;SR1_genera_incertae_sedis;;__	0.00072463768115942	0	0	0	0	0	0	0	0	0	0	0.000820344544708778	0	0	0	0	0	0	0	0	0	0	0	0	0	0	0	0	0	0	0	0	0	0	0	0	0	0	0	0	0.00161030595813204	0	0	0
Bacteria;Spirochaetes;Spirochaetia;Spirochaetales;Leptospiraceae	0	0.0056710775047259	0	0	0	0	0	0	0	0	0	0.416735028712059	0	0	0	0.0022883295194508	0	0.00326086956521739	0.0015527950310559	0.00841514726507714	0	0.0372670807453416	0.00334448160535117	0	0	0.00322061191626409	0.00072463768115942	0	0	0	0	0	0	0	0	0	0.0045766590389016	0	0	0	0	0	0	0
Bacteria;Spirochaetes;Spirochaetia;Spirochaetales;Spirochaetaceae	0.00869565217391304	0	0	0	0.641943734015345	0.0106644790812141	0.00289855072463768	0	0.0869565217391304	0	0.0108695652173913	0.0500410172272354	0	0.0395256916996047	0.00197628458498024	0.0007627765064836	0.0144927536231884	0.0326086956521739	0.225155279503106	0.00420757363253857	0.0128824476650564	0.0372670807453416	0.0150501672240803	0.0121739130434783	0.0062111801242236	0.0144927536231884	0.00217391304347826	0	0.0062111801242236	0.0062111801242236	0	0	0	0.0062111801242236	0	0.260869565217391	0.0160183066361556	0	0.00966183574879227	0.0188405797101449	0.0233494363929147	0	0.0326086956521739	0.00966183574879227
Bacteria;Spirochaetes;Spirochaetia;Spirochaetales;__	0	0	0	0	0	0	0	0	0	0	0	0	0	0.00395256916996047	0	0	0	0	0	0	0	0	0	0	0	0	0	0	0	0	0	0	0	0	0	0	0	0	0	0	0	0	0	0
Bacteria;Synergistetes;Synergistia;Synergistales;Synergistaceae	0	0	0.00197628458498024	0	0	0	0	0	0	0	0	0	0	0	0.00790513833992095	0	0	0	0	0.0224403927068724	0.00241545893719807	0	0.00668896321070234	0	0	0	0	0	0	0	0	0.00255754475703325	0	0	0	0	0	0	0	0.0181159420289855	0	0	0.0072463768115942	0
Bacteria;Tenericutes;Mollicutes;Anaeroplasmatales;Anaeroplasmataceae	0.00217391304347826	0	0	0	0	0	0	0	0	0	0	0	0	0	0	0	0	0	0	0	0	0	0	0	0	0	0	0	0	0	0	0	0	0	0	0	0	0	0.0289855072463768	0	0	0	0	0
Bacteria;Tenericutes;Mollicutes;Entomoplasmatales;Entomoplasmataceae	0	0	0	0	0	0	0	0	0	0	0	0	0	0	0	0.0007627765064836	0	0	0	0	0	0	0	0	0	0	0.00072463768115942	0	0	0	0	0	0	0	0	0	0	0	0	0	0	0	0	0
Bacteria;Tenericutes;Mollicutes;Entomoplasmatales;Spiroplasmataceae	0	0	0	0	0	0.00164068908941756	0	0	0	0	0	0	0	0	0.00197628458498024	0.0068649885583524	0	0	0	0	0	0	0	0	0	0	0	0	0	0	0	0	0	0.0041407867494824	0	0	0	0	0	0	0	0.00299850074962519	0	0
Bacteria;Tenericutes;Mollicutes;Entomoplasmatales;unclassified_Entomoplasmatales	0	0	0	0	0	0	0.00144927536231884	0	0	0	0	0	0	0	0	0	0	0	0	0	0	0	0	0	0	0	0	0	0	0	0	0	0	0	0	0	0	0	0	0	0.000805152979066022	0	0	0
Bacteria;Tenericutes;Mollicutes;Mycoplasmatales;Mycoplasmataceae	0	0	0	0	0	0	0	0	0	0	0	0.000820344544708778	0	0	0	0	0	0	0	0	0	0	0	0	0	0	0	0	0.0062111801242236	0	0	0	0	0	0	0	0	0	0	0	0	0	0	0
Bacteria;Tenericutes;Mollicutes;__;__	0	0	0	0	0	0	0	0	0	0	0	0	0	0	0	0	0	0	0	0	0	0	0	0	0	0	0	0	0	0	0	0	0	0	0	0	0.0251716247139588	0	0.0193236714975845	0	0	0	0	0
Bacteria;Tenericutes;Mollicutes;unclassified_Mollicutes;	0.00072463768115942	0	0.00988142292490119	0	0	0	0	0	0	0	0	0	0	0.00395256916996047	0	0	0	0	0	0	0.00161030595813204	0	0.00334448160535117	0	0	0	0.00217391304347826	0	0	0	0	0	0	0	0	0	0	0	0	0	0.000805152979066022	0	0	0.0072463768115942
Bacteria;Thermotogae;Thermotogae;Thermotogales;Fervidobacteriaceae	0	0	0	0	0	0	0	0	0	0	0	0	0	0	0	0	0	0	0	0	0.00161030595813204	0	0	0	0	0	0	0	0	0	0	0	0	0	0	0	0	0	0	0.00217391304347826	0	0	0.0195652173913043	0
Bacteria;Verrucomicrobia;Opitutae;Opitutales;Opitutaceae	0	0	0	0.0529300567107751	0	0	0	0	0.0289855072463768	0.0326086956521739	0	0.0500410172272354	0	0	0	0	0	0	0	0	0	0	0	0	0	0	0	0.016304347826087	0.0993788819875776	0.062111801242236	0	0.0051150895140665	0	0	0	0	0.498855835240275	0.0507246376811594	0.48792270531401	0	0	0	0	0
Bacteria;Verrucomicrobia;Opitutae;Puniceicoccales;Puniceicoccaceae	0	0	0	0	0	0	0	0	0	0	0	0.531583264971288	0	0	0	0	0	0	0	0	0	0	0	0	0	0	0	0	0	0	0	0	0	0	0	0	0.0022883295194508	0	0	0	0	0	0	0
Bacteria;Verrucomicrobia;Opitutae;__;__	0	0	0	0	0	0	0	0	0	0	0	0	0	0	0	0	0	0	0	0	0	0	0	0	0	0	0	0	0.0186335403726708	0	0	0	0	0	0	0	0.011441647597254	0	0.00966183574879227	0	0	0	0	0
Bacteria;Verrucomicrobia;Opitutae;unclassified_Opitutae;	0	0	0	0	0	0	0	0	0	0.0760869565217391	0	0	0	0	0	0	0	0	0	0	0	0	0	0	0	0	0	0	0	0	0	0	0	0	0	0	0.121281464530892	0	0.227053140096618	0	0	0	0	0
Bacteria;Verrucomicrobia;Spartobacteria;Spartobacteria_genera_incertae_sedis;	0.215942028985507	0.164461247637051	0.262845849802372	0.0207939508506616	0.0639386189258312	0.246103363412633	0.344927536231884	0	0.0579710144927536	0.0326086956521739	0.0815217391304348	0.000820344544708778	0.0279503105590062	0	0.0256916996047431	0.274599542334096	0	0	0	0.02945301542777	0.22866344605475	0.0434782608695652	0.115384615384615	0	0.113871635610766	0.116747181964573	0.546376811594203	0.16304347826087	0	0.279503105590062	0.927536231884058	0.39386189258312	0.0869565217391304	0.196687370600414	0.0782608695652174	0.391304347826087	0.251716247139588	0.159420289855072	0.207729468599034	0.428985507246377	0.0660225442834139	0.287856071964018	0.05	0.631642512077295
Bacteria;Verrucomicrobia;Spartobacteria;Terrimicrobium;	0	0	0	0.00283553875236295	0	0	0	0	0	0	0	0	0	0	0	0	0	0	0	0	0	0	0	0	0	0	0	0	0	0	0	0.0051150895140665	0	0	0	0	0.022883295194508	0	0.033816425120773	0	0	0	0	0
Bacteria;Verrucomicrobia;Spartobacteria;__;__	0	0	0	0	0	0	0	0	0.101449275362319	0	0	0.0237899917965546	0	0	0	0	0	0	0	0	0	0	0	0	0	0	0	0	0.0124223602484472	0	0	0	0	0	0	0	0.157894736842105	0	0.125603864734299	0	0	0	0	0
Bacteria;Verrucomicrobia;Spartobacteria;unclassified_Spartobacteria;	0	0	0	0	0	0	0	0	0	0.619565217391304	0	0.0131255127153404	0	0	0	0	0	0	0	0	0	0	0	0	0	0	0	0.0923913043478261	0.409937888198758	0.260869565217391	0	0.0895140664961637	0	0	0.28695652173913	0	0.203661327231121	0.072463768115942	0.188405797101449	0	0	0	0	0
Bacteria;Verrucomicrobia;Subdivision3;Limisphaera;	0.389130434782609	0.153119092627599	0.0533596837944664	0	0.127877237851662	3.53896636587367	0.618115942028986	0.0217391304347826	0	0	0.320652173913043	0	0.108695652173913	0.185770750988142	0.0395256916996047	0.34324942791762	0.307971014492754	0.293478260869565	0.170807453416149	0.0785413744740533	0.191626409017713	0.031055900621118	0.120401337792642	0.260869565217391	0.163561076604555	0.685990338164251	0.695652173913043	0.222826086956522	0	0.0559006211180124	0.739130434782609	0.030690537084399	1.97101449275362	0.46583850931677	0.104347826086957	1.99130434782609	0	1.28985507246377	0	0.605072463768116	0.198067632850242	0.368815592203898	0.0739130434782609	0.193236714975845
Bacteria;Verrucomicrobia;Subdivision3;Subdivision3_genera_incertae_sedis;	0	0	0	0.0151228733459357	0	0	0	0	0.318840579710145	0.16304347826087	0	0.370795734208368	0	0	0	0	0	0	0	0	0	0	0	0	0	0	0	0.016304347826087	1.42857142857143	0.173913043478261	0	0.0562659846547315	0	0	0.00869565217391304	0	1.38901601830664	0	1.07246376811594	0	0	0	0	0
Bacteria;Verrucomicrobia;Subdivision3;__;__	0.145652173913043	0.056710775047259	0	0	0.0664961636828644	0.0828547990155865	0.0760869565217391	0	0	0	0.125	0	0.0279503105590062	0.0592885375494071	0	0.0732265446224256	0.0688405797101449	0.0282608695652174	0.0217391304347826	0.0420757363253857	0.0515297906602254	0.0186335403726708	0.0852842809364548	0.0208695652173913	0.0331262939958592	0.157004830917874	0.382608695652174	0.146739130434783	0	0.031055900621118	0.0579710144927536	0	0.811594202898551	0.0890269151138716	0	0.321739130434783	0.0183066361556064	0.036231884057971	0.00483091787439614	0.239855072463768	0.0322061191626409	0.0539730134932534	0.0123188405797101	0.033816425120773
Bacteria;Verrucomicrobia;Subdivision3;unclassified_Subdivision3;	0.0934782608695652	0.0264650283553875	0	0	0.010230179028133	0.0541427399507793	0.0797101449275362	0	0	0	0.0815217391304348	0	0	0	0.00197628458498024	0.011441647597254	0	0	0	0	0.035426731078905	0	0.0301003344481605	0	0.0476190476190476	0.0668276972624799	0.405072463768116	0.103260869565217	0	0.0745341614906832	0.0579710144927536	0.0281329923273657	0.449275362318841	0.0683229813664596	0	0.0695652173913043	0	0.0507246376811594	0	0.176811594202899	0.00966183574879227	0.110944527736132	0.0108695652173913	0.0640096618357488
Bacteria;Verrucomicrobia;Subdivision5;Subdivision5_genera_incertae_sedis;	0.0152173913043478	0.0132325141776938	0.00592885375494071	0	0.0255754475703325	0	0.00144927536231884	0	0	0	0.00543478260869565	0	0	0.0118577075098814	0.00790513833992095	0.0045766590389016	0.0217391304347826	0.0173913043478261	0	0.134642356241234	0.00483091787439614	0.0124223602484472	0.028428093645485	0.00173913043478261	0	0.00805152979066023	0.0144927536231884	0	0	0	0	0	0	0	0	0	0	0	0	0.0340579710144928	0.0281803542673108	0	0.0405797101449275	0.0036231884057971
Bacteria;Verrucomicrobia;Verrucomicrobiae;Verrucomicrobiales;Verrucomicrobiaceae	0.00579710144927536	0.00189035916824197	0.00790513833992095	0.690926275992439	0	0.00410172272354389	0.00869565217391304	0	0.333333333333333	0.0434782608695652	0	0.54388843314192	0	0	0	0.011441647597254	0	0	0	0.00140252454417952	1.3768115942029	0.0062111801242236	0.00334448160535117	0	0.0041407867494824	0	0	0.358695652173913	0.031055900621118	0.0186335403726708	0	0	0	0	0	0	0.295194508009153	0.0869565217391304	0.154589371980676	0.013768115942029	0.00161030595813204	0.00749625187406297	0	0.408212560386473
Bacteria;Verrucomicrobia;Verrucomicrobiae;Verrucomicrobiales;__	0	0	0	0	0	0	0	0	0	0	0	0	0	0	0	0	0	0	0	0	0	0	0	0	0	0	0	0	0	0	0	0	0	0	0	0	0	0	0	0.0072463768115942	0	0	0	0
Bacteria;Verrucomicrobia;Verrucomicrobiae;Verrucomicrobiales;unclassified_Verrucomicrobiales	0.0557971014492754	0.0378071833648393	0.142292490118577	0	0.040920716112532	0.210828547990156	0.139130434782609	0	0	0	0	0	0.0279503105590062	0	0.00395256916996047	0.186880244088482	0	0	0	0.0336605890603086	0	0.167701863354037	0.0183946488294314	0	0.0165631469979296	0	0.0268115942028986	0	0	0	0.0434782608695652	0	0	0.010351966873706	0	0	0	0	0	0.117391304347826	0.0869565217391304	0.142428785607196	0.0246376811594203	0.161835748792271
Bacteria;Verrucomicrobia;__;__;__	0.191304347826087	0.120982986767486	0.339920948616601	0.0226843100189036	0.051150895140665	0.377358490566038	0.267391304347826	0.0326086956521739	0	0	0.0543478260869565	0.106644790812141	0.0527950310559006	0.0592885375494071	0.041501976284585	0.130434782608696	0.0942028985507246	0.0228260869565217	0.0916149068322981	0.0953716690042076	0.0933977455716586	0.111801242236025	0.177257525083612	0.147826086956522	0.0165631469979296	0.0740740740740741	0.0818840579710145	0.244565217391304	0.583850931677019	0.0993788819875776	0.231884057971014	0.138107416879795	0.0434782608695652	0.0641821946169772	0.0260869565217391	0.139130434782609	0.0709382151029748	0.108695652173913	0.144927536231884	0.168115942028986	0.190821256038647	0.131934032983508	0.0398550724637681	0.0277777777777778
Bacteria;Verrucomicrobia;unclassified_Verrucomicrobia;;__	0.0318840579710145	0.0302457466918715	0.0948616600790514	0	0.0358056265984655	0.00902378999179656	0.0304347826086957	0	0	0	0.0434782608695652	0	0.0279503105590062	0	0.00197628458498024	0.0320366132723112	0.0108695652173913	0	0	0.0196353436185133	0.0386473429951691	0.0186335403726708	0.0267558528428094	0	0.0600414078674948	0.0394524959742351	0.0101449275362319	0.353260869565217	0.111801242236025	0.0559006211180124	0.0434782608695652	0.00255754475703325	0	0.0227743271221532	0.0956521739130435	0.0695652173913043	0	0.123188405797101	0	0.0572463768115942	0.00885668276972625	0.0419790104947526	0.0130434782608696	0.138888888888889
Bacteria;__;__;__;__	7.04855072463768	6.03024574669187	3.84189723320158	2.31379962192817	6.64961636828644	3.48236259228876	8.17391304347826	5.03260869565217	21.2173913043478	27.9239130434783	1.90760869565217	31.532403609516	22.0341614906832	2.21343873517787	1.60276679841897	6.41342486651411	3.43115942028985	9.99239130434783	10.2204968944099	3.72230014025245	14.0628019323672	3.88819875776398	6.38461538461539	3.00347826086957	1.89026915113872	8.45571658615137	15.1108695652174	63.7934782608696	43.9316770186335	51.6521739130435	6	56.7595907928389	40.9130434782609	3.29192546583851	58.9304347826087	5.09565217391304	13.9473684210526	43.9927536231884	20.7487922705314	8.14347826086957	11.9661835748792	6.80659670164918	12.0898550724638	10.2705314009662
Bacteria;candidatedivisionWPS-1;WPS-1_genera_incertae_sedis;;__	0.0695652173913043	0.0737240075614367	0	0.0113421550094518	0.020460358056266	0.210008203445447	0.231159420289855	0.0217391304347826	0.565217391304348	0.217391304347826	0.0815217391304348	0.0631665299425759	0.0093167701863354	0.00790513833992095	0.0177865612648221	0.148741418764302	0.0072463768115942	0.00543478260869565	0.0326086956521739	0.0224403927068724	0.22866344605475	0.0124223602484472	0.0618729096989967	0.0121739130434783	0.0786749482401656	0.214170692431562	0.377536231884058	1.01086956521739	0.254658385093168	0.360248447204969	0.333333333333333	0.184143222506394	0.347826086956522	0.15527950310559	0.626086956521739	0.408695652173913	0.608695652173913	0.710144927536232	0.516908212560386	0.403623188405797	0.0394524959742351	0.16191904047976	0.0173913043478261	0.321256038647343
Bacteria;candidatedivisionWPS-2;WPS-2_genera_incertae_sedis;;__	0.0746376811594203	0.00189035916824197	0	0	0	0.136177194421657	0.0130434782608696	0	0.0289855072463768	0	0.125	0	0	0	0	0.0221205186880244	0	0	0	0	0.620772946859903	0	0.00501672240802676	0.00869565217391304	0.020703933747412	0.22061191626409	0.114492753623188	0.0434782608695652	0.192546583850932	0.031055900621118	0.0289855072463768	0.0051150895140665	0.304347826086957	0.101449275362319	0.11304347826087	0.00869565217391304	0.100686498855835	0.123188405797101	0.106280193236715	0.163768115942029	0.033816425120773	0.0179910044977511	0.00434782608695652	1.44927536231884
Bacteria;unclassified_Bacteria;;__;__	1.50144927536232	0.466918714555766	1	0.74007561436673	0.565217391304348	1.13453650533224	1.45869565217391	0.152173913043478	14.2753623188406	13.5217391304348	0.559782608695652	0.18129614438064	0.478260869565217	0.197628458498024	0.268774703557312	1.60183066361556	0.264492753623188	0.880434782608696	0.388198757763975	0.548387096774194	1.3719806763285	0.91304347826087	0.894648829431438	0.140869565217391	0.56935817805383	1.02173913043478	4.23913043478261	0.695652173913043	0.24223602484472	2.17391304347826	0.956521739130435	0.641943734015345	1.85507246376812	0.790890269151139	0.478260869565217	1.26086956521739	6.90617848970252	0.956521739130435	11.6280193236715	1.38840579710145	1.69243156199678	1.31334332833583	0.584782608695652	2.23067632850242
