# Supplementary material for: Host phylogeny and environment shape the diversity of salamander skin bacterial communities
Source: Anim Microbiome. 2023 Oct 13;5:52. doi: 10.1186/s42523-023-00271-7 (PMC10571319; doi:10.1186/s42523-023-00271-7)
Supplement: Supplementary file 11 — Additional file 11. Results of the LefSe for bacterial orders and families between host habitats. [file 42523_2023_271_MOESM11_ESM.xlsx]

## Sheet: lvl_4_Habitat
Taxa	Habitat	LDA	pvalue	padj
Proteobacteria_c___o__	Aquatic	4.55517	5.14215e-15	5.14215e-15
Flavobacteriales	Aquatic	4.52015	5.82471e-12	5.82471e-12
Pseudomonadales	Aquatic	4.50023	0.000210855	0.000210855
Burkholderiales	Aquatic	4.48734	6.00725e-05	6.00725e-05
Betaproteobacteria_o__	Aquatic	4.45039	3.69046e-30	3.69046e-30
Bacteroidetes_c___o__	Aquatic	4.15767	4.90236e-19	4.90236e-19
Vibrionales	Aquatic	4.10333	4.44264e-05	4.44264e-05
Clostridiales	Aquatic	4.01321	8.03966e-12	8.03966e-12
Sphingobacteriales	Aquatic	3.83895	0.0409374	0.0409374
Xanthomonadales	Aquatic	3.78147	0.00422005	0.00422005
Bacteroidales	Aquatic	3.39262	2.82639e-17	2.82639e-17
Cytophagales	Aquatic	3.3523	0.0302795	0.0302795
Alteromonadales	Aquatic	3.30036	1.55042e-10	1.55042e-10
Fusobacteriales	Aquatic	3.17176	9.85653e-17	9.85653e-17
Neisseriales	Aquatic	3.14835	4.91824e-06	4.91824e-06
Methylococcales	Aquatic	3.12921	1.93375e-16	1.93375e-16
Aeromonadales	Aquatic	3.04437	1.14954e-13	1.14954e-13
Spirochaetales	Aquatic	2.91131	6.52082e-10	6.52082e-10
Campylobacterales	Aquatic	2.88453	1.47112e-18	1.47112e-18
Desulfuromonadales	Aquatic	2.8049	1.05795e-11	1.05795e-11
Puniceicoccales	Aquatic	2.6861	5.68647e-08	5.68647e-08
Anaerolineales	Aquatic	2.66283	4.95174e-07	4.95174e-07
Holophagales	Aquatic	2.52198	3.94466e-10	3.94466e-10
Deltaproteobacteria_o__	Aquatic	2.46548	0.000131507	0.000131507
Desulfovibrionales	Aquatic	2.38144	0.000410699	0.000410699
Nitrospirales	Aquatic	2.32774	6.28468e-09	6.28468e-09
Erysipelotrichales	Aquatic	2.31713	0.00770465	0.00770465
unclassified_Bacteroidetes_o__	Aquatic	2.23686	3.36973e-08	3.36973e-08
Ignavibacteriales	Aquatic	2.16859	1.16327e-05	1.16327e-05
Aridibacter	Aquatic	2.15594	2.10479e-05	2.10479e-05
Planctomycetia_o__	Aquatic	2.04844	0.000133392	0.000133392
Actinomycetales	Terrestrial	4.57058	3.55654e-46	3.55654e-46
Enterobacteriales	Terrestrial	4.511	2.26716e-13	2.26716e-13
Rhizobiales	Terrestrial	4.47597	1.17246e-42	1.17246e-42
p___c___o__	Terrestrial	4.10835	0.0140311	0.0140311
unclassified_Bacteria_c___o__	Terrestrial	4.09179	9.89695e-21	9.89695e-21
Gammaproteobacteria_o__	Terrestrial	4.0788	0.0118344	0.0118344
Rhodospirillales	Terrestrial	4.03763	4.52207e-40	4.52207e-40
Chlamydiales	Terrestrial	4.01835	7.78787e-24	7.78787e-24
Planctomycetales	Terrestrial	3.90986	4.17976e-45	4.17976e-45
Alphaproteobacteria_o__	Terrestrial	3.86158	3.14745e-28	3.14745e-28
Solirubrobacterales	Terrestrial	3.8577	6.52709e-75	6.52709e-75
Myxococcales	Terrestrial	3.78768	8.11881e-24	8.11881e-24
Caulobacterales	Terrestrial	3.78231	2.05003e-20	2.05003e-20
Limisphaera	Terrestrial	3.70532	2.69993e-24	2.69993e-24
Acidobacteria_Gp1_o__	Terrestrial	3.54644	4.41923e-62	4.41923e-62
Bryocella	Terrestrial	3.52141	1.90067e-44	1.90067e-44
Alphaproteobacteria_incertae_sedis	Terrestrial	3.51131	3.46843e-52	3.46843e-52
WPS-1_genera_incertae_sedis_o__	Terrestrial	3.38755	1.04105e-61	1.04105e-61
Spartobacteria_genera_incertae_sedis	Terrestrial	3.3746	2.17657e-35	2.17657e-35
Gp6	Terrestrial	3.36854	6.07081e-37	6.07081e-37
WPS-2_genera_incertae_sedis_o__	Terrestrial	3.31156	1.98983e-26	1.98983e-26
Rubrobacterales	Terrestrial	3.29475	0.000287485	0.000287485
Actinobacteria_c___o__	Terrestrial	3.14992	6.36232e-28	6.36232e-28
unclassified_Alphaproteobacteria	Terrestrial	3.10712	2.5922e-36	2.5922e-36
Sphingomonadales	Terrestrial	2.98162	2.51911e-06	2.51911e-06
Acidimicrobiales	Terrestrial	2.9718	1.46782e-14	1.46782e-14
unclassified_Subdivision3	Terrestrial	2.95156	5.68427e-12	5.68427e-12
unclassified_Betaproteobacteria	Terrestrial	2.93775	7.42534e-11	7.42534e-11
Subdivision3_o__	Terrestrial	2.93289	1.63259e-08	1.63259e-08
Gp2	Terrestrial	2.90733	6.8455e-12	6.8455e-12
unclassified_Gammaproteobacteria	Terrestrial	2.84486	1.39555e-23	1.39555e-23
Gp10	Terrestrial	2.77867	7.44683e-18	7.44683e-18
Oceanospirillales	Terrestrial	2.75614	0.0291829	0.0291829
unclassified_Acidobacteria_Gp4	Terrestrial	2.75219	1.11157e-11	1.11157e-11
Gp16	Terrestrial	2.70458	2.08064e-13	2.08064e-13
Bdellovibrionales	Terrestrial	2.63375	1.39345e-05	1.39345e-05
Actinobacteria_o__	Terrestrial	2.62566	1.53417e-09	1.53417e-09
Gp1	Terrestrial	2.62144	4.59119e-14	4.59119e-14
unclassified_Deltaproteobacteria	Terrestrial	2.59416	6.702e-06	6.702e-06
Coriobacteriales	Terrestrial	2.57503	0.00180456	0.00180456
Gp17	Terrestrial	2.5531	4.9895e-06	4.9895e-06
Granulicella	Terrestrial	2.51695	1.21378e-08	1.21378e-08
Blastocatella	Terrestrial	2.51494	4.7691e-20	4.7691e-20
Aquificales	Terrestrial	2.47417	0.000826159	0.000826159
Sulfuricellales	Terrestrial	2.44209	0.00409545	0.00409545
Legionellales	Terrestrial	2.43873	2.07202e-07	2.07202e-07
Planctomycetes_c___o__	Terrestrial	2.41263	1.05945e-08	1.05945e-08
Acidobacteria_Gp4_o__	Terrestrial	2.41026	3.32096e-10	3.32096e-10
Gp5	Terrestrial	2.40903	2.60199e-09	2.60199e-09
unclassified_Chloroflexi_o__	Terrestrial	2.39862	0.000728336	0.000728336
unclassified_Spartobacteria	Terrestrial	2.39753	1.87364e-06	1.87364e-06
unclassified_Acidobacteria_Gp1	Terrestrial	2.36732	2.41178e-06	2.41178e-06
unclassified_Elusimicrobia_o__	Terrestrial	2.29217	1.03692e-09	1.03692e-09
Gp7	Terrestrial	2.29023	1.09733e-05	1.09733e-05
unclassified_Actinobacteria_o__	Terrestrial	2.28219	8.28474e-14	8.28474e-14
Thiotrichales	Terrestrial	2.22268	0.000698748	0.000698748
unclassified_Verrucomicrobia_o__	Terrestrial	2.2087	1.04414e-05	1.04414e-05
Gp3	Terrestrial	2.15033	1.241e-07	1.241e-07
Fimbriimonadales	Terrestrial	2.10435	1.83308e-13	1.83308e-13
Ktedonobacterales	Terrestrial	2.09891	3.44699e-06	3.44699e-06

## Sheet: lvl_4_family
Taxa	Family	LDA	pvalue	padj
Pseudomonadales	Ambystomatidae	5.14745	9.30089e-37	9.30089e-37
Burkholderiales	Cryptobranchidae	4.85071	2.91923e-29	2.91923e-29
Bacteroidetes_c___o__	Cryptobranchidae	4.33882	2.85695e-38	2.85695e-38
Cytophagales	Cryptobranchidae	4.12598	2.5557e-16	2.5557e-16
Alteromonadales	Cryptobranchidae	3.54828	3.40863e-30	3.40863e-30
Spirochaetales	Cryptobranchidae	3.41932	2.79759e-49	2.79759e-49
unclassified_Bacteroidetes_o__	Cryptobranchidae	2.74933	7.79657e-16	7.79657e-16
Rhizobiales	Hynobiidae	4.62751	5.11792e-19	5.11792e-19
Anaerolineales	Hynobiidae	3.56932	2.07684e-44	2.07684e-44
Bacilli_o__	Hynobiidae	2.71399	2.30477e-07	2.30477e-07
Rhodospirillales	Plethodontidae	3.81111	6.65326e-12	6.65326e-12
Limisphaera	Plethodontidae	3.50687	6.85686e-17	6.85686e-17
Acidobacteria_Gp1_o__	Plethodontidae	3.20679	5.86462e-27	5.86462e-27
Alphaproteobacteria_incertae_sedis	Plethodontidae	3.17155	5.15352e-21	5.15352e-21
Actinobacteria_c___o__	Plethodontidae	2.98499	2.39402e-25	2.39402e-25
unclassified_Gammaproteobacteria	Plethodontidae	2.63038	1.34886e-05	1.34886e-05
Enterobacteriales	Salamandridae	4.51616	1.60266e-26	1.60266e-26
Campylobacterales	Salamandridae	2.52311	8.85459e-15	8.85459e-15
