# Supplementary material for: Host phylogeny and environment shape the diversity of salamander skin bacterial communities
Source: Anim Microbiome. 2023 Oct 13;5:52. doi: 10.1186/s42523-023-00271-7 (PMC10571319; doi:10.1186/s42523-023-00271-7)
Supplement: Supplementary file 12 — Additional file 12. Results of the LefSe for bacterial orders and families among host families. [file 42523_2023_271_MOESM12_ESM.xlsx]

## Sheet: lvl_5_Habitat
Taxa	Habitat	LDA	pvalue	padj
Proteobacteria_c___o___f__	Aquatic	4.58188	5.14215e-15	5.14215e-15
Betaproteobacteria_o___f__	Aquatic	4.44445	3.69046e-30	3.69046e-30
Pseudomonadaceae	Aquatic	4.4394	0.0308053	0.0308053
Flavobacteriaceae	Aquatic	4.35023	1.10551e-05	1.10551e-05
Burkholderiales_f__	Aquatic	4.30869	9.21798e-07	9.21798e-07
Chitinophagaceae	Aquatic	4.17294	0.00319708	0.00319708
Bacteroidetes_c___o___f__	Aquatic	4.16358	4.90236e-19	4.90236e-19
Vibrionaceae	Aquatic	4.12207	4.44264e-05	4.44264e-05
Cryomorphaceae	Aquatic	3.98521	8.85269e-14	8.85269e-14
Comamonadaceae	Aquatic	3.98103	0.000320828	0.000320828
Rhizobiales_f__	Aquatic	3.89172	9.06877e-11	9.06877e-11
Xanthomonadaceae	Aquatic	3.78519	0.0007451	0.0007451
Clostridiaceae1	Aquatic	3.66644	3.78382e-19	3.78382e-19
Peptostreptococcaceae	Aquatic	3.61058	1.16811e-20	1.16811e-20
Verrucomicrobiaceae	Aquatic	3.39166	0.000119047	0.000119047
Fusobacteriaceae	Aquatic	3.23673	8.12382e-20	8.12382e-20
Neisseriaceae	Aquatic	3.16149	4.91824e-06	4.91824e-06
Methylococcaceae	Aquatic	3.14188	1.93375e-16	1.93375e-16
Ruminococcaceae	Aquatic	3.11583	0.000975285	0.000975285
Pseudoalteromonadaceae	Aquatic	3.08653	2.11329e-06	2.11329e-06
Cytophagaceae	Aquatic	3.07517	0.00280915	0.00280915
unclassified_Micrococcineae	Aquatic	3.04709	3.82006e-17	3.82006e-17
Aeromonadaceae	Aquatic	3.00682	1.15724e-13	1.15724e-13
Dermatophilaceae	Aquatic	2.94499	3.07531e-12	3.07531e-12
Bacteroidales_f__	Aquatic	2.92837	3.70773e-13	3.70773e-13
Moritellaceae	Aquatic	2.90934	3.37794e-14	3.37794e-14
Campylobacteraceae	Aquatic	2.8779	1.90558e-12	1.90558e-12
Porphyromonadaceae	Aquatic	2.86189	0.000459174	0.000459174
Bacteroidaceae	Aquatic	2.85626	0.000228937	0.000228937
unclassified_Actinomycetales	Aquatic	2.84793	1.10783e-11	1.10783e-11
Prolixibacteraceae	Aquatic	2.84548	1.78543e-13	1.78543e-13
Lachnospiraceae	Aquatic	2.838	3.15437e-05	3.15437e-05
Puniceicoccaceae	Aquatic	2.7447	5.68647e-08	5.68647e-08
Paenibacillaceae1	Aquatic	2.70695	4.69467e-05	4.69467e-05
unclassified_Bacteroidales	Aquatic	2.69619	7.46941e-12	7.46941e-12
Lactobacillales_f__	Aquatic	2.69405	1.73986e-09	1.73986e-09
Alcaligenaceae	Aquatic	2.69334	2.01492e-08	2.01492e-08
unclassified_Cytophagales	Aquatic	2.69194	3.3777e-14	3.3777e-14
Anaerolineaceae	Aquatic	2.68757	4.95174e-07	4.95174e-07
Desulfuromonadales_f__	Aquatic	2.65958	3.80989e-10	3.80989e-10
Rhodospirillaceae	Aquatic	2.65793	7.94855e-05	7.94855e-05
Brevibacteriaceae	Aquatic	2.62904	2.59795e-07	2.59795e-07
Saprospiraceae	Aquatic	2.61969	0.000625792	0.000625792
Sphingobacteriales_f__	Aquatic	2.6091	1.74743e-08	1.74743e-08
Leptospiraceae	Aquatic	2.59513	1.02991e-06	1.02991e-06
Spirochaetaceae	Aquatic	2.56763	1.45328e-06	1.45328e-06
Ectothiorhodospiraceae	Aquatic	2.55783	4.73173e-08	4.73173e-08
Holophagaceae	Aquatic	2.55757	3.94466e-10	3.94466e-10
Deltaproteobacteria_o___f__	Aquatic	2.50086	0.000131507	0.000131507
Bacillales_IncertaeSedisXII	Aquatic	2.48434	2.29524e-05	2.29524e-05
Geobacteraceae	Aquatic	2.43638	1.24459e-09	1.24459e-09
Cyclobacteriaceae	Aquatic	2.391	0.000577105	0.000577105
Nitrospiraceae	Aquatic	2.36218	6.28468e-09	6.28468e-09
Ferrimonadaceae	Aquatic	2.29846	0.0042494	0.0042494
Desulfovibrionaceae	Aquatic	2.28701	0.00685935	0.00685935
Ignavibacteriaceae	Aquatic	2.22054	1.16327e-05	1.16327e-05
unclassified_Bacteroidetes_o___f__	Aquatic	2.21986	3.36973e-08	3.36973e-08
unclassified_Sphingobacteriales	Aquatic	2.20291	0.00013409	0.00013409
unclassified_Pseudomonadales	Aquatic	2.20071	2.28162e-07	2.28162e-07
Aridibacter_f__	Aquatic	2.19857	2.10479e-05	2.10479e-05
Erysipelotrichaceae	Aquatic	2.15044	0.00770465	0.00770465
Planctomycetia_o___f__	Aquatic	2.09166	0.000133392	0.000133392
Deinococcaceae	Aquatic	2.06141	0.0078976	0.0078976
Selenomonadales_f__	Aquatic	2.04849	0.0027336	0.0027336
Enterobacteriaceae	Terrestrial	4.53052	2.26716e-13	2.26716e-13
Gammaproteobacteria_o___f__	Terrestrial	4.11432	0.0118344	0.0118344
unclassified_Bacteria_c___o___f__	Terrestrial	4.10355	9.89695e-21	9.89695e-21
p___c___o___f__	Terrestrial	4.09461	0.0140311	0.0140311
Sphingobacteriaceae	Terrestrial	4.02469	4.43138e-20	4.43138e-20
Actinomycetales_f__	Terrestrial	4.01774	2.54136e-50	2.54136e-50
Xanthobacteraceae	Terrestrial	4.0124	2.58718e-23	2.58718e-23
Micrococcaceae	Terrestrial	3.96863	5.03457e-17	5.03457e-17
Chlamydiaceae	Terrestrial	3.94113	9.03577e-24	9.03577e-24
Alphaproteobacteria_o___f__	Terrestrial	3.93978	3.14745e-28	3.14745e-28
Planctomycetaceae	Terrestrial	3.92322	4.17976e-45	4.17976e-45
Bradyrhizobiaceae	Terrestrial	3.9108	1.91375e-56	1.91375e-56
Acetobacteraceae	Terrestrial	3.90663	2.12823e-41	2.12823e-41
Caulobacteraceae	Terrestrial	3.76026	4.52913e-22	4.52913e-22
Limisphaera_f__	Terrestrial	3.73433	2.69993e-24	2.69993e-24
Rhizobiales_incertae_sedis	Terrestrial	3.72164	1.84373e-45	1.84373e-45
Microbacteriaceae	Terrestrial	3.62517	5.26774e-12	5.26774e-12
Rhizobiaceae	Terrestrial	3.61396	7.25434e-22	7.25434e-22
Methylobacteriaceae	Terrestrial	3.60496	2.09419e-17	2.09419e-17
Streptomycetaceae	Terrestrial	3.57248	1.79833e-58	1.79833e-58
Acidobacteria_Gp1_o___f__	Terrestrial	3.52752	4.41923e-62	4.41923e-62
Bryocella_f__	Terrestrial	3.5047	1.90067e-44	1.90067e-44
Rhizomicrobium	Terrestrial	3.48194	5.05465e-51	5.05465e-51
Solirubrobacterales_f__	Terrestrial	3.48148	2.94445e-53	2.94445e-53
Roseiarcaceae	Terrestrial	3.3932	7.58685e-38	7.58685e-38
WPS-1_genera_incertae_sedis_o___f__	Terrestrial	3.39155	1.04105e-61	1.04105e-61
Spartobacteria_genera_incertae_sedis_f__	Terrestrial	3.36535	2.17657e-35	2.17657e-35
Alicyclobacillaceae	Terrestrial	3.35299	1.59096e-11	1.59096e-11
Acidothermaceae	Terrestrial	3.35202	6.99275e-11	6.99275e-11
Mycobacteriaceae	Terrestrial	3.34781	4.77985e-38	4.77985e-38
Gp6_f__	Terrestrial	3.34727	6.07081e-37	6.07081e-37
Rubrobacteraceae	Terrestrial	3.32754	0.000287485	0.000287485
unclassified_Solirubrobacterales	Terrestrial	3.32231	5.78721e-48	5.78721e-48
WPS-2_genera_incertae_sedis_o___f__	Terrestrial	3.3091	1.98983e-26	1.98983e-26
Myxococcales_f__	Terrestrial	3.26276	1.1839e-19	1.1839e-19
unclassified_Rhodospirillales	Terrestrial	3.20282	7.42655e-31	7.42655e-31
Erythrobacteraceae	Terrestrial	3.19694	9.90377e-11	9.90377e-11
Actinobacteria_c___o___f__	Terrestrial	3.14341	6.36232e-28	6.36232e-28
Kofleriaceae	Terrestrial	3.12401	8.69242e-21	8.69242e-21
unclassified_Alphaproteobacteria_f__	Terrestrial	3.1108	2.5922e-36	2.5922e-36
Micromonosporaceae	Terrestrial	3.0406	8.34844e-41	8.34844e-41
Phyllobacteriaceae	Terrestrial	3.01782	1.47337e-11	1.47337e-11
Polyangiaceae	Terrestrial	3.00894	5.61169e-12	5.61169e-12
Methylocystaceae	Terrestrial	3.00201	1.68859e-20	1.68859e-20
unclassified_Subdivision3_f__	Terrestrial	2.92884	5.68427e-12	5.68427e-12
Subdivision3_o___f__	Terrestrial	2.90658	1.63259e-08	1.63259e-08
unclassified_Betaproteobacteria_f__	Terrestrial	2.90058	7.42534e-11	7.42534e-11
Reyranella	Terrestrial	2.88993	1.77259e-29	1.77259e-29
Conexibacteraceae	Terrestrial	2.87925	4.94528e-37	4.94528e-37
Gp2_f__	Terrestrial	2.87835	6.8455e-12	6.8455e-12
Solirubrobacteraceae	Terrestrial	2.8608	5.81763e-25	5.81763e-25
Aurantimonadaceae	Terrestrial	2.84906	5.70466e-15	5.70466e-15
unclassified_Gammaproteobacteria_f__	Terrestrial	2.84367	1.39555e-23	1.39555e-23
Labilitrichaceae	Terrestrial	2.8428	3.02917e-24	3.02917e-24
Rhodospirillales_f__	Terrestrial	2.83946	5.53654e-22	5.53654e-22
Pseudonocardiaceae	Terrestrial	2.82544	9.22624e-27	9.22624e-27
unclassified_Verrucomicrobiales	Terrestrial	2.82023	0.00209091	0.00209091
Gp10_f__	Terrestrial	2.80408	7.44683e-18	7.44683e-18
Hyphomicrobiaceae	Terrestrial	2.80387	3.4479e-15	3.4479e-15
Ohtaekwangia	Terrestrial	2.7744	2.08384e-09	2.08384e-09
Nocardiaceae	Terrestrial	2.75649	3.17365e-09	3.17365e-09
Coriobacteriaceae	Terrestrial	2.75537	0.00180456	0.00180456
Patulibacteraceae	Terrestrial	2.75133	7.00098e-22	7.00098e-22
unclassified_Acidobacteria_Gp4_f__	Terrestrial	2.72275	1.11157e-11	1.11157e-11
unclassified_Streptosporangineae	Terrestrial	2.67981	1.2495e-18	1.2495e-18
Actinobacteria_o___f__	Terrestrial	2.65559	1.53417e-09	1.53417e-09
Gp16_f__	Terrestrial	2.65248	2.08064e-13	2.08064e-13
Chlamydiales_f__	Terrestrial	2.6342	0.000694546	0.000694546
Gp1_f__	Terrestrial	2.62584	4.59119e-14	4.59119e-14
unclassified_Deltaproteobacteria_f__	Terrestrial	2.62267	6.702e-06	6.702e-06
Gp17_f__	Terrestrial	2.5581	4.9895e-06	4.9895e-06
unclassified_Myxococcales	Terrestrial	2.53566	6.75353e-10	6.75353e-10
Blastocatella_f__	Terrestrial	2.52815	4.7691e-20	4.7691e-20
Cystobacteraceae	Terrestrial	2.52509	2.57013e-09	2.57013e-09
Bdellovibrionaceae	Terrestrial	2.51039	1.2335e-16	1.2335e-16
Gammaproteobacteria_incertae_sedis_f__	Terrestrial	2.48938	0.0468598	0.0468598
Aquificales_f__	Terrestrial	2.47361	0.000326294	0.000326294
Granulicella_f__	Terrestrial	2.45099	1.21378e-08	1.21378e-08
Acidobacteria_Gp4_o___f__	Terrestrial	2.43181	3.32096e-10	3.32096e-10
Planctomycetes_c___o___f__	Terrestrial	2.41841	1.05945e-08	1.05945e-08
Planococcaceae	Terrestrial	2.41687	3.27219e-05	3.27219e-05
unclassified_Spartobacteria_f__	Terrestrial	2.41034	1.87364e-06	1.87364e-06
Propionibacteriaceae	Terrestrial	2.40936	0.0419429	0.0419429
Acidimicrobiaceae	Terrestrial	2.40426	3.97305e-10	3.97305e-10
Oceanospirillaceae	Terrestrial	2.40417	0.00011628	0.00011628
Acidimicrobiales_f__	Terrestrial	2.38987	2.98439e-05	2.98439e-05
Iamiaceae	Terrestrial	2.38943	5.13784e-07	5.13784e-07
Gp5_f__	Terrestrial	2.36948	2.60199e-09	2.60199e-09
Sulfuricellaceae	Terrestrial	2.36639	0.00409545	0.00409545
unclassified_Acidobacteria_Gp1_f__	Terrestrial	2.34152	2.41178e-06	2.41178e-06
unclassified_Chloroflexi_o___f__	Terrestrial	2.33366	0.000728336	0.000728336
unclassified_Actinobacteria_o___f__	Terrestrial	2.3317	8.28474e-14	8.28474e-14
Chromatiales_f__	Terrestrial	2.32448	5.03024e-09	5.03024e-09
unclassified_Frankineae	Terrestrial	2.31511	2.74546e-07	2.74546e-07
Coxiellaceae	Terrestrial	2.30305	6.47068e-08	6.47068e-08
unclassified_Elusimicrobia_o___f__	Terrestrial	2.29582	1.03692e-09	1.03692e-09
Gp7_f__	Terrestrial	2.26793	1.09733e-05	1.09733e-05
unclassified_Caulobacterales	Terrestrial	2.26307	3.81313e-05	3.81313e-05
Acidimicrobineae_incertae_sedis	Terrestrial	2.25118	7.92141e-07	7.92141e-07
unclassified_Verrucomicrobia_o___f__	Terrestrial	2.2021	1.04414e-05	1.04414e-05
Thiotrichaceae	Terrestrial	2.18277	0.0107838	0.0107838
Beijerinckiaceae	Terrestrial	2.17338	0.000616027	0.000616027
Sandaracinaceae	Terrestrial	2.16114	0.00231797	0.00231797
Gp3_f__	Terrestrial	2.13314	1.241e-07	1.241e-07
Myxococcaceae	Terrestrial	2.11593	2.91998e-10	2.91998e-10
Nannocystaceae	Terrestrial	2.09903	2.06199e-10	2.06199e-10
Fimbriimonadaceae	Terrestrial	2.0904	1.83308e-13	1.83308e-13
Parachlamydiaceae	Terrestrial	2.07999	8.09531e-05	8.09531e-05
Trueperaceae	Terrestrial	2.0741	0.000493095	0.000493095
Thermomonosporaceae	Terrestrial	2.06652	6.75683e-07	6.75683e-07
Armatimonadetes_gp5_o___f__	Terrestrial	2.03422	0.0235705	0.0235705
Psychromonadaceae	Terrestrial	2.00629	0.0108091	0.0108091

## Sheet: lvl_5_family
Taxa	Family	LDA	pvalue	padj
Pseudomonadaceae	Ambystomatidae	5.15199	5.15446e-40	5.15446e-40
Burkholderiales_f__	Cryptobranchidae	4.76862	1.1809e-32	1.1809e-32
Bacteroidetes_c___o___f__	Cryptobranchidae	4.33681	2.85695e-38	2.85695e-38
Cytophagaceae	Cryptobranchidae	3.75811	3.32235e-13	3.32235e-13
Polyangiaceae	Cryptobranchidae	3.22379	5.38789e-20	5.38789e-20
Spirochaetaceae	Cryptobranchidae	3.14861	1.96772e-17	1.96772e-17
unclassified_Bacteroidetes_o___f__	Cryptobranchidae	2.73836	7.79657e-16	7.79657e-16
Anaerolineaceae	Hynobiidae	3.56363	2.07684e-44	2.07684e-44
Bacilli_o___f__	Hynobiidae	2.63915	2.30477e-07	2.30477e-07
Actinomycetales_f__	Plethodontidae	3.86906	1.12515e-33	1.12515e-33
Limisphaera_f__	Plethodontidae	3.51809	6.85686e-17	6.85686e-17
Rhizobiales_incertae_sedis	Plethodontidae	3.5097	1.33108e-24	1.33108e-24
Staphylococcaceae	Plethodontidae	3.36432	4.67381e-16	4.67381e-16
Streptomycetaceae	Plethodontidae	3.29815	1.09274e-26	1.09274e-26
Streptococcaceae	Plethodontidae	3.26651	8.33459e-17	8.33459e-17
Acidobacteria_Gp1_o___f__	Plethodontidae	3.21071	5.86462e-27	5.86462e-27
Rhizomicrobium	Plethodontidae	3.17118	2.97434e-20	2.97434e-20
unclassified_Solirubrobacterales	Plethodontidae	3.07846	2.78172e-27	2.78172e-27
Kofleriaceae	Plethodontidae	3.06922	1.63605e-20	1.63605e-20
Roseiarcaceae	Plethodontidae	3.04537	1.75665e-11	1.75665e-11
Actinobacteria_c___o___f__	Plethodontidae	2.96111	2.39402e-25	2.39402e-25
Micromonosporaceae	Plethodontidae	2.93948	1.44886e-27	1.44886e-27
Iamiaceae	Plethodontidae	2.78594	7.67385e-11	7.67385e-11
Conexibacteraceae	Plethodontidae	2.64219	1.0059e-19	1.0059e-19
unclassified_Gammaproteobacteria_f__	Plethodontidae	2.61284	1.34886e-05	1.34886e-05
Enterobacteriaceae	Salamandridae	4.49496	1.60266e-26	1.60266e-26
Micrococcaceae	Salamandridae	3.93347	4.67476e-24	4.67476e-24
Moraxellaceae	Salamandridae	3.84196	7.22555e-21	7.22555e-21
Rhizobiaceae	Salamandridae	3.49925	9.09585e-37	9.09585e-37
Nocardiaceae	Salamandridae	2.81435	1.41848e-09	1.41848e-09
